# Supplementary material for: Network-level allosteric effects are elucidated by detailing how ligand-binding events modulate utilization of catalytic potentials
Source: PLoS Comput Biol. 2018 Aug 7;14(8):e1006356. doi: 10.1371/journal.pcbi.1006356 (PMC6097697; doi:10.1371/journal.pcbi.1006356)
Supplement: S1 Data — (A) Parameterization for non-personalized models. (B) Initial flux values for non-personalized models. (C) Parameterization for personalized models. (D) Initial flux values for personalized models. (E) Stoichiometric (S) matrix for system. (F) Metabolite list and metabolite ID mapping for S matrix. (G) Reaction list and reaction ID mapping for S matrix. (XLSX) [file pcbi.1006356.s002.xlsx]

## Sheet: (A) Non-personalized parameters
Type	Kinetic Parameters	Reaction Description	PFK	PYK	HEX + Hb	PFK + Hb	PYK + Hb	PFK + PYK + Hb	HEX + PYK + Hb	HEX + PFK + Hb	HEX + PFK + PYK + Hb	Reference (DOI)
Equilibrium constant (Keq)	K_PGI	G6P < – > F6P	0.41	0.41	0.41	0.41	0.41	0.41	0.41	0.41	0.41	https://doi.org/10.1017/CBO9780511736179
	K_TPI	DHAP < – > GAP	0.0571429	0.0571429	0.0571429	0.0571429	0.0571429	0.0571429	0.0571429	0.0571429	0.0571429	https://doi.org/10.1017/CBO9780511736179
	K_ALD	FDP < – > DHAP + GAP	0.082	0.082	0.082	0.082	0.082	0.082	0.082	0.082	0.082	https://doi.org/10.1017/CBO9780511736179
	K_GAPDH	GAP + NAD + PHOS < – > H + NADH + PG13	0.0179	0.0179	0.0179	0.0179	0.0179	0.0179	0.0179	0.0179	0.0179	https://doi.org/10.1017/CBO9780511736179
	K_PGK	ADP + PG13 < – > ATP + PG3	1800	1800	1800	1800	1800	1800	1800	1800	1800	https://doi.org/10.1017/CBO9780511736179
	K_PGLM	PG3 < – > PG2	0.147059	0.147059	0.147059	0.147059	0.147059	0.147059	0.147059	0.147059	0.147059	https://doi.org/10.1017/CBO9780511736179
	K_ENO	PG2 < – > H2O + PEP	1.69492	1.69492	1.69492	1.69492	1.69492	1.69492	1.69492	1.69492	1.69492	https://doi.org/10.1017/CBO9780511736179
	K_LDH	H + NADH + PYR < – > LAC + NAD	26300	26300	26300	26300	26300	26300	26300	26300	26300	https://doi.org/10.1017/CBO9780511736179
	K_AMP	AMP < – > AMP^Xt (Internal AMP exchange with extracellular AMP)	inf	inf	inf	inf	inf	inf	inf	inf	inf	https://doi.org/10.1017/CBO9780511736179
	K_APK	2ADP < – > AMP + ATP	1.65	1.65	1.65	1.65	1.65	1.65	1.65	1.65	1.65	https://doi.org/10.1017/CBO9780511736179
	K_PYR	PYR < – > PYR^Xt (Internal PYR exchange with extracellular PYR)	1	1	1	1	1	1	1	1	1	https://doi.org/10.1017/CBO9780511736179
	K_LAC	LAC < – > LAC^Xt (Internal LAC exchange with extracellular LAC)	1	1	1	1	1	1	1	1	1	https://doi.org/10.1017/CBO9780511736179
	K_ATP	ATP + H2O < – > ADP + H + PHOS	inf	inf	inf	inf	inf	inf	inf	inf	inf	https://doi.org/10.1017/CBO9780511736179
	K_NADH	NADH < – > H + NAD	inf	inf	inf	inf	inf	inf	inf	inf	inf	https://doi.org/10.1017/CBO9780511736179
	K_GLUIN	GLU^Xt < – > GLU (Extracellular GLU exchange with internal GLU)	inf	inf	inf	inf	inf	inf	inf	inf	inf	https://doi.org/10.1017/CBO9780511736179
	K_AMPIN	AMP^Xt < – > AMP (Extracellular AMP exchange with internal AMP)	inf	inf	inf	inf	inf	inf	inf	inf	inf	https://doi.org/10.1017/CBO9780511736179
	K_H	H < – > H^Xt (Internal H exchange with extracellular H)	1	1	1	1	1	1	1	1	1	https://doi.org/10.1017/CBO9780511736179
	K_H2O	H2O < – > H2O^Xt (Internal H exchange with extracellular H)	1	1	1	1	1	1	1	1	1	https://doi.org/10.1017/CBO9780511736179
	K_DPGASE	DPG23 + H2O < – > PG3 + PHOS	-	-	inf	inf	inf	inf	inf	inf	inf	https://doi.org/10.1017/CBO9780511736179
	K_HBDPG	DPG23 + HB < – > DHB	-	-	2017-01-04	2017-01-04	2017-01-04	2017-01-04	2017-01-04	2017-01-04	2017-01-04	https://doi.org/10.1017/CBO9780511736179
	K_HBO1	O2 + HB < – > HB-O2	-	-	41.8352	41.8352	41.8352	41.8352	41.8352	41.8352	41.8352	https://doi.org/10.1017/CBO9780511736179
	K_HBO2	HB-O2 + O2 < – > HB-2O2	-	-	73.2115	73.2115	73.2115	73.2115	73.2115	73.2115	73.2115	https://doi.org/10.1017/CBO9780511736179
	K_HBO3	HB-2O2 + O2 < – > HB-3O2	-	-	177.799	177.799	177.799	177.799	177.799	177.799	177.799	https://doi.org/10.1017/CBO9780511736179
	K_HBO4	HB-3O2 + O2 < – > HB-4O2	-	-	1289.92	1289.92	1289.92	1289.92	1289.92	1289.92	1289.92	https://doi.org/10.1017/CBO9780511736179
	K_O2	O2 < – > O2^Xt (Internal O2 exchange with extracellular O2)	-	-	1	1	1	1	1	1	1	https://doi.org/10.1017/CBO9780511736179
	K_DPGM	PG13 < – > DPG23 + H	-	-	2.3*10^6	2.3*10^6	2.3*10^6	2.3*10^6	2.3*10^6	2.3*10^6	2.3*10^6	https://doi.org/10.1017/CBO9780511736179
	K_vP	PHOS < – > PHOS^Xt (Internal PHOS exchange with extracellular PHOS)	1	1	1	1	1	1	1	1	1	https://doi.org/10.1017/CBO9780511736179
	K_HK	ATP + GLU < – > ADP + G6P + H (HK = HEX; this reaction was replaced by HEX enzyme module when appropriate)	850	850	-	850	850	850	-	-	-	https://doi.org/10.1017/CBO9780511736179
	K_PFK	ATP + F6P < – > ADP + FDP + H (This reaction was replaced by the PFK enzyme module when appropriate)	-	310	310	-	310	-	310	-	-	https://doi.org/10.1017/CBO9780511736179
	K_PK	ADP + H + PEP < – > ATP + PYR (PK = PYK; this reaction was replaced by the PYK enzyme module when appropriate)	363000	-	363000	363000	-	-	-	363000	-	https://doi.org/10.1017/CBO9780511736179
	K_HEX1	HEX + ADP < – > HEX-ADP	-	-	1	-	-	-	1	1	1	https://doi.org/10.1186/s12918-016-0283-2
	K_HEX2	HEX + G6P < – > HEX-G6P	-	-	0.015	-	-	-	0.015	0.015	0.015	https://doi.org/10.1186/s12918-016-0283-2
	K_HEX3	HEX + GLU < – > HEX-GLU	-	-	26.3158	-	-	-	26.3158	26.3158	26.3158	https://doi.org/10.1186/s12918-016-0283-2
	K_HEX4	HEX + ATP < – > HEX-ATP	-	-	0.485437	-	-	-	0.485437	0.485437	0.485437	https://doi.org/10.1186/s12918-016-0283-2
	K_HEX5	HEX-GLU + DPG23 < – > HEX-GLU-DPG23	-	-	0.181818	-	-	-	0.181818	0.181818	0.181818	https://doi.org/10.1186/s12918-016-0283-2
	K_HEX6	HEX-GLU + ATP < – > HEX-ATP-GLU	-	-	0.485437	-	-	-	0.485437	0.485437	0.485437	https://doi.org/10.1186/s12918-016-0283-2
	K_HEX7	HEX-ATP + GLU < – > HEX-ATP-GLU	-	-	26.3158	-	-	-	26.3158	26.3158	26.3158	https://doi.org/10.1186/s12918-016-0283-2
	K_HEX8	HEX-ATP-GLU < – > HEX + ADP + G6P	-	-	313.12	-	-	-	313.12	313.12	313.12	https://doi.org/10.1186/s12918-016-0283-2
	K_PFK_L	PFK < – > PFK_T (PFK conversion from relaxed to tense state)	0.0011	-	-	0.0011	-	0.0011	-	0.0011	0.0011	https://doi.org/10.1016/S0022-5193(05)80012-8
	K_PFK_A	PFK + ATP < – > PFK-ATP (PFK binding to ATP at catalytic site; can also occur for activated PFK)	14.7059	-	-	14.7059	-	14.7059	-	14.7059	14.7059	https://doi.org/10.1016/S0022-5193(05)80012-8
	K_PFK_ACT	PFK + AMP < – > PFK^AMP (PFK activation by AMP binding to allosteric site)	30.303	-	-	30.303	-	30.303	-	30.303	30.303	https://doi.org/10.1016/S0022-5193(05)80012-8
	K_PFK_F	PFK-ATP + F6P < – > PFK-ATP-F6P	10	-	-	10	-	10	-	10	10	https://doi.org/10.1016/S0022-5193(05)80012-8
	K_PFK_I	PFK_T + ATP < – > PFK_T_ATP (PFK inhibition by AMP binding to allosteric site	10	-	-	10	-	10	-	10	10	https://doi.org/10.1016/S0022-5193(05)80012-8
	K_PK_L	PYK < – > PYK_T (PYK conversion from relaxed to tense state)	-	19	-	-	19	19	19	-	19	https://doi.org/10.1016/S0022-5193(05)80012-8
	K_PK_A	PYK + ADP < – > PYK-ADP (PYK binding to ADP; can also occur in the active state and when bound to PEP)	-	2.1097	-	-	2.1097	2.1097	2.1097	-	2.1097	https://doi.org/10.1016/S0022-5193(05)80012-8
	K_PK_ACT	PYK + FDP < – > PYK^FDP (PYK activation by FDP binding to allosteric site)	-	200	-	-	200	200	200	-	200	https://doi.org/10.1016/S0022-5193(05)80012-8
	K_PK_I	PYK_T + ATP < – > PYK_T_ATP (PYK inhibition by ATP binding to allosteric site)	-	0.294985	-	-	0.294985	0.294985	0.294985	-	0.294985	https://doi.org/10.1016/S0022-5193(05)80012-8
	K_PK_P	PYK + PEP < – > PYK-PEP (PYK binding to ADP; can also occur in the active state and when bound to ADP)	-	4.44444	-	-	4.44444	4.44444	4.44444	-	4.44444	https://doi.org/10.1016/S0022-5193(05)80012-8
pseudo-first-order elementary rate constant (kPERC)	k_PGI	-	3644.44	3644.44	3644.44	3644.44	3644.44	3644.44	3644.44	3644.44	3644.44	calculated
	k_TPI	-	34.3558	34.3558	34.3558	34.3558	34.3558	34.3558	34.3558	34.3558	34.3558	calculated
	k_ALD	-	2834.57	2834.57	2834.57	2834.57	2834.57	2834.57	2834.57	2834.57	2834.57	calculated
	k_GAPDH	-	3376.75	3376.75	3376.75	3376.75	3376.75	3376.75	3376.75	3376.75	3376.75	calculated
	k_PGLM	-	4869.57	4869.57	4869.57	4869.57	4869.57	4869.57	4869.57	4869.57	4869.57	calculated
	k_ENO	-	1763.78	1763.78	1763.78	1763.78	1763.78	1763.78	1763.78	1763.78	1763.78	calculated
	k_LDH	-	1112.57	1112.57	1112.57	1112.57	1112.57	1112.57	1112.57	1112.57	1112.57	calculated
	k_AMP	-	0.161424	0.161424	0.161424	0.161424	0.161424	0.161424	0.161424	0.161424	0.161424	calculated
	k_APK	-	100000	100000	100000	100000	100000	100000	100000	100000	100000	calculated
	k_PYR	-	744.186	744.186	744.186	744.186	744.186	744.186	744.186	744.186	744.186	calculated
	k_LAC	-	5.6	5.6	5.6	5.6	5.6	5.6	5.6	5.6	5.6	calculated
	k_ATP	-	1.4	1.4	1.4	1.4	1.4	1.4	1.4	1.4	1.4	calculated
	k_NADH	-	7.44186	7.44186	7.44186	7.44186	7.44186	7.44186	7.44186	7.44186	7.44186	calculated
	k_GLUIN	-	1.12	1.12	1.12	1.12	1.12	1.12	1.12	1.12	1.12	calculated
	k_AMPIN	-	0.014	0.014	0.014	0.014	0.014	0.014	0.014	0.014	0.014	calculated
	k_H	-	100000	100000	100000	100000	100000	100000	100000	100000	100000	calculated
	k_H2O	-	100000	100000	100000	100000	100000	100000	100000	100000	100000	calculated
	k_DPGASE	-	-	-	0.142258	0.142258	0.142258	0.142258	0.142258	0.142258	0.142258	calculated
	k_DPGM	-	-	-	1814.81	1814.81	1814.81	1814.81	1814.81	1814.81	1814.81	calculated
	k_HBO1	-	-	-	506935	506935	506935	506935	506935	506935	506935	calculated
	k_HBO2	-	-	-	511077	511077	511077	511077	511077	511077	511077	calculated
	k_HBO3	-	-	-	509243	509243	509243	509243	509243	509243	509243	calculated
	k_HBO4	-	-	-	501595	501595	501595	501595	501595	501595	501595	calculated
	k_HBDPG	-	-	-	519613	519613	519613	519613	519613	519613	519613	calculated
	k_O2	-	-	-	509726	509726	509726	509726	509726	509726	509726	calculated
	k_PGK	-	1.27353*10^6	1.27353*10^6	1.02*10^6	1.02*10^6	1.02*10^6	1.02*10^6	1.02*10^6	1.02*10^6	1.02*10^6	calculated
	k_HEX3	-	-	-	52001	-	-	-	52001	52001	52001	calculated
	k_HEX4	-	-	-	9.37659*10^6	-	-	-	9.37659*10^6	9.37659*10^6	9.37659*10^6	calculated
	k_HEX8	-	-	-	1.*10^8	-	-	-	1.*10^8	1.*10^8	1.*10^8	calculated
	k_HEX1	-	-	-	1000000	-	-	-	1000000	1000000	1000000	calculated
	k_HEX2	-	-	-	1000000	-	-	-	1000000	1000000	1000000	calculated
	k_HEX5	-	-	-	1000000	-	-	-	1000000	1000000	1000000	calculated
	k_HEX6	-	-	-	9.37659*10^6	-	-	-	9.37659*10^6	9.37659*10^6	9.37659*10^6	calculated
	k_HEX7	-	-	-	52001	-	-	-	52001	52001	52001	calculated
	k_PFK_ACT	-	1000000	-	-	1000000	-	1000000	-	1000000	1000000	calculated
	k_PFK_I	-	1000000	-	-	1000000	-	1000000	-	1000000	1000000	calculated
	k_PFK_L	-	1000000000000	-	-	1000000000000	-	1000000000000	-	1000000000000	1000000000000	calculated
	k_PFK_F	-	505000	-	-	505000	-	505000	-	505000	505000	calculated
	k_PFK_A	-	125000	-	-	125000	-	125000	-	125000	125000	calculated
	k_PFK	PFK catalytic step	307000	-	-	307000	-	307000	-	307000	307000	calculated
	k_PK_ACT	-	-	1000000	-	-	1000000	1000000	1000000	-	1000000	calculated
	k_PK_I	-	-	1000000	-	-	1000000	1000000	1000000	-	1000000	calculated
	k_PK_L	-	-	1000000000000	-	-	1000000000000	1000000000000	1000000000000	-	1000000000000	calculated
	k_PK_P	-	-	4000000	-	-	4000000	4000000	4000000	-	4000000	calculated
	k_PK_A	-	-	4000000	-	-	4000000	4000000	4000000	-	4000000	calculated
	k_PK	PYK catalytic step	-	21500	-	-	21500	21500	21500	-	21500	calculated
	k_vp	-	0.23	0.23	0.23	0.23	0.23	0.23	0.23	0.23	0.23	calculated
	k_HK	-	0.700007	0.700007	-	0.700007	0.700007	0.700007	-	-	-	calculated
	k_PFK	-	-	35.3688	35.3688	-	35.3688	-	35.3688	-	-	calculated
	k_PK	-	454.386	-	454.386	454.386	-	-	-	454.386	-	calculated
	PYR^Xt	External PYR concentration	0.06	0.06	0.06	0.06	0.06	0.06	0.06	0.06	0.06	calculated
	AMP^Xt	External AMP concentration	1	1	1	1	1	1	1	1	1	calculated
	H2O^Xt	External H2O concentration	1	1	1	1	1	1	1	1	1	calculated
	GLU^Xt	External GLU concentration	1	1	1	1	1	1	1	1	1	calculated
	LAC^Xt	External LAC concentration	1	1	1	1	1	1	1	1	1	calculated
	O2^Xt	External O2 concentration	-	-	0.0200788	0.0200788	0.0200788	0.0200788	0.0200788	0.0200788	0.0200788	calculated
	H^Xt	External H concentration	6.30957e-05	6.30957e-05	8.99757e-05	8.99757e-05	8.99757e-05	8.99757e-05	8.99757e-05	8.99757e-05	8.99757e-05	calculated
	PHOS^Xt	External PHOS concentration	2.5	2.5	2.5	2.5	2.5	2.5	2.5	2.5	2.5	calculated
	Volume		1	1	1	1	1	1	1	1	1	calculated
		KEY:	-	Not used in model
			inf	Assigned a value of infinity

## Sheet: (B) Non-personalized fluxes
PFK			PYK			HEX + Hb			PFK + Hb			PYK + Hb			PFK + PYK + Hb			HEX + PYK + Hb			HEX + PFK + Hb			HEX + PFK + PYK + Hb
Reaction	Flux (mmol/hr)		Reaction	Flux (mmol/hr)		Reaction	Flux (mmol/hr)		Reaction	Flux (mmol/hr)		Reaction	Flux (mmol/hr)		Reaction	Flux (mmol/hr)		Reaction	Flux (mmol/hr)		Reaction	Flux (mmol/hr)		Reaction	Flux (mmol/hr)
v_ALD	1.12		v_ALD	1.12		v_ALD	1.12		v_ALD	1.12		v_ALD	1.12		v_ALD	1.12		v_ALD	1.12		v_ALD	1.12		v_ALD	1.12
v_AMP	0.014		v_AMP	0.014		v_AMP	0.014		v_AMP	0.014		v_AMP	0.014		v_AMP	0.014		v_AMP	0.014		v_AMP	0.014		v_AMP	0.014
v_AMPIN	0.014		v_AMPIN	0.014		v_AMPIN	0.014		v_AMPIN	0.014		v_AMPIN	0.014		v_AMPIN	0.014		v_AMPIN	0.014		v_AMPIN	0.014		v_AMPIN	0.014
v_APK	-2.77556e-12		v_APK	0		v_APK	-1.38778e-12		v_APK	-1.38778e-12		v_APK	-1.38778e-12		v_APK	0		v_APK	0		v_APK	-2.77556e-12		v_APK	1.38778e-12
v_ATP	2.24		v_ATP	2.24		v_ATP	1.80526		v_ATP	1.80526		v_ATP	1.80526		v_ATP	1.80526		v_ATP	1.80526		v_ATP	1.80526		v_ATP	1.80526
v_ENO	2.24		v_ENO	2.24		v_DPGASE	0.43474		v_DPGASE	0.43474		v_DPGASE	0.43474		v_DPGASE	0.43474		v_DPGASE	0.43474		v_DPGASE	0.43474		v_DPGASE	0.43474
v_GAPDH	2.24		v_GAPDH	2.24		v_DPGM	0.43474		v_DPGM	0.43474		v_DPGM	0.43474		v_DPGM	0.43474		v_DPGM	0.43474		v_DPGM	0.43474		v_DPGM	0.43474
v_GLUIN	1.12		v_GLUIN	1.12		v_ENO	2.24		v_ENO	2.24		v_ENO	2.24		v_ENO	2.24		v_ENO	2.24		v_ENO	2.24		v_ENO	2.24
v_H	2.688		v_H	2.688		v_GAPDH	2.24		v_GAPDH	2.24		v_GAPDH	2.24		v_GAPDH	2.24		v_GAPDH	2.24		v_GAPDH	2.24		v_GAPDH	2.24
v_H2O	0		v_H2O	0		v_GLUIN	1.12		v_GLUIN	1.12		v_GLUIN	1.12		v_GLUIN	1.12		v_GLUIN	1.12		v_GLUIN	1.12		v_GLUIN	1.12
v_HK	1.12		v_HK	1.12		v_H	1.56808		v_H	2.688		v_H	2.6882		v_H	2.6882		v_H	1.5682		v_H	1.568		v_H	1.5681
v_LAC	2.016		v_LAC	2.016		v_H2O	0		v_H2O	0		v_H2O	0		v_H2O	0		v_H2O	0		v_H2O	0		v_H2O	0
v_LDH	2.016		v_LDH	2.016		v_HBDPG	0		v_HBDPG	0		v_HBDPG	0		v_HBDPG	-1.44221e-11		v_HBDPG	0		v_HBDPG	0		v_HBDPG	0
v_NADH	0.224		v_NADH	0.224		v_HBO1	0		v_HBO1	0		v_HBO1	0		v_HBO1	0		v_HBO1	0		v_HBO1	0		v_HBO1	0
v_PFK_L	0		v_PFK	1.12		v_HBO2	0		v_HBO2	0		v_HBO2	0		v_HBO2	-1.10822e-13		v_HBO2	0		v_HBO2	0		v_HBO2	0
v_PFK_R01	0.00646382		v_PGI	1.12		v_HBO3	0		v_HBO3	1.10425e-13		v_HBO3	-1.10425e-13		v_HBO3	1.10425e-13		v_HBO3	0		v_HBO3	0		v_HBO3	1.10425e-13
v_PFK_R02	0.00646382		v_PGK	2.24		v_HBO4	0		v_HBO4	0		v_HBO4	0		v_HBO4	0		v_HBO4	0		v_HBO4	0		v_HBO4	-4.35065e-13
v_PFK_R03	0.00646382		v_PGLM	2.24		v_HEX1	-4.23516e-16		v_HK	1.12		v_HK	1.12		v_HK	1.12		v_HEX1	-4.23516e-16		v_HEX1	0		v_HEX1	4.23516e-16
v_PFK_R10	-1.65436e-17		v_PK_L	0		v_HEX2	-1.05879e-16		v_LAC	2.016		v_LAC	2.0159		v_LAC	2.0159		v_HEX2	0		v_HEX2	8.47033e-16		v_HEX2	0
v_PFK_R11	0.0679509		v_PK_R01	0.00463007		v_HEX3	0.689528		v_LDH	2.016		v_LDH	2.0159		v_LDH	2.0159		v_HEX3	0.689528		v_HEX3	0.68953		v_HEX3	0.68953
v_PFK_R12	0.0679509		v_PK_R02	0.00485638		v_HEX4	0.430472		v_NADH	0.224		v_NADH	0.224102		v_NADH	0.224102		v_HEX4	0.430472		v_HEX4	0.43047		v_HEX4	0.43047
v_PFK_R13	0.0679509		v_PK_R03	0.00463007		v_HEX5	2.64698e-17		v_O2	0		v_O2	0		v_O2	0		v_HEX5	0		v_HEX5	5.29396e-17		v_HEX5	0
v_PFK_R20	-2.64698e-17		v_PK_R04	0.00485638		v_HEX6	0.689528		v_PFK_L	0		v_PFK	1.12		v_PFK_L	0		v_HEX6	0.689528		v_HEX6	0.68953		v_HEX6	0.68953
v_PFK_R21	0.267875		v_PK_R05	0.00948645		v_HEX7	0.430472		v_PFK_R01	0.00646382		v_PGI	1.12		v_PFK_R01	0.00646382		v_HEX7	0.430472		v_HEX7	0.43047		v_HEX7	0.43047
v_PFK_R22	0.267875		v_PK_R10	1.05879e-16		v_HEX8	1.12		v_PFK_R02	0.00646382		v_PGK	1.80526		v_PFK_R02	0.00646382		v_HEX8	1.12		v_HEX8	1.12		v_HEX8	1.12
v_PFK_R23	0.267875		v_PK_R11	0.0540792		v_LAC	2.01596		v_PFK_R03	0.00646382		v_PGLM	2.24		v_PFK_R03	0.00646382		v_LAC	2.0159		v_LAC	2.016		v_LAC	2.01595
v_PFK_R30	5.29396e-17		v_PK_R12	0.0567226		v_LDH	2.01596		v_PFK_R10	0		v_PK_L	0		v_PFK_R10	2.59073e-15		v_LDH	2.0159		v_LDH	2.016		v_LDH	2.01595
v_PFK_R31	0.469339		v_PK_R13	0.0540792		v_NADH	0.224039		v_PFK_R11	0.0679509		v_PK_R01	0.0171658		v_PFK_R11	0.0679509		v_NADH	0.224102		v_NADH	0.224		v_NADH	0.224049
v_PFK_R32	0.469339		v_PK_R14	0.0567226		v_O2	0		v_PFK_R12	0.0679509		v_PK_R02	0.0169013		v_PFK_R12	0.0679509		v_O2	0		v_O2	0		v_O2	0
v_PFK_R33	0.469339		v_PK_R15	0.110802		v_PFK	1.12		v_PFK_R13	0.0679509		v_PK_R03	0.0171658		v_PFK_R13	0.0679509		v_PFK	1.12		v_PFK_L	0		v_PFK_L	0
v_PFK_R40	-5.29396e-17		v_PK_R20	-1.69407e-15		v_PGI	1.12		v_PFK_R20	-2.64698e-17		v_PK_R04	0.0169013		v_PFK_R20	2.64698e-15		v_PGI	1.12		v_PFK_R01	0.00646382		v_PFK_R01	0.00646382
v_PFK_R41	0.308371		v_PK_R21	0.236867		v_PGK	1.80526		v_PFK_R21	0.267875		v_PK_R05	0.0340672		v_PFK_R21	0.267875		v_PGK	1.80526		v_PFK_R02	0.00646382		v_PFK_R02	0.00646382
v_PFK_R42	0.308371		v_PK_R22	0.248445		v_PGLM	2.24		v_PFK_R22	0.267875		v_PK_R10	0		v_PFK_R22	0.267875		v_PGLM	2.24		v_PFK_R03	0.00646382		v_PFK_R03	0.00646382
v_PFK_R43	0.308371		v_PK_R23	0.236867		v_PK	2.24		v_PFK_R23	0.267875		v_PK_R11	0.126862		v_PFK_R23	0.267875		v_PK_L	0		v_PFK_R10	-3.30872e-18		v_PFK_R10	2.31611e-17
v_PFK_T1	1.47859e-17		v_PK_R24	0.248445		v_PYR	0.224039		v_PFK_R30	1.05879e-16		v_PK_R12	0.124907		v_PFK_R30	2.22346e-15		v_PK_R01	0.0171659		v_PFK_R11	0.0679509		v_PFK_R11	0.0679509
v_PFK_T2	1.32349e-17		v_PK_R25	0.485312		v_TPI	1.12		v_PFK_R31	0.469339		v_PK_R13	0.126862		v_PFK_R31	0.469339		v_PK_R02	0.0169014		v_PFK_R12	0.0679509		v_PFK_R12	0.0679509
v_PFK_T3	0		v_PK_R30	3.38813e-15		v_vP	-2.04281e-16		v_PFK_R32	0.469339		v_PK_R14	0.124907		v_PFK_R32	0.469339		v_PK_R03	0.0171659		v_PFK_R13	0.0679509		v_PFK_R13	0.0679509
v_PFK_T4	6.35275e-16		v_PK_R31	0.461101					v_PFK_R33	0.469339		v_PK_R15	0.251769		v_PFK_R33	0.469339		v_PK_R04	0.0169014		v_PFK_R20	2.64698e-17		v_PFK_R20	0
v_PGI	1.12		v_PK_R32	0.483639					v_PFK_R40	5.29396e-17		v_PK_R20	0		v_PFK_R40	1.27055e-15		v_PK_R05	0.0340673		v_PFK_R21	0.267875		v_PFK_R21	0.267875
v_PGK	2.24		v_PK_R33	0.461101					v_PFK_R41	0.308371		v_PK_R21	0.351584		v_PFK_R41	0.308371		v_PK_R10	8.47033e-16		v_PFK_R22	0.267875		v_PFK_R22	0.267875
v_PGLM	2.24		v_PK_R34	0.483639					v_PFK_R42	0.308371		v_PK_R22	0.346167		v_PFK_R42	0.308371		v_PK_R11	0.126862		v_PFK_R23	0.267875		v_PFK_R23	0.267875
v_PK	2.24		v_PK_R35	0.94474					v_PFK_R43	0.308371		v_PK_R23	0.351584		v_PFK_R43	0.308371		v_PK_R12	0.124907		v_PFK_R30	0		v_PFK_R30	0
v_PYR	0.224		v_PK_R40	0					v_PFK_T1	-1.03398e-19		v_PK_R24	0.346167		v_PFK_T1	-2.07798e-15		v_PK_R13	0.126862		v_PFK_R31	0.469339		v_PFK_R31	0.469339
v_TPI	1.12		v_PK_R41	0.336604					v_PFK_T2	0		v_PK_R25	0.69775		v_PFK_T2	-1.82311e-15		v_PK_R14	0.124907		v_PFK_R32	0.469339		v_PFK_R32	0.469339
v_vP	-7.14984e-16		v_PK_R42	0.353057					v_PFK_T3	-2.64698e-17		v_PK_R30	-1.35525e-14		v_PFK_T3	-1.4029e-15		v_PK_R15	0.25177		v_PFK_R33	0.469339		v_PFK_R33	0.469339
			v_PK_R43	0.336604					v_PFK_T4	0		v_PK_R31	0.433056		v_PFK_T4	-9.52912e-16		v_PK_R20	-3.38813e-15		v_PFK_R40	5.29396e-17		v_PFK_R40	0
			v_PK_R44	0.353057					v_PGI	1.12		v_PK_R32	0.426384		v_PGI	1.12		v_PK_R21	0.351584		v_PFK_R41	0.308371		v_PFK_R41	0.308371
			v_PK_R45	0.68966					v_PGK	1.80526		v_PK_R33	0.433056		v_PGK	1.80526		v_PK_R22	0.346167		v_PFK_R42	0.308371		v_PFK_R42	0.308371
			v_PK_T1	-2.1684e-13					v_PGLM	2.24		v_PK_R34	0.426384		v_PGLM	2.24		v_PK_R23	0.351584		v_PFK_R43	0.308371		v_PFK_R43	0.308371
			v_PK_T2	0					v_PK	2.24		v_PK_R35	0.85944		v_PK_L	0		v_PK_R24	0.346167		v_PFK_T1	5.16988e-20		v_PFK_T1	0
			v_PK_T3	-1.0842e-13					v_PYR	0.224		v_PK_R40	0		v_PK_R01	0.0171621		v_PK_R25	0.697751		v_PFK_T2	0		v_PFK_T2	-1.65436e-18
			v_PK_T4	0					v_TPI	1.12		v_PK_R41	0.200028		v_PK_R02	0.0168977		v_PK_R30	0		v_PFK_T3	2.64698e-17		v_PFK_T3	-2.64698e-17
			v_PYR	0.224					v_vP	6.12843e-16		v_PK_R42	0.196946		v_PK_R03	0.0171621		v_PK_R31	0.433056		v_PFK_T4	0		v_PFK_T4	-1.05879e-16
			v_TPI	1.12								v_PK_R43	0.200028		v_PK_R04	0.0168977		v_PK_R32	0.426384		v_PGI	1.12		v_PGI	1.12
			v_vP	0								v_PK_R44	0.196946		v_PK_R05	0.0340598		v_PK_R33	0.433056		v_PGK	1.80526		v_PGK	1.80526
												v_PK_R45	0.396974		v_PK_R10	1.69407e-15		v_PK_R34	0.426384		v_PGLM	2.24		v_PGLM	2.24
												v_PK_T1	0		v_PK_R11	0.126845		v_PK_R35	0.859439		v_PK	2.24		v_PK_L	0
												v_PK_T2	-1.73472e-12		v_PK_R12	0.124891		v_PK_R40	3.38813e-15		v_PYR	0.224		v_PK_R01	0.00958396
												v_PK_T3	0		v_PK_R13	0.126845		v_PK_R41	0.200028		v_TPI	1.12		v_PK_R02	0.0094363
												v_PK_T4	0		v_PK_R14	0.124891		v_PK_R42	0.196946		v_vP	1.02141e-15		v_PK_R03	0.00958396
												v_PYR	0.224102		v_PK_R15	0.251736		v_PK_R43	0.200028					v_PK_R04	0.0094363
												v_TPI	1.12		v_PK_R20	3.38813e-15		v_PK_R44	0.196946					v_PK_R05	0.0190203
												v_vP	1.02141e-16		v_PK_R21	0.351566		v_PK_R45	0.396973					v_PK_R10	1.05879e-16
															v_PK_R22	0.34615		v_PK_T1	0					v_PK_R11	0.0879524
															v_PK_R23	0.351566		v_PK_T2	-1.73472e-12					v_PK_R12	0.0865973
															v_PK_R24	0.34615		v_PK_T3	0					v_PK_R13	0.0879524
															v_PK_R25	0.697716		v_PK_T4	1.0842e-13					v_PK_R14	0.0865973
															v_PK_R30	6.77626e-15		v_PYR	0.224102					v_PK_R15	0.17455
															v_PK_R31	0.43307		v_TPI	1.12					v_PK_R20	8.47033e-16
															v_PK_R32	0.426398		v_vP	-1.83853e-15					v_PK_R21	0.302679
															v_PK_R33	0.43307								v_PK_R22	0.298015
															v_PK_R34	0.426398								v_PK_R23	0.302679
															v_PK_R35	0.859469								v_PK_R24	0.298015
															v_PK_R40	-3.38813e-15								v_PK_R25	0.600694
															v_PK_R41	0.200051								v_PK_R30	1.69407e-15
															v_PK_R42	0.196969								v_PK_R31	0.462949
															v_PK_R43	0.200051								v_PK_R32	0.455816
															v_PK_R44	0.196969								v_PK_R33	0.462949
															v_PK_R45	0.39702								v_PK_R34	0.455816
															v_PK_T1	-1.73472e-12								v_PK_R35	0.918765
															v_PK_T2	-1.73472e-12								v_PK_R40	0
															v_PK_T3	1.73472e-12								v_PK_R41	0.265531
															v_PK_T4	-1.0842e-13								v_PK_R42	0.26144
															v_PYR	0.224102								v_PK_R43	0.265531
															v_TPI	1.12								v_PK_R44	0.26144
															v_vP	1.02141e-16								v_PK_R45	0.526971
																								v_PK_T1	-2.1684e-13
																								v_PK_T2	0
																								v_PK_T3	-1.0842e-13
																								v_PK_T4	-1.35525e-14
																								v_PYR	0.224049
																								v_TPI	1.12
																								v_vP	8.17124e-16
				KEY:	inf	Assigned a value of infinity

## Sheet: (C) Personalized parameters
Type	Kinetic Parameters	Reaction Description	Individual 1	Individual 2	Individual 3	Individual 4	Individual 5	Individual 6	Individual 7	Individual 8	Individual 9	Reference (DOI)
equilibrium constant (Keq)	K_AMP	AMP < – > AMP^Xt (Internal AMP exchange with extracellular AMP)	inf	inf	inf	inf	inf	inf	inf	inf	inf	https://doi.org/10.1017/CBO9780511736179
	K_PYR	PYR < – > PYR^Xt (Internal PYR exchange with extracellular PYR)	1	1	1	1	1	1	1	1	1	https://doi.org/10.1017/CBO9780511736179
	K_LAC	LAC < – > LAC^Xt (Internal LAC exchange with extracellular LAC)	1	1	1	1	1	1	1	1	1	https://doi.org/10.1017/CBO9780511736179
	K_ATP	ATP + H2O < – > ADP + H + PHOS	inf	inf	inf	inf	inf	inf	inf	inf	inf	https://doi.org/10.1017/CBO9780511736179
	K_NADH	NADH < – > H + NAD	inf	inf	inf	inf	inf	inf	inf	inf	inf	https://doi.org/10.1017/CBO9780511736179
	K_GLCt1r	GLU^Xt < – > GLU (Extracellular GLU exchange with internal GLU)	inf	inf	inf	inf	inf	inf	inf	inf	inf	https://doi.org/10.1017/CBO9780511736179
	K_AMPIN	AMP^Xt < – > AMP (Extracellular AMP exchange with internal AMP)	inf	inf	inf	inf	inf	inf	inf	inf	inf	https://doi.org/10.1017/CBO9780511736179
	K_H	H < – > H^Xt (Internal H exchange with extracellular H)	1	1	1	1	1	1	1	1	1	https://doi.org/10.1017/CBO9780511736179
	K_H2O	H2O < – > H2O^Xt (Internal H exchange with extracellular H)	1	1	1	1	1	1	1	1	1	https://doi.org/10.1017/CBO9780511736179
	K_PGM	PG3 < – > PG2	0.18	0.18	0.18	0.18	0.18	0.18	0.18	0.18	0.18	https://doi.org/10.1016/j.cels.2015.10.004
	K_HEX1	ATP + GLU < – > ADP + G6P + H (HK = HEX; this reaction was replaced by HEX enzyme module when appropriate)	4000	4000	4000	4000	4000	4000	4000	4000	4000	https://doi.org/10.1016/j.cels.2015.10.004
	K_PGI	G6P < – > F6P	0.41	0.41	0.41	0.41	0.41	0.41	0.41	0.41	0.41	https://doi.org/10.1016/j.cels.2015.10.004
	K_TPI	DHAP < – > GAP	0.0455017	0.0455017	0.0455017	0.0455017	0.0455017	0.0455017	0.0455017	0.0455017	0.0455017	https://doi.org/10.1016/j.cels.2015.10.004
	K_FBA	FDP < – > DHAP + GAP	0.0925283	0.0925283	0.0925283	0.0925283	0.0925283	0.0925283	0.0925283	0.0925283	0.0925283	https://doi.org/10.1016/j.cels.2015.10.004
	K_GAPD	GAP + NAD + PHOS < – > H + NADH + PG13	0.15	0.15	0.15	0.15	0.15	0.15	0.15	0.15	0.15	https://doi.org/10.1016/j.cels.2015.10.004
	K_PGK	ADP + PG13 < – > ATP + PG3	2304.15	2304.15	2304.15	2304.15	2304.15	2304.15	2304.15	2304.15	2304.15	https://doi.org/10.1016/j.cels.2015.10.004
	K_ENO	PG2 < – > H2O + PEP	4.94671	4.94671	4.94671	4.94671	4.94671	4.94671	4.94671	4.94671	4.94671	https://doi.org/10.1016/j.cels.2015.10.004
	K_PYK	ADP + H + PEP < – > ATP + PYR (PK = PYK; this reaction was replaced by the PYK enzyme module when appropriate)	58728.1	58728.1	58728.1	58728.1	58728.1	58728.1	58728.1	58728.1	58728.1	https://doi.org/10.1016/j.cels.2015.10.004
	K_LDH_L	H + NADH + PYR < – > LAC + NAD	30864.2	30864.2	30864.2	30864.2	30864.2	30864.2	30864.2	30864.2	30864.2	https://doi.org/10.1016/j.cels.2015.10.004
	K_ADK1	2ADP < – > AMP + ATP	0.432275	0.432275	0.432275	0.432275	0.432275	0.432275	0.432275	0.432275	0.432275	https://doi.org/10.1016/j.cels.2015.10.004
	K_DPGASE	DPG23 + H2O < – > PG3 + PHOS	inf	inf	inf	inf	inf	inf	inf	inf	inf	https://doi.org/10.1017/CBO9780511736179
	K_HBDPG	DPG23 + HB < – > DHB	2017-01-04	2017-01-04	2017-01-04	2017-01-04	2017-01-04	2017-01-04	2017-01-04	2017-01-04	2017-01-04	https://doi.org/10.1017/CBO9780511736179
	K_HBO1	O2 + HB < – > HB-O2	41.8352	41.8352	41.8352	41.8352	41.8352	41.8352	41.8352	41.8352	41.8352	https://doi.org/10.1017/CBO9780511736179
	K_HBO2	HB-O2 + O2 < – > HB-2O2	73.2115	73.2115	73.2115	73.2115	73.2115	73.2115	73.2115	73.2115	73.2115	https://doi.org/10.1017/CBO9780511736179
	K_HBO3	HB-2O2 + O2 < – > HB-3O2	177.799	177.799	177.799	177.799	177.799	177.799	177.799	177.799	177.799	https://doi.org/10.1017/CBO9780511736179
	K_HBO4	HB-3O2 + O2 < – > HB-4O2	1289.92	1289.92	1289.92	1289.92	1289.92	1289.92	1289.92	1289.92	1289.92	https://doi.org/10.1017/CBO9780511736179
	K_O2	O2 < – > O2^Xt (Internal O2 exchange with extracellular O2)	1	1	1	1	1	1	1	1	1	https://doi.org/10.1017/CBO9780511736179
	K_PIt	PHOS < – > PHOS^Xt (Internal PHOS exchange with extracellular PHOS)	1	1	1	1	1	1	1	1	1	https://doi.org/10.1017/CBO9780511736179
	K_PFK1	PFK + ATP < – > PFK-ATP (PFK binding to ATP at catalytic site; can also occur for activated PFK)	14.7059	14.7059	14.7059	14.7059	14.7059	14.7059	14.7059	14.7059	14.7059	https://doi.org/10.1016/S0022-5193(05)80012-8
	K_PFK2	PFK-ATP + F6P < – > PFK-ATP-F6P	10	10	10	10	10	10	10	10	10	https://doi.org/10.1016/S0022-5193(05)80012-8
	K_PFK_Activaton_amp	PYK + FDP < – > PYK^FDP (PYK activation by FDP binding to allosteric site)	30.303	30.303	30.303	30.303	30.303	30.303	30.303	30.303	30.303	https://doi.org/10.1016/S0022-5193(05)80012-8
	K_PFK_Inhibition_atp	PYK_T + ATP < – > PYK_T_ATP (PYK inhibition by ATP binding to allosteric site)	10	10	10	10	10	10	10	10	10	https://doi.org/10.1016/S0022-5193(05)80012-8
	K_PFK_TransitionStep	PFK < – > PFK_T (PFK conversion from relaxed to tense state)	0.0011	0.0011	0.0011	0.0011	0.0011	0.0011	0.0011	0.0011	0.0011	https://doi.org/10.1016/S0022-5193(05)80012-8
	K_DPGM	PG13 < – > DPG23 + H	2.3*10^6	2.3*10^6	2.3*10^6	2.3*10^6	2.3*10^6	2.3*10^6	2.3*10^6	2.3*10^6	2.3*10^6	https://doi.org/10.1017/CBO9780511736179
pseudo-first-order elementary rate constant (kPERC)	k_ADK1	-	100000	100000	100000	100000	100000	100000	100000	100000	100000	calculated
	k_H2O	-	100000	100000	100000	100000	100000	100000	100000	100000	100000	calculated
	k_Pit	-	0.23	0.23	0.23	0.23	0.23	0.23	0.23	0.23	0.23	calculated
	k_HEX1	-	0.0851263	0.0818483	0.0863583	0.0883739	0.123444	0.0681338	0.042997	0.073475	0.0804769	calculated
	k_PGI	-	3254.86	1992.84	238.803	202.514	267.331	240.032	159.071	101.811	286.6	calculated
	k_TPI	-	176162	155416	168532	160325	175364	174324	163414	172612	179015	calculated
	k_FBA	-	540.185	426.588	497.997	453.964	533.769	529.875	470.588	520.361	555.89	calculated
	k_GAPD	-	1604.72	1608.35	2142.25	1526.51	2981.66	1794.26	1294.56	2805.64	2178.69	calculated
	k_PGM	-	150.151	130.856	123.091	163.211	263.994	81.1165	176.246	60.5083	71.8697	calculated
	k_ENO	-	268.15	235.008	207.679	312.217	641.8	129.041	361.844	94.9493	121.456	calculated
	k_PYK	-	609.017	320.524	274.874	418.031	349.435	241.291	202.597	277.127	268.54	calculated
	k_LDH_L	-	711.791	369.095	677.082	967.3	318.123	596.709	642.417	793.124	467.716	calculated
	k_AMP	-	0.269938	0.125943	0.152428	0.149071	0.154385	0.132136	0.0975674	0.135532	0.130302	calculated
	k_AMPIN	-	0.014	0.014	0.014	0.014	0.014	0.014	0.014	0.014	0.014	calculated
	k_PYR	-	2.59499	4.06897	4.23364	3.67717	2.6693	4.68082	4.18147	3.80757	2.00417	calculated
	k_LAC	-	2.96082	2.24027	4.90552	2.76601	2.49098	2.78488	4.58113	7.02481	2.96514	calculated
	k_ATP	-	0.891388	0.662949	0.832966	1.13261	1.15024	0.758369	0.640526	0.818533	0.882878	calculated
	k_NADH	-	7.61212	2.66632	4.73013	7.61212	3.31862	3.83314	4.53384	6.06263	6.32448	calculated
	k_GLCt1r	-	1.12	1.12	1.12	1.12	1.12	1.12	1.12	1.12	1.12	calculated
	k_ATP	-	0.891388	0.662949	0.832966	1.13261	1.15024	0.758369	0.640526	0.818533	0.882878	calculated
	k_H	-	100000	100000	100000	100000	100000	100000	100000	100000	100000	calculated
	k_DPGASE	-	0.142258	0.142258	0.142258	0.142258	0.142258	0.142258	0.142258	0.142258	0.142258	calculated
	k_DPGM	-	1814.81	1814.81	1814.81	1814.81	1814.81	1814.81	1814.81	1814.81	1814.81	calculated
	k_HBO1	-	506935	506935	506935	506935	506935	506935	506935	506935	506935	calculated
	k_HBO2	-	511077	511077	511077	511077	511077	511077	511077	511077	511077	calculated
	k_HBO3	-	509243	509243	509243	509243	509243	509243	509243	509243	509243	calculated
	k_HBO4	-	501595	501595	501595	501595	501595	501595	501595	501595	501595	calculated
	k_HBDPG	-	519613	519613	519613	519613	519613	519613	519613	519613	519613	calculated
	k_O2	-	509726	509726	509726	509726	509726	509726	509726	509726	509726	calculated
	k_PGK	-	1.02*10^6	1.02*10^6	1.02*10^6	1.02*10^6	1.02*10^6	1.02*10^6	1.02*10^6	1.02*10^6	1.02*10^6	calculated
	k_PFK1	-	130011	44496	43919	31840	33494	35395	28518	28518	28518	calculated
	k_PFK2	-	9.07666*10^8	3.90206*10^8	3.76699*10^8	2.98019*10^8	3.06241*10^8	2.83087*10^8	2.89303*10^8	2.89303*10^8	2.89303*10^8	calculated
	k_PFK3	-	9.99999*10^8	9.99997*10^8	9.99997*10^8	9.99995*10^8	9.99996*10^8	9.99995*10^8	9.99995*10^8	9.99995*10^8	9.99995*10^8	calculated
	k_PFK_Activaton_amp	-	1000000	1000000	1000000	1000000	1000000	1000000	1000000	1000000	1000000	calculated
	k_PFK_Inhibition_atp	-	1000000	1000000	1000000	1000000	1000000	1000000	1000000	1000000	1000000	calculated
	k_PFK_TransitionStep	-	1000000000000	1000000000000	1000000000000	1000000000000	1000000000000	1000000000000	1000000000000	1000000000000	1000000000000	calculated
	amp^Xt	-	1	1	1	1	1	1	1	1	1	calculated
	h^Xt	-	6.30957e-05	6.30957e-05	6.30957e-05	6.30957e-05	6.30957e-05	6.30957e-05	6.30957e-05	6.30957e-05	6.30957e-05	calculated
	h2o^Xt	-	1	1	1	1	1	1	1	1	1	calculated
	glc-D^Xt	-	1	1	1	1	1	1	1	1	1	calculated
	pi^Xt	-	2.5	2.5	2.5	2.5	2.5	2.5	2.5	2.5	2.5	calculated
	lac-L^Xt	-	0.5	0.5	0.5	0.5	0.5	0.5	0.5	0.5	0.5	calculated
	pyr^Xt	-	0.01	0.01	0.01	0.01	0.01	0.01	0.01	0.01	0.01	calculated
	O2^Xt	-	0.0200788	0.0200788	0.0200788	0.0200788	0.0200788	0.0200788	0.0200788	0.0200788	0.0200788	calculated
	Volume	-	1	1	1	1	1	1	1	1	1	calculated
		KEY:	-	Not used in model
			inf	Assigned a value of infinity

## Sheet: (D) Personalized fluxes
Individual #1			Individual #2			Individual #3			Individual #4			Individual #5			Individual #6			Individual #7			Individual #8			Individual #9
Reaction	Flux (mmol/hr)		Reaction	Flux (mmol/hr)		Reaction	Flux (mmol/hr)		Reaction	Flux (mmol/hr)		Reaction	Flux (mmol/hr)		Reaction	Flux (mmol/hr)		Reaction	Flux (mmol/hr)		Reaction	Flux (mmol/hr)		Reaction	Flux (mmol/hr)
v_HEX1	1.12		v_HEX1	1.12		v_HEX1	1.12		v_HEX1	1.12		v_HEX1	1.12		v_HEX1	1.12		v_HEX1	1.12		v_HEX1	1.12		v_HEX1	1.12
v_PGI	1.12		v_PGI	1.12		v_PGI	1.12		v_PGI	1.12		v_PGI	1.12		v_PGI	1.12		v_PGI	1.12		v_PGI	1.12		v_PGI	1.12
v_TPI	1.12		v_TPI	1.12		v_TPI	1.12		v_TPI	1.12		v_TPI	1.12		v_TPI	1.12		v_TPI	1.12		v_TPI	1.12		v_TPI	1.12
v_FBA	1.12		v_FBA	1.12		v_FBA	1.12		v_FBA	1.12		v_FBA	1.12		v_FBA	1.12		v_FBA	1.12		v_FBA	1.12		v_FBA	1.12
v_GAPD	2.24		v_GAPD	2.24		v_GAPD	2.24		v_GAPD	2.24		v_GAPD	2.24		v_GAPD	2.24		v_GAPD	2.24		v_GAPD	2.24		v_GAPD	2.24
v_PGM	2.24		v_PGM	2.24		v_PGM	2.24		v_PGM	2.24		v_PGM	2.24		v_PGM	2.24		v_PGM	2.24		v_PGM	2.24		v_PGM	2.24
v_ENO	2.24		v_ENO	2.24		v_ENO	2.24		v_ENO	2.24		v_ENO	2.24		v_ENO	2.24		v_ENO	2.24		v_ENO	2.24		v_ENO	2.24
v_PYK	2.24		v_PYK	2.24		v_PYK	2.24		v_PYK	2.24		v_PYK	2.24		v_PYK	2.24		v_PYK	2.24		v_PYK	2.24		v_PYK	2.24
v_LDH_L	2.016		v_LDH_L	2.016		v_LDH_L	2.016		v_LDH_L	2.016		v_LDH_L	2.016		v_LDH_L	2.016		v_LDH_L	2.016		v_LDH_L	2.016		v_LDH_L	2.016
v_AMP	0.014		v_AMP	0.014		v_AMP	0.014		v_AMP	0.014		v_AMP	0.014		v_AMP	0.014		v_AMP	0.014		v_AMP	0.014		v_AMP	0.014
v_ADK1	-1.38778e-12		v_ADK1	-1.38778e-12		v_ADK1	-1.38778e-12		v_ADK1	-1.38778e-12		v_ADK1	-1.38778e-12		v_ADK1	-1.38778e-12		v_ADK1	-1.38778e-12		v_ADK1	-1.38778e-12		v_ADK1	-1.38778e-12
v_PYR	0.224		v_PYR	0.224		v_PYR	0.224		v_PYR	0.224		v_PYR	0.224		v_PYR	0.224		v_PYR	0.224		v_PYR	0.224		v_PYR	0.224
v_LAC	2.016		v_LAC	2.016		v_LAC	2.016		v_LAC	2.016		v_LAC	2.016		v_LAC	2.016		v_LAC	2.016		v_LAC	2.016		v_LAC	2.016
v_ATP	2.24		v_ATP	2.24		v_ATP	2.24		v_ATP	2.24		v_ATP	2.24		v_ATP	2.24		v_ATP	2.24		v_ATP	2.24		v_ATP	2.24
v_NADH	0.224		v_NADH	0.224		v_NADH	0.224		v_NADH	0.224		v_NADH	0.224		v_NADH	0.224		v_NADH	0.224		v_NADH	0.224		v_NADH	0.224
v_GLCt1r	1.12		v_GLCt1r	1.12		v_GLCt1r	1.12		v_GLCt1r	1.12		v_GLCt1r	1.12		v_GLCt1r	1.12		v_GLCt1r	1.12		v_GLCt1r	1.12		v_GLCt1r	1.12
v_AMPIN	0.014		v_AMPIN	0.014		v_AMPIN	0.014		v_AMPIN	0.014		v_AMPIN	0.014		v_AMPIN	0.014		v_AMPIN	0.014		v_AMPIN	0.014		v_AMPIN	0.014
v_H	2.688		v_H	2.688		v_H	2.688		v_H	2.688		v_H	2.688		v_H	2.688		v_H	2.688		v_H	2.688		v_H	2.688
v_H2O	0		v_H2O	0		v_H2O	0		v_H2O	0		v_H2O	0		v_H2O	0		v_H2O	0		v_H2O	0		v_H2O	0
v_PIt	0		v_PIt	0		v_PIt	0		v_PIt	0		v_PIt	0		v_PIt	0		v_PIt	0		v_PIt	0		v_PIt	0
v_PGK	1.799		v_PGK	1.799		v_PGK	1.799		v_PGK	1.799		v_PGK	1.799		v_PGK	1.799		v_PGK	1.799		v_PGK	1.799		v_PGK	1.799
v_PFK1	0.0256085		v_PFK1	0.00307521		v_PFK1	0.00546725		v_PFK1	0.00511945		v_PFK1	0.00567599		v_PFK1	0.00356308		v_PFK1	0.00136895		v_PFK1	0.00384884		v_PFK1	0.00341413
v_PFK1$10	0.156237		v_PFK1$10	0.395949		v_PFK1$10	0.328067		v_PFK1$10	0.335819		v_PFK1$10	0.323652		v_PFK1$10	0.37861		v_PFK1$10	0.489357		v_PFK1$10	0.369508		v_PFK1$10	0.383644
v_PFK1$3	0.160989		v_PFK1$3	0.0414358		v_PFK1$3	0.0608664		v_PFK1$3	0.0582779		v_PFK1$3	0.0623894		v_PFK1$3	0.0457591		v_PFK1$3	0.0238099		v_PFK1$3	0.0481907		v_PFK1$3	0.0444633
v_PFK1$7	0.379521		v_PFK1$7	0.209367		v_PFK1$7	0.254107		v_PFK1$7	0.24878		v_PFK1$7	0.257165		v_PFK1$7	0.220374		v_PFK1$7	0.155295		v_PFK1$7	0.22627		v_PFK1$7	0.217148
v_PFK1$8	0.397644		v_PFK1$8	0.470173		v_PFK1$8	0.471492		v_PFK1$8	0.472003		v_PFK1$8	0.471118		v_PFK1$8	0.471694		v_PFK1$8	0.450169		v_PFK1$8	0.472183		v_PFK1$8	0.471331
v_PFK2	0.0256085		v_PFK2	0.00307521		v_PFK2	0.00546725		v_PFK2	0.00511945		v_PFK2	0.00567599		v_PFK2	0.00356308		v_PFK2	0.00136895		v_PFK2	0.00384884		v_PFK2	0.00341413
v_PFK2$10	0.156237		v_PFK2$10	0.395949		v_PFK2$10	0.328067		v_PFK2$10	0.335819		v_PFK2$10	0.323652		v_PFK2$10	0.37861		v_PFK2$10	0.489357		v_PFK2$10	0.369508		v_PFK2$10	0.383644
v_PFK2$3	0.160989		v_PFK2$3	0.0414358		v_PFK2$3	0.0608664		v_PFK2$3	0.0582779		v_PFK2$3	0.0623894		v_PFK2$3	0.0457591		v_PFK2$3	0.0238099		v_PFK2$3	0.0481907		v_PFK2$3	0.0444633
v_PFK2$7	0.379521		v_PFK2$7	0.209367		v_PFK2$7	0.254107		v_PFK2$7	0.24878		v_PFK2$7	0.257165		v_PFK2$7	0.220374		v_PFK2$7	0.155295		v_PFK2$7	0.22627		v_PFK2$7	0.217148
v_PFK2$8	0.397644		v_PFK2$8	0.470173		v_PFK2$8	0.471492		v_PFK2$8	0.472003		v_PFK2$8	0.471118		v_PFK2$8	0.471694		v_PFK2$8	0.450169		v_PFK2$8	0.472183		v_PFK2$8	0.471331
v_PFK3	0.0256085		v_PFK3	0.00307521		v_PFK3	0.00546725		v_PFK3	0.00511945		v_PFK3	0.00567599		v_PFK3	0.00356308		v_PFK3	0.00136895		v_PFK3	0.00384884		v_PFK3	0.00341413
v_PFK3$10	0.156237		v_PFK3$10	0.395949		v_PFK3$10	0.328067		v_PFK3$10	0.335819		v_PFK3$10	0.323652		v_PFK3$10	0.37861		v_PFK3$10	0.489357		v_PFK3$10	0.369508		v_PFK3$10	0.383644
v_PFK3$3	0.160989		v_PFK3$3	0.0414358		v_PFK3$3	0.0608664		v_PFK3$3	0.0582779		v_PFK3$3	0.0623894		v_PFK3$3	0.0457591		v_PFK3$3	0.0238099		v_PFK3$3	0.0481907		v_PFK3$3	0.0444633
v_PFK3$7	0.379521		v_PFK3$7	0.209367		v_PFK3$7	0.254107		v_PFK3$7	0.24878		v_PFK3$7	0.257165		v_PFK3$7	0.220374		v_PFK3$7	0.155295		v_PFK3$7	0.22627		v_PFK3$7	0.217148
v_PFK3$8	0.397644		v_PFK3$8	0.470173		v_PFK3$8	0.471492		v_PFK3$8	0.472003		v_PFK3$8	0.471118		v_PFK3$8	0.471694		v_PFK3$8	0.450169		v_PFK3$8	0.472183		v_PFK3$8	0.471331
v_PFK_Activation_amp$11	6.61744e-18		v_PFK_Activation_amp$11	0		v_PFK_Activation_amp$11	-6.61744e-18		v_PFK_Activation_amp$11	0		v_PFK_Activation_amp$11	6.61744e-18		v_PFK_Activation_amp$11	-3.30872e-18		v_PFK_Activation_amp$11	1.65436e-18		v_PFK_Activation_amp$11	0		v_PFK_Activation_amp$11	0
v_PFK_Activation_amp$12	0		v_PFK_Activation_amp$12	0		v_PFK_Activation_amp$12	2.64698e-17		v_PFK_Activation_amp$12	5.29396e-17		v_PFK_Activation_amp$12	0		v_PFK_Activation_amp$12	0		v_PFK_Activation_amp$12	0		v_PFK_Activation_amp$12	-2.64698e-17		v_PFK_Activation_amp$12	0
v_PFK_Activation_amp$12	0		v_PFK_Activation_amp$12	0		v_PFK_Activation_amp$12	0		v_PFK_Activation_amp$12	2.11758e-16		v_PFK_Activation_amp$12	0		v_PFK_Activation_amp$12	1.05879e-16		v_PFK_Activation_amp$12	-1.05879e-16		v_PFK_Activation_amp$12	0		v_PFK_Activation_amp$12	1.05879e-16
v_PFK_Activation_amp$15	0		v_PFK_Activation_amp$15	0		v_PFK_Activation_amp$15	-1.05879e-16		v_PFK_Activation_amp$15	-1.05879e-16		v_PFK_Activation_amp$15	-1.05879e-16		v_PFK_Activation_amp$15	-1.05879e-16		v_PFK_Activation_amp$15	1.05879e-16		v_PFK_Activation_amp$15	1.05879e-16		v_PFK_Activation_amp$15	0
v_PFK_Inhibition_atp$16	-1.03398e-19		v_PFK_Inhibition_atp$16	1.03398e-19		v_PFK_Inhibition_atp$16	1.03398e-19		v_PFK_Inhibition_atp$16	1.03398e-19		v_PFK_Inhibition_atp$16	1.03398e-19		v_PFK_Inhibition_atp$16	5.16988e-20		v_PFK_Inhibition_atp$16	0		v_PFK_Inhibition_atp$16	0		v_PFK_Inhibition_atp$16	2.06795e-19
v_PFK_Inhibition_atp$17	0		v_PFK_Inhibition_atp$17	3.30872e-18		v_PFK_Inhibition_atp$17	-6.61744e-18		v_PFK_Inhibition_atp$17	-6.61744e-18		v_PFK_Inhibition_atp$17	0		v_PFK_Inhibition_atp$17	6.61744e-18		v_PFK_Inhibition_atp$17	0		v_PFK_Inhibition_atp$17	-6.61744e-18		v_PFK_Inhibition_atp$17	6.61744e-18
v_PFK_Inhibition_atp$18	-2.11758e-16		v_PFK_Inhibition_atp$18	-2.11758e-16		v_PFK_Inhibition_atp$18	0		v_PFK_Inhibition_atp$18	-2.11758e-16		v_PFK_Inhibition_atp$18	0		v_PFK_Inhibition_atp$18	-1.05879e-16		v_PFK_Inhibition_atp$18	-1.05879e-16		v_PFK_Inhibition_atp$18	0		v_PFK_Inhibition_atp$18	-3.17637e-16
v_PFK_Inhibition_atp$21	-1.69407e-15		v_PFK_Inhibition_atp$21	-1.69407e-15		v_PFK_Inhibition_atp$21	-8.47033e-16		v_PFK_Inhibition_atp$21	8.47033e-16		v_PFK_Inhibition_atp$21	-8.47033e-16		v_PFK_Inhibition_atp$21	-8.47033e-16		v_PFK_Inhibition_atp$21	-8.47033e-16		v_PFK_Inhibition_atp$21	-8.47033e-16		v_PFK_Inhibition_atp$21	8.47033e-16
v_PFK_Transition_Step	0		v_PFK_Transition_Step	-3.30872e-12		v_PFK_Transition_Step	-1.98523e-11		v_PFK_Transition_Step	-1.32349e-11		v_PFK_Transition_Step	-1.32349e-11		v_PFK_Transition_Step	-6.61744e-12		v_PFK_Transition_Step	-1.65436e-12		v_PFK_Transition_Step	-1.32349e-11		v_PFK_Transition_Step	-1.98523e-11
v_DPGASE	0.241467		v_DPGASE	0.217027		v_DPGASE	0.244182		v_DPGASE	0.149869		v_DPGASE	0.0980104		v_DPGASE	0.347647		v_DPGASE	0.148575		v_DPGASE	0.434202		v_DPGASE	0.341963
v_DPGM	0.241467		v_DPGM	0.217027		v_DPGM	0.244182		v_DPGM	0.149869		v_DPGM	0.0980104		v_DPGM	0.347647		v_DPGM	0.148575		v_DPGM	0.434202		v_DPGM	0.341963
v_HBDPG	0		v_HBDPG	7.21107e-12		v_HBDPG	0		v_HBDPG	0		v_HBDPG	0		v_HBDPG	-1.44221e-11		v_HBDPG	0		v_HBDPG	0		v_HBDPG	0
v_HBO1	0		v_HBO1	0		v_HBO1	0		v_HBO1	0		v_HBO1	0		v_HBO1	-1.09924e-13		v_HBO1	0		v_HBO1	0		v_HBO1	0
v_HBO2	0		v_HBO2	0		v_HBO2	0		v_HBO2	0		v_HBO2	1.10822e-13		v_HBO2	1.10822e-13		v_HBO2	0		v_HBO2	0		v_HBO2	0
v_HBO3	0		v_HBO3	0		v_HBO3	-1.10425e-13		v_HBO3	0		v_HBO3	-1.10425e-13		v_HBO3	0		v_HBO3	-1.10425e-13		v_HBO3	-1.10425e-13		v_HBO3	0
v_HBO4	0		v_HBO4	0		v_HBO4	-4.35065e-13		v_HBO4	0		v_HBO4	-4.35065e-13		v_HBO4	0		v_HBO4	0		v_HBO4	4.35065e-13		v_HBO4	0
v_O2	0		v_O2	0		v_O2	0		v_O2	0		v_O2	0		v_O2	0		v_O2	0		v_O2	0		v_O2	0

## Sheet: (E) S Matrix
	GLYCOLYSIS																			RL Shunt + Hemoglobin								HEX Module								PFK Module
	PGI	FBA	TPI	GAPD	PGK	PGM	ENO	LDH_L	DM_amp_e	ADK1	EX_pyr_e	EX_lac__L_e	ATPM	DM_nadh	S_glc__D_e	S_amp_e	EX_h_e	EX_h2o_e	EX_pi_e	DPGM	DPGase	HBO1	HBO2	HBO3	HBO4	HBDPG	EX_o2_e	HEX1_1	HEX1_2	HEX1_3	HEX1_4	HEX1_5	HEX1_6	HEX1_7	HEX1_8	PFK_R01	PFK_R02	PFK_R03	PFK_R11	PFK_R12	PFK_R13	PFK_R21	PFK_R22	PFK_R23	PFK_R31	PFK_R32	PFK_R33	PFK_R41	PFK_R42
glc__D_c	0	0	0	0	0	0	0	0	0	0	0	0	0	0	1	0	0	0	0	0	0	0	0	0	0	0	0	0	0	-1	0	0	0	-1	0	0	0	0	0	0	0	0	0	0	0	0	0	0	0
g6p_c	-1	0	0	0	0	0	0	0	0	0	0	0	0	0	0	0	0	0	0	0	0	0	0	0	0	0	0	0	-1	0	0	0	0	0	1	0	0	0	0	0	0	0	0	0	0	0	0	0	0
f6p_c	1	0	0	0	0	0	0	0	0	0	0	0	0	0	0	0	0	0	0	0	0	0	0	0	0	0	0	0	0	0	0	0	0	0	0	0	-1	0	0	-1	0	0	-1	0	0	-1	0	0	-1
fdp_c	0	-1	0	0	0	0	0	0	0	0	0	0	0	0	0	0	0	0	0	0	0	0	0	0	0	0	0	0	0	0	0	0	0	0	0	0	0	1	0	0	1	0	0	1	0	0	1	0	0
dhap_c	0	1	-1	0	0	0	0	0	0	0	0	0	0	0	0	0	0	0	0	0	0	0	0	0	0	0	0	0	0	0	0	0	0	0	0	0	0	0	0	0	0	0	0	0	0	0	0	0	0
g3p_c	0	1	1	-1	0	0	0	0	0	0	0	0	0	0	0	0	0	0	0	0	0	0	0	0	0	0	0	0	0	0	0	0	0	0	0	0	0	0	0	0	0	0	0	0	0	0	0	0	0
_13dpg_c	0	0	0	1	-1	0	0	0	0	0	0	0	0	0	0	0	0	0	0	-1	0	0	0	0	0	0	0	0	0	0	0	0	0	0	0	0	0	0	0	0	0	0	0	0	0	0	0	0	0
_3pg_c	0	0	0	0	1	-1	0	0	0	0	0	0	0	0	0	0	0	0	0	0	1	0	0	0	0	0	0	0	0	0	0	0	0	0	0	0	0	0	0	0	0	0	0	0	0	0	0	0	0
_2pg_c	0	0	0	0	0	1	-1	0	0	0	0	0	0	0	0	0	0	0	0	0	0	0	0	0	0	0	0	0	0	0	0	0	0	0	0	0	0	0	0	0	0	0	0	0	0	0	0	0	0
pep_c	0	0	0	0	0	0	1	0	0	0	0	0	0	0	0	0	0	0	0	0	0	0	0	0	0	0	0	0	0	0	0	0	0	0	0	0	0	0	0	0	0	0	0	0	0	0	0	0	0
pyr_c	0	0	0	0	0	0	0	-1	0	0	-1	0	0	0	0	0	0	0	0	0	0	0	0	0	0	0	0	0	0	0	0	0	0	0	0	0	0	0	0	0	0	0	0	0	0	0	0	0	0
lac__L_c	0	0	0	0	0	0	0	1	0	0	0	-1	0	0	0	0	0	0	0	0	0	0	0	0	0	0	0	0	0	0	0	0	0	0	0	0	0	0	0	0	0	0	0	0	0	0	0	0	0
nad_c	0	0	0	-1	0	0	0	1	0	0	0	0	0	1	0	0	0	0	0	0	0	0	0	0	0	0	0	0	0	0	0	0	0	0	0	0	0	0	0	0	0	0	0	0	0	0	0	0	0
nadh_c	0	0	0	1	0	0	0	-1	0	0	0	0	0	-1	0	0	0	0	0	0	0	0	0	0	0	0	0	0	0	0	0	0	0	0	0	0	0	0	0	0	0	0	0	0	0	0	0	0	0
amp_c	0	0	0	0	0	0	0	0	-1	1	0	0	0	0	0	1	0	0	0	0	0	0	0	0	0	0	0	0	0	0	0	0	0	0	0	0	0	0	0	0	0	0	0	0	0	0	0	0	0
adp_c	0	0	0	0	-1	0	0	0	0	-2	0	0	1	0	0	0	0	0	0	0	0	0	0	0	0	0	0	-1	0	0	0	0	0	0	1	0	0	1	0	0	1	0	0	1	0	0	1	0	0
atp_c	0	0	0	0	1	0	0	0	0	1	0	0	-1	0	0	0	0	0	0	0	0	0	0	0	0	0	0	0	0	0	-1	0	-1	0	0	-1	0	0	-1	0	0	-1	0	0	-1	0	0	-1	0
pi_c	0	0	0	-1	0	0	0	0	0	0	0	0	1	0	0	0	0	0	-1	0	1	0	0	0	0	0	0	0	0	0	0	0	0	0	0	0	0	0	0	0	0	0	0	0	0	0	0	0	0
h_c	0	0	0	1	0	0	0	-1	0	0	0	0	1	1	0	0	-1	0	0	1	0	0	0	0	0	0	0	0	0	0	0	0	0	0	1	0	0	1	0	0	1	0	0	1	0	0	1	0	0
h2o_c	0	0	0	0	0	0	1	0	0	0	0	0	-1	0	0	0	0	-1	0	0	-1	0	0	0	0	0	0	0	0	0	0	0	0	0	0	0	0	0	0	0	0	0	0	0	0	0	0	0	0
_23dpg_c	0	0	0	0	0	0	0	0	0	0	0	0	0	0	0	0	0	0	0	1	-1	0	0	0	0	-1	0	0	0	0	0	-1	0	0	0	0	0	0	0	0	0	0	0	0	0	0	0	0	0
hb_c	0	0	0	0	0	0	0	0	0	0	0	0	0	0	0	0	0	0	0	0	0	-1	0	0	0	-1	0	0	0	0	0	0	0	0	0	0	0	0	0	0	0	0	0	0	0	0	0	0	0
hb_1o2_c	0	0	0	0	0	0	0	0	0	0	0	0	0	0	0	0	0	0	0	0	0	1	-1	0	0	0	0	0	0	0	0	0	0	0	0	0	0	0	0	0	0	0	0	0	0	0	0	0	0
hb_2o2_c	0	0	0	0	0	0	0	0	0	0	0	0	0	0	0	0	0	0	0	0	0	0	1	-1	0	0	0	0	0	0	0	0	0	0	0	0	0	0	0	0	0	0	0	0	0	0	0	0	0
hb_3o2_c	0	0	0	0	0	0	0	0	0	0	0	0	0	0	0	0	0	0	0	0	0	0	0	1	-1	0	0	0	0	0	0	0	0	0	0	0	0	0	0	0	0	0	0	0	0	0	0	0	0
hb_4o2_c	0	0	0	0	0	0	0	0	0	0	0	0	0	0	0	0	0	0	0	0	0	0	0	0	1	0	0	0	0	0	0	0	0	0	0	0	0	0	0	0	0	0	0	0	0	0	0	0	0
dhb_c	0	0	0	0	0	0	0	0	0	0	0	0	0	0	0	0	0	0	0	0	0	0	0	0	0	1	0	0	0	0	0	0	0	0	0	0	0	0	0	0	0	0	0	0	0	0	0	0	0
o2_c	0	0	0	0	0	0	0	0	0	0	0	0	0	0	0	0	0	0	0	0	0	-1	-1	-1	-1	0	-1	0	0	0	0	0	0	0	0	0	0	0	0	0	0	0	0	0	0	0	0	0	0
hex1_c	0	0	0	0	0	0	0	0	0	0	0	0	0	0	0	0	0	0	0	0	0	0	0	0	0	0	0	-1	-1	-1	-1	0	0	0	1	0	0	0	0	0	0	0	0	0	0	0	0	0	0
hex1_atp_c	0	0	0	0	0	0	0	0	0	0	0	0	0	0	0	0	0	0	0	0	0	0	0	0	0	0	0	0	0	0	1	0	0	-1	0	0	0	0	0	0	0	0	0	0	0	0	0	0	0
hex1_glc__D_c	0	0	0	0	0	0	0	0	0	0	0	0	0	0	0	0	0	0	0	0	0	0	0	0	0	0	0	0	0	1	0	-1	-1	0	0	0	0	0	0	0	0	0	0	0	0	0	0	0	0
hex1_glc__D_atp_c	0	0	0	0	0	0	0	0	0	0	0	0	0	0	0	0	0	0	0	0	0	0	0	0	0	0	0	0	0	0	0	0	1	1	-1	0	0	0	0	0	0	0	0	0	0	0	0	0	0
hex1_glc__D_23dpg_c	0	0	0	0	0	0	0	0	0	0	0	0	0	0	0	0	0	0	0	0	0	0	0	0	0	0	0	0	0	0	0	1	0	0	0	0	0	0	0	0	0	0	0	0	0	0	0	0	0
hex1_adp_c	0	0	0	0	0	0	0	0	0	0	0	0	0	0	0	0	0	0	0	0	0	0	0	0	0	0	0	1	0	0	0	0	0	0	0	0	0	0	0	0	0	0	0	0	0	0	0	0	0
hex1_g6p_c	0	0	0	0	0	0	0	0	0	0	0	0	0	0	0	0	0	0	0	0	0	0	0	0	0	0	0	0	1	0	0	0	0	0	0	0	0	0	0	0	0	0	0	0	0	0	0	0	0
pfk_R0_c	0	0	0	0	0	0	0	0	0	0	0	0	0	0	0	0	0	0	0	0	0	0	0	0	0	0	0	0	0	0	0	0	0	0	0	-1	0	1	0	0	0	0	0	0	0	0	0	0	0
pfk_R0_A_c	0	0	0	0	0	0	0	0	0	0	0	0	0	0	0	0	0	0	0	0	0	0	0	0	0	0	0	0	0	0	0	0	0	0	0	1	-1	0	0	0	0	0	0	0	0	0	0	0	0
pfk_R0_AF_c	0	0	0	0	0	0	0	0	0	0	0	0	0	0	0	0	0	0	0	0	0	0	0	0	0	0	0	0	0	0	0	0	0	0	0	0	1	-1	0	0	0	0	0	0	0	0	0	0	0
pfk_R1_c	0	0	0	0	0	0	0	0	0	0	0	0	0	0	0	0	0	0	0	0	0	0	0	0	0	0	0	0	0	0	0	0	0	0	0	0	0	0	-1	0	1	0	0	0	0	0	0	0	0
pfk_R1_A_c	0	0	0	0	0	0	0	0	0	0	0	0	0	0	0	0	0	0	0	0	0	0	0	0	0	0	0	0	0	0	0	0	0	0	0	0	0	0	1	-1	0	0	0	0	0	0	0	0	0
pfk_R1_AF_c	0	0	0	0	0	0	0	0	0	0	0	0	0	0	0	0	0	0	0	0	0	0	0	0	0	0	0	0	0	0	0	0	0	0	0	0	0	0	0	1	-1	0	0	0	0	0	0	0	0
pfk_R2_c	0	0	0	0	0	0	0	0	0	0	0	0	0	0	0	0	0	0	0	0	0	0	0	0	0	0	0	0	0	0	0	0	0	0	0	0	0	0	0	0	0	-1	0	1	0	0	0	0	0
pfk_R2_A_c	0	0	0	0	0	0	0	0	0	0	0	0	0	0	0	0	0	0	0	0	0	0	0	0	0	0	0	0	0	0	0	0	0	0	0	0	0	0	0	0	0	1	-1	0	0	0	0	0	0
pfk_R2_AF_c	0	0	0	0	0	0	0	0	0	0	0	0	0	0	0	0	0	0	0	0	0	0	0	0	0	0	0	0	0	0	0	0	0	0	0	0	0	0	0	0	0	0	1	-1	0	0	0	0	0
pfk_R3_c	0	0	0	0	0	0	0	0	0	0	0	0	0	0	0	0	0	0	0	0	0	0	0	0	0	0	0	0	0	0	0	0	0	0	0	0	0	0	0	0	0	0	0	0	-1	0	1	0	0
pfk_R3_A_c	0	0	0	0	0	0	0	0	0	0	0	0	0	0	0	0	0	0	0	0	0	0	0	0	0	0	0	0	0	0	0	0	0	0	0	0	0	0	0	0	0	0	0	0	1	-1	0	0	0
pfk_R3_AF_c	0	0	0	0	0	0	0	0	0	0	0	0	0	0	0	0	0	0	0	0	0	0	0	0	0	0	0	0	0	0	0	0	0	0	0	0	0	0	0	0	0	0	0	0	0	1	-1	0	0
pfk_R4_c	0	0	0	0	0	0	0	0	0	0	0	0	0	0	0	0	0	0	0	0	0	0	0	0	0	0	0	0	0	0	0	0	0	0	0	0	0	0	0	0	0	0	0	0	0	0	0	-1	0
pfk_R4_A_c	0	0	0	0	0	0	0	0	0	0	0	0	0	0	0	0	0	0	0	0	0	0	0	0	0	0	0	0	0	0	0	0	0	0	0	0	0	0	0	0	0	0	0	0	0	0	0	1	-1
pfk_R4_AF_c	0	0	0	0	0	0	0	0	0	0	0	0	0	0	0	0	0	0	0	0	0	0	0	0	0	0	0	0	0	0	0	0	0	0	0	0	0	0	0	0	0	0	0	0	0	0	0	0	1
pfk_T0_c	0	0	0	0	0	0	0	0	0	0	0	0	0	0	0	0	0	0	0	0	0	0	0	0	0	0	0	0	0	0	0	0	0	0	0	0	0	0	0	0	0	0	0	0	0	0	0	0	0
pfk_T1_c	0	0	0	0	0	0	0	0	0	0	0	0	0	0	0	0	0	0	0	0	0	0	0	0	0	0	0	0	0	0	0	0	0	0	0	0	0	0	0	0	0	0	0	0	0	0	0	0	0
pfk_T2_c	0	0	0	0	0	0	0	0	0	0	0	0	0	0	0	0	0	0	0	0	0	0	0	0	0	0	0	0	0	0	0	0	0	0	0	0	0	0	0	0	0	0	0	0	0	0	0	0	0
pfk_T3_c	0	0	0	0	0	0	0	0	0	0	0	0	0	0	0	0	0	0	0	0	0	0	0	0	0	0	0	0	0	0	0	0	0	0	0	0	0	0	0	0	0	0	0	0	0	0	0	0	0
pfk_T4_c	0	0	0	0	0	0	0	0	0	0	0	0	0	0	0	0	0	0	0	0	0	0	0	0	0	0	0	0	0	0	0	0	0	0	0	0	0	0	0	0	0	0	0	0	0	0	0	0	0
pyk_R0_c	0	0	0	0	0	0	0	0	0	0	0	0	0	0	0	0	0	0	0	0	0	0	0	0	0	0	0	0	0	0	0	0	0	0	0	0	0	0	0	0	0	0	0	0	0	0	0	0	0
pyk_R0_P_c	0	0	0	0	0	0	0	0	0	0	0	0	0	0	0	0	0	0	0	0	0	0	0	0	0	0	0	0	0	0	0	0	0	0	0	0	0	0	0	0	0	0	0	0	0	0	0	0	0
pyk_R0_A_c	0	0	0	0	0	0	0	0	0	0	0	0	0	0	0	0	0	0	0	0	0	0	0	0	0	0	0	0	0	0	0	0	0	0	0	0	0	0	0	0	0	0	0	0	0	0	0	0	0
pyk_R0_AP_c	0	0	0	0	0	0	0	0	0	0	0	0	0	0	0	0	0	0	0	0	0	0	0	0	0	0	0	0	0	0	0	0	0	0	0	0	0	0	0	0	0	0	0	0	0	0	0	0	0
pyk_R1_c	0	0	0	0	0	0	0	0	0	0	0	0	0	0	0	0	0	0	0	0	0	0	0	0	0	0	0	0	0	0	0	0	0	0	0	0	0	0	0	0	0	0	0	0	0	0	0	0	0
pyk_R1_P_c	0	0	0	0	0	0	0	0	0	0	0	0	0	0	0	0	0	0	0	0	0	0	0	0	0	0	0	0	0	0	0	0	0	0	0	0	0	0	0	0	0	0	0	0	0	0	0	0	0
pyk_R1_A_c	0	0	0	0	0	0	0	0	0	0	0	0	0	0	0	0	0	0	0	0	0	0	0	0	0	0	0	0	0	0	0	0	0	0	0	0	0	0	0	0	0	0	0	0	0	0	0	0	0
pyk_R1_AP_c	0	0	0	0	0	0	0	0	0	0	0	0	0	0	0	0	0	0	0	0	0	0	0	0	0	0	0	0	0	0	0	0	0	0	0	0	0	0	0	0	0	0	0	0	0	0	0	0	0
pyk_R2_c	0	0	0	0	0	0	0	0	0	0	0	0	0	0	0	0	0	0	0	0	0	0	0	0	0	0	0	0	0	0	0	0	0	0	0	0	0	0	0	0	0	0	0	0	0	0	0	0	0
pyk_R2_P_c	0	0	0	0	0	0	0	0	0	0	0	0	0	0	0	0	0	0	0	0	0	0	0	0	0	0	0	0	0	0	0	0	0	0	0	0	0	0	0	0	0	0	0	0	0	0	0	0	0
pyk_R2_A_c	0	0	0	0	0	0	0	0	0	0	0	0	0	0	0	0	0	0	0	0	0	0	0	0	0	0	0	0	0	0	0	0	0	0	0	0	0	0	0	0	0	0	0	0	0	0	0	0	0
pyk_R2_AP_c	0	0	0	0	0	0	0	0	0	0	0	0	0	0	0	0	0	0	0	0	0	0	0	0	0	0	0	0	0	0	0	0	0	0	0	0	0	0	0	0	0	0	0	0	0	0	0	0	0
pyk_R3_c	0	0	0	0	0	0	0	0	0	0	0	0	0	0	0	0	0	0	0	0	0	0	0	0	0	0	0	0	0	0	0	0	0	0	0	0	0	0	0	0	0	0	0	0	0	0	0	0	0
pyk_R3_P_c	0	0	0	0	0	0	0	0	0	0	0	0	0	0	0	0	0	0	0	0	0	0	0	0	0	0	0	0	0	0	0	0	0	0	0	0	0	0	0	0	0	0	0	0	0	0	0	0	0
pyk_R3_A_c	0	0	0	0	0	0	0	0	0	0	0	0	0	0	0	0	0	0	0	0	0	0	0	0	0	0	0	0	0	0	0	0	0	0	0	0	0	0	0	0	0	0	0	0	0	0	0	0	0
pyk_R3_AP_c	0	0	0	0	0	0	0	0	0	0	0	0	0	0	0	0	0	0	0	0	0	0	0	0	0	0	0	0	0	0	0	0	0	0	0	0	0	0	0	0	0	0	0	0	0	0	0	0	0
pyk_R4_c	0	0	0	0	0	0	0	0	0	0	0	0	0	0	0	0	0	0	0	0	0	0	0	0	0	0	0	0	0	0	0	0	0	0	0	0	0	0	0	0	0	0	0	0	0	0	0	0	0
pyk_R4_P_c	0	0	0	0	0	0	0	0	0	0	0	0	0	0	0	0	0	0	0	0	0	0	0	0	0	0	0	0	0	0	0	0	0	0	0	0	0	0	0	0	0	0	0	0	0	0	0	0	0
pyk_R4_A_c	0	0	0	0	0	0	0	0	0	0	0	0	0	0	0	0	0	0	0	0	0	0	0	0	0	0	0	0	0	0	0	0	0	0	0	0	0	0	0	0	0	0	0	0	0	0	0	0	0
pyk_R4_AP_c	0	0	0	0	0	0	0	0	0	0	0	0	0	0	0	0	0	0	0	0	0	0	0	0	0	0	0	0	0	0	0	0	0	0	0	0	0	0	0	0	0	0	0	0	0	0	0	0	0
pyk_T0_c	0	0	0	0	0	0	0	0	0	0	0	0	0	0	0	0	0	0	0	0	0	0	0	0	0	0	0	0	0	0	0	0	0	0	0	0	0	0	0	0	0	0	0	0	0	0	0	0	0
pyk_T1_c	0	0	0	0	0	0	0	0	0	0	0	0	0	0	0	0	0	0	0	0	0	0	0	0	0	0	0	0	0	0	0	0	0	0	0	0	0	0	0	0	0	0	0	0	0	0	0	0	0
pyk_T2_c	0	0	0	0	0	0	0	0	0	0	0	0	0	0	0	0	0	0	0	0	0	0	0	0	0	0	0	0	0	0	0	0	0	0	0	0	0	0	0	0	0	0	0	0	0	0	0	0	0
pyk_T3_c	0	0	0	0	0	0	0	0	0	0	0	0	0	0	0	0	0	0	0	0	0	0	0	0	0	0	0	0	0	0	0	0	0	0	0	0	0	0	0	0	0	0	0	0	0	0	0	0	0
pyk_T4_c	0	0	0	0	0	0	0	0	0	0	0	0	0	0	0	0	0	0	0	0	0	0	0	0	0	0	0	0	0	0	0	0	0	0	0	0	0	0	0	0	0	0	0	0	0	0	0	0	0
[truncated: 44 more columns]

## Sheet: (F) Metabolite IDs
IDs	Metabolite Name	Mathematica ID
glc__D_c	D-Glucose	GLU[c]
g6p_c	D-Glucose 6-phosphate	G6P[c]
f6p_c	D-Fructose 6-phosphate	F6P[c]
fdp_c	D-Fructose 1,6-bisphosphate	FDP[c]
dhap_c	Dihydroxyacetone phosphate	DHAP[c]
g3p_c	Glyceraldehyde 3-phosphate	GAP[c]
_13dpg_c	3-Phospho-D-glyceroyl phosphate	PG13[c]
_3pg_c	3-Phospho-D-glycerate	PG3[c]
_2pg_c	D-Glycerate 2-phosphate	PG2[c]
pep_c	Phosphoenolpyruvate	PEP[c]
pyr_c	Pyruvate	PYR[c]
lac__L_c	L-Lactate	LAC[c]
nad_c	Nicotinamide adenine dinucleotide	NAD[c]
nadh_c	Nicotinamide adenine dinucleotide - reduced	NADH[c]
amp_c	AMP	AMP[c]
adp_c	ADP	ADP[c]
atp_c	ATP	ATP[c]
pi_c	Phosphate	PHOS[c]
h_c	H+	H[c]
h2o_c	H2O	H2O[c]
_23dpg_c	2,3-Disphospho-D-glycerate	DPG23[c]
hb_c	Hemoglobin	HB[c]
hb_1o2_c	Oxyhemoglobin (1)	HB[c] & O2[c]
hb_2o2_c	Oxyhemoglobin (2)	HB[c] & 2 O2[c]
hb_3o2_c	Oxyhemoglobin (3)	HB[c] & 3 O2[c]
hb_4o2_c	Oxyhemoglobin (4)	HB[c] & 4 O2[c]
dhb_c	Deoxyhemoglobin	DHB[c]
o2_c	Oxygen	O2[c]
hex1_c	Hexokinase (D-glucose:ATP)	HEX[c]
hex1_atp_c	Hexokinase-ATP complex	HEX[c] & ATP[c]
hex1_glc__D_c	Hexokinase-GLC complex	HEX[c] & GLU[c]
hex1_glc__D_atp_c	Hexokinase-GLC-ATP complex	HEX[c] & ATP[c] & GLU[c]
hex1_glc__D_23dpg_c	Hexokinase-GLC-23DPG complex	HEX[c] & GLU[c] & DPG23[c]
hex1_adp_c	Hexokinase-ADP complex	HEX[c] & ADP[c]
hex1_g6p_c	Hexokinase (D-glucose:ATP)	HEX[c] & G6P[c]
pfk_R0_c	Phosphofructokinase	PFK_R0[c]
pfk_R0_A_c	Phosphofructokinase-ATP complex	PFK_R0,A[c]
pfk_R0_AF_c	Phosphofructokinase-ATP-F6P complex	PFK_R0,AF[c]
pfk_R1_c	Phosphofructokinase (1 AMP)	PFK_R1[c]
pfk_R1_A_c	Phosphofructokinase-ATP complex (1 AMP)	PFK_R1,A[c]
pfk_R1_AF_c	Phosphofructokinase-ATP-F6P complex (1 AMP)	PFK_R1,AF[c]
pfk_R2_c	Phosphofructokinase (2 AMP)	PFK_R2[c]
pfk_R2_A_c	Phosphofructokinase-ATP complex (2 AMP)	PFK_R2,A[c]
pfk_R2_AF_c	Phosphofructokinase-ATP-F6P complex (2 AMP)	PFK_R2,AF[c]
pfk_R3_c	Phosphofructokinase (3 AMP)	PFK_R3[c]
pfk_R3_A_c	Phosphofructokinase-ATP complex (3 AMP)	PFK_R3,A[c]
pfk_R3_AF_c	Phosphofructokinase-ATP-F6P complex (3 AMP)	PFK_R3,AF[c]
pfk_R4_c	Phosphofructokinase (4 AMP)	PFK_R4[c]
pfk_R4_A_c	Phosphofructokinase-ATP complex (4 AMP)	PFK_R4,A[c]
pfk_R4_AF_c	Phosphofructokinase-ATP-F6P complex (4 AMP)	PFK_R4,AF[c]
pfk_T0_c	Phosphofructokinase (Tense)	PFK_T0[c]
pfk_T1_c	Phosphofructokinase (1 ATP)	PFK_T1[c]
pfk_T2_c	Phosphofructokinase (2 ATP)	PFK_T2[c]
pfk_T3_c	Phosphofructokinase (3 ATP)	PFK_T3[c]
pfk_T4_c	Phosphofructokinase (4 ATP)	PFK_T4[c]
pyk_R0_c	Pyruvate Kinase	PK_R0[c]
pyk_R0_P_c	Pyruvate Kinase-PEP complex	PK_R0,P[c]
pyk_R0_A_c	Pyruvate Kinase-ADP complex	PK_R0,A[c]
pyk_R0_AP_c	Pyruvate Kinase-ADP-PEP complex	PK_R0,AP[c]
pyk_R1_c	Pyruvate Kinase (1 FDP)	PK_R1[c]
pyk_R1_P_c	Pyruvate Kinase-PEP complex (1 FDP)	PK_R1,P[c]
pyk_R1_A_c	Pyruvate Kinase-ADP complex (1 FDP)	PK_R1,A[c]
pyk_R1_AP_c	Pyruvate Kinase-ADP-PEP complex (1 FDP)	PK_R1,AP[c]
pyk_R2_c	Pyruvate Kinase (2 FDP)	PK_R2[c]
pyk_R2_P_c	Pyruvate Kinase-PEP complex (2 FDP)	PK_R2,P[c]
pyk_R2_A_c	Pyruvate Kinase-ADP complex (2 FDP)	PK_R2,A[c]
pyk_R2_AP_c	Pyruvate Kinase-ADP-PEP complex (2 FDP)	PK_R2,AP[c]
pyk_R3_c	Pyruvate Kinase (3 FDP)	PK_R3[c]
pyk_R3_P_c	Pyruvate Kinase-PEP complex (3 FDP)	PK_R3,P[c]
pyk_R3_A_c	Pyruvate Kinase-ADP complex (3 FDP)	PK_R3,A[c]
pyk_R3_AP_c	Pyruvate Kinase-ADP-PEP complex (3 FDP)	PK_R3,AP[c]
pyk_R4_c	Pyruvate Kinase (4 FDP)	PK_R4[c]
pyk_R4_P_c	Pyruvate Kinase-PEP complex (4 FDP)	PK_R4,P[c]
pyk_R4_A_c	Pyruvate Kinase-ADP complex (4 FDP)	PK_R4,A[c]
pyk_R4_AP_c	Pyruvate Kinase-ADP-PEP complex (4 FDP)	PK_R4,AP[c]
pyk_T0_c	Pyruvate Kinase (Tense)	PK_T0[c]
pyk_T1_c	Pyruvate Kinase (1 ATP)	PK_T1[c]
pyk_T2_c	Pyruvate Kinase (2 ATP)	PK_T2[c]
pyk_T3_c	Pyruvate Kinase (3 ATP)	PK_T3[c]
pyk_T4_c	Pyruvate Kinase (4 ATP)	PK_T4[c]

## Sheet: (G) Reaction IDs
ID	Reaction Name	Mathematica ID
PGI	Glucose-6-phosphate isomerase	PGI
FBA	Fructose-bisphosphate aldolase	ALD
TPI	Triose-phosphate isomerase	TPI
GAPD	Glyceraldehyde-3-phosphate dehydrogenase	GAPD
PGK	Phosphoglycerate kinase	PGK
PGM	Phosphoglycerate mutase	PGM
ENO	Enolase	ENO
LDH_L	L-lactate dehydrogenase	LDH
DM_amp_e	AMP demand	AMP
ADK1	Adenylate kinase	APK
EX_pyr_e	Pyruvate exchange	PYR
EX_lac__L_e	L-Lactate exchange	LAC
ATPM	ATP maintenance requirement	ATP
DM_nadh	Demand NADH	NADH
S_glc__D_e	D-Glucose source	GLUIN
S_amp_e	AMP source	AMPIN
EX_h_e	H+ exchange	H
EX_h2o_e	H2O exchange	H2O
EX_pi_e	Phosphate exchange	vP
DPGM	Diphosphoglyceromutase	DPGM
DPGase	Diphosphoglycerate phosphatase	DPGASE
HBO1	Oxygen Loading (1)	HBO1
HBO2	Oxygen Loading (2)	HBO2
HBO3	Oxygen Loading (3)	HBO3
HBO4	Oxygen Loading (4)	HBO4
HBDPG	Hemoglobin-23dpg binding	HBDPG
EX_o2_e	Oxygen exchange	O2
HEX1_1	HEX1-ADP Binding	HEX1
HEX1_2	HEX1-G6P Binding	HEX2
HEX1_3	HEX1-GLC Binding	HEX3
HEX1_4	HEX1-ATP Binding	HEX4
HEX1_5	HEX1-23DPG Binding	HEX5
HEX1_6	HEX1-GLC-ATP Binding	HEX6
HEX1_7	HEX1-ATP-GLC Binding	HEX7
HEX1_8	HEX1-ATP-GLC Catalyzation	HEX8
PFK_R01	PFK_R0-ATP binding	PFK_R01
PFK_R02	PFK_R0_A-F6P binding	PFK_R02
PFK_R03	PFK_R0_AF catalyzation	PFK_R03
PFK_R11	PFK_R1-ATP binding	PFK_R11
PFK_R12	PFK_R1_A-F6P binding	PFK_R12
PFK_R13	PFK_R1_AF catalyzation	PFK_R13
PFK_R21	PFK_R2-ATP binding	PFK_R21
PFK_R22	PFK_R2_A-F6P binding	PFK_R22
PFK_R23	PFK_R2_AF catalyzation	PFK_R23
PFK_R31	PFK_R3-ATP binding	PFK_R31
PFK_R32	PFK_R3_A-F6P binding	PFK_R32
PFK_R33	PFK_R3_AF catalyzation	PFK_R33
PFK_R41	PFK_R4-ATP binding	PFK_R41
PFK_R42	PFK_R4_A-F6P binding	PFK_R42
PFK_R43	PFK_R4_AF catalyzation	PFK_R43
PFK_R10	PFK_R0-AMP binding	PFK_R10
PFK_R20	PFK_R1-AMP binding	PFK_R20
PFK_R30	PFK_R2-AMP binding	PFK_R30
PFK_R40	PFK_R3-AMP binding	PFK_R40
PFK_T1	PFK_T1-ATP binding	PFK_T1
PFK_T2	PFK_T2-ATP binding	PFK_T2
PFK_T3	PFK_T3-ATP binding	PFK_T3
PFK_T4	PFK_T4-ATP binding	PFK_T4
PFK_L	PFK R/T Transition	PFK_L
PYK_R01	PYK_R0-PEP binding	PK_R01
PYK_R02	PYK_R0-ADP binding	PK_R02
PYK_R03	PYK_R0_A-PEP binding	PK_R03
PYK_R04	PYK_R0_P-ADP binding	PK_R04
PYK_R05	PYK_R0_AP catalyzation	PK_R05
PYK_R11	PYK_R1-PEP binding	PK_R11
PYK_R12	PYK_R1-ADP binding	PK_R12
PYK_R13	PYK_R1_A-PEP binding	PK_R13
PYK_R14	PYK_R1_P-ADP binding	PK_R14
PYK_R15	PYK_R1_AP catalyzation	PK_R15
PYK_R21	PYK_R2-PEP binding	PK_R21
PYK_R22	PYK_R2-ADP binding	PK_R22
PYK_R23	PYK_R2_A-PEP binding	PK_R23
PYK_R24	PYK_R2_P-ADP binding	PK_R24
PYK_R25	PYK_R2_AP catalyzation	PK_R25
PYK_R31	PYK_R3-PEP binding	PK_R31
PYK_R32	PYK_R3-ADP binding	PK_R32
PYK_R33	PYK_R3_A-PEP binding	PK_R33
PYK_R34	PYK_R3_P-ADP binding	PK_R34
PYK_R35	PYK_R3_AP catalyzation	PK_R35
PYK_R41	PYK_R4-PEP binding	PK_R41
PYK_R42	PYK_R4-ADP binding	PK_R42
PYK_R43	PYK_R4_A-PEP binding	PK_R43
PYK_R44	PYK_R4_P-ADP binding	PK_R44
PYK_R45	PYK_R4_AP catalyzation	PK_R45
PYK_R10	PYK_R0-FDP binding	PK_R10
PYK_R20	PYK_R1-FDP binding	PK_R20
PYK_R30	PYK_R2-FDP binding	PK_R30
PYK_R40	PYK_R3-FDP binding	PK_R40
PYK_T1	PYK_T0-ATP binding	PK_T1
PYK_T2	PYK_T1-ATP binding	PK_T2
PYK_T3	PYK_T2-ATP binding	PK_T3
PYK_T4	PYK_T3-ATP binding	PK_T4
PYK_L	PYK R/T Transition	PK_L
