# Supplementary material for: Network-level allosteric effects are elucidated by detailing how ligand-binding events modulate utilization of catalytic potentials
Source: PLoS Comput Biol. 2018 Aug 7;14(8):e1006356. doi: 10.1371/journal.pcbi.1006356 (PMC6097697; doi:10.1371/journal.pcbi.1006356)
Supplement: S2 Data — (ZIP) [file pcbi.1006356.s003.zip]

Archive with 21 entries (19 files):
- Non-personalized models/
- Non-personalized models/Phos_glyc_Hb_HEX.m
- Non-personalized models/Phos_glyc_PFK.m
- Non-personalized models/Phos_glyc_PYK.m
- Non-personalized models/Phos_glyc_Hb_PFK_PYK.m
- Non-personalized models/Phos_glyc_Hb_PFK.m
- Non-personalized models/Phos_glyc_Hb_HEX_PFK.m
- Non-personalized models/Phos_glyc_Hb_HEX_PYK.m
- Non-personalized models/Phos_TRKM.m
- Non-personalized models/Phos_glyc_Hb_PYK.m
- Personalized Models/
- Personalized Models/Personalized_GlycHbPFK_ind_6.m
- Personalized Models/Personalized_GlycHbPFK_ind_8.m
- Personalized Models/Personalized_GlycHbPFK_ind_9.m
- Personalized Models/Personalized_GlycHbPFK_ind_3.m
- Personalized Models/Personalized_GlycHbPFK_ind_7.m
- Personalized Models/Personalized_GlycHbPFK_ind_4.m
- Personalized Models/Personalized_GlycHbPFK_ind_1.m
- Personalized Models/Personalized_GlycHbPFK_ind_2.m
- Personalized Models/Personalized_GlycHbPFK_ind_5.m
- Catalytic_Potential_Example.nb
