# Supplementary material for: Network-level allosteric effects are elucidated by detailing how ligand-binding events modulate utilization of catalytic potentials
Source: PLoS Comput Biol. 2018 Aug 7;14(8):e1006356. doi: 10.1371/journal.pcbi.1006356 (PMC6097697; doi:10.1371/journal.pcbi.1006356)
Supplement: S2 Data — (ZIP) [file pcbi.1006356.s003.zip › Non-personalized models/Phos_glyc_Hb_HEX.m]

(* ::Package:: *)

(* Created with the Wolfram Language for Students - Personal Use Only : www.wolfram.com *)
MASSmodel[{"Annotations" -> {}, "Events" -> {}, 
  "Notes" -> "Network-level allosteric effects are elucidated by detailing how ligand-binding alters the catalytic potential", "Synonyms" -> {}, 
  "Ignore" -> {metabolite["H", "c"], metabolite["H2O", "c"]}, 
  "ID" -> "Glycolysis \[Union] MASSmodel$1093 \[Union] MASSmodel$24725", 
  "Name" -> "MASSmodel$774 \[Union] Hemoglobin \[Union] MASSmodel$24725", 
  "CustomRateLaws" -> {}, "CustomODE" -> {}, "GPR" -> {}, 
  "ElementalComposition" -> {metabolite["F6P", "c"] -> 
     6*"C" + 11*"H" + 9*"O" + "P" - 2*"q", metabolite["FDP", "c"] -> 
     6*"C" + 10*"H" + 12*"O" + 2*"P" - 4*"q", metabolite["DHAP", "c"] -> 
     3*"C" + 5*"H" + 6*"O" + "P" - 2*"q", metabolite["GAP", "c"] -> 
     3*"C" + 5*"H" + 6*"O" + "P" - 2*"q", metabolite["PG2", "c"] -> 
     3*"C" + 4*"H" + 7*"O" + "P" - 3*"q", metabolite["PEP", "c"] -> 
     3*"C" + 2*"H" + 6*"O" + "P" - 3*"q", metabolite["PYR", "c"] -> 
     3*"C" + 3*"H" + 3*"O" - "q", metabolite["LAC", "c"] -> 
     3*"C" + 5*"H" + 3*"O" - "q", metabolite["NAD", "c"] -> "&NAD&" - "q", 
    metabolite["NADH", "c"] -> "H" + "&NAD&" - 2*"q", 
    metabolite["AMP", "c"] -> 10*"C" + 12*"H" + 5*"N" + 7*"O" + "P" - 2*"q", 
    metabolite["O2", "c"] -> 2*"O", species["HB", "c"] -> "&Hb&", 
    species["DHB", "c"] -> 3*"C" + 3*"H" + "&Hb&" + 10*"O" + 2*"P" - 5*"q", 
    complex[species["HB", "c"], metabolite["O2", "c"]] -> "&Hb&" + 2*"O", 
    complex[species["HB", "c"], metabolite["O2", "c"], 
      metabolite["O2", "c"]] -> "&Hb&" + 4*"O", 
    complex[species["HB", "c"], metabolite["O2", "c"], metabolite["O2", "c"], 
      metabolite["O2", "c"]] -> "&Hb&" + 6*"O", 
    complex[species["HB", "c"], metabolite["O2", "c"], metabolite["O2", "c"], 
      metabolite["O2", "c"], metabolite["O2", "c"]] -> "&Hb&" + 8*"O", 
    metabolite["PG13", "c"] -> 3*"C" + 4*"H" + 10*"O" + 2*"P" - 4*"q", 
    metabolite["PG3", "c"] -> 3*"C" + 4*"H" + 7*"O" + "P" - 3*"q", 
    metabolite["PHOS", "c"] -> "H" + 4*"O" + "P" - 2*"q", 
    metabolite["H", "c"] -> "H" + "q", metabolite["H2O", "c"] -> 2*"H" + "O", 
    enzyme[{"ID" -> "HEX", "Compartment" -> "c", "BoundCatalytic" -> {}, 
       "BoundActivators" -> {}, "BoundInhibitors" -> {}, 
       "CatalyticSites" -> Infinity, "ActivationSites" -> 0, 
       "InhibitionSites" -> 0}] -> "&HEX&", 
    enzyme[{"ID" -> "HEX", "Compartment" -> "c", "BoundCatalytic" -> 
        {Toolbox`Private`wrap[metabolite]["ADP", "c"]}, 
       "BoundActivators" -> {}, "BoundInhibitors" -> {}, 
       "CatalyticSites" -> Infinity, "ActivationSites" -> 0, 
       "InhibitionSites" -> 0}] -> "&HEX&", 
    enzyme[{"ID" -> "HEX", "Compartment" -> "c", "BoundCatalytic" -> 
        {Toolbox`Private`wrap[metabolite]["ATP", "c"]}, 
       "BoundActivators" -> {}, "BoundInhibitors" -> {}, 
       "CatalyticSites" -> Infinity, "ActivationSites" -> 0, 
       "InhibitionSites" -> 0}] -> "&HEX&", 
    enzyme[{"ID" -> "HEX", "Compartment" -> "c", "BoundCatalytic" -> 
        {Toolbox`Private`wrap[metabolite]["G6P", "c"]}, 
       "BoundActivators" -> {}, "BoundInhibitors" -> {}, 
       "CatalyticSites" -> Infinity, "ActivationSites" -> 0, 
       "InhibitionSites" -> 0}] -> "&HEX&", 
    enzyme[{"ID" -> "HEX", "Compartment" -> "c", "BoundCatalytic" -> 
        {Toolbox`Private`wrap[metabolite]["GLU", "c"]}, 
       "BoundActivators" -> {}, "BoundInhibitors" -> {}, 
       "CatalyticSites" -> Infinity, "ActivationSites" -> 0, 
       "InhibitionSites" -> 0}] -> "&HEX&", 
    enzyme[{"ID" -> "HEX", "Compartment" -> "c", "BoundCatalytic" -> 
        {Toolbox`Private`wrap[metabolite]["ATP", "c"], 
         Toolbox`Private`wrap[metabolite]["GLU", "c"]}, 
       "BoundActivators" -> {}, "BoundInhibitors" -> {}, 
       "CatalyticSites" -> Infinity, "ActivationSites" -> 0, 
       "InhibitionSites" -> 0}] -> "&HEX&", 
    enzyme[{"ID" -> "HEX", "Compartment" -> "c", "BoundCatalytic" -> 
        {Toolbox`Private`wrap[metabolite]["GLU", "c"], 
         Toolbox`Private`wrap[metabolite]["DPG23", "c"]}, 
       "BoundActivators" -> {}, "BoundInhibitors" -> {}, 
       "CatalyticSites" -> Infinity, "ActivationSites" -> 0, 
       "InhibitionSites" -> 0}] -> "&HEX&", metabolite["ADP", "c"] -> 
     "&ADP&", metabolite["ATP", "c"] -> "&ATP&", metabolite["DPG23", "c"] -> 
     "&DPG23&", metabolite["G6P", "c"] -> "&G6P&", 
    metabolite["GLU", "c"] -> "&GLU&"}, "BoundaryConditions" -> {}, 
  "Constant" -> {}, "UnitChecking" -> False, "Objective" -> Automatic, 
  "Stoichiometry" -> SparseArray[Automatic, {35, 37}, 0, 
    {1, {{0, 2, 4, 6, 7, 12, 13, 15, 16, 19, 22, 29, 32, 39, 41, 45, 47, 49, 
      52, 55, 58, 66, 70, 72, 75, 80, 82, 85, 87, 90, 94, 97, 98, 101, 102, 
      104}, {{14}, {15}, {15}, {16}, {16}, {17}, {17}, {18}, {19}, {20}, 
      {21}, {25}, {18}, {21}, {24}, {19}, {20}, {22}, {23}, {23}, {24}, {25}, 
      {4}, {5}, {18}, {25}, {30}, {32}, {34}, {2}, {3}, {4}, {4}, {5}, {21}, 
      {23}, {30}, {32}, {34}, {1}, {36}, {6}, {7}, {13}, {22}, {30}, {31}, 
      {1}, {30}, {19}, {25}, {31}, {1}, {9}, {36}, {10}, {20}, {24}, {5}, 
      {7}, {9}, {11}, {27}, {28}, {30}, {34}, {5}, {6}, {8}, {12}, {26}, 
      {27}, {9}, {27}, {28}, {14}, {15}, {16}, {17}, {29}, {8}, {34}, {7}, 
      {9}, {32}, {8}, {33}, {6}, {32}, {33}, {5}, {6}, {9}, {37}, {27}, {34}, 
      {35}, {22}, {9}, {27}, {28}, {13}, {13}, {14}}}, {1, -1, 1, -1, 1, -1, 
     1, -1, -1, -1, -1, 1, 1, 1, -1, 1, 1, -1, -1, 1, 1, -1, -2, 1, -1, 1, 1, 
     -1, -1, -1, 1, 1, 1, -1, -1, -1, -1, 1, 1, 1, -1, -1, 1, -1, -1, -1, 1, 
     -1, 1, -1, 1, -1, 1, -1, 1, 1, -1, -1, 1, 1, 1, -1, -1, 1, 1, -1, -1, 
     -1, 1, -1, -1, 1, -1, 1, 1, -1, -1, -1, -1, -1, 1, -1, -1, 1, -1, -1, 1, 
     1, 1, -1, 1, 1, -1, -1, -1, 1, -1, 1, 1, -1, -1, 1, -1, -1}}], 
  "Species" -> {complex[species["HB", "c"], metabolite["O2", "c"]], 
    complex[species["HB", "c"], metabolite["O2", "c"], 
     metabolite["O2", "c"]], complex[species["HB", "c"], 
     metabolite["O2", "c"], metabolite["O2", "c"], metabolite["O2", "c"]], 
    complex[species["HB", "c"], metabolite["O2", "c"], metabolite["O2", "c"], 
     metabolite["O2", "c"], metabolite["O2", "c"]], 
    enzyme[{"ID" -> "HEX", "Compartment" -> "c", "BoundCatalytic" -> {}, 
      "BoundActivators" -> {}, "BoundInhibitors" -> {}, 
      "CatalyticSites" -> Infinity, "ActivationSites" -> 0, 
      "InhibitionSites" -> 0}], enzyme[{"ID" -> "HEX", "Compartment" -> "c", 
      "BoundCatalytic" -> {Toolbox`Private`wrap[metabolite]["ADP", "c"]}, 
      "BoundActivators" -> {}, "BoundInhibitors" -> {}, 
      "CatalyticSites" -> Infinity, "ActivationSites" -> 0, 
      "InhibitionSites" -> 0}], enzyme[{"ID" -> "HEX", "Compartment" -> "c", 
      "BoundCatalytic" -> {Toolbox`Private`wrap[metabolite]["ATP", "c"]}, 
      "BoundActivators" -> {}, "BoundInhibitors" -> {}, 
      "CatalyticSites" -> Infinity, "ActivationSites" -> 0, 
      "InhibitionSites" -> 0}], enzyme[{"ID" -> "HEX", "Compartment" -> "c", 
      "BoundCatalytic" -> {Toolbox`Private`wrap[metabolite]["G6P", "c"]}, 
      "BoundActivators" -> {}, "BoundInhibitors" -> {}, 
      "CatalyticSites" -> Infinity, "ActivationSites" -> 0, 
      "InhibitionSites" -> 0}], enzyme[{"ID" -> "HEX", "Compartment" -> "c", 
      "BoundCatalytic" -> {Toolbox`Private`wrap[metabolite]["GLU", "c"]}, 
      "BoundActivators" -> {}, "BoundInhibitors" -> {}, 
      "CatalyticSites" -> Infinity, "ActivationSites" -> 0, 
      "InhibitionSites" -> 0}], enzyme[{"ID" -> "HEX", "Compartment" -> "c", 
      "BoundCatalytic" -> {Toolbox`Private`wrap[metabolite]["ATP", "c"], 
        Toolbox`Private`wrap[metabolite]["GLU", "c"]}, 
      "BoundActivators" -> {}, "BoundInhibitors" -> {}, 
      "CatalyticSites" -> Infinity, "ActivationSites" -> 0, 
      "InhibitionSites" -> 0}], metabolite["ADP", "c"], 
    metabolite["AMP", "c"], metabolite["ATP", "c"], metabolite["DHAP", "c"], 
    metabolite["DPG23", "c"], metabolite["F6P", "c"], metabolite["FDP", "c"], 
    metabolite["G6P", "c"], metabolite["GAP", "c"], metabolite["GLU", "c"], 
    metabolite["H", "c"], metabolite["H2O", "c"], metabolite["LAC", "c"], 
    metabolite["NAD", "c"], metabolite["O2", "c"], metabolite["PEP", "c"], 
    metabolite["PG13", "c"], metabolite["PG2", "c"], metabolite["PG3", "c"], 
    metabolite["PHOS", "c"], metabolite["PYR", "c"], 
    enzyme[{"ID" -> "HEX", "Compartment" -> "c", "BoundCatalytic" -> 
       {Toolbox`Private`wrap[metabolite]["GLU", "c"], 
        Toolbox`Private`wrap[metabolite]["DPG23", "c"]}, 
      "BoundActivators" -> {}, "BoundInhibitors" -> {}, 
      "CatalyticSites" -> Infinity, "ActivationSites" -> 0, 
      "InhibitionSites" -> 0}], metabolite["NADH", "c"], species["DHB", "c"], 
    species["HB", "c"]}, "Fluxes" -> {v["ALD"], v["AMP"], v["AMPIN"], 
    v["APK"], v["ATP"], v["DPGASE"], v["DPGM"], v["ENO"], v["GAPDH"], 
    v["GLUIN"], v["H"], v["H2O"], v["HBDPG"], v["HBO1"], v["HBO2"], 
    v["HBO3"], v["HBO4"], v["HEX1"], v["HEX2"], v["HEX3"], v["HEX4"], 
    v["HEX5"], v["HEX6"], v["HEX7"], v["HEX8"], v["LAC"], v["LDH"], 
    v["NADH"], v["O2"], v["PFK"], v["PGI"], v["PGK"], v["PGLM"], v["PK"], 
    v["PYR"], v["TPI"], v["vP"]}, "ReversibleColumnIndices" -> 
   {1, 2, 3, 4, 5, 6, 7, 8, 9, 10, 11, 12, 13, 14, 15, 16, 17, 18, 19, 20, 
    21, 22, 23, 24, 25, 26, 27, 28, 29, 30, 31, 32, 33, 34, 35, 36, 37}, 
  "Constraints" -> {v["GLUIN"] -> {-Infinity, 0}, 
    v["AMPIN"] -> {-Infinity, 0}, v["vP"] -> {0, Infinity}}, "Pathway" -> {}, 
  "Parameters" -> {Keq["PGI"] -> 0.41, Keq["PFK"] -> 310, 
    Keq["TPI"] -> 0.05714285714285714, Keq["ALD"] -> 
     Unit[0.082, "Millimole"/"Liter"], Keq["GAPDH"] -> 
     Unit[0.0179, "Liter"/"Millimole"], Keq["PGK"] -> 1800, 
    Keq["PGLM"] -> 0.14705882352941177, Keq["ENO"] -> 1.6949152542372883, 
    Keq["PK"] -> 363000, Keq["LDH"] -> 26300, Keq["AMP"] -> Infinity, 
    Keq["APK"] -> 1.65, Keq["PYR"] -> 1., Keq["LAC"] -> 1., 
    Keq["ATP"] -> Unit[Infinity, "Millimole"/"Liter"], 
    Keq["NADH"] -> Infinity, Keq["GLUIN"] -> Infinity, 
    Keq["AMPIN"] -> Infinity, Keq["H"] -> 1., Keq["H2O"] -> 1., 
    metabolite["PYR", "Xt"] -> Unit[0.06, "Millimole"/"Liter"], 
    metabolite["AMP", "Xt"] -> Unit[1, "Millimole"/"Liter"], 
    metabolite["H2O", "Xt"] -> Unit[1, "Millimole"/"Liter"], 
    metabolite["GLU", "Xt"] -> Unit[1, "Millimole"/"Liter"], 
    metabolite["LAC", "Xt"] -> Unit[1, "Millimole"/"Liter"], 
    rateconst["PGI", True] -> Unit[3644.444444444491, "Hour"^(-1)], 
    rateconst["PFK", True] -> Unit[35.36878374779938, 
      "Liter"/("Hour"*"Millimole")], rateconst["TPI", True] -> 
     Unit[34.35582822085891, "Hour"^(-1)], rateconst["ALD", True] -> 
     Unit[2834.567901234576, "Hour"^(-1)], rateconst["GAPDH", True] -> 
     Unit[3376.7492421768247, "Liter"^2/("Hour"*"Millimole"^2)], 
    rateconst["PGLM", True] -> Unit[4869.565217391283, "Hour"^(-1)], 
    rateconst["ENO", True] -> Unit[1763.7795275590574, "Hour"^(-1)], 
    rateconst["PK", True] -> Unit[454.38555191136817, 
      "Liter"/("Hour"*"Millimole")], rateconst["LDH", True] -> 
     Unit[1112.573988602781, "Liter"/("Hour"*"Millimole")], 
    rateconst["AMP", True] -> Unit[0.16142399019925777, "Hour"^(-1)], 
    rateconst["APK", True] -> Unit[100000, "Liter"/("Hour"*"Millimole")], 
    rateconst["PYR", True] -> Unit[744.1860465116215, "Hour"^(-1)], 
    rateconst["LAC", True] -> Unit[5.599999999999999, "Hour"^(-1)], 
    rateconst["ATP", True] -> Unit[1.4000000000000001, "Hour"^(-1)], 
    rateconst["NADH", True] -> Unit[7.44186046511628, "Hour"^(-1)], 
    rateconst["GLUIN", True] -> Unit[1.12, "Hour"^(-1)], 
    rateconst["AMPIN", True] -> Unit[0.014, "Hour"^(-1)], 
    rateconst["H", True] -> Unit[100000.00000000001, "Hour"^(-1)], 
    rateconst["H2O", True] -> Unit[100000, "Hour"^(-1)], 
    Keq["DPGASE"] -> Unit[Infinity, "Millimole"/"Liter"], 
    Keq["HBDPG"] -> Unit[1/4, "Liter"/"Millimole"], 
    Keq["HBO1"] -> Unit[41.835169432436196, "Liter"/"Millimole"], 
    Keq["HBO2"] -> Unit[73.21154650676336, "Liter"/"Millimole"], 
    Keq["HBO3"] -> Unit[177.79947008785382, "Liter"/"Millimole"], 
    Keq["HBO4"] -> Unit[1289.9177241667828, "Liter"/"Millimole"], 
    Keq["O2"] -> 1, rateconst["DPGASE", True] -> Unit[0.14225806451612902, 
      "Hour"^(-1)], rateconst["DPGM", True] -> Unit[1814.8148148148148, 
      "Hour"^(-1)], rateconst["HBO1", True] -> Unit[506935.270702259, 
      "Liter"/("Hour"*"Millimole")], rateconst["HBO2", True] -> 
     Unit[511077.050923776, "Liter"/("Hour"*"Millimole")], 
    rateconst["HBO3", True] -> Unit[509243.459567699, 
      "Liter"/("Hour"*"Millimole")], rateconst["HBO4", True] -> 
     Unit[501595.340624411, "Liter"/("Hour"*"Millimole")], 
    rateconst["HBDPG", True] -> Unit[519612.560391792, 
      "Liter"/("Hour"*"Millimole")], rateconst["O2", True] -> 
     Unit[509725.707725914, "Hour"^(-1)], metabolite["O2", "Xt"] -> 
     Unit[0.0200788, "Millimole"/"Liter"], rateconst["PGK", True] -> 
     Unit[1.02*^6, "Liter"/("Hour"*"Millimole")], metabolite["H", "Xt"] -> 
     Unit[0.0000899757, "Millimole"/"Liter"], Keq["DPGM"] -> 2.3*^6, 
    parameter["Volume", "c"] -> 1, Keq["HEX1"] -> 1, Keq["HEX2"] -> 0.015, 
    Keq["HEX3"] -> 26.315789473684212, Keq["HEX4"] -> 0.4854368932038835, 
    Keq["HEX5"] -> 0.18181818181818182, Keq["HEX6"] -> 0.4854368932038835, 
    Keq["HEX7"] -> 26.315789473684212, Keq["HEX8"] -> 313.11999999999995, 
    rateconst["HEX3", True] -> 52001., rateconst["HEX4", True] -> 
     9.376585*^6, rateconst["HEX8", True] -> 9.999996984292656*^7, 
    rateconst["HEX1", True] -> 1000000, rateconst["HEX2", True] -> 1000000, 
    rateconst["HEX5", True] -> 1000000, rateconst["HEX6", True] -> 
     9.376585*^6, rateconst["HEX7", True] -> 52001., Keq["vP"] -> 1, 
    rateconst["vP", True] -> Unit[0.23, "Hour"^(-1)], 
    metabolite["PHOS", "Xt"] -> Unit[2.5, "Millimole"/"Liter"]}, 
  "InitialConditions" -> 
   {complex[species["HB", "c"], metabolite["O2", "c"]] -> 
     0.05008971238450407, complex[species["HB", "c"], metabolite["O2", "c"], 
      metabolite["O2", "c"]] -> 0.07363187720522099, 
    complex[species["HB", "c"], metabolite["O2", "c"], metabolite["O2", "c"], 
      metabolite["O2", "c"]] -> 0.2628658016226389, 
    complex[species["HB", "c"], metabolite["O2", "c"], metabolite["O2", "c"], 
      metabolite["O2", "c"], metabolite["O2", "c"]] -> 6.808224262026347, 
    enzyme[{"ID" -> "HEX", "Compartment" -> "c", "BoundCatalytic" -> {}, 
       "BoundActivators" -> {}, "BoundInhibitors" -> {}, 
       "CatalyticSites" -> Infinity, "ActivationSites" -> 0, 
       "InhibitionSites" -> 0}] -> 0.000012660185736963652, 
    enzyme[{"ID" -> "HEX", "Compartment" -> "c", "BoundCatalytic" -> 
        {Toolbox`Private`wrap[metabolite]["ADP", "c"]}, 
       "BoundActivators" -> {}, "BoundInhibitors" -> {}, 
       "CatalyticSites" -> Infinity, "ActivationSites" -> 0, 
       "InhibitionSites" -> 0}] -> 3.2959748355037095*^-6, 
    enzyme[{"ID" -> "HEX", "Compartment" -> "c", "BoundCatalytic" -> 
        {Toolbox`Private`wrap[metabolite]["ATP", "c"]}, 
       "BoundActivators" -> {}, "BoundInhibitors" -> {}, 
       "CatalyticSites" -> Infinity, "ActivationSites" -> 0, 
       "InhibitionSites" -> 0}] -> 7.902443783009134*^-6, 
    enzyme[{"ID" -> "HEX", "Compartment" -> "c", "BoundCatalytic" -> 
        {Toolbox`Private`wrap[metabolite]["G6P", "c"]}, 
       "BoundActivators" -> {}, "BoundInhibitors" -> {}, 
       "CatalyticSites" -> Infinity, "ActivationSites" -> 0, 
       "InhibitionSites" -> 0}] -> 1.1436522214416163*^-8, 
    enzyme[{"ID" -> "HEX", "Compartment" -> "c", "BoundCatalytic" -> 
        {Toolbox`Private`wrap[metabolite]["GLU", "c"]}, 
       "BoundActivators" -> {}, "BoundInhibitors" -> {}, 
       "CatalyticSites" -> Infinity, "ActivationSites" -> 0, 
       "InhibitionSites" -> 0}] -> 7.593435583001248*^-8, 
    enzyme[{"ID" -> "HEX", "Compartment" -> "c", "BoundCatalytic" -> 
        {Toolbox`Private`wrap[metabolite]["ATP", "c"], 
         Toolbox`Private`wrap[metabolite]["GLU", "c"]}, 
       "BoundActivators" -> {}, "BoundInhibitors" -> {}, 
       "CatalyticSites" -> Infinity, "ActivationSites" -> 0, 
       "InhibitionSites" -> 0}] -> 1.183392522647786*^-8, 
    enzyme[{"ID" -> "HEX", "Compartment" -> "c", "BoundCatalytic" -> 
        {Toolbox`Private`wrap[metabolite]["GLU", "c"], 
         Toolbox`Private`wrap[metabolite]["DPG23", "c"]}, 
       "BoundActivators" -> {}, "BoundInhibitors" -> {}, 
       "CatalyticSites" -> Infinity, "ActivationSites" -> 0, 
       "InhibitionSites" -> 0}] -> 4.219187388087099*^-8, 
    metabolite["ADP", "c"] -> 0.2603417441088978, metabolite["AMP", "c"] -> 
     0.08672812499999971, metabolite["ATP", "c"] -> 1.289471081582175, 
    metabolite["DHAP", "c"] -> 0.14644177868527367, 
    metabolite["DPG23", "c"] -> 3.055998879667487, 
    metabolite["F6P", "c"] -> 0.02456544452976093, 
    metabolite["FDP", "c"] -> 0.012012677741718991, 
    metabolite["G6P", "c"] -> 0.06022303543844128, 
    metabolite["GAP", "c"] -> 0.006505244496301353, 
    metabolite["GLU", "c"] -> 1.0475986312450967, metabolite["H", "c"] -> 
     0.00010565647771223557, metabolite["H2O", "c"] -> 1., 
    metabolite["LAC", "c"] -> 1.359993056140754, metabolite["NAD", "c"] -> 
     0.065699894042176, metabolite["NADH", "c"] -> 0.030105225254082733, 
    metabolite["O2", "c"] -> 0.0200788, metabolite["PEP", "c"] -> 
     0.018936449982214925, metabolite["PG13", "c"] -> 0.00024087957508739518, 
    metabolite["PG2", "c"] -> 0.012442505489506803, 
    metabolite["PG3", "c"] -> 0.08506903732864626, 
    metabolite["PHOS", "c"] -> 2.499999999999999, metabolite["PYR", "c"] -> 
     0.06030105225254083, species["DHB", "c"] -> 0.04555776932437829, 
    species["HB", "c"] -> 0.05963060998155246, 
    v["ALD"] -> 1.1200000000000052, v["AMP"] -> 0.013999999999999955, 
    v["AMPIN"] -> 0.014, v["APK"] -> -1.3877787807814457*^-12, 
    v["ATP"] -> 1.8052595142150452, v["DPGASE"] -> 0.4347404857849554, 
    v["DPGM"] -> 0.4347404857849554, v["ENO"] -> 2.2399999999999975, 
    v["GAPDH"] -> 2.2399999999999998, v["GLUIN"] -> 1.12, 
    v["H"] -> 1.5680777712235567, v["H2O"] -> 0., v["HBDPG"] -> 0., 
    v["HBO1"] -> 0., v["HBO2"] -> 0., v["HBO3"] -> 0., v["HBO4"] -> 0., 
    v["HEX1"] -> -4.2351647362715017*^-16, 
    v["HEX2"] -> -1.0587911840678754*^-16, v["HEX3"] -> 0.6895284625869182, 
    v["HEX4"] -> 0.43047153741308186, v["HEX5"] -> 5.293955920339377*^-17, 
    v["HEX6"] -> 0.6895284625869182, v["HEX7"] -> 0.43047153741308186, 
    v["HEX8"] -> 1.1200000000000003, v["LAC"] -> 2.0159611143882223, 
    v["LDH"] -> 2.0159611143882223, v["NADH"] -> 0.2240388856117785, 
    v["O2"] -> 0., v["PFK"] -> 1.1200000000000006, 
    v["PGI"] -> 1.1199999999999748, v["PGK"] -> 1.8052595142150425, 
    v["PGLM"] -> 2.24, v["PK"] -> 2.24, v["PYR"] -> 0.2240388856117797, 
    v["TPI"] -> 1.12, v["vP"] -> -2.042810365310288*^-16}}]
