# Supplementary material for: Network-level allosteric effects are elucidated by detailing how ligand-binding events modulate utilization of catalytic potentials
Source: PLoS Comput Biol. 2018 Aug 7;14(8):e1006356. doi: 10.1371/journal.pcbi.1006356 (PMC6097697; doi:10.1371/journal.pcbi.1006356)
Supplement: S2 Data — (ZIP) [file pcbi.1006356.s003.zip › Non-personalized models/Phos_glyc_PFK.m]

(* ::Package:: *)

(* Created with the Wolfram Language for Students - Personal Use Only : www.wolfram.com *)
MASSmodel[{"Annotations" -> {}, "Events" -> {}, 
  "Notes" -> "Network-level allosteric effects are elucidated by detailing how ligand-binding alters the catalytic potential", "Synonyms" -> 
   {enzyme[{"ID" -> "PFK", "Compartment" -> "c", "BoundCatalytic" -> {}, 
       "BoundActivators" -> {}, "BoundInhibitors" -> {}, 
       "CatalyticSites" -> Infinity, "ActivationSites" -> 4, 
       "InhibitionSites" -> 4}] -> "\!\(\*SubscriptBox[\(PFK_R\), \(0\)]\)", 
    enzyme[{"ID" -> "PFK", "Compartment" -> "c", "BoundCatalytic" -> {}, 
       "BoundActivators" -> {Toolbox`Private`wrap[metabolite]["AMP", "c"]}, 
       "BoundInhibitors" -> {}, "CatalyticSites" -> Infinity, 
       "ActivationSites" -> 4, "InhibitionSites" -> 4}] -> 
     "\!\(\*SubscriptBox[\(PFK_R\), \(1\)]\)", 
    enzyme[{"ID" -> "PFK", "Compartment" -> "c", "BoundCatalytic" -> {}, 
       "BoundActivators" -> {Toolbox`Private`wrap[metabolite]["AMP", "c"], 
         Toolbox`Private`wrap[metabolite]["AMP", "c"]}, 
       "BoundInhibitors" -> {}, "CatalyticSites" -> Infinity, 
       "ActivationSites" -> 4, "InhibitionSites" -> 4}] -> 
     "\!\(\*SubscriptBox[\(PFK_R\), \(2\)]\)", 
    enzyme[{"ID" -> "PFK", "Compartment" -> "c", "BoundCatalytic" -> {}, 
       "BoundActivators" -> {Toolbox`Private`wrap[metabolite]["AMP", "c"], 
         Toolbox`Private`wrap[metabolite]["AMP", "c"], 
         Toolbox`Private`wrap[metabolite]["AMP", "c"]}, 
       "BoundInhibitors" -> {}, "CatalyticSites" -> Infinity, 
       "ActivationSites" -> 4, "InhibitionSites" -> 4}] -> 
     "\!\(\*SubscriptBox[\(PFK_R\), \(3\)]\)", 
    enzyme[{"ID" -> "PFK", "Compartment" -> "c", "BoundCatalytic" -> {}, 
       "BoundActivators" -> {Toolbox`Private`wrap[metabolite]["AMP", "c"], 
         Toolbox`Private`wrap[metabolite]["AMP", "c"], 
         Toolbox`Private`wrap[metabolite]["AMP", "c"], 
         Toolbox`Private`wrap[metabolite]["AMP", "c"]}, 
       "BoundInhibitors" -> {}, "CatalyticSites" -> Infinity, 
       "ActivationSites" -> 4, "InhibitionSites" -> 4}] -> 
     "\!\(\*SubscriptBox[\(PFK_R\), \(4\)]\)", 
    enzyme[{"ID" -> "PFK", "Compartment" -> "c", "BoundCatalytic" -> 
        {Toolbox`Private`wrap[metabolite]["ATP", "c"]}, 
       "BoundActivators" -> {}, "BoundInhibitors" -> {}, 
       "CatalyticSites" -> Infinity, "ActivationSites" -> 4, 
       "InhibitionSites" -> 4}] -> 
     "\!\(\*SubscriptBox[\(PFK_R\), \(0, A\)]\)", 
    enzyme[{"ID" -> "PFK", "Compartment" -> "c", "BoundCatalytic" -> 
        {Toolbox`Private`wrap[metabolite]["ATP", "c"]}, 
       "BoundActivators" -> {Toolbox`Private`wrap[metabolite]["AMP", "c"]}, 
       "BoundInhibitors" -> {}, "CatalyticSites" -> Infinity, 
       "ActivationSites" -> 4, "InhibitionSites" -> 4}] -> 
     "\!\(\*SubscriptBox[\(PFK_R\), \(1, A\)]\)", 
    enzyme[{"ID" -> "PFK", "Compartment" -> "c", "BoundCatalytic" -> 
        {Toolbox`Private`wrap[metabolite]["ATP", "c"]}, 
       "BoundActivators" -> {Toolbox`Private`wrap[metabolite]["AMP", "c"], 
         Toolbox`Private`wrap[metabolite]["AMP", "c"]}, 
       "BoundInhibitors" -> {}, "CatalyticSites" -> Infinity, 
       "ActivationSites" -> 4, "InhibitionSites" -> 4}] -> 
     "\!\(\*SubscriptBox[\(PFK_R\), \(2, A\)]\)", 
    enzyme[{"ID" -> "PFK", "Compartment" -> "c", "BoundCatalytic" -> 
        {Toolbox`Private`wrap[metabolite]["ATP", "c"]}, 
       "BoundActivators" -> {Toolbox`Private`wrap[metabolite]["AMP", "c"], 
         Toolbox`Private`wrap[metabolite]["AMP", "c"], 
         Toolbox`Private`wrap[metabolite]["AMP", "c"]}, 
       "BoundInhibitors" -> {}, "CatalyticSites" -> Infinity, 
       "ActivationSites" -> 4, "InhibitionSites" -> 4}] -> 
     "\!\(\*SubscriptBox[\(PFK_R\), \(3, A\)]\)", 
    enzyme[{"ID" -> "PFK", "Compartment" -> "c", "BoundCatalytic" -> 
        {Toolbox`Private`wrap[metabolite]["ATP", "c"]}, 
       "BoundActivators" -> {Toolbox`Private`wrap[metabolite]["AMP", "c"], 
         Toolbox`Private`wrap[metabolite]["AMP", "c"], 
         Toolbox`Private`wrap[metabolite]["AMP", "c"], 
         Toolbox`Private`wrap[metabolite]["AMP", "c"]}, 
       "BoundInhibitors" -> {}, "CatalyticSites" -> Infinity, 
       "ActivationSites" -> 4, "InhibitionSites" -> 4}] -> 
     "\!\(\*SubscriptBox[\(PFK_R\), \(4, A\)]\)", 
    enzyme[{"ID" -> "PFK", "Compartment" -> "c", "BoundCatalytic" -> 
        {Toolbox`Private`wrap[metabolite]["ATP", "c"], 
         Toolbox`Private`wrap[metabolite]["F6P", "c"]}, 
       "BoundActivators" -> {}, "BoundInhibitors" -> {}, 
       "CatalyticSites" -> Infinity, "ActivationSites" -> 4, 
       "InhibitionSites" -> 4}] -> 
     "\!\(\*SubscriptBox[\(PFK_R\), \(0, AF\)]\)", 
    enzyme[{"ID" -> "PFK", "Compartment" -> "c", "BoundCatalytic" -> 
        {Toolbox`Private`wrap[metabolite]["ATP", "c"], 
         Toolbox`Private`wrap[metabolite]["F6P", "c"]}, 
       "BoundActivators" -> {Toolbox`Private`wrap[metabolite]["AMP", "c"]}, 
       "BoundInhibitors" -> {}, "CatalyticSites" -> Infinity, 
       "ActivationSites" -> 4, "InhibitionSites" -> 4}] -> 
     "\!\(\*SubscriptBox[\(PFK_R\), \(1, AF\)]\)", 
    enzyme[{"ID" -> "PFK", "Compartment" -> "c", "BoundCatalytic" -> 
        {Toolbox`Private`wrap[metabolite]["ATP", "c"], 
         Toolbox`Private`wrap[metabolite]["F6P", "c"]}, 
       "BoundActivators" -> {Toolbox`Private`wrap[metabolite]["AMP", "c"], 
         Toolbox`Private`wrap[metabolite]["AMP", "c"]}, 
       "BoundInhibitors" -> {}, "CatalyticSites" -> Infinity, 
       "ActivationSites" -> 4, "InhibitionSites" -> 4}] -> 
     "\!\(\*SubscriptBox[\(PFK_R\), \(2, AF\)]\)", 
    enzyme[{"ID" -> "PFK", "Compartment" -> "c", "BoundCatalytic" -> 
        {Toolbox`Private`wrap[metabolite]["ATP", "c"], 
         Toolbox`Private`wrap[metabolite]["F6P", "c"]}, 
       "BoundActivators" -> {Toolbox`Private`wrap[metabolite]["AMP", "c"], 
         Toolbox`Private`wrap[metabolite]["AMP", "c"], 
         Toolbox`Private`wrap[metabolite]["AMP", "c"]}, 
       "BoundInhibitors" -> {}, "CatalyticSites" -> Infinity, 
       "ActivationSites" -> 4, "InhibitionSites" -> 4}] -> 
     "\!\(\*SubscriptBox[\(PFK_R\), \(3, AF\)]\)", 
    enzyme[{"ID" -> "PFK", "Compartment" -> "c", "BoundCatalytic" -> 
        {Toolbox`Private`wrap[metabolite]["ATP", "c"], 
         Toolbox`Private`wrap[metabolite]["F6P", "c"]}, 
       "BoundActivators" -> {Toolbox`Private`wrap[metabolite]["AMP", "c"], 
         Toolbox`Private`wrap[metabolite]["AMP", "c"], 
         Toolbox`Private`wrap[metabolite]["AMP", "c"], 
         Toolbox`Private`wrap[metabolite]["AMP", "c"]}, 
       "BoundInhibitors" -> {}, "CatalyticSites" -> Infinity, 
       "ActivationSites" -> 4, "InhibitionSites" -> 4}] -> 
     "\!\(\*SubscriptBox[\(PFK_R\), \(4, AF\)]\)", 
    enzyme[{"ID" -> "PFK_T", "Compartment" -> "c", "BoundCatalytic" -> {}, 
       "BoundActivators" -> {}, "BoundInhibitors" -> {}, 
       "CatalyticSites" -> Infinity, "ActivationSites" -> 4, 
       "InhibitionSites" -> 4}] -> "\!\(\*SubscriptBox[\(PFK_T\), \(0\)]\)", 
    enzyme[{"ID" -> "PFK_T", "Compartment" -> "c", "BoundCatalytic" -> {}, 
       "BoundActivators" -> {}, "BoundInhibitors" -> 
        {Toolbox`Private`wrap[metabolite]["ATP", "c"]}, 
       "CatalyticSites" -> Infinity, "ActivationSites" -> 4, 
       "InhibitionSites" -> 4}] -> "\!\(\*SubscriptBox[\(PFK_T\), \(1\)]\)", 
    enzyme[{"ID" -> "PFK_T", "Compartment" -> "c", "BoundCatalytic" -> {}, 
       "BoundActivators" -> {}, "BoundInhibitors" -> 
        {Toolbox`Private`wrap[metabolite]["ATP", "c"], 
         Toolbox`Private`wrap[metabolite]["ATP", "c"]}, 
       "CatalyticSites" -> Infinity, "ActivationSites" -> 4, 
       "InhibitionSites" -> 4}] -> "\!\(\*SubscriptBox[\(PFK_T\), \(2\)]\)", 
    enzyme[{"ID" -> "PFK_T", "Compartment" -> "c", "BoundCatalytic" -> {}, 
       "BoundActivators" -> {}, "BoundInhibitors" -> 
        {Toolbox`Private`wrap[metabolite]["ATP", "c"], 
         Toolbox`Private`wrap[metabolite]["ATP", "c"], 
         Toolbox`Private`wrap[metabolite]["ATP", "c"]}, 
       "CatalyticSites" -> Infinity, "ActivationSites" -> 4, 
       "InhibitionSites" -> 4}] -> "\!\(\*SubscriptBox[\(PFK_T\), \(3\)]\)", 
    enzyme[{"ID" -> "PFK_T", "Compartment" -> "c", "BoundCatalytic" -> {}, 
       "BoundActivators" -> {}, "BoundInhibitors" -> 
        {Toolbox`Private`wrap[metabolite]["ATP", "c"], 
         Toolbox`Private`wrap[metabolite]["ATP", "c"], 
         Toolbox`Private`wrap[metabolite]["ATP", "c"], 
         Toolbox`Private`wrap[metabolite]["ATP", "c"]}, 
       "CatalyticSites" -> Infinity, "ActivationSites" -> 4, 
       "InhibitionSites" -> 4}] -> "\!\(\*SubscriptBox[\(PFK_T\), \(4\)]\)"}, 
  "Ignore" -> {metabolite["H", "c"], metabolite["H2O", "c"]}, 
  "ID" -> "Glycolysis \[Union] PFK Module", 
  "Name" -> "MASSmodel$774 \[Union] MASSmodel$783", 
  "CustomRateLaws" -> {v["PFK_R01"] -> parameter["Volume", "c"]*
      rateconst["PFK_A", True]*
      (-(enzyme[{"ID" -> "PFK", "Compartment" -> "c", "BoundCatalytic" -> 
             {Toolbox`Private`wrap[metabolite]["ATP", "c"]}, 
            "BoundActivators" -> {}, "BoundInhibitors" -> {}, 
            "CatalyticSites" -> Infinity, "ActivationSites" -> 4, 
            "InhibitionSites" -> 4}][t]/Keq["PFK_A"]) + 
       enzyme[{"ID" -> "PFK", "Compartment" -> "c", "BoundCatalytic" -> {}, 
           "BoundActivators" -> {}, "BoundInhibitors" -> {}, 
           "CatalyticSites" -> Infinity, "ActivationSites" -> 4, 
           "InhibitionSites" -> 4}][t]*metabolite["ATP", "c"][t]), 
    v["PFK_R02"] -> parameter["Volume", "c"]*rateconst["PFK_F", True]*
      (-(enzyme[{"ID" -> "PFK", "Compartment" -> "c", "BoundCatalytic" -> 
             {Toolbox`Private`wrap[metabolite]["ATP", "c"], 
              Toolbox`Private`wrap[metabolite]["F6P", "c"]}, 
            "BoundActivators" -> {}, "BoundInhibitors" -> {}, 
            "CatalyticSites" -> Infinity, "ActivationSites" -> 4, 
            "InhibitionSites" -> 4}][t]/Keq["PFK_F"]) + 
       enzyme[{"ID" -> "PFK", "Compartment" -> "c", "BoundCatalytic" -> 
            {Toolbox`Private`wrap[metabolite]["ATP", "c"]}, 
           "BoundActivators" -> {}, "BoundInhibitors" -> {}, 
           "CatalyticSites" -> Infinity, "ActivationSites" -> 4, 
           "InhibitionSites" -> 4}][t]*metabolite["F6P", "c"][t]), 
    v["PFK_R03"] -> parameter["Volume", "c"]*rateconst["PFK", True]*
      enzyme[{"ID" -> "PFK", "Compartment" -> "c", "BoundCatalytic" -> 
          {Toolbox`Private`wrap[metabolite]["ATP", "c"], 
           Toolbox`Private`wrap[metabolite]["F6P", "c"]}, 
         "BoundActivators" -> {}, "BoundInhibitors" -> {}, 
         "CatalyticSites" -> Infinity, "ActivationSites" -> 4, 
         "InhibitionSites" -> 4}][t], v["PFK_R11"] -> 
     parameter["Volume", "c"]*rateconst["PFK_A", True]*
      (-(enzyme[{"ID" -> "PFK", "Compartment" -> "c", "BoundCatalytic" -> 
             {Toolbox`Private`wrap[metabolite]["ATP", "c"]}, 
            "BoundActivators" -> {Toolbox`Private`wrap[metabolite]["AMP", 
               "c"]}, "BoundInhibitors" -> {}, "CatalyticSites" -> Infinity, 
            "ActivationSites" -> 4, "InhibitionSites" -> 4}][t]/
         Keq["PFK_A"]) + enzyme[{"ID" -> "PFK", "Compartment" -> "c", 
           "BoundCatalytic" -> {}, "BoundActivators" -> 
            {Toolbox`Private`wrap[metabolite]["AMP", "c"]}, 
           "BoundInhibitors" -> {}, "CatalyticSites" -> Infinity, 
           "ActivationSites" -> 4, "InhibitionSites" -> 4}][t]*
        metabolite["ATP", "c"][t]), v["PFK_R12"] -> 
     parameter["Volume", "c"]*rateconst["PFK_F", True]*
      (-(enzyme[{"ID" -> "PFK", "Compartment" -> "c", "BoundCatalytic" -> 
             {Toolbox`Private`wrap[metabolite]["ATP", "c"], 
              Toolbox`Private`wrap[metabolite]["F6P", "c"]}, 
            "BoundActivators" -> {Toolbox`Private`wrap[metabolite]["AMP", 
               "c"]}, "BoundInhibitors" -> {}, "CatalyticSites" -> Infinity, 
            "ActivationSites" -> 4, "InhibitionSites" -> 4}][t]/
         Keq["PFK_F"]) + enzyme[{"ID" -> "PFK", "Compartment" -> "c", 
           "BoundCatalytic" -> {Toolbox`Private`wrap[metabolite]["ATP", 
              "c"]}, "BoundActivators" -> {Toolbox`Private`wrap[metabolite][
              "AMP", "c"]}, "BoundInhibitors" -> {}, "CatalyticSites" -> 
            Infinity, "ActivationSites" -> 4, "InhibitionSites" -> 4}][t]*
        metabolite["F6P", "c"][t]), v["PFK_R13"] -> 
     parameter["Volume", "c"]*rateconst["PFK", True]*
      enzyme[{"ID" -> "PFK", "Compartment" -> "c", "BoundCatalytic" -> 
          {Toolbox`Private`wrap[metabolite]["ATP", "c"], 
           Toolbox`Private`wrap[metabolite]["F6P", "c"]}, 
         "BoundActivators" -> {Toolbox`Private`wrap[metabolite]["AMP", "c"]}, 
         "BoundInhibitors" -> {}, "CatalyticSites" -> Infinity, 
         "ActivationSites" -> 4, "InhibitionSites" -> 4}][t], 
    v["PFK_R21"] -> parameter["Volume", "c"]*rateconst["PFK_A", True]*
      (-(enzyme[{"ID" -> "PFK", "Compartment" -> "c", "BoundCatalytic" -> 
             {Toolbox`Private`wrap[metabolite]["ATP", "c"]}, 
            "BoundActivators" -> {Toolbox`Private`wrap[metabolite]["AMP", 
               "c"], Toolbox`Private`wrap[metabolite]["AMP", "c"]}, 
            "BoundInhibitors" -> {}, "CatalyticSites" -> Infinity, 
            "ActivationSites" -> 4, "InhibitionSites" -> 4}][t]/
         Keq["PFK_A"]) + enzyme[{"ID" -> "PFK", "Compartment" -> "c", 
           "BoundCatalytic" -> {}, "BoundActivators" -> 
            {Toolbox`Private`wrap[metabolite]["AMP", "c"], 
             Toolbox`Private`wrap[metabolite]["AMP", "c"]}, 
           "BoundInhibitors" -> {}, "CatalyticSites" -> Infinity, 
           "ActivationSites" -> 4, "InhibitionSites" -> 4}][t]*
        metabolite["ATP", "c"][t]), v["PFK_R22"] -> 
     parameter["Volume", "c"]*rateconst["PFK_F", True]*
      (-(enzyme[{"ID" -> "PFK", "Compartment" -> "c", "BoundCatalytic" -> 
             {Toolbox`Private`wrap[metabolite]["ATP", "c"], 
              Toolbox`Private`wrap[metabolite]["F6P", "c"]}, 
            "BoundActivators" -> {Toolbox`Private`wrap[metabolite]["AMP", 
               "c"], Toolbox`Private`wrap[metabolite]["AMP", "c"]}, 
            "BoundInhibitors" -> {}, "CatalyticSites" -> Infinity, 
            "ActivationSites" -> 4, "InhibitionSites" -> 4}][t]/
         Keq["PFK_F"]) + enzyme[{"ID" -> "PFK", "Compartment" -> "c", 
           "BoundCatalytic" -> {Toolbox`Private`wrap[metabolite]["ATP", 
              "c"]}, "BoundActivators" -> {Toolbox`Private`wrap[metabolite][
              "AMP", "c"], Toolbox`Private`wrap[metabolite]["AMP", "c"]}, 
           "BoundInhibitors" -> {}, "CatalyticSites" -> Infinity, 
           "ActivationSites" -> 4, "InhibitionSites" -> 4}][t]*
        metabolite["F6P", "c"][t]), v["PFK_R23"] -> 
     parameter["Volume", "c"]*rateconst["PFK", True]*
      enzyme[{"ID" -> "PFK", "Compartment" -> "c", "BoundCatalytic" -> 
          {Toolbox`Private`wrap[metabolite]["ATP", "c"], 
           Toolbox`Private`wrap[metabolite]["F6P", "c"]}, 
         "BoundActivators" -> {Toolbox`Private`wrap[metabolite]["AMP", "c"], 
           Toolbox`Private`wrap[metabolite]["AMP", "c"]}, 
         "BoundInhibitors" -> {}, "CatalyticSites" -> Infinity, 
         "ActivationSites" -> 4, "InhibitionSites" -> 4}][t], 
    v["PFK_R31"] -> parameter["Volume", "c"]*rateconst["PFK_A", True]*
      (-(enzyme[{"ID" -> "PFK", "Compartment" -> "c", "BoundCatalytic" -> 
             {Toolbox`Private`wrap[metabolite]["ATP", "c"]}, 
            "BoundActivators" -> {Toolbox`Private`wrap[metabolite]["AMP", 
               "c"], Toolbox`Private`wrap[metabolite]["AMP", "c"], 
              Toolbox`Private`wrap[metabolite]["AMP", "c"]}, 
            "BoundInhibitors" -> {}, "CatalyticSites" -> Infinity, 
            "ActivationSites" -> 4, "InhibitionSites" -> 4}][t]/
         Keq["PFK_A"]) + enzyme[{"ID" -> "PFK", "Compartment" -> "c", 
           "BoundCatalytic" -> {}, "BoundActivators" -> 
            {Toolbox`Private`wrap[metabolite]["AMP", "c"], 
             Toolbox`Private`wrap[metabolite]["AMP", "c"], 
             Toolbox`Private`wrap[metabolite]["AMP", "c"]}, 
           "BoundInhibitors" -> {}, "CatalyticSites" -> Infinity, 
           "ActivationSites" -> 4, "InhibitionSites" -> 4}][t]*
        metabolite["ATP", "c"][t]), v["PFK_R32"] -> 
     parameter["Volume", "c"]*rateconst["PFK_F", True]*
      (-(enzyme[{"ID" -> "PFK", "Compartment" -> "c", "BoundCatalytic" -> 
             {Toolbox`Private`wrap[metabolite]["ATP", "c"], 
              Toolbox`Private`wrap[metabolite]["F6P", "c"]}, 
            "BoundActivators" -> {Toolbox`Private`wrap[metabolite]["AMP", 
               "c"], Toolbox`Private`wrap[metabolite]["AMP", "c"], 
              Toolbox`Private`wrap[metabolite]["AMP", "c"]}, 
            "BoundInhibitors" -> {}, "CatalyticSites" -> Infinity, 
            "ActivationSites" -> 4, "InhibitionSites" -> 4}][t]/
         Keq["PFK_F"]) + enzyme[{"ID" -> "PFK", "Compartment" -> "c", 
           "BoundCatalytic" -> {Toolbox`Private`wrap[metabolite]["ATP", 
              "c"]}, "BoundActivators" -> {Toolbox`Private`wrap[metabolite][
              "AMP", "c"], Toolbox`Private`wrap[metabolite]["AMP", "c"], 
             Toolbox`Private`wrap[metabolite]["AMP", "c"]}, 
           "BoundInhibitors" -> {}, "CatalyticSites" -> Infinity, 
           "ActivationSites" -> 4, "InhibitionSites" -> 4}][t]*
        metabolite["F6P", "c"][t]), v["PFK_R33"] -> 
     parameter["Volume", "c"]*rateconst["PFK", True]*
      enzyme[{"ID" -> "PFK", "Compartment" -> "c", "BoundCatalytic" -> 
          {Toolbox`Private`wrap[metabolite]["ATP", "c"], 
           Toolbox`Private`wrap[metabolite]["F6P", "c"]}, 
         "BoundActivators" -> {Toolbox`Private`wrap[metabolite]["AMP", "c"], 
           Toolbox`Private`wrap[metabolite]["AMP", "c"], 
           Toolbox`Private`wrap[metabolite]["AMP", "c"]}, 
         "BoundInhibitors" -> {}, "CatalyticSites" -> Infinity, 
         "ActivationSites" -> 4, "InhibitionSites" -> 4}][t], 
    v["PFK_R41"] -> parameter["Volume", "c"]*rateconst["PFK_A", True]*
      (-(enzyme[{"ID" -> "PFK", "Compartment" -> "c", "BoundCatalytic" -> 
             {Toolbox`Private`wrap[metabolite]["ATP", "c"]}, 
            "BoundActivators" -> {Toolbox`Private`wrap[metabolite]["AMP", 
               "c"], Toolbox`Private`wrap[metabolite]["AMP", "c"], 
              Toolbox`Private`wrap[metabolite]["AMP", "c"], 
              Toolbox`Private`wrap[metabolite]["AMP", "c"]}, 
            "BoundInhibitors" -> {}, "CatalyticSites" -> Infinity, 
            "ActivationSites" -> 4, "InhibitionSites" -> 4}][t]/
         Keq["PFK_A"]) + enzyme[{"ID" -> "PFK", "Compartment" -> "c", 
           "BoundCatalytic" -> {}, "BoundActivators" -> 
            {Toolbox`Private`wrap[metabolite]["AMP", "c"], 
             Toolbox`Private`wrap[metabolite]["AMP", "c"], 
             Toolbox`Private`wrap[metabolite]["AMP", "c"], 
             Toolbox`Private`wrap[metabolite]["AMP", "c"]}, 
           "BoundInhibitors" -> {}, "CatalyticSites" -> Infinity, 
           "ActivationSites" -> 4, "InhibitionSites" -> 4}][t]*
        metabolite["ATP", "c"][t]), v["PFK_R42"] -> 
     parameter["Volume", "c"]*rateconst["PFK_F", True]*
      (-(enzyme[{"ID" -> "PFK", "Compartment" -> "c", "BoundCatalytic" -> 
             {Toolbox`Private`wrap[metabolite]["ATP", "c"], 
              Toolbox`Private`wrap[metabolite]["F6P", "c"]}, 
            "BoundActivators" -> {Toolbox`Private`wrap[metabolite]["AMP", 
               "c"], Toolbox`Private`wrap[metabolite]["AMP", "c"], 
              Toolbox`Private`wrap[metabolite]["AMP", "c"], 
              Toolbox`Private`wrap[metabolite]["AMP", "c"]}, 
            "BoundInhibitors" -> {}, "CatalyticSites" -> Infinity, 
            "ActivationSites" -> 4, "InhibitionSites" -> 4}][t]/
         Keq["PFK_F"]) + enzyme[{"ID" -> "PFK", "Compartment" -> "c", 
           "BoundCatalytic" -> {Toolbox`Private`wrap[metabolite]["ATP", 
              "c"]}, "BoundActivators" -> {Toolbox`Private`wrap[metabolite][
              "AMP", "c"], Toolbox`Private`wrap[metabolite]["AMP", "c"], 
             Toolbox`Private`wrap[metabolite]["AMP", "c"], 
             Toolbox`Private`wrap[metabolite]["AMP", "c"]}, 
           "BoundInhibitors" -> {}, "CatalyticSites" -> Infinity, 
           "ActivationSites" -> 4, "InhibitionSites" -> 4}][t]*
        metabolite["F6P", "c"][t]), v["PFK_R43"] -> 
     parameter["Volume", "c"]*rateconst["PFK", True]*
      enzyme[{"ID" -> "PFK", "Compartment" -> "c", "BoundCatalytic" -> 
          {Toolbox`Private`wrap[metabolite]["ATP", "c"], 
           Toolbox`Private`wrap[metabolite]["F6P", "c"]}, 
         "BoundActivators" -> {Toolbox`Private`wrap[metabolite]["AMP", "c"], 
           Toolbox`Private`wrap[metabolite]["AMP", "c"], 
           Toolbox`Private`wrap[metabolite]["AMP", "c"], 
           Toolbox`Private`wrap[metabolite]["AMP", "c"]}, 
         "BoundInhibitors" -> {}, "CatalyticSites" -> Infinity, 
         "ActivationSites" -> 4, "InhibitionSites" -> 4}][t], 
    v["PFK_R10"] -> rateconst["PFK_ACT", True]*
      (-(enzyme[{"ID" -> "PFK", "Compartment" -> "c", "BoundCatalytic" -> {}, 
            "BoundActivators" -> {Toolbox`Private`wrap[metabolite]["AMP", 
               "c"]}, "BoundInhibitors" -> {}, "CatalyticSites" -> Infinity, 
            "ActivationSites" -> 4, "InhibitionSites" -> 4}][t]/
         Keq["PFK_ACT"]) + 4*enzyme[{"ID" -> "PFK", "Compartment" -> "c", 
           "BoundCatalytic" -> {}, "BoundActivators" -> {}, 
           "BoundInhibitors" -> {}, "CatalyticSites" -> Infinity, 
           "ActivationSites" -> 4, "InhibitionSites" -> 4}][t]*
        metabolite["AMP", "c"][t]), v["PFK_R20"] -> 
     rateconst["PFK_ACT", True]*
      ((-2*enzyme[{"ID" -> "PFK", "Compartment" -> "c", "BoundCatalytic" -> 
             {}, "BoundActivators" -> {Toolbox`Private`wrap[metabolite][
               "AMP", "c"], Toolbox`Private`wrap[metabolite]["AMP", "c"]}, 
            "BoundInhibitors" -> {}, "CatalyticSites" -> Infinity, 
            "ActivationSites" -> 4, "InhibitionSites" -> 4}][t])/
        Keq["PFK_ACT"] + 3*enzyme[{"ID" -> "PFK", "Compartment" -> "c", 
           "BoundCatalytic" -> {}, "BoundActivators" -> 
            {Toolbox`Private`wrap[metabolite]["AMP", "c"]}, 
           "BoundInhibitors" -> {}, "CatalyticSites" -> Infinity, 
           "ActivationSites" -> 4, "InhibitionSites" -> 4}][t]*
        metabolite["AMP", "c"][t]), v["PFK_R30"] -> 
     rateconst["PFK_ACT", True]*
      ((-3*enzyme[{"ID" -> "PFK", "Compartment" -> "c", "BoundCatalytic" -> 
             {}, "BoundActivators" -> {Toolbox`Private`wrap[metabolite][
               "AMP", "c"], Toolbox`Private`wrap[metabolite]["AMP", "c"], 
              Toolbox`Private`wrap[metabolite]["AMP", "c"]}, 
            "BoundInhibitors" -> {}, "CatalyticSites" -> Infinity, 
            "ActivationSites" -> 4, "InhibitionSites" -> 4}][t])/
        Keq["PFK_ACT"] + 2*enzyme[{"ID" -> "PFK", "Compartment" -> "c", 
           "BoundCatalytic" -> {}, "BoundActivators" -> 
            {Toolbox`Private`wrap[metabolite]["AMP", "c"], 
             Toolbox`Private`wrap[metabolite]["AMP", "c"]}, 
           "BoundInhibitors" -> {}, "CatalyticSites" -> Infinity, 
           "ActivationSites" -> 4, "InhibitionSites" -> 4}][t]*
        metabolite["AMP", "c"][t]), v["PFK_R40"] -> 
     rateconst["PFK_ACT", True]*
      ((-4*enzyme[{"ID" -> "PFK", "Compartment" -> "c", "BoundCatalytic" -> 
             {}, "BoundActivators" -> {Toolbox`Private`wrap[metabolite][
               "AMP", "c"], Toolbox`Private`wrap[metabolite]["AMP", "c"], 
              Toolbox`Private`wrap[metabolite]["AMP", "c"], 
              Toolbox`Private`wrap[metabolite]["AMP", "c"]}, 
            "BoundInhibitors" -> {}, "CatalyticSites" -> Infinity, 
            "ActivationSites" -> 4, "InhibitionSites" -> 4}][t])/
        Keq["PFK_ACT"] + enzyme[{"ID" -> "PFK", "Compartment" -> "c", 
           "BoundCatalytic" -> {}, "BoundActivators" -> 
            {Toolbox`Private`wrap[metabolite]["AMP", "c"], 
             Toolbox`Private`wrap[metabolite]["AMP", "c"], 
             Toolbox`Private`wrap[metabolite]["AMP", "c"]}, 
           "BoundInhibitors" -> {}, "CatalyticSites" -> Infinity, 
           "ActivationSites" -> 4, "InhibitionSites" -> 4}][t]*
        metabolite["AMP", "c"][t]), v["PFK_T1"] -> rateconst["PFK_I", True]*
      (-(enzyme[{"ID" -> "PFK_T", "Compartment" -> "c", "BoundCatalytic" -> 
             {}, "BoundActivators" -> {}, "BoundInhibitors" -> 
             {Toolbox`Private`wrap[metabolite]["ATP", "c"]}, 
            "CatalyticSites" -> Infinity, "ActivationSites" -> 4, 
            "InhibitionSites" -> 4}][t]/Keq["PFK_I"]) + 
       4*enzyme[{"ID" -> "PFK_T", "Compartment" -> "c", "BoundCatalytic" -> 
            {}, "BoundActivators" -> {}, "BoundInhibitors" -> {}, 
           "CatalyticSites" -> Infinity, "ActivationSites" -> 4, 
           "InhibitionSites" -> 4}][t]*metabolite["ATP", "c"][t]), 
    v["PFK_T2"] -> rateconst["PFK_I", True]*
      ((-2*enzyme[{"ID" -> "PFK_T", "Compartment" -> "c", "BoundCatalytic" -> 
             {}, "BoundActivators" -> {}, "BoundInhibitors" -> 
             {Toolbox`Private`wrap[metabolite]["ATP", "c"], 
              Toolbox`Private`wrap[metabolite]["ATP", "c"]}, 
            "CatalyticSites" -> Infinity, "ActivationSites" -> 4, 
            "InhibitionSites" -> 4}][t])/Keq["PFK_I"] + 
       3*enzyme[{"ID" -> "PFK_T", "Compartment" -> "c", "BoundCatalytic" -> 
            {}, "BoundActivators" -> {}, "BoundInhibitors" -> 
            {Toolbox`Private`wrap[metabolite]["ATP", "c"]}, 
           "CatalyticSites" -> Infinity, "ActivationSites" -> 4, 
           "InhibitionSites" -> 4}][t]*metabolite["ATP", "c"][t]), 
    v["PFK_T3"] -> rateconst["PFK_I", True]*
      ((-3*enzyme[{"ID" -> "PFK_T", "Compartment" -> "c", "BoundCatalytic" -> 
             {}, "BoundActivators" -> {}, "BoundInhibitors" -> 
             {Toolbox`Private`wrap[metabolite]["ATP", "c"], 
              Toolbox`Private`wrap[metabolite]["ATP", "c"], 
              Toolbox`Private`wrap[metabolite]["ATP", "c"]}, 
            "CatalyticSites" -> Infinity, "ActivationSites" -> 4, 
            "InhibitionSites" -> 4}][t])/Keq["PFK_I"] + 
       2*enzyme[{"ID" -> "PFK_T", "Compartment" -> "c", "BoundCatalytic" -> 
            {}, "BoundActivators" -> {}, "BoundInhibitors" -> 
            {Toolbox`Private`wrap[metabolite]["ATP", "c"], 
             Toolbox`Private`wrap[metabolite]["ATP", "c"]}, 
           "CatalyticSites" -> Infinity, "ActivationSites" -> 4, 
           "InhibitionSites" -> 4}][t]*metabolite["ATP", "c"][t]), 
    v["PFK_T4"] -> rateconst["PFK_I", True]*
      ((-4*enzyme[{"ID" -> "PFK_T", "Compartment" -> "c", "BoundCatalytic" -> 
             {}, "BoundActivators" -> {}, "BoundInhibitors" -> 
             {Toolbox`Private`wrap[metabolite]["ATP", "c"], 
              Toolbox`Private`wrap[metabolite]["ATP", "c"], 
              Toolbox`Private`wrap[metabolite]["ATP", "c"], 
              Toolbox`Private`wrap[metabolite]["ATP", "c"]}, 
            "CatalyticSites" -> Infinity, "ActivationSites" -> 4, 
            "InhibitionSites" -> 4}][t])/Keq["PFK_I"] + 
       enzyme[{"ID" -> "PFK_T", "Compartment" -> "c", "BoundCatalytic" -> {}, 
           "BoundActivators" -> {}, "BoundInhibitors" -> 
            {Toolbox`Private`wrap[metabolite]["ATP", "c"], 
             Toolbox`Private`wrap[metabolite]["ATP", "c"], 
             Toolbox`Private`wrap[metabolite]["ATP", "c"]}, 
           "CatalyticSites" -> Infinity, "ActivationSites" -> 4, 
           "InhibitionSites" -> 4}][t]*metabolite["ATP", "c"][t]), 
    v["PFK_L"] -> parameter["Volume", "c"]*rateconst["PFK_L", True]*
      (enzyme[{"ID" -> "PFK", "Compartment" -> "c", "BoundCatalytic" -> {}, 
          "BoundActivators" -> {}, "BoundInhibitors" -> {}, 
          "CatalyticSites" -> Infinity, "ActivationSites" -> 4, 
          "InhibitionSites" -> 4}][t] - 
       enzyme[{"ID" -> "PFK_T", "Compartment" -> "c", "BoundCatalytic" -> {}, 
           "BoundActivators" -> {}, "BoundInhibitors" -> {}, 
           "CatalyticSites" -> Infinity, "ActivationSites" -> 4, 
           "InhibitionSites" -> 4}][t]/Keq["PFK_L"])}, "CustomODE" -> {}, 
  "GPR" -> {}, "ElementalComposition" -> 
   {metabolite["GLU", "c"] -> 6*"C" + 12*"H" + 6*"O", 
    metabolite["G6P", "c"] -> 6*"C" + 11*"H" + 9*"O" + "P" - 2*"q", 
    metabolite["DHAP", "c"] -> 3*"C" + 5*"H" + 6*"O" + "P" - 2*"q", 
    metabolite["GAP", "c"] -> 3*"C" + 5*"H" + 6*"O" + "P" - 2*"q", 
    metabolite["PG13", "c"] -> 3*"C" + 4*"H" + 10*"O" + 2*"P" - 4*"q", 
    metabolite["PG3", "c"] -> 3*"C" + 4*"H" + 7*"O" + "P" - 3*"q", 
    metabolite["PG2", "c"] -> 3*"C" + 4*"H" + 7*"O" + "P" - 3*"q", 
    metabolite["PEP", "c"] -> 3*"C" + 2*"H" + 6*"O" + "P" - 3*"q", 
    metabolite["PYR", "c"] -> 3*"C" + 3*"H" + 3*"O" - "q", 
    metabolite["LAC", "c"] -> 3*"C" + 5*"H" + 3*"O" - "q", 
    metabolite["NAD", "c"] -> "&NAD&" - "q", metabolite["NADH", "c"] -> 
     "H" + "&NAD&" - 2*"q", metabolite["PHOS", "c"] -> 
     "H" + 4*"O" + "P" - 2*"q", metabolite["H2O", "c"] -> 2*"H" + "O", 
    metabolite["F6P", "c"] -> 6*"C" + 11*"H" + 9*"O" + "P" - 2*"q", 
    metabolite["FDP", "c"] -> 6*"C" + 10*"H" + 12*"O" + 2*"P" - 4*"q", 
    metabolite["AMP", "c"] -> 10*"C" + 13*"H" + 5*"N" + 7*"O" + "P" - 2*"q", 
    metabolite["ADP", "c"] -> 10*"C" + 13*"H" + 5*"N" + 10*"O" + 2*"P" - 
      3*"q", metabolite["ATP", "c"] -> 10*"C" + 13*"H" + 5*"N" + 13*"O" + 
      3*"P" - 4*"q", metabolite["H", "c"] -> "H" + "q", 
    enzyme[{"ID" -> "PFK", "Compartment" -> "c", "BoundCatalytic" -> {}, 
       "BoundActivators" -> {}, "BoundInhibitors" -> {}, 
       "CatalyticSites" -> Infinity, "ActivationSites" -> 4, 
       "InhibitionSites" -> 4}] -> "&PFK&", 
    enzyme[{"ID" -> "PFK", "Compartment" -> "c", "BoundCatalytic" -> 
        {Toolbox`Private`wrap[metabolite]["ATP", "c"]}, 
       "BoundActivators" -> {}, "BoundInhibitors" -> {}, 
       "CatalyticSites" -> Infinity, "ActivationSites" -> 4, 
       "InhibitionSites" -> 4}] -> 10*"C" + 13*"H" + 5*"N" + 13*"O" + 3*"P" + 
      "&PFK&" - 4*"q", enzyme[{"ID" -> "PFK", "Compartment" -> "c", 
       "BoundCatalytic" -> {Toolbox`Private`wrap[metabolite]["ATP", "c"], 
         Toolbox`Private`wrap[metabolite]["F6P", "c"]}, 
       "BoundActivators" -> {}, "BoundInhibitors" -> {}, 
       "CatalyticSites" -> Infinity, "ActivationSites" -> 4, 
       "InhibitionSites" -> 4}] -> 16*"C" + 24*"H" + 5*"N" + 22*"O" + 4*"P" + 
      "&PFK&" - 6*"q", enzyme[{"ID" -> "PFK", "Compartment" -> "c", 
       "BoundCatalytic" -> {}, "BoundActivators" -> 
        {Toolbox`Private`wrap[metabolite]["AMP", "c"]}, 
       "BoundInhibitors" -> {}, "CatalyticSites" -> Infinity, 
       "ActivationSites" -> 4, "InhibitionSites" -> 4}] -> 
     10*"C" + 13*"H" + 5*"N" + 7*"O" + "P" + "&PFK&" - 2*"q", 
    enzyme[{"ID" -> "PFK", "Compartment" -> "c", "BoundCatalytic" -> 
        {Toolbox`Private`wrap[metabolite]["ATP", "c"]}, 
       "BoundActivators" -> {Toolbox`Private`wrap[metabolite]["AMP", "c"]}, 
       "BoundInhibitors" -> {}, "CatalyticSites" -> Infinity, 
       "ActivationSites" -> 4, "InhibitionSites" -> 4}] -> 
     20*"C" + 26*"H" + 10*"N" + 20*"O" + 4*"P" + "&PFK&" - 6*"q", 
    enzyme[{"ID" -> "PFK", "Compartment" -> "c", "BoundCatalytic" -> 
        {Toolbox`Private`wrap[metabolite]["ATP", "c"], 
         Toolbox`Private`wrap[metabolite]["F6P", "c"]}, 
       "BoundActivators" -> {Toolbox`Private`wrap[metabolite]["AMP", "c"]}, 
       "BoundInhibitors" -> {}, "CatalyticSites" -> Infinity, 
       "ActivationSites" -> 4, "InhibitionSites" -> 4}] -> 
     26*"C" + 37*"H" + 10*"N" + 29*"O" + 5*"P" + "&PFK&" - 8*"q", 
    enzyme[{"ID" -> "PFK", "Compartment" -> "c", "BoundCatalytic" -> {}, 
       "BoundActivators" -> {Toolbox`Private`wrap[metabolite]["AMP", "c"], 
         Toolbox`Private`wrap[metabolite]["AMP", "c"]}, 
       "BoundInhibitors" -> {}, "CatalyticSites" -> Infinity, 
       "ActivationSites" -> 4, "InhibitionSites" -> 4}] -> 
     20*"C" + 26*"H" + 10*"N" + 14*"O" + 2*"P" + "&PFK&" - 4*"q", 
    enzyme[{"ID" -> "PFK", "Compartment" -> "c", "BoundCatalytic" -> 
        {Toolbox`Private`wrap[metabolite]["ATP", "c"]}, 
       "BoundActivators" -> {Toolbox`Private`wrap[metabolite]["AMP", "c"], 
         Toolbox`Private`wrap[metabolite]["AMP", "c"]}, 
       "BoundInhibitors" -> {}, "CatalyticSites" -> Infinity, 
       "ActivationSites" -> 4, "InhibitionSites" -> 4}] -> 
     30*"C" + 39*"H" + 15*"N" + 27*"O" + 5*"P" + "&PFK&" - 8*"q", 
    enzyme[{"ID" -> "PFK", "Compartment" -> "c", "BoundCatalytic" -> 
        {Toolbox`Private`wrap[metabolite]["ATP", "c"], 
         Toolbox`Private`wrap[metabolite]["F6P", "c"]}, 
       "BoundActivators" -> {Toolbox`Private`wrap[metabolite]["AMP", "c"], 
         Toolbox`Private`wrap[metabolite]["AMP", "c"]}, 
       "BoundInhibitors" -> {}, "CatalyticSites" -> Infinity, 
       "ActivationSites" -> 4, "InhibitionSites" -> 4}] -> 
     36*"C" + 50*"H" + 15*"N" + 36*"O" + 6*"P" + "&PFK&" - 10*"q", 
    enzyme[{"ID" -> "PFK", "Compartment" -> "c", "BoundCatalytic" -> {}, 
       "BoundActivators" -> {Toolbox`Private`wrap[metabolite]["AMP", "c"], 
         Toolbox`Private`wrap[metabolite]["AMP", "c"], 
         Toolbox`Private`wrap[metabolite]["AMP", "c"]}, 
       "BoundInhibitors" -> {}, "CatalyticSites" -> Infinity, 
       "ActivationSites" -> 4, "InhibitionSites" -> 4}] -> 
     30*"C" + 39*"H" + 15*"N" + 21*"O" + 3*"P" + "&PFK&" - 6*"q", 
    enzyme[{"ID" -> "PFK", "Compartment" -> "c", "BoundCatalytic" -> 
        {Toolbox`Private`wrap[metabolite]["ATP", "c"]}, 
       "BoundActivators" -> {Toolbox`Private`wrap[metabolite]["AMP", "c"], 
         Toolbox`Private`wrap[metabolite]["AMP", "c"], 
         Toolbox`Private`wrap[metabolite]["AMP", "c"]}, 
       "BoundInhibitors" -> {}, "CatalyticSites" -> Infinity, 
       "ActivationSites" -> 4, "InhibitionSites" -> 4}] -> 
     40*"C" + 52*"H" + 20*"N" + 34*"O" + 6*"P" + "&PFK&" - 10*"q", 
    enzyme[{"ID" -> "PFK", "Compartment" -> "c", "BoundCatalytic" -> 
        {Toolbox`Private`wrap[metabolite]["ATP", "c"], 
         Toolbox`Private`wrap[metabolite]["F6P", "c"]}, 
       "BoundActivators" -> {Toolbox`Private`wrap[metabolite]["AMP", "c"], 
         Toolbox`Private`wrap[metabolite]["AMP", "c"], 
         Toolbox`Private`wrap[metabolite]["AMP", "c"]}, 
       "BoundInhibitors" -> {}, "CatalyticSites" -> Infinity, 
       "ActivationSites" -> 4, "InhibitionSites" -> 4}] -> 
     46*"C" + 63*"H" + 20*"N" + 43*"O" + 7*"P" + "&PFK&" - 12*"q", 
    enzyme[{"ID" -> "PFK", "Compartment" -> "c", "BoundCatalytic" -> {}, 
       "BoundActivators" -> {Toolbox`Private`wrap[metabolite]["AMP", "c"], 
         Toolbox`Private`wrap[metabolite]["AMP", "c"], 
         Toolbox`Private`wrap[metabolite]["AMP", "c"], 
         Toolbox`Private`wrap[metabolite]["AMP", "c"]}, 
       "BoundInhibitors" -> {}, "CatalyticSites" -> Infinity, 
       "ActivationSites" -> 4, "InhibitionSites" -> 4}] -> 
     40*"C" + 52*"H" + 20*"N" + 28*"O" + 4*"P" + "&PFK&" - 8*"q", 
    enzyme[{"ID" -> "PFK", "Compartment" -> "c", "BoundCatalytic" -> 
        {Toolbox`Private`wrap[metabolite]["ATP", "c"]}, 
       "BoundActivators" -> {Toolbox`Private`wrap[metabolite]["AMP", "c"], 
         Toolbox`Private`wrap[metabolite]["AMP", "c"], 
         Toolbox`Private`wrap[metabolite]["AMP", "c"], 
         Toolbox`Private`wrap[metabolite]["AMP", "c"]}, 
       "BoundInhibitors" -> {}, "CatalyticSites" -> Infinity, 
       "ActivationSites" -> 4, "InhibitionSites" -> 4}] -> 
     50*"C" + 65*"H" + 25*"N" + 41*"O" + 7*"P" + "&PFK&" - 12*"q", 
    enzyme[{"ID" -> "PFK", "Compartment" -> "c", "BoundCatalytic" -> 
        {Toolbox`Private`wrap[metabolite]["ATP", "c"], 
         Toolbox`Private`wrap[metabolite]["F6P", "c"]}, 
       "BoundActivators" -> {Toolbox`Private`wrap[metabolite]["AMP", "c"], 
         Toolbox`Private`wrap[metabolite]["AMP", "c"], 
         Toolbox`Private`wrap[metabolite]["AMP", "c"], 
         Toolbox`Private`wrap[metabolite]["AMP", "c"]}, 
       "BoundInhibitors" -> {}, "CatalyticSites" -> Infinity, 
       "ActivationSites" -> 4, "InhibitionSites" -> 4}] -> 
     56*"C" + 76*"H" + 25*"N" + 50*"O" + 8*"P" + "&PFK&" - 14*"q", 
    enzyme[{"ID" -> "PFK_T", "Compartment" -> "c", "BoundCatalytic" -> {}, 
       "BoundActivators" -> {}, "BoundInhibitors" -> {}, 
       "CatalyticSites" -> Infinity, "ActivationSites" -> 4, 
       "InhibitionSites" -> 4}] -> "&PFK&", 
    enzyme[{"ID" -> "PFK_T", "Compartment" -> "c", "BoundCatalytic" -> {}, 
       "BoundActivators" -> {}, "BoundInhibitors" -> 
        {Toolbox`Private`wrap[metabolite]["ATP", "c"]}, 
       "CatalyticSites" -> Infinity, "ActivationSites" -> 4, 
       "InhibitionSites" -> 4}] -> 10*"C" + 13*"H" + 5*"N" + 13*"O" + 3*"P" + 
      "&PFK&" - 4*"q", enzyme[{"ID" -> "PFK_T", "Compartment" -> "c", 
       "BoundCatalytic" -> {}, "BoundActivators" -> {}, 
       "BoundInhibitors" -> {Toolbox`Private`wrap[metabolite]["ATP", "c"], 
         Toolbox`Private`wrap[metabolite]["ATP", "c"]}, 
       "CatalyticSites" -> Infinity, "ActivationSites" -> 4, 
       "InhibitionSites" -> 4}] -> 20*"C" + 26*"H" + 10*"N" + 26*"O" + 
      6*"P" + "&PFK&" - 8*"q", enzyme[{"ID" -> "PFK_T", "Compartment" -> "c", 
       "BoundCatalytic" -> {}, "BoundActivators" -> {}, 
       "BoundInhibitors" -> {Toolbox`Private`wrap[metabolite]["ATP", "c"], 
         Toolbox`Private`wrap[metabolite]["ATP", "c"], 
         Toolbox`Private`wrap[metabolite]["ATP", "c"]}, 
       "CatalyticSites" -> Infinity, "ActivationSites" -> 4, 
       "InhibitionSites" -> 4}] -> 30*"C" + 39*"H" + 15*"N" + 39*"O" + 
      9*"P" + "&PFK&" - 12*"q", 
    enzyme[{"ID" -> "PFK_T", "Compartment" -> "c", "BoundCatalytic" -> {}, 
       "BoundActivators" -> {}, "BoundInhibitors" -> 
        {Toolbox`Private`wrap[metabolite]["ATP", "c"], 
         Toolbox`Private`wrap[metabolite]["ATP", "c"], 
         Toolbox`Private`wrap[metabolite]["ATP", "c"], 
         Toolbox`Private`wrap[metabolite]["ATP", "c"]}, 
       "CatalyticSites" -> Infinity, "ActivationSites" -> 4, 
       "InhibitionSites" -> 4}] -> 40*"C" + 52*"H" + 20*"N" + 52*"O" + 
      12*"P" + "&PFK&" - 16*"q"}, "BoundaryConditions" -> {}, 
  "Constant" -> {}, "UnitChecking" -> False, "Objective" -> Automatic, 
  "Stoichiometry" -> SparseArray[Automatic, {40, 45}, 0, 
    {1, {{0, 4, 8, 12, 16, 19, 21, 23, 25, 27, 29, 31, 33, 35, 37, 39, 41, 
      43, 45, 47, 57, 64, 78, 80, 86, 92, 94, 97, 99, 111, 114, 116, 119, 
      121, 123, 125, 127, 130, 131, 134, 137}, {{15}, {16}, {18}, {19}, {19}, 
      {20}, {22}, {23}, {23}, {24}, {26}, {27}, {27}, {28}, {30}, {31}, {31}, 
      {32}, {34}, {16}, {17}, {20}, {21}, {24}, {25}, {28}, {29}, {32}, {33}, 
      {17}, {18}, {21}, {22}, {25}, {26}, {29}, {30}, {33}, {34}, {15}, {35}, 
      {35}, {36}, {36}, {37}, {37}, {38}, {4}, {5}, {11}, {18}, {22}, {26}, 
      {30}, {34}, {40}, {42}, {2}, {3}, {4}, {19}, {23}, {27}, {31}, {4}, 
      {5}, {11}, {16}, {20}, {24}, {28}, {32}, {35}, {36}, {37}, {38}, {40}, 
      {42}, {1}, {44}, {17}, {21}, {25}, {29}, {33}, {39}, {1}, {18}, {22}, 
      {26}, {30}, {34}, {11}, {39}, {1}, {7}, {44}, {8}, {11}, {5}, {7}, {9}, 
      {11}, {13}, {14}, {18}, {22}, {26}, {30}, {34}, {42}, {5}, {6}, {10}, 
      {12}, {13}, {7}, {13}, {14}, {6}, {42}, {7}, {40}, {6}, {41}, {40}, 
      {41}, {13}, {42}, {43}, {38}, {7}, {13}, {14}, {5}, {7}, {45}}}, {-1, 
     -1, 1, -1, 1, -1, 1, -1, 1, -1, 1, -1, 1, -1, 1, -1, 1, -1, 1, 1, -1, 1, 
     -1, 1, -1, 1, -1, 1, -1, 1, -1, 1, -1, 1, -1, 1, -1, 1, -1, 1, -1, 1, 
     -1, 1, -1, 1, -1, -2, 1, 1, 1, 1, 1, 1, 1, -1, -1, -1, 1, 1, -1, -1, -1, 
     -1, 1, -1, -1, -1, -1, -1, -1, -1, -1, -1, -1, -1, 1, 1, 1, -1, -1, -1, 
     -1, -1, -1, 1, -1, 1, 1, 1, 1, 1, 1, -1, 1, -1, 1, 1, -1, 1, 1, -1, 1, 
     -1, 1, 1, 1, 1, 1, 1, -1, -1, 1, -1, -1, 1, -1, 1, 1, 1, -1, 1, -1, -1, 
     1, 1, -1, -1, 1, -1, 1, 1, -1, -1, 1, -1, -1}}], 
  "Species" -> {enzyme[{"ID" -> "PFK", "Compartment" -> "c", 
      "BoundCatalytic" -> {}, "BoundActivators" -> {}, 
      "BoundInhibitors" -> {}, "CatalyticSites" -> Infinity, 
      "ActivationSites" -> 4, "InhibitionSites" -> 4}], 
    enzyme[{"ID" -> "PFK", "Compartment" -> "c", "BoundCatalytic" -> {}, 
      "BoundActivators" -> {Toolbox`Private`wrap[metabolite]["AMP", "c"]}, 
      "BoundInhibitors" -> {}, "CatalyticSites" -> Infinity, 
      "ActivationSites" -> 4, "InhibitionSites" -> 4}], 
    enzyme[{"ID" -> "PFK", "Compartment" -> "c", "BoundCatalytic" -> {}, 
      "BoundActivators" -> {Toolbox`Private`wrap[metabolite]["AMP", "c"], 
        Toolbox`Private`wrap[metabolite]["AMP", "c"]}, 
      "BoundInhibitors" -> {}, "CatalyticSites" -> Infinity, 
      "ActivationSites" -> 4, "InhibitionSites" -> 4}], 
    enzyme[{"ID" -> "PFK", "Compartment" -> "c", "BoundCatalytic" -> {}, 
      "BoundActivators" -> {Toolbox`Private`wrap[metabolite]["AMP", "c"], 
        Toolbox`Private`wrap[metabolite]["AMP", "c"], 
        Toolbox`Private`wrap[metabolite]["AMP", "c"]}, 
      "BoundInhibitors" -> {}, "CatalyticSites" -> Infinity, 
      "ActivationSites" -> 4, "InhibitionSites" -> 4}], 
    enzyme[{"ID" -> "PFK", "Compartment" -> "c", "BoundCatalytic" -> {}, 
      "BoundActivators" -> {Toolbox`Private`wrap[metabolite]["AMP", "c"], 
        Toolbox`Private`wrap[metabolite]["AMP", "c"], 
        Toolbox`Private`wrap[metabolite]["AMP", "c"], 
        Toolbox`Private`wrap[metabolite]["AMP", "c"]}, 
      "BoundInhibitors" -> {}, "CatalyticSites" -> Infinity, 
      "ActivationSites" -> 4, "InhibitionSites" -> 4}], 
    enzyme[{"ID" -> "PFK", "Compartment" -> "c", "BoundCatalytic" -> 
       {Toolbox`Private`wrap[metabolite]["ATP", "c"]}, 
      "BoundActivators" -> {}, "BoundInhibitors" -> {}, 
      "CatalyticSites" -> Infinity, "ActivationSites" -> 4, 
      "InhibitionSites" -> 4}], enzyme[{"ID" -> "PFK", "Compartment" -> "c", 
      "BoundCatalytic" -> {Toolbox`Private`wrap[metabolite]["ATP", "c"]}, 
      "BoundActivators" -> {Toolbox`Private`wrap[metabolite]["AMP", "c"]}, 
      "BoundInhibitors" -> {}, "CatalyticSites" -> Infinity, 
      "ActivationSites" -> 4, "InhibitionSites" -> 4}], 
    enzyme[{"ID" -> "PFK", "Compartment" -> "c", "BoundCatalytic" -> 
       {Toolbox`Private`wrap[metabolite]["ATP", "c"]}, 
      "BoundActivators" -> {Toolbox`Private`wrap[metabolite]["AMP", "c"], 
        Toolbox`Private`wrap[metabolite]["AMP", "c"]}, 
      "BoundInhibitors" -> {}, "CatalyticSites" -> Infinity, 
      "ActivationSites" -> 4, "InhibitionSites" -> 4}], 
    enzyme[{"ID" -> "PFK", "Compartment" -> "c", "BoundCatalytic" -> 
       {Toolbox`Private`wrap[metabolite]["ATP", "c"]}, 
      "BoundActivators" -> {Toolbox`Private`wrap[metabolite]["AMP", "c"], 
        Toolbox`Private`wrap[metabolite]["AMP", "c"], 
        Toolbox`Private`wrap[metabolite]["AMP", "c"]}, 
      "BoundInhibitors" -> {}, "CatalyticSites" -> Infinity, 
      "ActivationSites" -> 4, "InhibitionSites" -> 4}], 
    enzyme[{"ID" -> "PFK", "Compartment" -> "c", "BoundCatalytic" -> 
       {Toolbox`Private`wrap[metabolite]["ATP", "c"]}, 
      "BoundActivators" -> {Toolbox`Private`wrap[metabolite]["AMP", "c"], 
        Toolbox`Private`wrap[metabolite]["AMP", "c"], 
        Toolbox`Private`wrap[metabolite]["AMP", "c"], 
        Toolbox`Private`wrap[metabolite]["AMP", "c"]}, 
      "BoundInhibitors" -> {}, "CatalyticSites" -> Infinity, 
      "ActivationSites" -> 4, "InhibitionSites" -> 4}], 
    enzyme[{"ID" -> "PFK", "Compartment" -> "c", "BoundCatalytic" -> 
       {Toolbox`Private`wrap[metabolite]["ATP", "c"], 
        Toolbox`Private`wrap[metabolite]["F6P", "c"]}, 
      "BoundActivators" -> {}, "BoundInhibitors" -> {}, 
      "CatalyticSites" -> Infinity, "ActivationSites" -> 4, 
      "InhibitionSites" -> 4}], enzyme[{"ID" -> "PFK", "Compartment" -> "c", 
      "BoundCatalytic" -> {Toolbox`Private`wrap[metabolite]["ATP", "c"], 
        Toolbox`Private`wrap[metabolite]["F6P", "c"]}, 
      "BoundActivators" -> {Toolbox`Private`wrap[metabolite]["AMP", "c"]}, 
      "BoundInhibitors" -> {}, "CatalyticSites" -> Infinity, 
      "ActivationSites" -> 4, "InhibitionSites" -> 4}], 
    enzyme[{"ID" -> "PFK", "Compartment" -> "c", "BoundCatalytic" -> 
       {Toolbox`Private`wrap[metabolite]["ATP", "c"], 
        Toolbox`Private`wrap[metabolite]["F6P", "c"]}, 
      "BoundActivators" -> {Toolbox`Private`wrap[metabolite]["AMP", "c"], 
        Toolbox`Private`wrap[metabolite]["AMP", "c"]}, 
      "BoundInhibitors" -> {}, "CatalyticSites" -> Infinity, 
      "ActivationSites" -> 4, "InhibitionSites" -> 4}], 
    enzyme[{"ID" -> "PFK", "Compartment" -> "c", "BoundCatalytic" -> 
       {Toolbox`Private`wrap[metabolite]["ATP", "c"], 
        Toolbox`Private`wrap[metabolite]["F6P", "c"]}, 
      "BoundActivators" -> {Toolbox`Private`wrap[metabolite]["AMP", "c"], 
        Toolbox`Private`wrap[metabolite]["AMP", "c"], 
        Toolbox`Private`wrap[metabolite]["AMP", "c"]}, 
      "BoundInhibitors" -> {}, "CatalyticSites" -> Infinity, 
      "ActivationSites" -> 4, "InhibitionSites" -> 4}], 
    enzyme[{"ID" -> "PFK", "Compartment" -> "c", "BoundCatalytic" -> 
       {Toolbox`Private`wrap[metabolite]["ATP", "c"], 
        Toolbox`Private`wrap[metabolite]["F6P", "c"]}, 
      "BoundActivators" -> {Toolbox`Private`wrap[metabolite]["AMP", "c"], 
        Toolbox`Private`wrap[metabolite]["AMP", "c"], 
        Toolbox`Private`wrap[metabolite]["AMP", "c"], 
        Toolbox`Private`wrap[metabolite]["AMP", "c"]}, 
      "BoundInhibitors" -> {}, "CatalyticSites" -> Infinity, 
      "ActivationSites" -> 4, "InhibitionSites" -> 4}], 
    enzyme[{"ID" -> "PFK_T", "Compartment" -> "c", "BoundCatalytic" -> {}, 
      "BoundActivators" -> {}, "BoundInhibitors" -> {}, 
      "CatalyticSites" -> Infinity, "ActivationSites" -> 4, 
      "InhibitionSites" -> 4}], enzyme[{"ID" -> "PFK_T", 
      "Compartment" -> "c", "BoundCatalytic" -> {}, "BoundActivators" -> {}, 
      "BoundInhibitors" -> {Toolbox`Private`wrap[metabolite]["ATP", "c"]}, 
      "CatalyticSites" -> Infinity, "ActivationSites" -> 4, 
      "InhibitionSites" -> 4}], enzyme[{"ID" -> "PFK_T", 
      "Compartment" -> "c", "BoundCatalytic" -> {}, "BoundActivators" -> {}, 
      "BoundInhibitors" -> {Toolbox`Private`wrap[metabolite]["ATP", "c"], 
        Toolbox`Private`wrap[metabolite]["ATP", "c"]}, 
      "CatalyticSites" -> Infinity, "ActivationSites" -> 4, 
      "InhibitionSites" -> 4}], enzyme[{"ID" -> "PFK_T", 
      "Compartment" -> "c", "BoundCatalytic" -> {}, "BoundActivators" -> {}, 
      "BoundInhibitors" -> {Toolbox`Private`wrap[metabolite]["ATP", "c"], 
        Toolbox`Private`wrap[metabolite]["ATP", "c"], 
        Toolbox`Private`wrap[metabolite]["ATP", "c"]}, 
      "CatalyticSites" -> Infinity, "ActivationSites" -> 4, 
      "InhibitionSites" -> 4}], metabolite["ADP", "c"], 
    metabolite["AMP", "c"], metabolite["ATP", "c"], metabolite["DHAP", "c"], 
    metabolite["F6P", "c"], metabolite["FDP", "c"], metabolite["G6P", "c"], 
    metabolite["GAP", "c"], metabolite["GLU", "c"], metabolite["H", "c"], 
    metabolite["H2O", "c"], metabolite["LAC", "c"], metabolite["NAD", "c"], 
    metabolite["PEP", "c"], metabolite["PG13", "c"], metabolite["PG2", "c"], 
    metabolite["PG3", "c"], metabolite["PYR", "c"], 
    enzyme[{"ID" -> "PFK_T", "Compartment" -> "c", "BoundCatalytic" -> {}, 
      "BoundActivators" -> {}, "BoundInhibitors" -> 
       {Toolbox`Private`wrap[metabolite]["ATP", "c"], 
        Toolbox`Private`wrap[metabolite]["ATP", "c"], 
        Toolbox`Private`wrap[metabolite]["ATP", "c"], 
        Toolbox`Private`wrap[metabolite]["ATP", "c"]}, 
      "CatalyticSites" -> Infinity, "ActivationSites" -> 4, 
      "InhibitionSites" -> 4}], metabolite["NADH", "c"], 
    metabolite["PHOS", "c"]}, "Fluxes" -> {v["ALD"], v["AMP"], v["AMPIN"], 
    v["APK"], v["ATP"], v["ENO"], v["GAPDH"], v["GLUIN"], v["H"], v["H2O"], 
    v["HK"], v["LAC"], v["LDH"], v["NADH"], v["PFK_L"], v["PFK_R01"], 
    v["PFK_R02"], v["PFK_R03"], v["PFK_R10"], v["PFK_R11"], v["PFK_R12"], 
    v["PFK_R13"], v["PFK_R20"], v["PFK_R21"], v["PFK_R22"], v["PFK_R23"], 
    v["PFK_R30"], v["PFK_R31"], v["PFK_R32"], v["PFK_R33"], v["PFK_R40"], 
    v["PFK_R41"], v["PFK_R42"], v["PFK_R43"], v["PFK_T1"], v["PFK_T2"], 
    v["PFK_T3"], v["PFK_T4"], v["PGI"], v["PGK"], v["PGLM"], v["PK"], 
    v["PYR"], v["TPI"], v["vP"]}, "ReversibleColumnIndices" -> 
   {1, 2, 3, 4, 5, 6, 7, 8, 9, 10, 11, 12, 13, 14, 15, 16, 17, 19, 20, 21, 
    23, 24, 25, 27, 28, 29, 31, 32, 33, 35, 36, 37, 38, 39, 40, 41, 42, 43, 
    44, 45}, "Constraints" -> {v["GLUIN"] -> {-Infinity, 0}, 
    v["AMPIN"] -> {-Infinity, 0}, v["PFK_R03"] -> {0, Infinity}, 
    v["PFK_R13"] -> {0, Infinity}, v["PFK_R23"] -> {0, Infinity}, 
    v["PFK_R33"] -> {0, Infinity}, v["PFK_R43"] -> {0, Infinity}, 
    v["vP"] -> {0, Infinity}}, "Pathway" -> {}, 
  "Parameters" -> {Keq["HK"] -> 850, Keq["PGI"] -> 0.41, Keq["PFK"] -> 310, 
    Keq["TPI"] -> 0.05714285714285714, Keq["ALD"] -> 
     Unit[0.082, "Millimole"/"Liter"], Keq["GAPDH"] -> 
     Unit[0.0179, "Liter"/"Millimole"], Keq["PGK"] -> 1800, 
    Keq["PGLM"] -> 0.14705882352941177, Keq["ENO"] -> 1.6949152542372883, 
    Keq["PK"] -> 363000, Keq["LDH"] -> 26300, Keq["AMP"] -> Infinity, 
    Keq["APK"] -> 1.65, Keq["PYR"] -> 1., Keq["LAC"] -> 1., 
    Keq["ATP"] -> Unit[Infinity, "Millimole"/"Liter"], 
    Keq["NADH"] -> Infinity, Keq["GLUIN"] -> Infinity, 
    Keq["AMPIN"] -> Infinity, Keq["H"] -> 1., Keq["H2O"] -> 1., 
    metabolite["PYR", "Xt"] -> Unit[0.06, "Millimole"/"Liter"], 
    metabolite["AMP", "Xt"] -> Unit[1, "Millimole"/"Liter"], 
    metabolite["H", "Xt"] -> Unit[0.00006309573444801929, 
      "Millimole"/"Liter"], metabolite["H2O", "Xt"] -> 
     Unit[1, "Millimole"/"Liter"], metabolite["GLU", "Xt"] -> 
     Unit[1, "Millimole"/"Liter"], metabolite["LAC", "Xt"] -> 
     Unit[1, "Millimole"/"Liter"], rateconst["HK", True] -> 
     Unit[0.7000072543398843, "Liter"/("Hour"*"Millimole")], 
    rateconst["PGI", True] -> Unit[3644.444444444491, "Hour"^(-1)], 
    rateconst["TPI", True] -> Unit[34.35582822085891, "Hour"^(-1)], 
    rateconst["ALD", True] -> Unit[2834.567901234576, "Hour"^(-1)], 
    rateconst["GAPDH", True] -> Unit[3376.7492421768247, 
      "Liter"^2/("Hour"*"Millimole"^2)], rateconst["PGK", True] -> 
     Unit[1.2735312697410057*^6, "Liter"/("Hour"*"Millimole")], 
    rateconst["PGLM", True] -> Unit[4869.565217391283, "Hour"^(-1)], 
    rateconst["ENO", True] -> Unit[1763.7795275590574, "Hour"^(-1)], 
    rateconst["PK", True] -> Unit[454.38555191136817, 
      "Liter"/("Hour"*"Millimole")], rateconst["LDH", True] -> 
     Unit[1112.573988602781, "Liter"/("Hour"*"Millimole")], 
    rateconst["AMP", True] -> Unit[0.16142399019925777, "Hour"^(-1)], 
    rateconst["APK", True] -> Unit[100000, "Liter"/("Hour"*"Millimole")], 
    rateconst["PYR", True] -> Unit[744.1860465116215, "Hour"^(-1)], 
    rateconst["LAC", True] -> Unit[5.599999999999999, "Hour"^(-1)], 
    rateconst["ATP", True] -> Unit[1.4000000000000001, "Hour"^(-1)], 
    rateconst["NADH", True] -> Unit[7.44186046511628, "Hour"^(-1)], 
    rateconst["GLUIN", True] -> Unit[1.12, "Hour"^(-1)], 
    rateconst["AMPIN", True] -> Unit[0.014, "Hour"^(-1)], 
    rateconst["H", True] -> Unit[100000.00000000001, "Hour"^(-1)], 
    rateconst["H2O", True] -> Unit[100000, "Hour"^(-1)], 
    parameter["Volume", "c"] -> 1, rateconst["PFK_ACT", True] -> 1000000, 
    rateconst["PFK_I", True] -> 1000000, rateconst["PFK_L", True] -> 
     1000000000000, Keq["PFK_L"] -> 0.0011, rateconst["PFK_F", True] -> 
     505000., rateconst["PFK_A", True] -> 125000., 
    rateconst["PFK", True] -> 307000., Keq["PFK_A"] -> 14.705882352941176, 
    Keq["PFK_ACT"] -> 30.3030303030303, Keq["PFK_F"] -> 10., 
    Keq["PFK_I"] -> 10., Keq["vP"] -> 1, rateconst["vP", True] -> 
     Unit[0.23, "Hour"^(-1)], metabolite["PHOS", "Xt"] -> 
     Unit[2.5, "Millimole"/"Liter"]}, "InitialConditions" -> 
   {enzyme[{"ID" -> "PFK", "Compartment" -> "c", "BoundCatalytic" -> {}, 
       "BoundActivators" -> {}, "BoundInhibitors" -> {}, 
       "CatalyticSites" -> Infinity, "ActivationSites" -> 4, 
       "InhibitionSites" -> 4}] -> 6.431238008526499*^-8, 
    enzyme[{"ID" -> "PFK", "Compartment" -> "c", "BoundCatalytic" -> {}, 
       "BoundActivators" -> {Toolbox`Private`wrap[metabolite]["AMP", "c"]}, 
       "BoundInhibitors" -> {}, "CatalyticSites" -> Infinity, 
       "ActivationSites" -> 4, "InhibitionSites" -> 4}] -> 
     6.760838956463269*^-7, enzyme[{"ID" -> "PFK", "Compartment" -> "c", 
       "BoundCatalytic" -> {}, "BoundActivators" -> 
        {Toolbox`Private`wrap[metabolite]["AMP", "c"], 
         Toolbox`Private`wrap[metabolite]["AMP", "c"]}, 
       "BoundInhibitors" -> {}, "CatalyticSites" -> Infinity, 
       "ActivationSites" -> 4, "InhibitionSites" -> 4}] -> 
     2.6652494823681693*^-6, enzyme[{"ID" -> "PFK", "Compartment" -> "c", 
       "BoundCatalytic" -> {}, "BoundActivators" -> 
        {Toolbox`Private`wrap[metabolite]["AMP", "c"], 
         Toolbox`Private`wrap[metabolite]["AMP", "c"], 
         Toolbox`Private`wrap[metabolite]["AMP", "c"]}, 
       "BoundInhibitors" -> {}, "CatalyticSites" -> Infinity, 
       "ActivationSites" -> 4, "InhibitionSites" -> 4}] -> 
     4.669739197232413*^-6, enzyme[{"ID" -> "PFK", "Compartment" -> "c", 
       "BoundCatalytic" -> {}, "BoundActivators" -> 
        {Toolbox`Private`wrap[metabolite]["AMP", "c"], 
         Toolbox`Private`wrap[metabolite]["AMP", "c"], 
         Toolbox`Private`wrap[metabolite]["AMP", "c"], 
         Toolbox`Private`wrap[metabolite]["AMP", "c"]}, 
       "BoundInhibitors" -> {}, "CatalyticSites" -> Infinity, 
       "ActivationSites" -> 4, "InhibitionSites" -> 4}] -> 
     3.0681645819315108*^-6, enzyme[{"ID" -> "PFK", "Compartment" -> "c", 
       "BoundCatalytic" -> {Toolbox`Private`wrap[metabolite]["ATP", "c"]}, 
       "BoundActivators" -> {}, "BoundInhibitors" -> {}, 
       "CatalyticSites" -> Infinity, "ActivationSites" -> 4, 
       "InhibitionSites" -> 4}] -> 7.527834057875337*^-7, 
    enzyme[{"ID" -> "PFK", "Compartment" -> "c", "BoundCatalytic" -> 
        {Toolbox`Private`wrap[metabolite]["ATP", "c"]}, 
       "BoundActivators" -> {Toolbox`Private`wrap[metabolite]["AMP", "c"]}, 
       "BoundInhibitors" -> {}, "CatalyticSites" -> Infinity, 
       "ActivationSites" -> 4, "InhibitionSites" -> 4}] -> 
     7.913635553341199*^-6, enzyme[{"ID" -> "PFK", "Compartment" -> "c", 
       "BoundCatalytic" -> {Toolbox`Private`wrap[metabolite]["ATP", "c"]}, 
       "BoundActivators" -> {Toolbox`Private`wrap[metabolite]["AMP", "c"], 
         Toolbox`Private`wrap[metabolite]["AMP", "c"]}, 
       "BoundInhibitors" -> {}, "CatalyticSites" -> Infinity, 
       "ActivationSites" -> 4, "InhibitionSites" -> 4}] -> 
     0.00003119703515793626, enzyme[{"ID" -> "PFK", "Compartment" -> "c", 
       "BoundCatalytic" -> {Toolbox`Private`wrap[metabolite]["ATP", "c"]}, 
       "BoundActivators" -> {Toolbox`Private`wrap[metabolite]["AMP", "c"], 
         Toolbox`Private`wrap[metabolite]["AMP", "c"], 
         Toolbox`Private`wrap[metabolite]["AMP", "c"]}, 
       "BoundInhibitors" -> {}, "CatalyticSites" -> Infinity, 
       "ActivationSites" -> 4, "InhibitionSites" -> 4}] -> 
     0.00005465980534963241, enzyme[{"ID" -> "PFK", "Compartment" -> "c", 
       "BoundCatalytic" -> {Toolbox`Private`wrap[metabolite]["ATP", "c"]}, 
       "BoundActivators" -> {Toolbox`Private`wrap[metabolite]["AMP", "c"], 
         Toolbox`Private`wrap[metabolite]["AMP", "c"], 
         Toolbox`Private`wrap[metabolite]["AMP", "c"], 
         Toolbox`Private`wrap[metabolite]["AMP", "c"]}, 
       "BoundInhibitors" -> {}, "CatalyticSites" -> Infinity, 
       "ActivationSites" -> 4, "InhibitionSites" -> 4}] -> 
     0.000035913200233624515, enzyme[{"ID" -> "PFK", "Compartment" -> "c", 
       "BoundCatalytic" -> {Toolbox`Private`wrap[metabolite]["ATP", "c"], 
         Toolbox`Private`wrap[metabolite]["F6P", "c"]}, 
       "BoundActivators" -> {}, "BoundInhibitors" -> {}, 
       "CatalyticSites" -> Infinity, "ActivationSites" -> 4, 
       "InhibitionSites" -> 4}] -> 2.1054778722667617*^-8, 
    enzyme[{"ID" -> "PFK", "Compartment" -> "c", "BoundCatalytic" -> 
        {Toolbox`Private`wrap[metabolite]["ATP", "c"], 
         Toolbox`Private`wrap[metabolite]["F6P", "c"]}, 
       "BoundActivators" -> {Toolbox`Private`wrap[metabolite]["AMP", "c"]}, 
       "BoundInhibitors" -> {}, "CatalyticSites" -> Infinity, 
       "ActivationSites" -> 4, "InhibitionSites" -> 4}] -> 
     2.2133836132203635*^-7, enzyme[{"ID" -> "PFK", "Compartment" -> "c", 
       "BoundCatalytic" -> {Toolbox`Private`wrap[metabolite]["ATP", "c"], 
         Toolbox`Private`wrap[metabolite]["F6P", "c"]}, 
       "BoundActivators" -> {Toolbox`Private`wrap[metabolite]["AMP", "c"], 
         Toolbox`Private`wrap[metabolite]["AMP", "c"]}, 
       "BoundInhibitors" -> {}, "CatalyticSites" -> Infinity, 
       "ActivationSites" -> 4, "InhibitionSites" -> 4}] -> 
     8.725573212741871*^-7, enzyme[{"ID" -> "PFK", "Compartment" -> "c", 
       "BoundCatalytic" -> {Toolbox`Private`wrap[metabolite]["ATP", "c"], 
         Toolbox`Private`wrap[metabolite]["F6P", "c"]}, 
       "BoundActivators" -> {Toolbox`Private`wrap[metabolite]["AMP", "c"], 
         Toolbox`Private`wrap[metabolite]["AMP", "c"], 
         Toolbox`Private`wrap[metabolite]["AMP", "c"]}, 
       "BoundInhibitors" -> {}, "CatalyticSites" -> Infinity, 
       "ActivationSites" -> 4, "InhibitionSites" -> 4}] -> 
     1.5287931399824331*^-6, enzyme[{"ID" -> "PFK", "Compartment" -> "c", 
       "BoundCatalytic" -> {Toolbox`Private`wrap[metabolite]["ATP", "c"], 
         Toolbox`Private`wrap[metabolite]["F6P", "c"]}, 
       "BoundActivators" -> {Toolbox`Private`wrap[metabolite]["AMP", "c"], 
         Toolbox`Private`wrap[metabolite]["AMP", "c"], 
         Toolbox`Private`wrap[metabolite]["AMP", "c"], 
         Toolbox`Private`wrap[metabolite]["AMP", "c"]}, 
       "BoundInhibitors" -> {}, "CatalyticSites" -> Infinity, 
       "ActivationSites" -> 4, "InhibitionSites" -> 4}] -> 
     1.0044648677540508*^-6, enzyme[{"ID" -> "PFK_T", "Compartment" -> "c", 
       "BoundCatalytic" -> {}, "BoundActivators" -> {}, 
       "BoundInhibitors" -> {}, "CatalyticSites" -> Infinity, 
       "ActivationSites" -> 4, "InhibitionSites" -> 4}] -> 
     7.074361809379149*^-11, enzyme[{"ID" -> "PFK_T", "Compartment" -> "c", 
       "BoundCatalytic" -> {}, "BoundActivators" -> {}, 
       "BoundInhibitors" -> {Toolbox`Private`wrap[metabolite]["ATP", "c"]}, 
       "CatalyticSites" -> Infinity, "ActivationSites" -> 4, 
       "InhibitionSites" -> 4}] -> 4.527591558002489*^-9, 
    enzyme[{"ID" -> "PFK_T", "Compartment" -> "c", "BoundCatalytic" -> {}, 
       "BoundActivators" -> {}, "BoundInhibitors" -> 
        {Toolbox`Private`wrap[metabolite]["ATP", "c"], 
         Toolbox`Private`wrap[metabolite]["ATP", "c"]}, 
       "CatalyticSites" -> Infinity, "ActivationSites" -> 4, 
       "InhibitionSites" -> 4}] -> 1.0866219739205964*^-7, 
    enzyme[{"ID" -> "PFK_T", "Compartment" -> "c", "BoundCatalytic" -> {}, 
       "BoundActivators" -> {}, "BoundInhibitors" -> 
        {Toolbox`Private`wrap[metabolite]["ATP", "c"], 
         Toolbox`Private`wrap[metabolite]["ATP", "c"], 
         Toolbox`Private`wrap[metabolite]["ATP", "c"]}, 
       "CatalyticSites" -> Infinity, "ActivationSites" -> 4, 
       "InhibitionSites" -> 4}] -> 1.1590634388486357*^-6, 
    enzyme[{"ID" -> "PFK_T", "Compartment" -> "c", "BoundCatalytic" -> {}, 
       "BoundActivators" -> {}, "BoundInhibitors" -> 
        {Toolbox`Private`wrap[metabolite]["ATP", "c"], 
         Toolbox`Private`wrap[metabolite]["ATP", "c"], 
         Toolbox`Private`wrap[metabolite]["ATP", "c"], 
         Toolbox`Private`wrap[metabolite]["ATP", "c"]}, 
       "CatalyticSites" -> Infinity, "ActivationSites" -> 4, 
       "InhibitionSites" -> 4}] -> 4.636253755394541*^-6, 
    metabolite["ADP", "c"] -> 0.2899999999999953, metabolite["AMP", "c"] -> 
     0.08672812499999723, metabolite["ATP", "c"] -> 1.5999999999999996, 
    metabolite["DHAP", "c"] -> 0.1600112956432372, 
    metabolite["F6P", "c"] -> 0.019800005573728262, 
    metabolite["FDP", "c"] -> 0.014602262366172772, 
    metabolite["G6P", "c"] -> 0.04860001359445917, 
    metabolite["GAP", "c"] -> 0.00728064546532784, 
    metabolite["GLU", "c"] -> 1.000000000002899, metabolite["H", "c"] -> 
     0.00008997573385045223, metabolite["H2O", "c"] -> 1., 
    metabolite["LAC", "c"] -> 1.3600000053354204, metabolite["NAD", "c"] -> 
     0.058894775228434, metabolite["NADH", "c"] -> 0.030099995985096308, 
    metabolite["PEP", "c"] -> 0.016999999999999665, 
    metabolite["PG13", "c"] -> 0.00024299999999999965, 
    metabolite["PG2", "c"] -> 0.0112999999999998, metabolite["PG3", "c"] -> 
     0.07729999999999865, metabolite["PHOS", "c"] -> 2.499999999999997, 
    metabolite["PYR", "c"] -> 0.060300999959850964, v["ALD"] -> 1.12, 
    v["AMP"] -> 0.013999999999999554, v["AMPIN"] -> 0.014, v["APK"] -> 0., 
    v["ATP"] -> 2.2399999999999998, v["ENO"] -> 2.24, 
    v["GAPDH"] -> 2.240000000000001, v["GLUIN"] -> 1.12, 
    v["H"] -> 2.687999940243294, v["H2O"] -> 0., v["HK"] -> 1.12, 
    v["LAC"] -> 2.016000029878354, v["LDH"] -> 2.016000029878353, 
    v["NADH"] -> 0.22399997012164696, v["PFK_L"] -> 0., 
    v["PFK_R01"] -> 0.006463817067858957, v["PFK_R02"] -> 
     0.006463817067858958, v["PFK_R03"] -> 0.006463817067858958, 
    v["PFK_R10"] -> -9.926167350636332*^-18, v["PFK_R11"] -> 
     0.06795087692586517, v["PFK_R12"] -> 0.06795087692586516, 
    v["PFK_R13"] -> 0.06795087692586516, v["PFK_R20"] -> 0., 
    v["PFK_R21"] -> 0.26787509763117545, v["PFK_R22"] -> 0.26787509763117545, 
    v["PFK_R23"] -> 0.26787509763117545, v["PFK_R30"] -> 
     5.293955920339377*^-17, v["PFK_R31"] -> 0.46933949397460695, 
    v["PFK_R32"] -> 0.46933949397460695, v["PFK_R33"] -> 0.469339493974607, 
    v["PFK_R40"] -> 0., v["PFK_R41"] -> 0.3083707144004936, 
    v["PFK_R42"] -> 0.30837071440049363, v["PFK_R43"] -> 0.3083707144004936, 
    v["PFK_T1"] -> 1.6543612251060553*^-17, v["PFK_T2"] -> 
     1.3234889800848443*^-17, v["PFK_T3"] -> 0., 
    v["PFK_T4"] -> 2.1175823681357508*^-16, v["PGI"] -> 1.12, 
    v["PGK"] -> 2.239999999999983, v["PGLM"] -> 2.2400000000000677, 
    v["PK"] -> 2.24, v["PYR"] -> 0.22399997012164702, 
    v["TPI"] -> 1.120000000000001, v["vP"] -> -7.149836278586009*^-16}}]
