# Supplementary material for: Network-level allosteric effects are elucidated by detailing how ligand-binding events modulate utilization of catalytic potentials
Source: PLoS Comput Biol. 2018 Aug 7;14(8):e1006356. doi: 10.1371/journal.pcbi.1006356 (PMC6097697; doi:10.1371/journal.pcbi.1006356)
Supplement: S2 Data — (ZIP) [file pcbi.1006356.s003.zip › Non-personalized models/Phos_glyc_PYK.m]

(* ::Package:: *)

(* Created with the Wolfram Language for Students - Personal Use Only : www.wolfram.com *)
MASSmodel[{"Annotations" -> {}, "Events" -> {}, 
  "Notes" -> "Network-level allosteric effects are elucidated by detailing how ligand-binding alters the catalytic potential", "Synonyms" -> 
   {enzyme[{"ID" -> "PK", "Compartment" -> "c", "BoundCatalytic" -> {}, 
       "BoundActivators" -> {}, "BoundInhibitors" -> {}, 
       "CatalyticSites" -> Infinity, "ActivationSites" -> 4, 
       "InhibitionSites" -> 4}] -> "\!\(\*SubscriptBox[\(PK_R\), \(0\)]\)", 
    enzyme[{"ID" -> "PK", "Compartment" -> "c", "BoundCatalytic" -> {}, 
       "BoundActivators" -> {Toolbox`Private`wrap[metabolite]["FDP", "c"]}, 
       "BoundInhibitors" -> {}, "CatalyticSites" -> Infinity, 
       "ActivationSites" -> 4, "InhibitionSites" -> 4}] -> 
     "\!\(\*SubscriptBox[\(PK_R\), \(1\)]\)", 
    enzyme[{"ID" -> "PK", "Compartment" -> "c", "BoundCatalytic" -> {}, 
       "BoundActivators" -> {Toolbox`Private`wrap[metabolite]["FDP", "c"], 
         Toolbox`Private`wrap[metabolite]["FDP", "c"]}, 
       "BoundInhibitors" -> {}, "CatalyticSites" -> Infinity, 
       "ActivationSites" -> 4, "InhibitionSites" -> 4}] -> 
     "\!\(\*SubscriptBox[\(PK_R\), \(2\)]\)", 
    enzyme[{"ID" -> "PK", "Compartment" -> "c", "BoundCatalytic" -> {}, 
       "BoundActivators" -> {Toolbox`Private`wrap[metabolite]["FDP", "c"], 
         Toolbox`Private`wrap[metabolite]["FDP", "c"], 
         Toolbox`Private`wrap[metabolite]["FDP", "c"]}, 
       "BoundInhibitors" -> {}, "CatalyticSites" -> Infinity, 
       "ActivationSites" -> 4, "InhibitionSites" -> 4}] -> 
     "\!\(\*SubscriptBox[\(PK_R\), \(3\)]\)", 
    enzyme[{"ID" -> "PK", "Compartment" -> "c", "BoundCatalytic" -> {}, 
       "BoundActivators" -> {Toolbox`Private`wrap[metabolite]["FDP", "c"], 
         Toolbox`Private`wrap[metabolite]["FDP", "c"], 
         Toolbox`Private`wrap[metabolite]["FDP", "c"], 
         Toolbox`Private`wrap[metabolite]["FDP", "c"]}, 
       "BoundInhibitors" -> {}, "CatalyticSites" -> Infinity, 
       "ActivationSites" -> 4, "InhibitionSites" -> 4}] -> 
     "\!\(\*SubscriptBox[\(PK_R\), \(4\)]\)", 
    enzyme[{"ID" -> "PK", "Compartment" -> "c", "BoundCatalytic" -> 
        {Toolbox`Private`wrap[metabolite]["ADP", "c"]}, 
       "BoundActivators" -> {}, "BoundInhibitors" -> {}, 
       "CatalyticSites" -> Infinity, "ActivationSites" -> 4, 
       "InhibitionSites" -> 4}] -> 
     "\!\(\*SubscriptBox[\(PK_R\), \(0, A\)]\)", 
    enzyme[{"ID" -> "PK", "Compartment" -> "c", "BoundCatalytic" -> 
        {Toolbox`Private`wrap[metabolite]["ADP", "c"]}, 
       "BoundActivators" -> {Toolbox`Private`wrap[metabolite]["FDP", "c"]}, 
       "BoundInhibitors" -> {}, "CatalyticSites" -> Infinity, 
       "ActivationSites" -> 4, "InhibitionSites" -> 4}] -> 
     "\!\(\*SubscriptBox[\(PK_R\), \(1, A\)]\)", 
    enzyme[{"ID" -> "PK", "Compartment" -> "c", "BoundCatalytic" -> 
        {Toolbox`Private`wrap[metabolite]["ADP", "c"]}, 
       "BoundActivators" -> {Toolbox`Private`wrap[metabolite]["FDP", "c"], 
         Toolbox`Private`wrap[metabolite]["FDP", "c"]}, 
       "BoundInhibitors" -> {}, "CatalyticSites" -> Infinity, 
       "ActivationSites" -> 4, "InhibitionSites" -> 4}] -> 
     "\!\(\*SubscriptBox[\(PK_R\), \(2, A\)]\)", 
    enzyme[{"ID" -> "PK", "Compartment" -> "c", "BoundCatalytic" -> 
        {Toolbox`Private`wrap[metabolite]["ADP", "c"]}, 
       "BoundActivators" -> {Toolbox`Private`wrap[metabolite]["FDP", "c"], 
         Toolbox`Private`wrap[metabolite]["FDP", "c"], 
         Toolbox`Private`wrap[metabolite]["FDP", "c"]}, 
       "BoundInhibitors" -> {}, "CatalyticSites" -> Infinity, 
       "ActivationSites" -> 4, "InhibitionSites" -> 4}] -> 
     "\!\(\*SubscriptBox[\(PK_R\), \(3, A\)]\)", 
    enzyme[{"ID" -> "PK", "Compartment" -> "c", "BoundCatalytic" -> 
        {Toolbox`Private`wrap[metabolite]["ADP", "c"]}, 
       "BoundActivators" -> {Toolbox`Private`wrap[metabolite]["FDP", "c"], 
         Toolbox`Private`wrap[metabolite]["FDP", "c"], 
         Toolbox`Private`wrap[metabolite]["FDP", "c"], 
         Toolbox`Private`wrap[metabolite]["FDP", "c"]}, 
       "BoundInhibitors" -> {}, "CatalyticSites" -> Infinity, 
       "ActivationSites" -> 4, "InhibitionSites" -> 4}] -> 
     "\!\(\*SubscriptBox[\(PK_R\), \(4, A\)]\)", 
    enzyme[{"ID" -> "PK", "Compartment" -> "c", "BoundCatalytic" -> 
        {Toolbox`Private`wrap[metabolite]["PEP", "c"]}, 
       "BoundActivators" -> {}, "BoundInhibitors" -> {}, 
       "CatalyticSites" -> Infinity, "ActivationSites" -> 4, 
       "InhibitionSites" -> 4}] -> 
     "\!\(\*SubscriptBox[\(PK_R\), \(0, P\)]\)", 
    enzyme[{"ID" -> "PK", "Compartment" -> "c", "BoundCatalytic" -> 
        {Toolbox`Private`wrap[metabolite]["PEP", "c"]}, 
       "BoundActivators" -> {Toolbox`Private`wrap[metabolite]["FDP", "c"]}, 
       "BoundInhibitors" -> {}, "CatalyticSites" -> Infinity, 
       "ActivationSites" -> 4, "InhibitionSites" -> 4}] -> 
     "\!\(\*SubscriptBox[\(PK_R\), \(1, P\)]\)", 
    enzyme[{"ID" -> "PK", "Compartment" -> "c", "BoundCatalytic" -> 
        {Toolbox`Private`wrap[metabolite]["PEP", "c"]}, 
       "BoundActivators" -> {Toolbox`Private`wrap[metabolite]["FDP", "c"], 
         Toolbox`Private`wrap[metabolite]["FDP", "c"]}, 
       "BoundInhibitors" -> {}, "CatalyticSites" -> Infinity, 
       "ActivationSites" -> 4, "InhibitionSites" -> 4}] -> 
     "\!\(\*SubscriptBox[\(PK_R\), \(2, P\)]\)", 
    enzyme[{"ID" -> "PK", "Compartment" -> "c", "BoundCatalytic" -> 
        {Toolbox`Private`wrap[metabolite]["PEP", "c"]}, 
       "BoundActivators" -> {Toolbox`Private`wrap[metabolite]["FDP", "c"], 
         Toolbox`Private`wrap[metabolite]["FDP", "c"], 
         Toolbox`Private`wrap[metabolite]["FDP", "c"]}, 
       "BoundInhibitors" -> {}, "CatalyticSites" -> Infinity, 
       "ActivationSites" -> 4, "InhibitionSites" -> 4}] -> 
     "\!\(\*SubscriptBox[\(PK_R\), \(3, P\)]\)", 
    enzyme[{"ID" -> "PK", "Compartment" -> "c", "BoundCatalytic" -> 
        {Toolbox`Private`wrap[metabolite]["PEP", "c"]}, 
       "BoundActivators" -> {Toolbox`Private`wrap[metabolite]["FDP", "c"], 
         Toolbox`Private`wrap[metabolite]["FDP", "c"], 
         Toolbox`Private`wrap[metabolite]["FDP", "c"], 
         Toolbox`Private`wrap[metabolite]["FDP", "c"]}, 
       "BoundInhibitors" -> {}, "CatalyticSites" -> Infinity, 
       "ActivationSites" -> 4, "InhibitionSites" -> 4}] -> 
     "\!\(\*SubscriptBox[\(PK_R\), \(4, P\)]\)", 
    enzyme[{"ID" -> "PK", "Compartment" -> "c", "BoundCatalytic" -> 
        {Toolbox`Private`wrap[metabolite]["ADP", "c"], 
         Toolbox`Private`wrap[metabolite]["PEP", "c"]}, 
       "BoundActivators" -> {}, "BoundInhibitors" -> {}, 
       "CatalyticSites" -> Infinity, "ActivationSites" -> 4, 
       "InhibitionSites" -> 4}] -> 
     "\!\(\*SubscriptBox[\(PK_R\), \(0, AP\)]\)", 
    enzyme[{"ID" -> "PK", "Compartment" -> "c", "BoundCatalytic" -> 
        {Toolbox`Private`wrap[metabolite]["ADP", "c"], 
         Toolbox`Private`wrap[metabolite]["PEP", "c"]}, 
       "BoundActivators" -> {Toolbox`Private`wrap[metabolite]["FDP", "c"]}, 
       "BoundInhibitors" -> {}, "CatalyticSites" -> Infinity, 
       "ActivationSites" -> 4, "InhibitionSites" -> 4}] -> 
     "\!\(\*SubscriptBox[\(PK_R\), \(1, AP\)]\)", 
    enzyme[{"ID" -> "PK", "Compartment" -> "c", "BoundCatalytic" -> 
        {Toolbox`Private`wrap[metabolite]["ADP", "c"], 
         Toolbox`Private`wrap[metabolite]["PEP", "c"]}, 
       "BoundActivators" -> {Toolbox`Private`wrap[metabolite]["FDP", "c"], 
         Toolbox`Private`wrap[metabolite]["FDP", "c"]}, 
       "BoundInhibitors" -> {}, "CatalyticSites" -> Infinity, 
       "ActivationSites" -> 4, "InhibitionSites" -> 4}] -> 
     "\!\(\*SubscriptBox[\(PK_R\), \(2, AP\)]\)", 
    enzyme[{"ID" -> "PK", "Compartment" -> "c", "BoundCatalytic" -> 
        {Toolbox`Private`wrap[metabolite]["ADP", "c"], 
         Toolbox`Private`wrap[metabolite]["PEP", "c"]}, 
       "BoundActivators" -> {Toolbox`Private`wrap[metabolite]["FDP", "c"], 
         Toolbox`Private`wrap[metabolite]["FDP", "c"], 
         Toolbox`Private`wrap[metabolite]["FDP", "c"]}, 
       "BoundInhibitors" -> {}, "CatalyticSites" -> Infinity, 
       "ActivationSites" -> 4, "InhibitionSites" -> 4}] -> 
     "\!\(\*SubscriptBox[\(PK_R\), \(3, AP\)]\)", 
    enzyme[{"ID" -> "PK", "Compartment" -> "c", "BoundCatalytic" -> 
        {Toolbox`Private`wrap[metabolite]["ADP", "c"], 
         Toolbox`Private`wrap[metabolite]["PEP", "c"]}, 
       "BoundActivators" -> {Toolbox`Private`wrap[metabolite]["FDP", "c"], 
         Toolbox`Private`wrap[metabolite]["FDP", "c"], 
         Toolbox`Private`wrap[metabolite]["FDP", "c"], 
         Toolbox`Private`wrap[metabolite]["FDP", "c"]}, 
       "BoundInhibitors" -> {}, "CatalyticSites" -> Infinity, 
       "ActivationSites" -> 4, "InhibitionSites" -> 4}] -> 
     "\!\(\*SubscriptBox[\(PK_R\), \(4, AP\)]\)", 
    enzyme[{"ID" -> "PK_T", "Compartment" -> "c", "BoundCatalytic" -> {}, 
       "BoundActivators" -> {}, "BoundInhibitors" -> {}, 
       "CatalyticSites" -> Infinity, "ActivationSites" -> 4, 
       "InhibitionSites" -> 4}] -> "\!\(\*SubscriptBox[\(PK_T\), \(0\)]\)", 
    enzyme[{"ID" -> "PK_T", "Compartment" -> "c", "BoundCatalytic" -> {}, 
       "BoundActivators" -> {}, "BoundInhibitors" -> 
        {Toolbox`Private`wrap[metabolite]["ATP", "c"]}, 
       "CatalyticSites" -> Infinity, "ActivationSites" -> 4, 
       "InhibitionSites" -> 4}] -> "\!\(\*SubscriptBox[\(PK_T\), \(1\)]\)", 
    enzyme[{"ID" -> "PK_T", "Compartment" -> "c", "BoundCatalytic" -> {}, 
       "BoundActivators" -> {}, "BoundInhibitors" -> 
        {Toolbox`Private`wrap[metabolite]["ATP", "c"], 
         Toolbox`Private`wrap[metabolite]["ATP", "c"]}, 
       "CatalyticSites" -> Infinity, "ActivationSites" -> 4, 
       "InhibitionSites" -> 4}] -> "\!\(\*SubscriptBox[\(PK_T\), \(2\)]\)", 
    enzyme[{"ID" -> "PK_T", "Compartment" -> "c", "BoundCatalytic" -> {}, 
       "BoundActivators" -> {}, "BoundInhibitors" -> 
        {Toolbox`Private`wrap[metabolite]["ATP", "c"], 
         Toolbox`Private`wrap[metabolite]["ATP", "c"], 
         Toolbox`Private`wrap[metabolite]["ATP", "c"]}, 
       "CatalyticSites" -> Infinity, "ActivationSites" -> 4, 
       "InhibitionSites" -> 4}] -> "\!\(\*SubscriptBox[\(PK_T\), \(3\)]\)", 
    enzyme[{"ID" -> "PK_T", "Compartment" -> "c", "BoundCatalytic" -> {}, 
       "BoundActivators" -> {}, "BoundInhibitors" -> 
        {Toolbox`Private`wrap[metabolite]["ATP", "c"], 
         Toolbox`Private`wrap[metabolite]["ATP", "c"], 
         Toolbox`Private`wrap[metabolite]["ATP", "c"], 
         Toolbox`Private`wrap[metabolite]["ATP", "c"]}, 
       "CatalyticSites" -> Infinity, "ActivationSites" -> 4, 
       "InhibitionSites" -> 4}] -> "\!\(\*SubscriptBox[\(PK_T\), \(4\)]\)"}, 
  "Ignore" -> {metabolite["H", "c"], metabolite["H2O", "c"]}, 
  "ID" -> "Glycolysis \[Union] PK_Module", 
  "Name" -> "MASSmodel$774 \[Union] MASSmodel$884", 
  "CustomRateLaws" -> {v["PK_R01"] -> parameter["Volume", "c"]*
      rateconst["PK_P", True]*
      (-(enzyme[{"ID" -> "PK", "Compartment" -> "c", "BoundCatalytic" -> 
             {Toolbox`Private`wrap[metabolite]["PEP", "c"]}, 
            "BoundActivators" -> {}, "BoundInhibitors" -> {}, 
            "CatalyticSites" -> Infinity, "ActivationSites" -> 4, 
            "InhibitionSites" -> 4}][t]/Keq["PK_P"]) + 
       enzyme[{"ID" -> "PK", "Compartment" -> "c", "BoundCatalytic" -> {}, 
           "BoundActivators" -> {}, "BoundInhibitors" -> {}, 
           "CatalyticSites" -> Infinity, "ActivationSites" -> 4, 
           "InhibitionSites" -> 4}][t]*metabolite["PEP", "c"][t]), 
    v["PK_R02"] -> parameter["Volume", "c"]*rateconst["PK_A", True]*
      (-(enzyme[{"ID" -> "PK", "Compartment" -> "c", "BoundCatalytic" -> 
             {Toolbox`Private`wrap[metabolite]["ADP", "c"]}, 
            "BoundActivators" -> {}, "BoundInhibitors" -> {}, 
            "CatalyticSites" -> Infinity, "ActivationSites" -> 4, 
            "InhibitionSites" -> 4}][t]/Keq["PK_A"]) + 
       enzyme[{"ID" -> "PK", "Compartment" -> "c", "BoundCatalytic" -> {}, 
           "BoundActivators" -> {}, "BoundInhibitors" -> {}, 
           "CatalyticSites" -> Infinity, "ActivationSites" -> 4, 
           "InhibitionSites" -> 4}][t]*metabolite["ADP", "c"][t]), 
    v["PK_R03"] -> parameter["Volume", "c"]*rateconst["PK_A", True]*
      (-(enzyme[{"ID" -> "PK", "Compartment" -> "c", "BoundCatalytic" -> 
             {Toolbox`Private`wrap[metabolite]["ADP", "c"], 
              Toolbox`Private`wrap[metabolite]["PEP", "c"]}, 
            "BoundActivators" -> {}, "BoundInhibitors" -> {}, 
            "CatalyticSites" -> Infinity, "ActivationSites" -> 4, 
            "InhibitionSites" -> 4}][t]/Keq["PK_A"]) + 
       enzyme[{"ID" -> "PK", "Compartment" -> "c", "BoundCatalytic" -> 
            {Toolbox`Private`wrap[metabolite]["PEP", "c"]}, 
           "BoundActivators" -> {}, "BoundInhibitors" -> {}, 
           "CatalyticSites" -> Infinity, "ActivationSites" -> 4, 
           "InhibitionSites" -> 4}][t]*metabolite["ADP", "c"][t]), 
    v["PK_R04"] -> parameter["Volume", "c"]*rateconst["PK_P", True]*
      (-(enzyme[{"ID" -> "PK", "Compartment" -> "c", "BoundCatalytic" -> 
             {Toolbox`Private`wrap[metabolite]["ADP", "c"], 
              Toolbox`Private`wrap[metabolite]["PEP", "c"]}, 
            "BoundActivators" -> {}, "BoundInhibitors" -> {}, 
            "CatalyticSites" -> Infinity, "ActivationSites" -> 4, 
            "InhibitionSites" -> 4}][t]/Keq["PK_P"]) + 
       enzyme[{"ID" -> "PK", "Compartment" -> "c", "BoundCatalytic" -> 
            {Toolbox`Private`wrap[metabolite]["ADP", "c"]}, 
           "BoundActivators" -> {}, "BoundInhibitors" -> {}, 
           "CatalyticSites" -> Infinity, "ActivationSites" -> 4, 
           "InhibitionSites" -> 4}][t]*metabolite["PEP", "c"][t]), 
    v["PK_R05"] -> parameter["Volume", "c"]*rateconst["PK", True]*
      enzyme[{"ID" -> "PK", "Compartment" -> "c", "BoundCatalytic" -> 
          {Toolbox`Private`wrap[metabolite]["ADP", "c"], 
           Toolbox`Private`wrap[metabolite]["PEP", "c"]}, 
         "BoundActivators" -> {}, "BoundInhibitors" -> {}, 
         "CatalyticSites" -> Infinity, "ActivationSites" -> 4, 
         "InhibitionSites" -> 4}][t], v["PK_R11"] -> 
     parameter["Volume", "c"]*rateconst["PK_P", True]*
      (-(enzyme[{"ID" -> "PK", "Compartment" -> "c", "BoundCatalytic" -> 
             {Toolbox`Private`wrap[metabolite]["PEP", "c"]}, 
            "BoundActivators" -> {Toolbox`Private`wrap[metabolite]["FDP", 
               "c"]}, "BoundInhibitors" -> {}, "CatalyticSites" -> Infinity, 
            "ActivationSites" -> 4, "InhibitionSites" -> 4}][t]/
         Keq["PK_P"]) + enzyme[{"ID" -> "PK", "Compartment" -> "c", 
           "BoundCatalytic" -> {}, "BoundActivators" -> 
            {Toolbox`Private`wrap[metabolite]["FDP", "c"]}, 
           "BoundInhibitors" -> {}, "CatalyticSites" -> Infinity, 
           "ActivationSites" -> 4, "InhibitionSites" -> 4}][t]*
        metabolite["PEP", "c"][t]), v["PK_R12"] -> parameter["Volume", "c"]*
      rateconst["PK_A", True]*
      (-(enzyme[{"ID" -> "PK", "Compartment" -> "c", "BoundCatalytic" -> 
             {Toolbox`Private`wrap[metabolite]["ADP", "c"]}, 
            "BoundActivators" -> {Toolbox`Private`wrap[metabolite]["FDP", 
               "c"]}, "BoundInhibitors" -> {}, "CatalyticSites" -> Infinity, 
            "ActivationSites" -> 4, "InhibitionSites" -> 4}][t]/
         Keq["PK_A"]) + enzyme[{"ID" -> "PK", "Compartment" -> "c", 
           "BoundCatalytic" -> {}, "BoundActivators" -> 
            {Toolbox`Private`wrap[metabolite]["FDP", "c"]}, 
           "BoundInhibitors" -> {}, "CatalyticSites" -> Infinity, 
           "ActivationSites" -> 4, "InhibitionSites" -> 4}][t]*
        metabolite["ADP", "c"][t]), v["PK_R13"] -> parameter["Volume", "c"]*
      rateconst["PK_A", True]*
      (-(enzyme[{"ID" -> "PK", "Compartment" -> "c", "BoundCatalytic" -> 
             {Toolbox`Private`wrap[metabolite]["ADP", "c"], 
              Toolbox`Private`wrap[metabolite]["PEP", "c"]}, 
            "BoundActivators" -> {Toolbox`Private`wrap[metabolite]["FDP", 
               "c"]}, "BoundInhibitors" -> {}, "CatalyticSites" -> Infinity, 
            "ActivationSites" -> 4, "InhibitionSites" -> 4}][t]/
         Keq["PK_A"]) + enzyme[{"ID" -> "PK", "Compartment" -> "c", 
           "BoundCatalytic" -> {Toolbox`Private`wrap[metabolite]["PEP", 
              "c"]}, "BoundActivators" -> {Toolbox`Private`wrap[metabolite][
              "FDP", "c"]}, "BoundInhibitors" -> {}, "CatalyticSites" -> 
            Infinity, "ActivationSites" -> 4, "InhibitionSites" -> 4}][t]*
        metabolite["ADP", "c"][t]), v["PK_R14"] -> parameter["Volume", "c"]*
      rateconst["PK_P", True]*
      (-(enzyme[{"ID" -> "PK", "Compartment" -> "c", "BoundCatalytic" -> 
             {Toolbox`Private`wrap[metabolite]["ADP", "c"], 
              Toolbox`Private`wrap[metabolite]["PEP", "c"]}, 
            "BoundActivators" -> {Toolbox`Private`wrap[metabolite]["FDP", 
               "c"]}, "BoundInhibitors" -> {}, "CatalyticSites" -> Infinity, 
            "ActivationSites" -> 4, "InhibitionSites" -> 4}][t]/
         Keq["PK_P"]) + enzyme[{"ID" -> "PK", "Compartment" -> "c", 
           "BoundCatalytic" -> {Toolbox`Private`wrap[metabolite]["ADP", 
              "c"]}, "BoundActivators" -> {Toolbox`Private`wrap[metabolite][
              "FDP", "c"]}, "BoundInhibitors" -> {}, "CatalyticSites" -> 
            Infinity, "ActivationSites" -> 4, "InhibitionSites" -> 4}][t]*
        metabolite["PEP", "c"][t]), v["PK_R15"] -> parameter["Volume", "c"]*
      rateconst["PK", True]*enzyme[{"ID" -> "PK", "Compartment" -> "c", 
         "BoundCatalytic" -> {Toolbox`Private`wrap[metabolite]["ADP", "c"], 
           Toolbox`Private`wrap[metabolite]["PEP", "c"]}, 
         "BoundActivators" -> {Toolbox`Private`wrap[metabolite]["FDP", "c"]}, 
         "BoundInhibitors" -> {}, "CatalyticSites" -> Infinity, 
         "ActivationSites" -> 4, "InhibitionSites" -> 4}][t], 
    v["PK_R21"] -> parameter["Volume", "c"]*rateconst["PK_P", True]*
      (-(enzyme[{"ID" -> "PK", "Compartment" -> "c", "BoundCatalytic" -> 
             {Toolbox`Private`wrap[metabolite]["PEP", "c"]}, 
            "BoundActivators" -> {Toolbox`Private`wrap[metabolite]["FDP", 
               "c"], Toolbox`Private`wrap[metabolite]["FDP", "c"]}, 
            "BoundInhibitors" -> {}, "CatalyticSites" -> Infinity, 
            "ActivationSites" -> 4, "InhibitionSites" -> 4}][t]/
         Keq["PK_P"]) + enzyme[{"ID" -> "PK", "Compartment" -> "c", 
           "BoundCatalytic" -> {}, "BoundActivators" -> 
            {Toolbox`Private`wrap[metabolite]["FDP", "c"], 
             Toolbox`Private`wrap[metabolite]["FDP", "c"]}, 
           "BoundInhibitors" -> {}, "CatalyticSites" -> Infinity, 
           "ActivationSites" -> 4, "InhibitionSites" -> 4}][t]*
        metabolite["PEP", "c"][t]), v["PK_R22"] -> parameter["Volume", "c"]*
      rateconst["PK_A", True]*
      (-(enzyme[{"ID" -> "PK", "Compartment" -> "c", "BoundCatalytic" -> 
             {Toolbox`Private`wrap[metabolite]["ADP", "c"]}, 
            "BoundActivators" -> {Toolbox`Private`wrap[metabolite]["FDP", 
               "c"], Toolbox`Private`wrap[metabolite]["FDP", "c"]}, 
            "BoundInhibitors" -> {}, "CatalyticSites" -> Infinity, 
            "ActivationSites" -> 4, "InhibitionSites" -> 4}][t]/
         Keq["PK_A"]) + enzyme[{"ID" -> "PK", "Compartment" -> "c", 
           "BoundCatalytic" -> {}, "BoundActivators" -> 
            {Toolbox`Private`wrap[metabolite]["FDP", "c"], 
             Toolbox`Private`wrap[metabolite]["FDP", "c"]}, 
           "BoundInhibitors" -> {}, "CatalyticSites" -> Infinity, 
           "ActivationSites" -> 4, "InhibitionSites" -> 4}][t]*
        metabolite["ADP", "c"][t]), v["PK_R23"] -> parameter["Volume", "c"]*
      rateconst["PK_A", True]*
      (-(enzyme[{"ID" -> "PK", "Compartment" -> "c", "BoundCatalytic" -> 
             {Toolbox`Private`wrap[metabolite]["ADP", "c"], 
              Toolbox`Private`wrap[metabolite]["PEP", "c"]}, 
            "BoundActivators" -> {Toolbox`Private`wrap[metabolite]["FDP", 
               "c"], Toolbox`Private`wrap[metabolite]["FDP", "c"]}, 
            "BoundInhibitors" -> {}, "CatalyticSites" -> Infinity, 
            "ActivationSites" -> 4, "InhibitionSites" -> 4}][t]/
         Keq["PK_A"]) + enzyme[{"ID" -> "PK", "Compartment" -> "c", 
           "BoundCatalytic" -> {Toolbox`Private`wrap[metabolite]["PEP", 
              "c"]}, "BoundActivators" -> {Toolbox`Private`wrap[metabolite][
              "FDP", "c"], Toolbox`Private`wrap[metabolite]["FDP", "c"]}, 
           "BoundInhibitors" -> {}, "CatalyticSites" -> Infinity, 
           "ActivationSites" -> 4, "InhibitionSites" -> 4}][t]*
        metabolite["ADP", "c"][t]), v["PK_R24"] -> parameter["Volume", "c"]*
      rateconst["PK_P", True]*
      (-(enzyme[{"ID" -> "PK", "Compartment" -> "c", "BoundCatalytic" -> 
             {Toolbox`Private`wrap[metabolite]["ADP", "c"], 
              Toolbox`Private`wrap[metabolite]["PEP", "c"]}, 
            "BoundActivators" -> {Toolbox`Private`wrap[metabolite]["FDP", 
               "c"], Toolbox`Private`wrap[metabolite]["FDP", "c"]}, 
            "BoundInhibitors" -> {}, "CatalyticSites" -> Infinity, 
            "ActivationSites" -> 4, "InhibitionSites" -> 4}][t]/
         Keq["PK_P"]) + enzyme[{"ID" -> "PK", "Compartment" -> "c", 
           "BoundCatalytic" -> {Toolbox`Private`wrap[metabolite]["ADP", 
              "c"]}, "BoundActivators" -> {Toolbox`Private`wrap[metabolite][
              "FDP", "c"], Toolbox`Private`wrap[metabolite]["FDP", "c"]}, 
           "BoundInhibitors" -> {}, "CatalyticSites" -> Infinity, 
           "ActivationSites" -> 4, "InhibitionSites" -> 4}][t]*
        metabolite["PEP", "c"][t]), v["PK_R25"] -> parameter["Volume", "c"]*
      rateconst["PK", True]*enzyme[{"ID" -> "PK", "Compartment" -> "c", 
         "BoundCatalytic" -> {Toolbox`Private`wrap[metabolite]["ADP", "c"], 
           Toolbox`Private`wrap[metabolite]["PEP", "c"]}, 
         "BoundActivators" -> {Toolbox`Private`wrap[metabolite]["FDP", "c"], 
           Toolbox`Private`wrap[metabolite]["FDP", "c"]}, 
         "BoundInhibitors" -> {}, "CatalyticSites" -> Infinity, 
         "ActivationSites" -> 4, "InhibitionSites" -> 4}][t], 
    v["PK_R31"] -> parameter["Volume", "c"]*rateconst["PK_P", True]*
      (-(enzyme[{"ID" -> "PK", "Compartment" -> "c", "BoundCatalytic" -> 
             {Toolbox`Private`wrap[metabolite]["PEP", "c"]}, 
            "BoundActivators" -> {Toolbox`Private`wrap[metabolite]["FDP", 
               "c"], Toolbox`Private`wrap[metabolite]["FDP", "c"], 
              Toolbox`Private`wrap[metabolite]["FDP", "c"]}, 
            "BoundInhibitors" -> {}, "CatalyticSites" -> Infinity, 
            "ActivationSites" -> 4, "InhibitionSites" -> 4}][t]/
         Keq["PK_P"]) + enzyme[{"ID" -> "PK", "Compartment" -> "c", 
           "BoundCatalytic" -> {}, "BoundActivators" -> 
            {Toolbox`Private`wrap[metabolite]["FDP", "c"], 
             Toolbox`Private`wrap[metabolite]["FDP", "c"], 
             Toolbox`Private`wrap[metabolite]["FDP", "c"]}, 
           "BoundInhibitors" -> {}, "CatalyticSites" -> Infinity, 
           "ActivationSites" -> 4, "InhibitionSites" -> 4}][t]*
        metabolite["PEP", "c"][t]), v["PK_R32"] -> parameter["Volume", "c"]*
      rateconst["PK_A", True]*
      (-(enzyme[{"ID" -> "PK", "Compartment" -> "c", "BoundCatalytic" -> 
             {Toolbox`Private`wrap[metabolite]["ADP", "c"]}, 
            "BoundActivators" -> {Toolbox`Private`wrap[metabolite]["FDP", 
               "c"], Toolbox`Private`wrap[metabolite]["FDP", "c"], 
              Toolbox`Private`wrap[metabolite]["FDP", "c"]}, 
            "BoundInhibitors" -> {}, "CatalyticSites" -> Infinity, 
            "ActivationSites" -> 4, "InhibitionSites" -> 4}][t]/
         Keq["PK_A"]) + enzyme[{"ID" -> "PK", "Compartment" -> "c", 
           "BoundCatalytic" -> {}, "BoundActivators" -> 
            {Toolbox`Private`wrap[metabolite]["FDP", "c"], 
             Toolbox`Private`wrap[metabolite]["FDP", "c"], 
             Toolbox`Private`wrap[metabolite]["FDP", "c"]}, 
           "BoundInhibitors" -> {}, "CatalyticSites" -> Infinity, 
           "ActivationSites" -> 4, "InhibitionSites" -> 4}][t]*
        metabolite["ADP", "c"][t]), v["PK_R33"] -> parameter["Volume", "c"]*
      rateconst["PK_A", True]*
      (-(enzyme[{"ID" -> "PK", "Compartment" -> "c", "BoundCatalytic" -> 
             {Toolbox`Private`wrap[metabolite]["ADP", "c"], 
              Toolbox`Private`wrap[metabolite]["PEP", "c"]}, 
            "BoundActivators" -> {Toolbox`Private`wrap[metabolite]["FDP", 
               "c"], Toolbox`Private`wrap[metabolite]["FDP", "c"], 
              Toolbox`Private`wrap[metabolite]["FDP", "c"]}, 
            "BoundInhibitors" -> {}, "CatalyticSites" -> Infinity, 
            "ActivationSites" -> 4, "InhibitionSites" -> 4}][t]/
         Keq["PK_A"]) + enzyme[{"ID" -> "PK", "Compartment" -> "c", 
           "BoundCatalytic" -> {Toolbox`Private`wrap[metabolite]["PEP", 
              "c"]}, "BoundActivators" -> {Toolbox`Private`wrap[metabolite][
              "FDP", "c"], Toolbox`Private`wrap[metabolite]["FDP", "c"], 
             Toolbox`Private`wrap[metabolite]["FDP", "c"]}, 
           "BoundInhibitors" -> {}, "CatalyticSites" -> Infinity, 
           "ActivationSites" -> 4, "InhibitionSites" -> 4}][t]*
        metabolite["ADP", "c"][t]), v["PK_R34"] -> parameter["Volume", "c"]*
      rateconst["PK_P", True]*
      (-(enzyme[{"ID" -> "PK", "Compartment" -> "c", "BoundCatalytic" -> 
             {Toolbox`Private`wrap[metabolite]["ADP", "c"], 
              Toolbox`Private`wrap[metabolite]["PEP", "c"]}, 
            "BoundActivators" -> {Toolbox`Private`wrap[metabolite]["FDP", 
               "c"], Toolbox`Private`wrap[metabolite]["FDP", "c"], 
              Toolbox`Private`wrap[metabolite]["FDP", "c"]}, 
            "BoundInhibitors" -> {}, "CatalyticSites" -> Infinity, 
            "ActivationSites" -> 4, "InhibitionSites" -> 4}][t]/
         Keq["PK_P"]) + enzyme[{"ID" -> "PK", "Compartment" -> "c", 
           "BoundCatalytic" -> {Toolbox`Private`wrap[metabolite]["ADP", 
              "c"]}, "BoundActivators" -> {Toolbox`Private`wrap[metabolite][
              "FDP", "c"], Toolbox`Private`wrap[metabolite]["FDP", "c"], 
             Toolbox`Private`wrap[metabolite]["FDP", "c"]}, 
           "BoundInhibitors" -> {}, "CatalyticSites" -> Infinity, 
           "ActivationSites" -> 4, "InhibitionSites" -> 4}][t]*
        metabolite["PEP", "c"][t]), v["PK_R35"] -> parameter["Volume", "c"]*
      rateconst["PK", True]*enzyme[{"ID" -> "PK", "Compartment" -> "c", 
         "BoundCatalytic" -> {Toolbox`Private`wrap[metabolite]["ADP", "c"], 
           Toolbox`Private`wrap[metabolite]["PEP", "c"]}, 
         "BoundActivators" -> {Toolbox`Private`wrap[metabolite]["FDP", "c"], 
           Toolbox`Private`wrap[metabolite]["FDP", "c"], 
           Toolbox`Private`wrap[metabolite]["FDP", "c"]}, 
         "BoundInhibitors" -> {}, "CatalyticSites" -> Infinity, 
         "ActivationSites" -> 4, "InhibitionSites" -> 4}][t], 
    v["PK_R41"] -> parameter["Volume", "c"]*rateconst["PK_P", True]*
      (-(enzyme[{"ID" -> "PK", "Compartment" -> "c", "BoundCatalytic" -> 
             {Toolbox`Private`wrap[metabolite]["PEP", "c"]}, 
            "BoundActivators" -> {Toolbox`Private`wrap[metabolite]["FDP", 
               "c"], Toolbox`Private`wrap[metabolite]["FDP", "c"], 
              Toolbox`Private`wrap[metabolite]["FDP", "c"], 
              Toolbox`Private`wrap[metabolite]["FDP", "c"]}, 
            "BoundInhibitors" -> {}, "CatalyticSites" -> Infinity, 
            "ActivationSites" -> 4, "InhibitionSites" -> 4}][t]/
         Keq["PK_P"]) + enzyme[{"ID" -> "PK", "Compartment" -> "c", 
           "BoundCatalytic" -> {}, "BoundActivators" -> 
            {Toolbox`Private`wrap[metabolite]["FDP", "c"], 
             Toolbox`Private`wrap[metabolite]["FDP", "c"], 
             Toolbox`Private`wrap[metabolite]["FDP", "c"], 
             Toolbox`Private`wrap[metabolite]["FDP", "c"]}, 
           "BoundInhibitors" -> {}, "CatalyticSites" -> Infinity, 
           "ActivationSites" -> 4, "InhibitionSites" -> 4}][t]*
        metabolite["PEP", "c"][t]), v["PK_R42"] -> parameter["Volume", "c"]*
      rateconst["PK_A", True]*
      (-(enzyme[{"ID" -> "PK", "Compartment" -> "c", "BoundCatalytic" -> 
             {Toolbox`Private`wrap[metabolite]["ADP", "c"]}, 
            "BoundActivators" -> {Toolbox`Private`wrap[metabolite]["FDP", 
               "c"], Toolbox`Private`wrap[metabolite]["FDP", "c"], 
              Toolbox`Private`wrap[metabolite]["FDP", "c"], 
              Toolbox`Private`wrap[metabolite]["FDP", "c"]}, 
            "BoundInhibitors" -> {}, "CatalyticSites" -> Infinity, 
            "ActivationSites" -> 4, "InhibitionSites" -> 4}][t]/
         Keq["PK_A"]) + enzyme[{"ID" -> "PK", "Compartment" -> "c", 
           "BoundCatalytic" -> {}, "BoundActivators" -> 
            {Toolbox`Private`wrap[metabolite]["FDP", "c"], 
             Toolbox`Private`wrap[metabolite]["FDP", "c"], 
             Toolbox`Private`wrap[metabolite]["FDP", "c"], 
             Toolbox`Private`wrap[metabolite]["FDP", "c"]}, 
           "BoundInhibitors" -> {}, "CatalyticSites" -> Infinity, 
           "ActivationSites" -> 4, "InhibitionSites" -> 4}][t]*
        metabolite["ADP", "c"][t]), v["PK_R43"] -> parameter["Volume", "c"]*
      rateconst["PK_A", True]*
      (-(enzyme[{"ID" -> "PK", "Compartment" -> "c", "BoundCatalytic" -> 
             {Toolbox`Private`wrap[metabolite]["ADP", "c"], 
              Toolbox`Private`wrap[metabolite]["PEP", "c"]}, 
            "BoundActivators" -> {Toolbox`Private`wrap[metabolite]["FDP", 
               "c"], Toolbox`Private`wrap[metabolite]["FDP", "c"], 
              Toolbox`Private`wrap[metabolite]["FDP", "c"], 
              Toolbox`Private`wrap[metabolite]["FDP", "c"]}, 
            "BoundInhibitors" -> {}, "CatalyticSites" -> Infinity, 
            "ActivationSites" -> 4, "InhibitionSites" -> 4}][t]/
         Keq["PK_A"]) + enzyme[{"ID" -> "PK", "Compartment" -> "c", 
           "BoundCatalytic" -> {Toolbox`Private`wrap[metabolite]["PEP", 
              "c"]}, "BoundActivators" -> {Toolbox`Private`wrap[metabolite][
              "FDP", "c"], Toolbox`Private`wrap[metabolite]["FDP", "c"], 
             Toolbox`Private`wrap[metabolite]["FDP", "c"], 
             Toolbox`Private`wrap[metabolite]["FDP", "c"]}, 
           "BoundInhibitors" -> {}, "CatalyticSites" -> Infinity, 
           "ActivationSites" -> 4, "InhibitionSites" -> 4}][t]*
        metabolite["ADP", "c"][t]), v["PK_R44"] -> parameter["Volume", "c"]*
      rateconst["PK_P", True]*
      (-(enzyme[{"ID" -> "PK", "Compartment" -> "c", "BoundCatalytic" -> 
             {Toolbox`Private`wrap[metabolite]["ADP", "c"], 
              Toolbox`Private`wrap[metabolite]["PEP", "c"]}, 
            "BoundActivators" -> {Toolbox`Private`wrap[metabolite]["FDP", 
               "c"], Toolbox`Private`wrap[metabolite]["FDP", "c"], 
              Toolbox`Private`wrap[metabolite]["FDP", "c"], 
              Toolbox`Private`wrap[metabolite]["FDP", "c"]}, 
            "BoundInhibitors" -> {}, "CatalyticSites" -> Infinity, 
            "ActivationSites" -> 4, "InhibitionSites" -> 4}][t]/
         Keq["PK_P"]) + enzyme[{"ID" -> "PK", "Compartment" -> "c", 
           "BoundCatalytic" -> {Toolbox`Private`wrap[metabolite]["ADP", 
              "c"]}, "BoundActivators" -> {Toolbox`Private`wrap[metabolite][
              "FDP", "c"], Toolbox`Private`wrap[metabolite]["FDP", "c"], 
             Toolbox`Private`wrap[metabolite]["FDP", "c"], 
             Toolbox`Private`wrap[metabolite]["FDP", "c"]}, 
           "BoundInhibitors" -> {}, "CatalyticSites" -> Infinity, 
           "ActivationSites" -> 4, "InhibitionSites" -> 4}][t]*
        metabolite["PEP", "c"][t]), v["PK_R45"] -> parameter["Volume", "c"]*
      rateconst["PK", True]*enzyme[{"ID" -> "PK", "Compartment" -> "c", 
         "BoundCatalytic" -> {Toolbox`Private`wrap[metabolite]["ADP", "c"], 
           Toolbox`Private`wrap[metabolite]["PEP", "c"]}, 
         "BoundActivators" -> {Toolbox`Private`wrap[metabolite]["FDP", "c"], 
           Toolbox`Private`wrap[metabolite]["FDP", "c"], 
           Toolbox`Private`wrap[metabolite]["FDP", "c"], 
           Toolbox`Private`wrap[metabolite]["FDP", "c"]}, 
         "BoundInhibitors" -> {}, "CatalyticSites" -> Infinity, 
         "ActivationSites" -> 4, "InhibitionSites" -> 4}][t], 
    v["PK_R10"] -> rateconst["PK_ACT", True]*
      (-(enzyme[{"ID" -> "PK", "Compartment" -> "c", "BoundCatalytic" -> {}, 
            "BoundActivators" -> {Toolbox`Private`wrap[metabolite]["FDP", 
               "c"]}, "BoundInhibitors" -> {}, "CatalyticSites" -> Infinity, 
            "ActivationSites" -> 4, "InhibitionSites" -> 4}][t]/
         Keq["PK_ACT"]) + 4*enzyme[{"ID" -> "PK", "Compartment" -> "c", 
           "BoundCatalytic" -> {}, "BoundActivators" -> {}, 
           "BoundInhibitors" -> {}, "CatalyticSites" -> Infinity, 
           "ActivationSites" -> 4, "InhibitionSites" -> 4}][t]*
        metabolite["FDP", "c"][t]), v["PK_R20"] -> rateconst["PK_ACT", True]*
      ((-2*enzyme[{"ID" -> "PK", "Compartment" -> "c", "BoundCatalytic" -> 
             {}, "BoundActivators" -> {Toolbox`Private`wrap[metabolite][
               "FDP", "c"], Toolbox`Private`wrap[metabolite]["FDP", "c"]}, 
            "BoundInhibitors" -> {}, "CatalyticSites" -> Infinity, 
            "ActivationSites" -> 4, "InhibitionSites" -> 4}][t])/
        Keq["PK_ACT"] + 3*enzyme[{"ID" -> "PK", "Compartment" -> "c", 
           "BoundCatalytic" -> {}, "BoundActivators" -> 
            {Toolbox`Private`wrap[metabolite]["FDP", "c"]}, 
           "BoundInhibitors" -> {}, "CatalyticSites" -> Infinity, 
           "ActivationSites" -> 4, "InhibitionSites" -> 4}][t]*
        metabolite["FDP", "c"][t]), v["PK_R30"] -> rateconst["PK_ACT", True]*
      ((-3*enzyme[{"ID" -> "PK", "Compartment" -> "c", "BoundCatalytic" -> 
             {}, "BoundActivators" -> {Toolbox`Private`wrap[metabolite][
               "FDP", "c"], Toolbox`Private`wrap[metabolite]["FDP", "c"], 
              Toolbox`Private`wrap[metabolite]["FDP", "c"]}, 
            "BoundInhibitors" -> {}, "CatalyticSites" -> Infinity, 
            "ActivationSites" -> 4, "InhibitionSites" -> 4}][t])/
        Keq["PK_ACT"] + 2*enzyme[{"ID" -> "PK", "Compartment" -> "c", 
           "BoundCatalytic" -> {}, "BoundActivators" -> 
            {Toolbox`Private`wrap[metabolite]["FDP", "c"], 
             Toolbox`Private`wrap[metabolite]["FDP", "c"]}, 
           "BoundInhibitors" -> {}, "CatalyticSites" -> Infinity, 
           "ActivationSites" -> 4, "InhibitionSites" -> 4}][t]*
        metabolite["FDP", "c"][t]), v["PK_R40"] -> rateconst["PK_ACT", True]*
      ((-4*enzyme[{"ID" -> "PK", "Compartment" -> "c", "BoundCatalytic" -> 
             {}, "BoundActivators" -> {Toolbox`Private`wrap[metabolite][
               "FDP", "c"], Toolbox`Private`wrap[metabolite]["FDP", "c"], 
              Toolbox`Private`wrap[metabolite]["FDP", "c"], 
              Toolbox`Private`wrap[metabolite]["FDP", "c"]}, 
            "BoundInhibitors" -> {}, "CatalyticSites" -> Infinity, 
            "ActivationSites" -> 4, "InhibitionSites" -> 4}][t])/
        Keq["PK_ACT"] + enzyme[{"ID" -> "PK", "Compartment" -> "c", 
           "BoundCatalytic" -> {}, "BoundActivators" -> 
            {Toolbox`Private`wrap[metabolite]["FDP", "c"], 
             Toolbox`Private`wrap[metabolite]["FDP", "c"], 
             Toolbox`Private`wrap[metabolite]["FDP", "c"]}, 
           "BoundInhibitors" -> {}, "CatalyticSites" -> Infinity, 
           "ActivationSites" -> 4, "InhibitionSites" -> 4}][t]*
        metabolite["FDP", "c"][t]), v["PK_T1"] -> rateconst["PK_I", True]*
      (-(enzyme[{"ID" -> "PK_T", "Compartment" -> "c", "BoundCatalytic" -> 
             {}, "BoundActivators" -> {}, "BoundInhibitors" -> 
             {Toolbox`Private`wrap[metabolite]["ATP", "c"]}, 
            "CatalyticSites" -> Infinity, "ActivationSites" -> 4, 
            "InhibitionSites" -> 4}][t]/Keq["PK_I"]) + 
       4*enzyme[{"ID" -> "PK_T", "Compartment" -> "c", "BoundCatalytic" -> 
            {}, "BoundActivators" -> {}, "BoundInhibitors" -> {}, 
           "CatalyticSites" -> Infinity, "ActivationSites" -> 4, 
           "InhibitionSites" -> 4}][t]*metabolite["ATP", "c"][t]), 
    v["PK_T2"] -> rateconst["PK_I", True]*
      ((-2*enzyme[{"ID" -> "PK_T", "Compartment" -> "c", "BoundCatalytic" -> 
             {}, "BoundActivators" -> {}, "BoundInhibitors" -> 
             {Toolbox`Private`wrap[metabolite]["ATP", "c"], 
              Toolbox`Private`wrap[metabolite]["ATP", "c"]}, 
            "CatalyticSites" -> Infinity, "ActivationSites" -> 4, 
            "InhibitionSites" -> 4}][t])/Keq["PK_I"] + 
       3*enzyme[{"ID" -> "PK_T", "Compartment" -> "c", "BoundCatalytic" -> 
            {}, "BoundActivators" -> {}, "BoundInhibitors" -> 
            {Toolbox`Private`wrap[metabolite]["ATP", "c"]}, 
           "CatalyticSites" -> Infinity, "ActivationSites" -> 4, 
           "InhibitionSites" -> 4}][t]*metabolite["ATP", "c"][t]), 
    v["PK_T3"] -> rateconst["PK_I", True]*
      ((-3*enzyme[{"ID" -> "PK_T", "Compartment" -> "c", "BoundCatalytic" -> 
             {}, "BoundActivators" -> {}, "BoundInhibitors" -> 
             {Toolbox`Private`wrap[metabolite]["ATP", "c"], 
              Toolbox`Private`wrap[metabolite]["ATP", "c"], 
              Toolbox`Private`wrap[metabolite]["ATP", "c"]}, 
            "CatalyticSites" -> Infinity, "ActivationSites" -> 4, 
            "InhibitionSites" -> 4}][t])/Keq["PK_I"] + 
       2*enzyme[{"ID" -> "PK_T", "Compartment" -> "c", "BoundCatalytic" -> 
            {}, "BoundActivators" -> {}, "BoundInhibitors" -> 
            {Toolbox`Private`wrap[metabolite]["ATP", "c"], 
             Toolbox`Private`wrap[metabolite]["ATP", "c"]}, 
           "CatalyticSites" -> Infinity, "ActivationSites" -> 4, 
           "InhibitionSites" -> 4}][t]*metabolite["ATP", "c"][t]), 
    v["PK_T4"] -> rateconst["PK_I", True]*
      ((-4*enzyme[{"ID" -> "PK_T", "Compartment" -> "c", "BoundCatalytic" -> 
             {}, "BoundActivators" -> {}, "BoundInhibitors" -> 
             {Toolbox`Private`wrap[metabolite]["ATP", "c"], 
              Toolbox`Private`wrap[metabolite]["ATP", "c"], 
              Toolbox`Private`wrap[metabolite]["ATP", "c"], 
              Toolbox`Private`wrap[metabolite]["ATP", "c"]}, 
            "CatalyticSites" -> Infinity, "ActivationSites" -> 4, 
            "InhibitionSites" -> 4}][t])/Keq["PK_I"] + 
       enzyme[{"ID" -> "PK_T", "Compartment" -> "c", "BoundCatalytic" -> {}, 
           "BoundActivators" -> {}, "BoundInhibitors" -> 
            {Toolbox`Private`wrap[metabolite]["ATP", "c"], 
             Toolbox`Private`wrap[metabolite]["ATP", "c"], 
             Toolbox`Private`wrap[metabolite]["ATP", "c"]}, 
           "CatalyticSites" -> Infinity, "ActivationSites" -> 4, 
           "InhibitionSites" -> 4}][t]*metabolite["ATP", "c"][t]), 
    v["PK_L"] -> parameter["Volume", "c"]*rateconst["PK_L", True]*
      (enzyme[{"ID" -> "PK", "Compartment" -> "c", "BoundCatalytic" -> {}, 
          "BoundActivators" -> {}, "BoundInhibitors" -> {}, 
          "CatalyticSites" -> Infinity, "ActivationSites" -> 4, 
          "InhibitionSites" -> 4}][t] - 
       enzyme[{"ID" -> "PK_T", "Compartment" -> "c", "BoundCatalytic" -> {}, 
           "BoundActivators" -> {}, "BoundInhibitors" -> {}, 
           "CatalyticSites" -> Infinity, "ActivationSites" -> 4, 
           "InhibitionSites" -> 4}][t]/Keq["PK_L"])}, "CustomODE" -> {}, 
  "GPR" -> {}, "ElementalComposition" -> 
   {metabolite["GLU", "c"] -> 6*"C" + 12*"H" + 6*"O", 
    metabolite["G6P", "c"] -> 6*"C" + 11*"H" + 9*"O" + "P" - 2*"q", 
    metabolite["F6P", "c"] -> 6*"C" + 11*"H" + 9*"O" + "P" - 2*"q", 
    metabolite["DHAP", "c"] -> 3*"C" + 5*"H" + 6*"O" + "P" - 2*"q", 
    metabolite["GAP", "c"] -> 3*"C" + 5*"H" + 6*"O" + "P" - 2*"q", 
    metabolite["PG13", "c"] -> 3*"C" + 4*"H" + 10*"O" + 2*"P" - 4*"q", 
    metabolite["PG3", "c"] -> 3*"C" + 4*"H" + 7*"O" + "P" - 3*"q", 
    metabolite["PG2", "c"] -> 3*"C" + 4*"H" + 7*"O" + "P" - 3*"q", 
    metabolite["LAC", "c"] -> 3*"C" + 5*"H" + 3*"O" - "q", 
    metabolite["NAD", "c"] -> "&NAD&" - "q", metabolite["NADH", "c"] -> 
     "H" + "&NAD&" - 2*"q", metabolite["AMP", "c"] -> 
     10*"C" + 12*"H" + 5*"N" + 7*"O" + "P" - 2*"q", 
    metabolite["PHOS", "c"] -> "H" + 4*"O" + "P" - 2*"q", 
    metabolite["H2O", "c"] -> 2*"H" + "O", 
    enzyme[{"ID" -> "PK", "Compartment" -> "c", "BoundCatalytic" -> {}, 
       "BoundActivators" -> {}, "BoundInhibitors" -> {}, 
       "CatalyticSites" -> Infinity, "ActivationSites" -> 4, 
       "InhibitionSites" -> 4}] -> "&PK&", 
    enzyme[{"ID" -> "PK", "Compartment" -> "c", "BoundCatalytic" -> {}, 
       "BoundActivators" -> {Toolbox`Private`wrap[metabolite]["FDP", "c"]}, 
       "BoundInhibitors" -> {}, "CatalyticSites" -> Infinity, 
       "ActivationSites" -> 4, "InhibitionSites" -> 4}] -> 
     6*"C" + 10*"H" + 12*"O" + 2*"P" + "&PK&" - 4*"q", 
    enzyme[{"ID" -> "PK", "Compartment" -> "c", "BoundCatalytic" -> {}, 
       "BoundActivators" -> {Toolbox`Private`wrap[metabolite]["FDP", "c"], 
         Toolbox`Private`wrap[metabolite]["FDP", "c"]}, 
       "BoundInhibitors" -> {}, "CatalyticSites" -> Infinity, 
       "ActivationSites" -> 4, "InhibitionSites" -> 4}] -> 
     12*"C" + 20*"H" + 24*"O" + 4*"P" + "&PK&" - 8*"q", 
    enzyme[{"ID" -> "PK", "Compartment" -> "c", "BoundCatalytic" -> {}, 
       "BoundActivators" -> {Toolbox`Private`wrap[metabolite]["FDP", "c"], 
         Toolbox`Private`wrap[metabolite]["FDP", "c"], 
         Toolbox`Private`wrap[metabolite]["FDP", "c"]}, 
       "BoundInhibitors" -> {}, "CatalyticSites" -> Infinity, 
       "ActivationSites" -> 4, "InhibitionSites" -> 4}] -> 
     18*"C" + 30*"H" + 36*"O" + 6*"P" + "&PK&" - 12*"q", 
    enzyme[{"ID" -> "PK", "Compartment" -> "c", "BoundCatalytic" -> {}, 
       "BoundActivators" -> {Toolbox`Private`wrap[metabolite]["FDP", "c"], 
         Toolbox`Private`wrap[metabolite]["FDP", "c"], 
         Toolbox`Private`wrap[metabolite]["FDP", "c"], 
         Toolbox`Private`wrap[metabolite]["FDP", "c"]}, 
       "BoundInhibitors" -> {}, "CatalyticSites" -> Infinity, 
       "ActivationSites" -> 4, "InhibitionSites" -> 4}] -> 
     24*"C" + 40*"H" + 48*"O" + 8*"P" + "&PK&" - 16*"q", 
    enzyme[{"ID" -> "PK", "Compartment" -> "c", "BoundCatalytic" -> 
        {Toolbox`Private`wrap[metabolite]["ADP", "c"]}, 
       "BoundActivators" -> {}, "BoundInhibitors" -> {}, 
       "CatalyticSites" -> Infinity, "ActivationSites" -> 4, 
       "InhibitionSites" -> 4}] -> 10*"C" + 12*"H" + 5*"N" + 10*"O" + 2*"P" + 
      "&PK&" - 3*"q", enzyme[{"ID" -> "PK", "Compartment" -> "c", 
       "BoundCatalytic" -> {Toolbox`Private`wrap[metabolite]["ADP", "c"]}, 
       "BoundActivators" -> {Toolbox`Private`wrap[metabolite]["FDP", "c"]}, 
       "BoundInhibitors" -> {}, "CatalyticSites" -> Infinity, 
       "ActivationSites" -> 4, "InhibitionSites" -> 4}] -> 
     16*"C" + 22*"H" + 5*"N" + 22*"O" + 4*"P" + "&PK&" - 7*"q", 
    enzyme[{"ID" -> "PK", "Compartment" -> "c", "BoundCatalytic" -> 
        {Toolbox`Private`wrap[metabolite]["ADP", "c"]}, 
       "BoundActivators" -> {Toolbox`Private`wrap[metabolite]["FDP", "c"], 
         Toolbox`Private`wrap[metabolite]["FDP", "c"]}, 
       "BoundInhibitors" -> {}, "CatalyticSites" -> Infinity, 
       "ActivationSites" -> 4, "InhibitionSites" -> 4}] -> 
     22*"C" + 32*"H" + 5*"N" + 34*"O" + 6*"P" + "&PK&" - 11*"q", 
    enzyme[{"ID" -> "PK", "Compartment" -> "c", "BoundCatalytic" -> 
        {Toolbox`Private`wrap[metabolite]["ADP", "c"]}, 
       "BoundActivators" -> {Toolbox`Private`wrap[metabolite]["FDP", "c"], 
         Toolbox`Private`wrap[metabolite]["FDP", "c"], 
         Toolbox`Private`wrap[metabolite]["FDP", "c"]}, 
       "BoundInhibitors" -> {}, "CatalyticSites" -> Infinity, 
       "ActivationSites" -> 4, "InhibitionSites" -> 4}] -> 
     28*"C" + 42*"H" + 5*"N" + 46*"O" + 8*"P" + "&PK&" - 15*"q", 
    enzyme[{"ID" -> "PK", "Compartment" -> "c", "BoundCatalytic" -> 
        {Toolbox`Private`wrap[metabolite]["ADP", "c"]}, 
       "BoundActivators" -> {Toolbox`Private`wrap[metabolite]["FDP", "c"], 
         Toolbox`Private`wrap[metabolite]["FDP", "c"], 
         Toolbox`Private`wrap[metabolite]["FDP", "c"], 
         Toolbox`Private`wrap[metabolite]["FDP", "c"]}, 
       "BoundInhibitors" -> {}, "CatalyticSites" -> Infinity, 
       "ActivationSites" -> 4, "InhibitionSites" -> 4}] -> 
     34*"C" + 52*"H" + 5*"N" + 58*"O" + 10*"P" + "&PK&" - 19*"q", 
    enzyme[{"ID" -> "PK", "Compartment" -> "c", "BoundCatalytic" -> 
        {Toolbox`Private`wrap[metabolite]["PEP", "c"]}, 
       "BoundActivators" -> {}, "BoundInhibitors" -> {}, 
       "CatalyticSites" -> Infinity, "ActivationSites" -> 4, 
       "InhibitionSites" -> 4}] -> 3*"C" + 2*"H" + 6*"O" + "P" + "&PK&" - 
      3*"q", enzyme[{"ID" -> "PK", "Compartment" -> "c", 
       "BoundCatalytic" -> {Toolbox`Private`wrap[metabolite]["PEP", "c"]}, 
       "BoundActivators" -> {Toolbox`Private`wrap[metabolite]["FDP", "c"]}, 
       "BoundInhibitors" -> {}, "CatalyticSites" -> Infinity, 
       "ActivationSites" -> 4, "InhibitionSites" -> 4}] -> 
     9*"C" + 12*"H" + 18*"O" + 3*"P" + "&PK&" - 7*"q", 
    enzyme[{"ID" -> "PK", "Compartment" -> "c", "BoundCatalytic" -> 
        {Toolbox`Private`wrap[metabolite]["PEP", "c"]}, 
       "BoundActivators" -> {Toolbox`Private`wrap[metabolite]["FDP", "c"], 
         Toolbox`Private`wrap[metabolite]["FDP", "c"]}, 
       "BoundInhibitors" -> {}, "CatalyticSites" -> Infinity, 
       "ActivationSites" -> 4, "InhibitionSites" -> 4}] -> 
     15*"C" + 22*"H" + 30*"O" + 5*"P" + "&PK&" - 11*"q", 
    enzyme[{"ID" -> "PK", "Compartment" -> "c", "BoundCatalytic" -> 
        {Toolbox`Private`wrap[metabolite]["PEP", "c"]}, 
       "BoundActivators" -> {Toolbox`Private`wrap[metabolite]["FDP", "c"], 
         Toolbox`Private`wrap[metabolite]["FDP", "c"], 
         Toolbox`Private`wrap[metabolite]["FDP", "c"]}, 
       "BoundInhibitors" -> {}, "CatalyticSites" -> Infinity, 
       "ActivationSites" -> 4, "InhibitionSites" -> 4}] -> 
     21*"C" + 32*"H" + 42*"O" + 7*"P" + "&PK&" - 15*"q", 
    enzyme[{"ID" -> "PK", "Compartment" -> "c", "BoundCatalytic" -> 
        {Toolbox`Private`wrap[metabolite]["PEP", "c"]}, 
       "BoundActivators" -> {Toolbox`Private`wrap[metabolite]["FDP", "c"], 
         Toolbox`Private`wrap[metabolite]["FDP", "c"], 
         Toolbox`Private`wrap[metabolite]["FDP", "c"], 
         Toolbox`Private`wrap[metabolite]["FDP", "c"]}, 
       "BoundInhibitors" -> {}, "CatalyticSites" -> Infinity, 
       "ActivationSites" -> 4, "InhibitionSites" -> 4}] -> 
     27*"C" + 42*"H" + 54*"O" + 9*"P" + "&PK&" - 19*"q", 
    enzyme[{"ID" -> "PK", "Compartment" -> "c", "BoundCatalytic" -> 
        {Toolbox`Private`wrap[metabolite]["ADP", "c"], 
         Toolbox`Private`wrap[metabolite]["PEP", "c"]}, 
       "BoundActivators" -> {}, "BoundInhibitors" -> {}, 
       "CatalyticSites" -> Infinity, "ActivationSites" -> 4, 
       "InhibitionSites" -> 4}] -> 13*"C" + 14*"H" + 5*"N" + 16*"O" + 3*"P" + 
      "&PK&" - 6*"q", enzyme[{"ID" -> "PK", "Compartment" -> "c", 
       "BoundCatalytic" -> {Toolbox`Private`wrap[metabolite]["ADP", "c"], 
         Toolbox`Private`wrap[metabolite]["PEP", "c"]}, 
       "BoundActivators" -> {Toolbox`Private`wrap[metabolite]["FDP", "c"]}, 
       "BoundInhibitors" -> {}, "CatalyticSites" -> Infinity, 
       "ActivationSites" -> 4, "InhibitionSites" -> 4}] -> 
     19*"C" + 24*"H" + 5*"N" + 28*"O" + 5*"P" + "&PK&" - 10*"q", 
    enzyme[{"ID" -> "PK", "Compartment" -> "c", "BoundCatalytic" -> 
        {Toolbox`Private`wrap[metabolite]["ADP", "c"], 
         Toolbox`Private`wrap[metabolite]["PEP", "c"]}, 
       "BoundActivators" -> {Toolbox`Private`wrap[metabolite]["FDP", "c"], 
         Toolbox`Private`wrap[metabolite]["FDP", "c"]}, 
       "BoundInhibitors" -> {}, "CatalyticSites" -> Infinity, 
       "ActivationSites" -> 4, "InhibitionSites" -> 4}] -> 
     25*"C" + 34*"H" + 5*"N" + 40*"O" + 7*"P" + "&PK&" - 14*"q", 
    enzyme[{"ID" -> "PK", "Compartment" -> "c", "BoundCatalytic" -> 
        {Toolbox`Private`wrap[metabolite]["ADP", "c"], 
         Toolbox`Private`wrap[metabolite]["PEP", "c"]}, 
       "BoundActivators" -> {Toolbox`Private`wrap[metabolite]["FDP", "c"], 
         Toolbox`Private`wrap[metabolite]["FDP", "c"], 
         Toolbox`Private`wrap[metabolite]["FDP", "c"]}, 
       "BoundInhibitors" -> {}, "CatalyticSites" -> Infinity, 
       "ActivationSites" -> 4, "InhibitionSites" -> 4}] -> 
     31*"C" + 44*"H" + 5*"N" + 52*"O" + 9*"P" + "&PK&" - 18*"q", 
    enzyme[{"ID" -> "PK", "Compartment" -> "c", "BoundCatalytic" -> 
        {Toolbox`Private`wrap[metabolite]["ADP", "c"], 
         Toolbox`Private`wrap[metabolite]["PEP", "c"]}, 
       "BoundActivators" -> {Toolbox`Private`wrap[metabolite]["FDP", "c"], 
         Toolbox`Private`wrap[metabolite]["FDP", "c"], 
         Toolbox`Private`wrap[metabolite]["FDP", "c"], 
         Toolbox`Private`wrap[metabolite]["FDP", "c"]}, 
       "BoundInhibitors" -> {}, "CatalyticSites" -> Infinity, 
       "ActivationSites" -> 4, "InhibitionSites" -> 4}] -> 
     37*"C" + 54*"H" + 5*"N" + 64*"O" + 11*"P" + "&PK&" - 22*"q", 
    enzyme[{"ID" -> "PK_T", "Compartment" -> "c", "BoundCatalytic" -> {}, 
       "BoundActivators" -> {}, "BoundInhibitors" -> {}, 
       "CatalyticSites" -> Infinity, "ActivationSites" -> 4, 
       "InhibitionSites" -> 4}] -> "&PK&", 
    enzyme[{"ID" -> "PK_T", "Compartment" -> "c", "BoundCatalytic" -> {}, 
       "BoundActivators" -> {}, "BoundInhibitors" -> 
        {Toolbox`Private`wrap[metabolite]["ATP", "c"]}, 
       "CatalyticSites" -> Infinity, "ActivationSites" -> 4, 
       "InhibitionSites" -> 4}] -> 10*"C" + 12*"H" + 5*"N" + 13*"O" + 3*"P" + 
      "&PK&" - 4*"q", enzyme[{"ID" -> "PK_T", "Compartment" -> "c", 
       "BoundCatalytic" -> {}, "BoundActivators" -> {}, 
       "BoundInhibitors" -> {Toolbox`Private`wrap[metabolite]["ATP", "c"], 
         Toolbox`Private`wrap[metabolite]["ATP", "c"]}, 
       "CatalyticSites" -> Infinity, "ActivationSites" -> 4, 
       "InhibitionSites" -> 4}] -> 20*"C" + 24*"H" + 10*"N" + 26*"O" + 
      6*"P" + "&PK&" - 8*"q", enzyme[{"ID" -> "PK_T", "Compartment" -> "c", 
       "BoundCatalytic" -> {}, "BoundActivators" -> {}, 
       "BoundInhibitors" -> {Toolbox`Private`wrap[metabolite]["ATP", "c"], 
         Toolbox`Private`wrap[metabolite]["ATP", "c"], 
         Toolbox`Private`wrap[metabolite]["ATP", "c"]}, 
       "CatalyticSites" -> Infinity, "ActivationSites" -> 4, 
       "InhibitionSites" -> 4}] -> 30*"C" + 36*"H" + 15*"N" + 39*"O" + 
      9*"P" + "&PK&" - 12*"q", enzyme[{"ID" -> "PK_T", "Compartment" -> "c", 
       "BoundCatalytic" -> {}, "BoundActivators" -> {}, 
       "BoundInhibitors" -> {Toolbox`Private`wrap[metabolite]["ATP", "c"], 
         Toolbox`Private`wrap[metabolite]["ATP", "c"], 
         Toolbox`Private`wrap[metabolite]["ATP", "c"], 
         Toolbox`Private`wrap[metabolite]["ATP", "c"]}, 
       "CatalyticSites" -> Infinity, "ActivationSites" -> 4, 
       "InhibitionSites" -> 4}] -> 40*"C" + 48*"H" + 20*"N" + 52*"O" + 
      12*"P" + "&PK&" - 16*"q", metabolite["ADP", "c"] -> 
     10*"C" + 12*"H" + 5*"N" + 10*"O" + 2*"P" - 3*"q", 
    metabolite["ATP", "c"] -> 10*"C" + 12*"H" + 5*"N" + 13*"O" + 3*"P" - 
      4*"q", metabolite["FDP", "c"] -> 6*"C" + 10*"H" + 12*"O" + 2*"P" - 
      4*"q", metabolite["PEP", "c"] -> 3*"C" + 2*"H" + 6*"O" + "P" - 3*"q", 
    metabolite["PYR", "c"] -> 3*"C" + 3*"H" + 3*"O" - "q", 
    metabolite["H", "c"] -> "H" + "q"}, "BoundaryConditions" -> {}, 
  "Constant" -> {}, "UnitChecking" -> False, "Objective" -> Automatic, 
  "Stoichiometry" -> SparseArray[Automatic, {45, 55}, 0, 
    {1, {{0, 5, 10, 15, 20, 24, 26, 28, 30, 32, 34, 36, 38, 40, 42, 44, 47, 
      50, 53, 56, 59, 61, 63, 65, 67, 82, 85, 99, 101, 103, 109, 111, 114, 
      116, 128, 131, 133, 136, 147, 149, 151, 153, 160, 161, 164, 167}, 
      {{19}, {20}, {21}, {24}, {25}, {25}, {26}, {27}, {30}, {31}, {31}, 
      {32}, {33}, {36}, {37}, {37}, {38}, {39}, {42}, {43}, {43}, {44}, {45}, 
      {48}, {21}, {23}, {27}, {29}, {33}, {35}, {39}, {41}, {45}, {47}, {20}, 
      {22}, {26}, {28}, {32}, {34}, {38}, {40}, {44}, {46}, {22}, {23}, {24}, 
      {28}, {29}, {30}, {34}, {35}, {36}, {40}, {41}, {42}, {46}, {47}, {48}, 
      {19}, {49}, {49}, {50}, {50}, {51}, {51}, {52}, {4}, {5}, {11}, {15}, 
      {17}, {21}, {22}, {27}, {28}, {33}, {34}, {39}, {40}, {45}, {46}, {2}, 
      {3}, {4}, {4}, {5}, {11}, {15}, {17}, {24}, {30}, {36}, {42}, {48}, 
      {49}, {50}, {51}, {52}, {1}, {54}, {15}, {16}, {1}, {15}, {25}, {31}, 
      {37}, {43}, {11}, {16}, {1}, {7}, {54}, {8}, {11}, {5}, {7}, {9}, {11}, 
      {13}, {14}, {15}, {24}, {30}, {36}, {42}, {48}, {5}, {6}, {10}, {12}, 
      {13}, {7}, {13}, {14}, {6}, {20}, {23}, {26}, {29}, {32}, {35}, {38}, 
      {41}, {44}, {47}, {7}, {17}, {6}, {18}, {17}, {18}, {13}, {24}, {30}, 
      {36}, {42}, {48}, {53}, {52}, {7}, {13}, {14}, {5}, {7}, {55}}}, {-1, 
     -1, -1, 1, -1, 1, -1, -1, 1, -1, 1, -1, -1, 1, -1, 1, -1, -1, 1, -1, 1, 
     -1, -1, 1, 1, -1, 1, -1, 1, -1, 1, -1, 1, -1, 1, -1, 1, -1, 1, -1, 1, 
     -1, 1, -1, 1, 1, -1, 1, 1, -1, 1, 1, -1, 1, 1, -1, 1, 1, -1, 1, -1, 1, 
     -1, 1, -1, 1, -1, -2, 1, 1, 1, -1, -1, -1, -1, -1, -1, -1, -1, -1, -1, 
     -1, -1, 1, 1, 1, -1, -1, -1, 1, 1, 1, 1, 1, 1, -1, -1, -1, -1, 1, -1, 
     -1, 1, -1, 1, -1, -1, -1, -1, 1, -1, 1, -1, 1, 1, -1, 1, 1, -1, 1, -1, 
     1, 1, -1, -1, -1, -1, -1, -1, 1, -1, -1, 1, -1, 1, 1, 1, -1, -1, -1, -1, 
     -1, -1, -1, -1, -1, -1, 1, -1, -1, 1, 1, -1, -1, 1, 1, 1, 1, 1, -1, 1, 
     1, -1, -1, 1, -1, -1}}], "Species" -> 
   {enzyme[{"ID" -> "PK", "Compartment" -> "c", "BoundCatalytic" -> {}, 
      "BoundActivators" -> {}, "BoundInhibitors" -> {}, 
      "CatalyticSites" -> Infinity, "ActivationSites" -> 4, 
      "InhibitionSites" -> 4}], enzyme[{"ID" -> "PK", "Compartment" -> "c", 
      "BoundCatalytic" -> {}, "BoundActivators" -> 
       {Toolbox`Private`wrap[metabolite]["FDP", "c"]}, 
      "BoundInhibitors" -> {}, "CatalyticSites" -> Infinity, 
      "ActivationSites" -> 4, "InhibitionSites" -> 4}], 
    enzyme[{"ID" -> "PK", "Compartment" -> "c", "BoundCatalytic" -> {}, 
      "BoundActivators" -> {Toolbox`Private`wrap[metabolite]["FDP", "c"], 
        Toolbox`Private`wrap[metabolite]["FDP", "c"]}, 
      "BoundInhibitors" -> {}, "CatalyticSites" -> Infinity, 
      "ActivationSites" -> 4, "InhibitionSites" -> 4}], 
    enzyme[{"ID" -> "PK", "Compartment" -> "c", "BoundCatalytic" -> {}, 
      "BoundActivators" -> {Toolbox`Private`wrap[metabolite]["FDP", "c"], 
        Toolbox`Private`wrap[metabolite]["FDP", "c"], 
        Toolbox`Private`wrap[metabolite]["FDP", "c"]}, 
      "BoundInhibitors" -> {}, "CatalyticSites" -> Infinity, 
      "ActivationSites" -> 4, "InhibitionSites" -> 4}], 
    enzyme[{"ID" -> "PK", "Compartment" -> "c", "BoundCatalytic" -> {}, 
      "BoundActivators" -> {Toolbox`Private`wrap[metabolite]["FDP", "c"], 
        Toolbox`Private`wrap[metabolite]["FDP", "c"], 
        Toolbox`Private`wrap[metabolite]["FDP", "c"], 
        Toolbox`Private`wrap[metabolite]["FDP", "c"]}, 
      "BoundInhibitors" -> {}, "CatalyticSites" -> Infinity, 
      "ActivationSites" -> 4, "InhibitionSites" -> 4}], 
    enzyme[{"ID" -> "PK", "Compartment" -> "c", "BoundCatalytic" -> 
       {Toolbox`Private`wrap[metabolite]["ADP", "c"]}, 
      "BoundActivators" -> {}, "BoundInhibitors" -> {}, 
      "CatalyticSites" -> Infinity, "ActivationSites" -> 4, 
      "InhibitionSites" -> 4}], enzyme[{"ID" -> "PK", "Compartment" -> "c", 
      "BoundCatalytic" -> {Toolbox`Private`wrap[metabolite]["ADP", "c"]}, 
      "BoundActivators" -> {Toolbox`Private`wrap[metabolite]["FDP", "c"]}, 
      "BoundInhibitors" -> {}, "CatalyticSites" -> Infinity, 
      "ActivationSites" -> 4, "InhibitionSites" -> 4}], 
    enzyme[{"ID" -> "PK", "Compartment" -> "c", "BoundCatalytic" -> 
       {Toolbox`Private`wrap[metabolite]["ADP", "c"]}, 
      "BoundActivators" -> {Toolbox`Private`wrap[metabolite]["FDP", "c"], 
        Toolbox`Private`wrap[metabolite]["FDP", "c"]}, 
      "BoundInhibitors" -> {}, "CatalyticSites" -> Infinity, 
      "ActivationSites" -> 4, "InhibitionSites" -> 4}], 
    enzyme[{"ID" -> "PK", "Compartment" -> "c", "BoundCatalytic" -> 
       {Toolbox`Private`wrap[metabolite]["ADP", "c"]}, 
      "BoundActivators" -> {Toolbox`Private`wrap[metabolite]["FDP", "c"], 
        Toolbox`Private`wrap[metabolite]["FDP", "c"], 
        Toolbox`Private`wrap[metabolite]["FDP", "c"]}, 
      "BoundInhibitors" -> {}, "CatalyticSites" -> Infinity, 
      "ActivationSites" -> 4, "InhibitionSites" -> 4}], 
    enzyme[{"ID" -> "PK", "Compartment" -> "c", "BoundCatalytic" -> 
       {Toolbox`Private`wrap[metabolite]["ADP", "c"]}, 
      "BoundActivators" -> {Toolbox`Private`wrap[metabolite]["FDP", "c"], 
        Toolbox`Private`wrap[metabolite]["FDP", "c"], 
        Toolbox`Private`wrap[metabolite]["FDP", "c"], 
        Toolbox`Private`wrap[metabolite]["FDP", "c"]}, 
      "BoundInhibitors" -> {}, "CatalyticSites" -> Infinity, 
      "ActivationSites" -> 4, "InhibitionSites" -> 4}], 
    enzyme[{"ID" -> "PK", "Compartment" -> "c", "BoundCatalytic" -> 
       {Toolbox`Private`wrap[metabolite]["PEP", "c"]}, 
      "BoundActivators" -> {}, "BoundInhibitors" -> {}, 
      "CatalyticSites" -> Infinity, "ActivationSites" -> 4, 
      "InhibitionSites" -> 4}], enzyme[{"ID" -> "PK", "Compartment" -> "c", 
      "BoundCatalytic" -> {Toolbox`Private`wrap[metabolite]["PEP", "c"]}, 
      "BoundActivators" -> {Toolbox`Private`wrap[metabolite]["FDP", "c"]}, 
      "BoundInhibitors" -> {}, "CatalyticSites" -> Infinity, 
      "ActivationSites" -> 4, "InhibitionSites" -> 4}], 
    enzyme[{"ID" -> "PK", "Compartment" -> "c", "BoundCatalytic" -> 
       {Toolbox`Private`wrap[metabolite]["PEP", "c"]}, 
      "BoundActivators" -> {Toolbox`Private`wrap[metabolite]["FDP", "c"], 
        Toolbox`Private`wrap[metabolite]["FDP", "c"]}, 
      "BoundInhibitors" -> {}, "CatalyticSites" -> Infinity, 
      "ActivationSites" -> 4, "InhibitionSites" -> 4}], 
    enzyme[{"ID" -> "PK", "Compartment" -> "c", "BoundCatalytic" -> 
       {Toolbox`Private`wrap[metabolite]["PEP", "c"]}, 
      "BoundActivators" -> {Toolbox`Private`wrap[metabolite]["FDP", "c"], 
        Toolbox`Private`wrap[metabolite]["FDP", "c"], 
        Toolbox`Private`wrap[metabolite]["FDP", "c"]}, 
      "BoundInhibitors" -> {}, "CatalyticSites" -> Infinity, 
      "ActivationSites" -> 4, "InhibitionSites" -> 4}], 
    enzyme[{"ID" -> "PK", "Compartment" -> "c", "BoundCatalytic" -> 
       {Toolbox`Private`wrap[metabolite]["PEP", "c"]}, 
      "BoundActivators" -> {Toolbox`Private`wrap[metabolite]["FDP", "c"], 
        Toolbox`Private`wrap[metabolite]["FDP", "c"], 
        Toolbox`Private`wrap[metabolite]["FDP", "c"], 
        Toolbox`Private`wrap[metabolite]["FDP", "c"]}, 
      "BoundInhibitors" -> {}, "CatalyticSites" -> Infinity, 
      "ActivationSites" -> 4, "InhibitionSites" -> 4}], 
    enzyme[{"ID" -> "PK", "Compartment" -> "c", "BoundCatalytic" -> 
       {Toolbox`Private`wrap[metabolite]["ADP", "c"], 
        Toolbox`Private`wrap[metabolite]["PEP", "c"]}, 
      "BoundActivators" -> {}, "BoundInhibitors" -> {}, 
      "CatalyticSites" -> Infinity, "ActivationSites" -> 4, 
      "InhibitionSites" -> 4}], enzyme[{"ID" -> "PK", "Compartment" -> "c", 
      "BoundCatalytic" -> {Toolbox`Private`wrap[metabolite]["ADP", "c"], 
        Toolbox`Private`wrap[metabolite]["PEP", "c"]}, 
      "BoundActivators" -> {Toolbox`Private`wrap[metabolite]["FDP", "c"]}, 
      "BoundInhibitors" -> {}, "CatalyticSites" -> Infinity, 
      "ActivationSites" -> 4, "InhibitionSites" -> 4}], 
    enzyme[{"ID" -> "PK", "Compartment" -> "c", "BoundCatalytic" -> 
       {Toolbox`Private`wrap[metabolite]["ADP", "c"], 
        Toolbox`Private`wrap[metabolite]["PEP", "c"]}, 
      "BoundActivators" -> {Toolbox`Private`wrap[metabolite]["FDP", "c"], 
        Toolbox`Private`wrap[metabolite]["FDP", "c"]}, 
      "BoundInhibitors" -> {}, "CatalyticSites" -> Infinity, 
      "ActivationSites" -> 4, "InhibitionSites" -> 4}], 
    enzyme[{"ID" -> "PK", "Compartment" -> "c", "BoundCatalytic" -> 
       {Toolbox`Private`wrap[metabolite]["ADP", "c"], 
        Toolbox`Private`wrap[metabolite]["PEP", "c"]}, 
      "BoundActivators" -> {Toolbox`Private`wrap[metabolite]["FDP", "c"], 
        Toolbox`Private`wrap[metabolite]["FDP", "c"], 
        Toolbox`Private`wrap[metabolite]["FDP", "c"]}, 
      "BoundInhibitors" -> {}, "CatalyticSites" -> Infinity, 
      "ActivationSites" -> 4, "InhibitionSites" -> 4}], 
    enzyme[{"ID" -> "PK", "Compartment" -> "c", "BoundCatalytic" -> 
       {Toolbox`Private`wrap[metabolite]["ADP", "c"], 
        Toolbox`Private`wrap[metabolite]["PEP", "c"]}, 
      "BoundActivators" -> {Toolbox`Private`wrap[metabolite]["FDP", "c"], 
        Toolbox`Private`wrap[metabolite]["FDP", "c"], 
        Toolbox`Private`wrap[metabolite]["FDP", "c"], 
        Toolbox`Private`wrap[metabolite]["FDP", "c"]}, 
      "BoundInhibitors" -> {}, "CatalyticSites" -> Infinity, 
      "ActivationSites" -> 4, "InhibitionSites" -> 4}], 
    enzyme[{"ID" -> "PK_T", "Compartment" -> "c", "BoundCatalytic" -> {}, 
      "BoundActivators" -> {}, "BoundInhibitors" -> {}, 
      "CatalyticSites" -> Infinity, "ActivationSites" -> 4, 
      "InhibitionSites" -> 4}], enzyme[{"ID" -> "PK_T", "Compartment" -> "c", 
      "BoundCatalytic" -> {}, "BoundActivators" -> {}, 
      "BoundInhibitors" -> {Toolbox`Private`wrap[metabolite]["ATP", "c"]}, 
      "CatalyticSites" -> Infinity, "ActivationSites" -> 4, 
      "InhibitionSites" -> 4}], enzyme[{"ID" -> "PK_T", "Compartment" -> "c", 
      "BoundCatalytic" -> {}, "BoundActivators" -> {}, 
      "BoundInhibitors" -> {Toolbox`Private`wrap[metabolite]["ATP", "c"], 
        Toolbox`Private`wrap[metabolite]["ATP", "c"]}, 
      "CatalyticSites" -> Infinity, "ActivationSites" -> 4, 
      "InhibitionSites" -> 4}], enzyme[{"ID" -> "PK_T", "Compartment" -> "c", 
      "BoundCatalytic" -> {}, "BoundActivators" -> {}, 
      "BoundInhibitors" -> {Toolbox`Private`wrap[metabolite]["ATP", "c"], 
        Toolbox`Private`wrap[metabolite]["ATP", "c"], 
        Toolbox`Private`wrap[metabolite]["ATP", "c"]}, 
      "CatalyticSites" -> Infinity, "ActivationSites" -> 4, 
      "InhibitionSites" -> 4}], metabolite["ADP", "c"], 
    metabolite["AMP", "c"], metabolite["ATP", "c"], metabolite["DHAP", "c"], 
    metabolite["F6P", "c"], metabolite["FDP", "c"], metabolite["G6P", "c"], 
    metabolite["GAP", "c"], metabolite["GLU", "c"], metabolite["H", "c"], 
    metabolite["H2O", "c"], metabolite["LAC", "c"], metabolite["NAD", "c"], 
    metabolite["PEP", "c"], metabolite["PG13", "c"], metabolite["PG2", "c"], 
    metabolite["PG3", "c"], metabolite["PYR", "c"], 
    enzyme[{"ID" -> "PK_T", "Compartment" -> "c", "BoundCatalytic" -> {}, 
      "BoundActivators" -> {}, "BoundInhibitors" -> 
       {Toolbox`Private`wrap[metabolite]["ATP", "c"], 
        Toolbox`Private`wrap[metabolite]["ATP", "c"], 
        Toolbox`Private`wrap[metabolite]["ATP", "c"], 
        Toolbox`Private`wrap[metabolite]["ATP", "c"]}, 
      "CatalyticSites" -> Infinity, "ActivationSites" -> 4, 
      "InhibitionSites" -> 4}], metabolite["NADH", "c"], 
    metabolite["PHOS", "c"]}, "Fluxes" -> {v["ALD"], v["AMP"], v["AMPIN"], 
    v["APK"], v["ATP"], v["ENO"], v["GAPDH"], v["GLUIN"], v["H"], v["H2O"], 
    v["HK"], v["LAC"], v["LDH"], v["NADH"], v["PFK"], v["PGI"], v["PGK"], 
    v["PGLM"], v["PK_L"], v["PK_R01"], v["PK_R02"], v["PK_R03"], v["PK_R04"], 
    v["PK_R05"], v["PK_R10"], v["PK_R11"], v["PK_R12"], v["PK_R13"], 
    v["PK_R14"], v["PK_R15"], v["PK_R20"], v["PK_R21"], v["PK_R22"], 
    v["PK_R23"], v["PK_R24"], v["PK_R25"], v["PK_R30"], v["PK_R31"], 
    v["PK_R32"], v["PK_R33"], v["PK_R34"], v["PK_R35"], v["PK_R40"], 
    v["PK_R41"], v["PK_R42"], v["PK_R43"], v["PK_R44"], v["PK_R45"], 
    v["PK_T1"], v["PK_T2"], v["PK_T3"], v["PK_T4"], v["PYR"], v["TPI"], 
    v["vP"]}, "ReversibleColumnIndices" -> {1, 2, 3, 4, 5, 6, 7, 8, 9, 10, 
    11, 12, 13, 14, 15, 16, 17, 18, 19, 20, 21, 22, 23, 25, 26, 27, 28, 29, 
    31, 32, 33, 34, 35, 37, 38, 39, 40, 41, 43, 44, 45, 46, 47, 49, 50, 51, 
    52, 53, 54, 55}, "Constraints" -> {v["GLUIN"] -> {-Infinity, 0}, 
    v["AMPIN"] -> {-Infinity, 0}, v["PK_R05"] -> {0, Infinity}, 
    v["PK_R15"] -> {0, Infinity}, v["PK_R25"] -> {0, Infinity}, 
    v["PK_R35"] -> {0, Infinity}, v["PK_R45"] -> {0, Infinity}, 
    v["vP"] -> {0, Infinity}}, "Pathway" -> {}, 
  "Parameters" -> {Keq["HK"] -> 850, Keq["PGI"] -> 0.41, Keq["PFK"] -> 310, 
    Keq["TPI"] -> 0.05714285714285714, Keq["ALD"] -> 
     Unit[0.082, "Millimole"/"Liter"], Keq["GAPDH"] -> 
     Unit[0.0179, "Liter"/"Millimole"], Keq["PGK"] -> 1800, 
    Keq["PGLM"] -> 0.14705882352941177, Keq["ENO"] -> 1.6949152542372883, 
    Keq["PK"] -> 363000, Keq["LDH"] -> 26300, Keq["AMP"] -> Infinity, 
    Keq["APK"] -> 1.65, Keq["PYR"] -> 1., Keq["LAC"] -> 1., 
    Keq["ATP"] -> Unit[Infinity, "Millimole"/"Liter"], 
    Keq["NADH"] -> Infinity, Keq["GLUIN"] -> Infinity, 
    Keq["AMPIN"] -> Infinity, Keq["H"] -> 1., Keq["H2O"] -> 1., 
    metabolite["PYR", "Xt"] -> Unit[0.06, "Millimole"/"Liter"], 
    metabolite["AMP", "Xt"] -> Unit[1, "Millimole"/"Liter"], 
    metabolite["H", "Xt"] -> Unit[0.00006309573444801929, 
      "Millimole"/"Liter"], metabolite["H2O", "Xt"] -> 
     Unit[1, "Millimole"/"Liter"], metabolite["GLU", "Xt"] -> 
     Unit[1, "Millimole"/"Liter"], metabolite["LAC", "Xt"] -> 
     Unit[1, "Millimole"/"Liter"], rateconst["HK", True] -> 
     Unit[0.7000072543398843, "Liter"/("Hour"*"Millimole")], 
    rateconst["PGI", True] -> Unit[3644.444444444491, "Hour"^(-1)], 
    rateconst["PFK", True] -> Unit[35.36878374779938, 
      "Liter"/("Hour"*"Millimole")], rateconst["TPI", True] -> 
     Unit[34.35582822085891, "Hour"^(-1)], rateconst["ALD", True] -> 
     Unit[2834.567901234576, "Hour"^(-1)], rateconst["GAPDH", True] -> 
     Unit[3376.7492421768247, "Liter"^2/("Hour"*"Millimole"^2)], 
    rateconst["PGK", True] -> Unit[1.2735312697410057*^6, 
      "Liter"/("Hour"*"Millimole")], rateconst["PGLM", True] -> 
     Unit[4869.565217391283, "Hour"^(-1)], rateconst["ENO", True] -> 
     Unit[1763.7795275590574, "Hour"^(-1)], rateconst["LDH", True] -> 
     Unit[1112.573988602781, "Liter"/("Hour"*"Millimole")], 
    rateconst["AMP", True] -> Unit[0.16142399019925777, "Hour"^(-1)], 
    rateconst["APK", True] -> Unit[100000, "Liter"/("Hour"*"Millimole")], 
    rateconst["PYR", True] -> Unit[744.1860465116215, "Hour"^(-1)], 
    rateconst["LAC", True] -> Unit[5.599999999999999, "Hour"^(-1)], 
    rateconst["ATP", True] -> Unit[1.4000000000000001, "Hour"^(-1)], 
    rateconst["NADH", True] -> Unit[7.44186046511628, "Hour"^(-1)], 
    rateconst["GLUIN", True] -> Unit[1.12, "Hour"^(-1)], 
    rateconst["AMPIN", True] -> Unit[0.014, "Hour"^(-1)], 
    rateconst["H", True] -> Unit[100000.00000000001, "Hour"^(-1)], 
    rateconst["H2O", True] -> Unit[100000, "Hour"^(-1)], 
    parameter["Volume", "c"] -> 1, Keq["PK_L"] -> 19, 
    rateconst["PK_ACT", True] -> 1000000, rateconst["PK_I", True] -> 1000000, 
    rateconst["PK_L", True] -> 1000000000000, rateconst["PK_P", True] -> 
     Unit[4000000, 1/("Hour"*"Millimole")], rateconst["PK_A", True] -> 
     Unit[4000000, 1/("Hour"*"Millimole")], rateconst["PK", True] -> 
     Unit[21500., "Hour"^(-1)], Keq["PK_A"] -> 2.109704641350211, 
    Keq["PK_ACT"] -> 200., Keq["PK_I"] -> 0.2949852507374631, 
    Keq["PK_P"] -> 4.444444444444445, Keq["vP"] -> 1, 
    rateconst["vP", True] -> Unit[0.23, "Hour"^(-1)], 
    metabolite["PHOS", "Xt"] -> Unit[2.5, "Millimole"/"Liter"]}, 
  "InitialConditions" -> 
   {enzyme[{"ID" -> "PK", "Compartment" -> "c", "BoundCatalytic" -> {}, 
       "BoundActivators" -> {}, "BoundInhibitors" -> {}, 
       "CatalyticSites" -> Infinity, "ActivationSites" -> 4, 
       "InhibitionSites" -> 4}] -> 9.665989547189327*^-6, 
    enzyme[{"ID" -> "PK", "Compartment" -> "c", "BoundCatalytic" -> {}, 
       "BoundActivators" -> {Toolbox`Private`wrap[metabolite]["FDP", "c"]}, 
       "BoundInhibitors" -> {}, "CatalyticSites" -> Infinity, 
       "ActivationSites" -> 4, "InhibitionSites" -> 4}] -> 
     0.00011289875791082061, enzyme[{"ID" -> "PK", "Compartment" -> "c", 
       "BoundCatalytic" -> {}, "BoundActivators" -> 
        {Toolbox`Private`wrap[metabolite]["FDP", "c"], 
         Toolbox`Private`wrap[metabolite]["FDP", "c"]}, 
       "BoundInhibitors" -> {}, "CatalyticSites" -> Infinity, 
       "ActivationSites" -> 4, "InhibitionSites" -> 4}] -> 
     0.0004944965596478583, enzyme[{"ID" -> "PK", "Compartment" -> "c", 
       "BoundCatalytic" -> {}, "BoundActivators" -> 
        {Toolbox`Private`wrap[metabolite]["FDP", "c"], 
         Toolbox`Private`wrap[metabolite]["FDP", "c"], 
         Toolbox`Private`wrap[metabolite]["FDP", "c"]}, 
       "BoundInhibitors" -> {}, "CatalyticSites" -> Infinity, 
       "ActivationSites" -> 4, "InhibitionSites" -> 4}] -> 
     0.0009626199694448405, enzyme[{"ID" -> "PK", "Compartment" -> "c", 
       "BoundCatalytic" -> {}, "BoundActivators" -> 
        {Toolbox`Private`wrap[metabolite]["FDP", "c"], 
         Toolbox`Private`wrap[metabolite]["FDP", "c"], 
         Toolbox`Private`wrap[metabolite]["FDP", "c"], 
         Toolbox`Private`wrap[metabolite]["FDP", "c"]}, 
       "BoundInhibitors" -> {}, "CatalyticSites" -> Infinity, 
       "ActivationSites" -> 4, "InhibitionSites" -> 4}] -> 
     0.0007027125776925507, enzyme[{"ID" -> "PK", "Compartment" -> "c", 
       "BoundCatalytic" -> {Toolbox`Private`wrap[metabolite]["ADP", "c"]}, 
       "BoundActivators" -> {}, "BoundInhibitors" -> {}, 
       "CatalyticSites" -> Infinity, "ActivationSites" -> 4, 
       "InhibitionSites" -> 4}] -> 5.911229689332715*^-6, 
    enzyme[{"ID" -> "PK", "Compartment" -> "c", "BoundCatalytic" -> 
        {Toolbox`Private`wrap[metabolite]["ADP", "c"]}, 
       "BoundActivators" -> {Toolbox`Private`wrap[metabolite]["FDP", "c"]}, 
       "BoundInhibitors" -> {}, "CatalyticSites" -> Infinity, 
       "ActivationSites" -> 4, "InhibitionSites" -> 4}] -> 
     0.00006904316277119161, enzyme[{"ID" -> "PK", "Compartment" -> "c", 
       "BoundCatalytic" -> {Toolbox`Private`wrap[metabolite]["ADP", "c"]}, 
       "BoundActivators" -> {Toolbox`Private`wrap[metabolite]["FDP", "c"], 
         Toolbox`Private`wrap[metabolite]["FDP", "c"]}, 
       "BoundInhibitors" -> {}, "CatalyticSites" -> Infinity, 
       "ActivationSites" -> 4, "InhibitionSites" -> 4}] -> 
     0.00030240905293687993, enzyme[{"ID" -> "PK", "Compartment" -> "c", 
       "BoundCatalytic" -> {Toolbox`Private`wrap[metabolite]["ADP", "c"]}, 
       "BoundActivators" -> {Toolbox`Private`wrap[metabolite]["FDP", "c"], 
         Toolbox`Private`wrap[metabolite]["FDP", "c"], 
         Toolbox`Private`wrap[metabolite]["FDP", "c"]}, 
       "BoundInhibitors" -> {}, "CatalyticSites" -> Infinity, 
       "ActivationSites" -> 4, "InhibitionSites" -> 4}] -> 
     0.000588689623048631, enzyme[{"ID" -> "PK", "Compartment" -> "c", 
       "BoundCatalytic" -> {Toolbox`Private`wrap[metabolite]["ADP", "c"]}, 
       "BoundActivators" -> {Toolbox`Private`wrap[metabolite]["FDP", "c"], 
         Toolbox`Private`wrap[metabolite]["FDP", "c"], 
         Toolbox`Private`wrap[metabolite]["FDP", "c"], 
         Toolbox`Private`wrap[metabolite]["FDP", "c"]}, 
       "BoundInhibitors" -> {}, "CatalyticSites" -> Infinity, 
       "ActivationSites" -> 4, "InhibitionSites" -> 4}] -> 
     0.0004297434248241656, enzyme[{"ID" -> "PK", "Compartment" -> "c", 
       "BoundCatalytic" -> {Toolbox`Private`wrap[metabolite]["PEP", "c"]}, 
       "BoundActivators" -> {}, "BoundInhibitors" -> {}, 
       "CatalyticSites" -> Infinity, "ActivationSites" -> 4, 
       "InhibitionSites" -> 4}] -> 7.251746915080863*^-7, 
    enzyme[{"ID" -> "PK", "Compartment" -> "c", "BoundCatalytic" -> 
        {Toolbox`Private`wrap[metabolite]["PEP", "c"]}, 
       "BoundActivators" -> {Toolbox`Private`wrap[metabolite]["FDP", "c"]}, 
       "BoundInhibitors" -> {}, "CatalyticSites" -> Infinity, 
       "ActivationSites" -> 4, "InhibitionSites" -> 4}] -> 
     8.470040396788137*^-6, enzyme[{"ID" -> "PK", "Compartment" -> "c", 
       "BoundCatalytic" -> {Toolbox`Private`wrap[metabolite]["PEP", "c"]}, 
       "BoundActivators" -> {Toolbox`Private`wrap[metabolite]["FDP", "c"], 
         Toolbox`Private`wrap[metabolite]["FDP", "c"]}, 
       "BoundInhibitors" -> {}, "CatalyticSites" -> Infinity, 
       "ActivationSites" -> 4, "InhibitionSites" -> 4}] -> 
     0.0000370987769378168, enzyme[{"ID" -> "PK", "Compartment" -> "c", 
       "BoundCatalytic" -> {Toolbox`Private`wrap[metabolite]["PEP", "c"]}, 
       "BoundActivators" -> {Toolbox`Private`wrap[metabolite]["FDP", "c"], 
         Toolbox`Private`wrap[metabolite]["FDP", "c"], 
         Toolbox`Private`wrap[metabolite]["FDP", "c"]}, 
       "BoundInhibitors" -> {}, "CatalyticSites" -> Infinity, 
       "ActivationSites" -> 4, "InhibitionSites" -> 4}] -> 
     0.0000722189524387257, enzyme[{"ID" -> "PK", "Compartment" -> "c", 
       "BoundCatalytic" -> {Toolbox`Private`wrap[metabolite]["PEP", "c"]}, 
       "BoundActivators" -> {Toolbox`Private`wrap[metabolite]["FDP", "c"], 
         Toolbox`Private`wrap[metabolite]["FDP", "c"], 
         Toolbox`Private`wrap[metabolite]["FDP", "c"], 
         Toolbox`Private`wrap[metabolite]["FDP", "c"]}, 
       "BoundInhibitors" -> {}, "CatalyticSites" -> Infinity, 
       "ActivationSites" -> 4, "InhibitionSites" -> 4}] -> 
     0.00005271983528010599, enzyme[{"ID" -> "PK", "Compartment" -> "c", 
       "BoundCatalytic" -> {Toolbox`Private`wrap[metabolite]["ADP", "c"], 
         Toolbox`Private`wrap[metabolite]["PEP", "c"]}, 
       "BoundActivators" -> {}, "BoundInhibitors" -> {}, 
       "CatalyticSites" -> Infinity, "ActivationSites" -> 4, 
       "InhibitionSites" -> 4}] -> 4.4123026123301287*^-7, 
    enzyme[{"ID" -> "PK", "Compartment" -> "c", "BoundCatalytic" -> 
        {Toolbox`Private`wrap[metabolite]["ADP", "c"], 
         Toolbox`Private`wrap[metabolite]["PEP", "c"]}, 
       "BoundActivators" -> {Toolbox`Private`wrap[metabolite]["FDP", "c"]}, 
       "BoundInhibitors" -> {}, "CatalyticSites" -> Infinity, 
       "ActivationSites" -> 4, "InhibitionSites" -> 4}] -> 
     5.15356945118558*^-6, enzyme[{"ID" -> "PK", "Compartment" -> "c", 
       "BoundCatalytic" -> {Toolbox`Private`wrap[metabolite]["ADP", "c"], 
         Toolbox`Private`wrap[metabolite]["PEP", "c"]}, 
       "BoundActivators" -> {Toolbox`Private`wrap[metabolite]["FDP", "c"], 
         Toolbox`Private`wrap[metabolite]["FDP", "c"]}, 
       "BoundInhibitors" -> {}, "CatalyticSites" -> Infinity, 
       "ActivationSites" -> 4, "InhibitionSites" -> 4}] -> 
     0.000022572634196122728, enzyme[{"ID" -> "PK", "Compartment" -> "c", 
       "BoundCatalytic" -> {Toolbox`Private`wrap[metabolite]["ADP", "c"], 
         Toolbox`Private`wrap[metabolite]["PEP", "c"]}, 
       "BoundActivators" -> {Toolbox`Private`wrap[metabolite]["FDP", "c"], 
         Toolbox`Private`wrap[metabolite]["FDP", "c"], 
         Toolbox`Private`wrap[metabolite]["FDP", "c"]}, 
       "BoundInhibitors" -> {}, "CatalyticSites" -> Infinity, 
       "ActivationSites" -> 4, "InhibitionSites" -> 4}] -> 
     0.00004394139456831574, enzyme[{"ID" -> "PK", "Compartment" -> "c", 
       "BoundCatalytic" -> {Toolbox`Private`wrap[metabolite]["ADP", "c"], 
         Toolbox`Private`wrap[metabolite]["PEP", "c"]}, 
       "BoundActivators" -> {Toolbox`Private`wrap[metabolite]["FDP", "c"], 
         Toolbox`Private`wrap[metabolite]["FDP", "c"], 
         Toolbox`Private`wrap[metabolite]["FDP", "c"], 
         Toolbox`Private`wrap[metabolite]["FDP", "c"]}, 
       "BoundInhibitors" -> {}, "CatalyticSites" -> Infinity, 
       "ActivationSites" -> 4, "InhibitionSites" -> 4}] -> 
     0.00003207721803477085, enzyme[{"ID" -> "PK_T", "Compartment" -> "c", 
       "BoundCatalytic" -> {}, "BoundActivators" -> {}, 
       "BoundInhibitors" -> {}, "CatalyticSites" -> Infinity, 
       "ActivationSites" -> 4, "InhibitionSites" -> 4}] -> 
     0.00018365380139659723, enzyme[{"ID" -> "PK_T", "Compartment" -> "c", 
       "BoundCatalytic" -> {}, "BoundActivators" -> {}, 
       "BoundInhibitors" -> {Toolbox`Private`wrap[metabolite]["ATP", "c"]}, 
       "CatalyticSites" -> Infinity, "ActivationSites" -> 4, 
       "InhibitionSites" -> 4}] -> 0.0003467210409847264, 
    enzyme[{"ID" -> "PK_T", "Compartment" -> "c", "BoundCatalytic" -> {}, 
       "BoundActivators" -> {}, "BoundInhibitors" -> 
        {Toolbox`Private`wrap[metabolite]["ATP", "c"], 
         Toolbox`Private`wrap[metabolite]["ATP", "c"]}, 
       "CatalyticSites" -> Infinity, "ActivationSites" -> 4, 
       "InhibitionSites" -> 4}] -> 0.000245466223706001, 
    enzyme[{"ID" -> "PK_T", "Compartment" -> "c", "BoundCatalytic" -> {}, 
       "BoundActivators" -> {}, "BoundInhibitors" -> 
        {Toolbox`Private`wrap[metabolite]["ATP", "c"], 
         Toolbox`Private`wrap[metabolite]["ATP", "c"], 
         Toolbox`Private`wrap[metabolite]["ATP", "c"]}, 
       "CatalyticSites" -> Infinity, "ActivationSites" -> 4, 
       "InhibitionSites" -> 4}] -> 0.00007723617658399247, 
    enzyme[{"ID" -> "PK_T", "Compartment" -> "c", "BoundCatalytic" -> {}, 
       "BoundActivators" -> {}, "BoundInhibitors" -> 
        {Toolbox`Private`wrap[metabolite]["ATP", "c"], 
         Toolbox`Private`wrap[metabolite]["ATP", "c"], 
         Toolbox`Private`wrap[metabolite]["ATP", "c"], 
         Toolbox`Private`wrap[metabolite]["ATP", "c"]}, 
       "CatalyticSites" -> Infinity, "ActivationSites" -> 4, 
       "InhibitionSites" -> 4}] -> 9.113413166252798*^-6, 
    metabolite["ADP", "c"] -> 0.2900000000000031, metabolite["AMP", "c"] -> 
     0.08672812500000182, metabolite["ATP", "c"] -> 1.6, 
    metabolite["DHAP", "c"] -> 0.15999999999977355, 
    metabolite["F6P", "c"] -> 0.019799999999999974, 
    metabolite["FDP", "c"] -> 0.014599999999954648, 
    metabolite["G6P", "c"] -> 0.04859999999999993, 
    metabolite["GAP", "c"] -> 0.007279999999987062, 
    metabolite["GLU", "c"] -> 0.9999999999999998, metabolite["H", "c"] -> 
     0.0000899757344480193, metabolite["H2O", "c"] -> 1., 
    metabolite["LAC", "c"] -> 1.36, metabolite["NAD", "c"] -> 
     0.058900000000104494, metabolite["NADH", "c"] -> 0.030100000000000078, 
    metabolite["PEP", "c"] -> 0.017, metabolite["PG13", "c"] -> 
     0.00024299999999999745, metabolite["PG2", "c"] -> 0.0113, 
    metabolite["PG3", "c"] -> 0.0773, metabolite["PHOS", "c"] -> 2.5, 
    metabolite["PYR", "c"] -> 0.060301, v["ALD"] -> 1.1199999999999952, 
    v["AMP"] -> 0.014000000000000297, v["AMPIN"] -> 0.014, 
    v["APK"] -> 1.3877787807814457*^-12, v["ATP"] -> 2.24, v["ENO"] -> 2.24, 
    v["GAPDH"] -> 2.24, v["GLUIN"] -> 1.12, v["H"] -> 2.688000000000002, 
    v["H2O"] -> 0., v["HK"] -> 1.1199999999999999, v["LAC"] -> 2.016, 
    v["LDH"] -> 2.0159999999999996, v["NADH"] -> 0.22400000000000062, 
    v["PFK"] -> 1.1199999999999999, v["PGI"] -> 1.12, 
    v["PGK"] -> 2.240000000000035, v["PGLM"] -> 2.24, v["PK_L"] -> 0., 
    v["PK_R01"] -> 0.004630066851596692, v["PK_R02"] -> 0.004856383764910999, 
    v["PK_R03"] -> 0.004630066851596692, v["PK_R04"] -> 0.004856383764913117, 
    v["PK_R05"] -> 0.009486450616509776, v["PK_R10"] -> 
     1.0587911840678754*^-16, v["PK_R11"] -> 0.05407918082648002, 
    v["PK_R12"] -> 0.056722562374015996, v["PK_R13"] -> 0.05407918082648341, 
    v["PK_R14"] -> 0.05672256237400838, v["PK_R15"] -> 0.11080174320048998, 
    v["PK_R20"] -> -1.6940658945086007*^-15, v["PK_R21"] -> 
     0.23686681201925275, v["PK_R22"] -> 0.2484448231974837, 
    v["PK_R23"] -> 0.23686681201925952, v["PK_R24"] -> 0.24844482319738206, 
    v["PK_R25"] -> 0.48531163521663867, v["PK_R30"] -> 
     1.6940658945086007*^-15, v["PK_R31"] -> 0.46110072739605007, 
    v["PK_R32"] -> 0.48363925582266265, v["PK_R33"] -> 0.4611007273960636, 
    v["PK_R34"] -> 0.48363925582275075, v["PK_R35"] -> 0.9447399832187885, 
    v["PK_R40"] -> 1.6940658945086007*^-15, v["PK_R41"] -> 
     0.33660353099806417, v["PK_R42"] -> 0.3530566567495246, 
    v["PK_R43"] -> 0.3366035309980574, v["PK_R44"] -> 0.3530566567494975, 
    v["PK_R45"] -> 0.6896601877475733, v["PK_T1"] -> 0., v["PK_T2"] -> 0., 
    v["PK_T3"] -> -1.0842021724855044*^-13, v["PK_T4"] -> 0., 
    v["PYR"] -> 0.22400000000000003, v["TPI"] -> 1.1199999999999992, 
    v["vP"] -> 0.}}]
