# Supplementary material for: Network-level allosteric effects are elucidated by detailing how ligand-binding events modulate utilization of catalytic potentials
Source: PLoS Comput Biol. 2018 Aug 7;14(8):e1006356. doi: 10.1371/journal.pcbi.1006356 (PMC6097697; doi:10.1371/journal.pcbi.1006356)
Supplement: S2 Data — (ZIP) [file pcbi.1006356.s003.zip › Non-personalized models/Phos_glyc_Hb_PFK_PYK.m]

(* ::Package:: *)

(* Created with the Wolfram Language for Students - Personal Use Only : www.wolfram.com *)
MASSmodel[{"Annotations" -> {}, "Events" -> {}, 
  "Notes" -> "Network-level allosteric effects are elucidated by detailing how ligand-binding alters the catalytic potential", "Synonyms" -> 
   {enzyme[{"ID" -> "PFK", "Compartment" -> "c", "BoundCatalytic" -> {}, 
       "BoundActivators" -> {}, "BoundInhibitors" -> {}, 
       "CatalyticSites" -> Infinity, "ActivationSites" -> 4, 
       "InhibitionSites" -> 4}] -> "\!\(\*SubscriptBox[\(PFK_R\), \(0\)]\)", 
    enzyme[{"ID" -> "PFK", "Compartment" -> "c", "BoundCatalytic" -> {}, 
       "BoundActivators" -> {Toolbox`Private`wrap[metabolite]["AMP", "c"]}, 
       "BoundInhibitors" -> {}, "CatalyticSites" -> Infinity, 
       "ActivationSites" -> 4, "InhibitionSites" -> 4}] -> 
     "\!\(\*SubscriptBox[\(PFK_R\), \(1\)]\)", 
    enzyme[{"ID" -> "PFK", "Compartment" -> "c", "BoundCatalytic" -> {}, 
       "BoundActivators" -> {Toolbox`Private`wrap[metabolite]["AMP", "c"], 
         Toolbox`Private`wrap[metabolite]["AMP", "c"]}, 
       "BoundInhibitors" -> {}, "CatalyticSites" -> Infinity, 
       "ActivationSites" -> 4, "InhibitionSites" -> 4}] -> 
     "\!\(\*SubscriptBox[\(PFK_R\), \(2\)]\)", 
    enzyme[{"ID" -> "PFK", "Compartment" -> "c", "BoundCatalytic" -> {}, 
       "BoundActivators" -> {Toolbox`Private`wrap[metabolite]["AMP", "c"], 
         Toolbox`Private`wrap[metabolite]["AMP", "c"], 
         Toolbox`Private`wrap[metabolite]["AMP", "c"]}, 
       "BoundInhibitors" -> {}, "CatalyticSites" -> Infinity, 
       "ActivationSites" -> 4, "InhibitionSites" -> 4}] -> 
     "\!\(\*SubscriptBox[\(PFK_R\), \(3\)]\)", 
    enzyme[{"ID" -> "PFK", "Compartment" -> "c", "BoundCatalytic" -> {}, 
       "BoundActivators" -> {Toolbox`Private`wrap[metabolite]["AMP", "c"], 
         Toolbox`Private`wrap[metabolite]["AMP", "c"], 
         Toolbox`Private`wrap[metabolite]["AMP", "c"], 
         Toolbox`Private`wrap[metabolite]["AMP", "c"]}, 
       "BoundInhibitors" -> {}, "CatalyticSites" -> Infinity, 
       "ActivationSites" -> 4, "InhibitionSites" -> 4}] -> 
     "\!\(\*SubscriptBox[\(PFK_R\), \(4\)]\)", 
    enzyme[{"ID" -> "PFK", "Compartment" -> "c", "BoundCatalytic" -> 
        {Toolbox`Private`wrap[metabolite]["ATP", "c"]}, 
       "BoundActivators" -> {}, "BoundInhibitors" -> {}, 
       "CatalyticSites" -> Infinity, "ActivationSites" -> 4, 
       "InhibitionSites" -> 4}] -> 
     "\!\(\*SubscriptBox[\(PFK_R\), \(0, A\)]\)", 
    enzyme[{"ID" -> "PFK", "Compartment" -> "c", "BoundCatalytic" -> 
        {Toolbox`Private`wrap[metabolite]["ATP", "c"]}, 
       "BoundActivators" -> {Toolbox`Private`wrap[metabolite]["AMP", "c"]}, 
       "BoundInhibitors" -> {}, "CatalyticSites" -> Infinity, 
       "ActivationSites" -> 4, "InhibitionSites" -> 4}] -> 
     "\!\(\*SubscriptBox[\(PFK_R\), \(1, A\)]\)", 
    enzyme[{"ID" -> "PFK", "Compartment" -> "c", "BoundCatalytic" -> 
        {Toolbox`Private`wrap[metabolite]["ATP", "c"]}, 
       "BoundActivators" -> {Toolbox`Private`wrap[metabolite]["AMP", "c"], 
         Toolbox`Private`wrap[metabolite]["AMP", "c"]}, 
       "BoundInhibitors" -> {}, "CatalyticSites" -> Infinity, 
       "ActivationSites" -> 4, "InhibitionSites" -> 4}] -> 
     "\!\(\*SubscriptBox[\(PFK_R\), \(2, A\)]\)", 
    enzyme[{"ID" -> "PFK", "Compartment" -> "c", "BoundCatalytic" -> 
        {Toolbox`Private`wrap[metabolite]["ATP", "c"]}, 
       "BoundActivators" -> {Toolbox`Private`wrap[metabolite]["AMP", "c"], 
         Toolbox`Private`wrap[metabolite]["AMP", "c"], 
         Toolbox`Private`wrap[metabolite]["AMP", "c"]}, 
       "BoundInhibitors" -> {}, "CatalyticSites" -> Infinity, 
       "ActivationSites" -> 4, "InhibitionSites" -> 4}] -> 
     "\!\(\*SubscriptBox[\(PFK_R\), \(3, A\)]\)", 
    enzyme[{"ID" -> "PFK", "Compartment" -> "c", "BoundCatalytic" -> 
        {Toolbox`Private`wrap[metabolite]["ATP", "c"]}, 
       "BoundActivators" -> {Toolbox`Private`wrap[metabolite]["AMP", "c"], 
         Toolbox`Private`wrap[metabolite]["AMP", "c"], 
         Toolbox`Private`wrap[metabolite]["AMP", "c"], 
         Toolbox`Private`wrap[metabolite]["AMP", "c"]}, 
       "BoundInhibitors" -> {}, "CatalyticSites" -> Infinity, 
       "ActivationSites" -> 4, "InhibitionSites" -> 4}] -> 
     "\!\(\*SubscriptBox[\(PFK_R\), \(4, A\)]\)", 
    enzyme[{"ID" -> "PFK", "Compartment" -> "c", "BoundCatalytic" -> 
        {Toolbox`Private`wrap[metabolite]["ATP", "c"], 
         Toolbox`Private`wrap[metabolite]["F6P", "c"]}, 
       "BoundActivators" -> {}, "BoundInhibitors" -> {}, 
       "CatalyticSites" -> Infinity, "ActivationSites" -> 4, 
       "InhibitionSites" -> 4}] -> 
     "\!\(\*SubscriptBox[\(PFK_R\), \(0, AF\)]\)", 
    enzyme[{"ID" -> "PFK", "Compartment" -> "c", "BoundCatalytic" -> 
        {Toolbox`Private`wrap[metabolite]["ATP", "c"], 
         Toolbox`Private`wrap[metabolite]["F6P", "c"]}, 
       "BoundActivators" -> {Toolbox`Private`wrap[metabolite]["AMP", "c"]}, 
       "BoundInhibitors" -> {}, "CatalyticSites" -> Infinity, 
       "ActivationSites" -> 4, "InhibitionSites" -> 4}] -> 
     "\!\(\*SubscriptBox[\(PFK_R\), \(1, AF\)]\)", 
    enzyme[{"ID" -> "PFK", "Compartment" -> "c", "BoundCatalytic" -> 
        {Toolbox`Private`wrap[metabolite]["ATP", "c"], 
         Toolbox`Private`wrap[metabolite]["F6P", "c"]}, 
       "BoundActivators" -> {Toolbox`Private`wrap[metabolite]["AMP", "c"], 
         Toolbox`Private`wrap[metabolite]["AMP", "c"]}, 
       "BoundInhibitors" -> {}, "CatalyticSites" -> Infinity, 
       "ActivationSites" -> 4, "InhibitionSites" -> 4}] -> 
     "\!\(\*SubscriptBox[\(PFK_R\), \(2, AF\)]\)", 
    enzyme[{"ID" -> "PFK", "Compartment" -> "c", "BoundCatalytic" -> 
        {Toolbox`Private`wrap[metabolite]["ATP", "c"], 
         Toolbox`Private`wrap[metabolite]["F6P", "c"]}, 
       "BoundActivators" -> {Toolbox`Private`wrap[metabolite]["AMP", "c"], 
         Toolbox`Private`wrap[metabolite]["AMP", "c"], 
         Toolbox`Private`wrap[metabolite]["AMP", "c"]}, 
       "BoundInhibitors" -> {}, "CatalyticSites" -> Infinity, 
       "ActivationSites" -> 4, "InhibitionSites" -> 4}] -> 
     "\!\(\*SubscriptBox[\(PFK_R\), \(3, AF\)]\)", 
    enzyme[{"ID" -> "PFK", "Compartment" -> "c", "BoundCatalytic" -> 
        {Toolbox`Private`wrap[metabolite]["ATP", "c"], 
         Toolbox`Private`wrap[metabolite]["F6P", "c"]}, 
       "BoundActivators" -> {Toolbox`Private`wrap[metabolite]["AMP", "c"], 
         Toolbox`Private`wrap[metabolite]["AMP", "c"], 
         Toolbox`Private`wrap[metabolite]["AMP", "c"], 
         Toolbox`Private`wrap[metabolite]["AMP", "c"]}, 
       "BoundInhibitors" -> {}, "CatalyticSites" -> Infinity, 
       "ActivationSites" -> 4, "InhibitionSites" -> 4}] -> 
     "\!\(\*SubscriptBox[\(PFK_R\), \(4, AF\)]\)", 
    enzyme[{"ID" -> "PFK_T", "Compartment" -> "c", "BoundCatalytic" -> {}, 
       "BoundActivators" -> {}, "BoundInhibitors" -> {}, 
       "CatalyticSites" -> Infinity, "ActivationSites" -> 4, 
       "InhibitionSites" -> 4}] -> "\!\(\*SubscriptBox[\(PFK_T\), \(0\)]\)", 
    enzyme[{"ID" -> "PFK_T", "Compartment" -> "c", "BoundCatalytic" -> {}, 
       "BoundActivators" -> {}, "BoundInhibitors" -> 
        {Toolbox`Private`wrap[metabolite]["ATP", "c"]}, 
       "CatalyticSites" -> Infinity, "ActivationSites" -> 4, 
       "InhibitionSites" -> 4}] -> "\!\(\*SubscriptBox[\(PFK_T\), \(1\)]\)", 
    enzyme[{"ID" -> "PFK_T", "Compartment" -> "c", "BoundCatalytic" -> {}, 
       "BoundActivators" -> {}, "BoundInhibitors" -> 
        {Toolbox`Private`wrap[metabolite]["ATP", "c"], 
         Toolbox`Private`wrap[metabolite]["ATP", "c"]}, 
       "CatalyticSites" -> Infinity, "ActivationSites" -> 4, 
       "InhibitionSites" -> 4}] -> "\!\(\*SubscriptBox[\(PFK_T\), \(2\)]\)", 
    enzyme[{"ID" -> "PFK_T", "Compartment" -> "c", "BoundCatalytic" -> {}, 
       "BoundActivators" -> {}, "BoundInhibitors" -> 
        {Toolbox`Private`wrap[metabolite]["ATP", "c"], 
         Toolbox`Private`wrap[metabolite]["ATP", "c"], 
         Toolbox`Private`wrap[metabolite]["ATP", "c"]}, 
       "CatalyticSites" -> Infinity, "ActivationSites" -> 4, 
       "InhibitionSites" -> 4}] -> "\!\(\*SubscriptBox[\(PFK_T\), \(3\)]\)", 
    enzyme[{"ID" -> "PFK_T", "Compartment" -> "c", "BoundCatalytic" -> {}, 
       "BoundActivators" -> {}, "BoundInhibitors" -> 
        {Toolbox`Private`wrap[metabolite]["ATP", "c"], 
         Toolbox`Private`wrap[metabolite]["ATP", "c"], 
         Toolbox`Private`wrap[metabolite]["ATP", "c"], 
         Toolbox`Private`wrap[metabolite]["ATP", "c"]}, 
       "CatalyticSites" -> Infinity, "ActivationSites" -> 4, 
       "InhibitionSites" -> 4}] -> "\!\(\*SubscriptBox[\(PFK_T\), \(4\)]\)", 
    enzyme[{"ID" -> "PK", "Compartment" -> "c", "BoundCatalytic" -> {}, 
       "BoundActivators" -> {}, "BoundInhibitors" -> {}, 
       "CatalyticSites" -> Infinity, "ActivationSites" -> 4, 
       "InhibitionSites" -> 4}] -> "\!\(\*SubscriptBox[\(PK_R\), \(0\)]\)", 
    enzyme[{"ID" -> "PK", "Compartment" -> "c", "BoundCatalytic" -> {}, 
       "BoundActivators" -> {Toolbox`Private`wrap[metabolite]["FDP", "c"]}, 
       "BoundInhibitors" -> {}, "CatalyticSites" -> Infinity, 
       "ActivationSites" -> 4, "InhibitionSites" -> 4}] -> 
     "\!\(\*SubscriptBox[\(PK_R\), \(1\)]\)", 
    enzyme[{"ID" -> "PK", "Compartment" -> "c", "BoundCatalytic" -> {}, 
       "BoundActivators" -> {Toolbox`Private`wrap[metabolite]["FDP", "c"], 
         Toolbox`Private`wrap[metabolite]["FDP", "c"]}, 
       "BoundInhibitors" -> {}, "CatalyticSites" -> Infinity, 
       "ActivationSites" -> 4, "InhibitionSites" -> 4}] -> 
     "\!\(\*SubscriptBox[\(PK_R\), \(2\)]\)", 
    enzyme[{"ID" -> "PK", "Compartment" -> "c", "BoundCatalytic" -> {}, 
       "BoundActivators" -> {Toolbox`Private`wrap[metabolite]["FDP", "c"], 
         Toolbox`Private`wrap[metabolite]["FDP", "c"], 
         Toolbox`Private`wrap[metabolite]["FDP", "c"]}, 
       "BoundInhibitors" -> {}, "CatalyticSites" -> Infinity, 
       "ActivationSites" -> 4, "InhibitionSites" -> 4}] -> 
     "\!\(\*SubscriptBox[\(PK_R\), \(3\)]\)", 
    enzyme[{"ID" -> "PK", "Compartment" -> "c", "BoundCatalytic" -> {}, 
       "BoundActivators" -> {Toolbox`Private`wrap[metabolite]["FDP", "c"], 
         Toolbox`Private`wrap[metabolite]["FDP", "c"], 
         Toolbox`Private`wrap[metabolite]["FDP", "c"], 
         Toolbox`Private`wrap[metabolite]["FDP", "c"]}, 
       "BoundInhibitors" -> {}, "CatalyticSites" -> Infinity, 
       "ActivationSites" -> 4, "InhibitionSites" -> 4}] -> 
     "\!\(\*SubscriptBox[\(PK_R\), \(4\)]\)", 
    enzyme[{"ID" -> "PK", "Compartment" -> "c", "BoundCatalytic" -> 
        {Toolbox`Private`wrap[metabolite]["ADP", "c"]}, 
       "BoundActivators" -> {}, "BoundInhibitors" -> {}, 
       "CatalyticSites" -> Infinity, "ActivationSites" -> 4, 
       "InhibitionSites" -> 4}] -> 
     "\!\(\*SubscriptBox[\(PK_R\), \(0, A\)]\)", 
    enzyme[{"ID" -> "PK", "Compartment" -> "c", "BoundCatalytic" -> 
        {Toolbox`Private`wrap[metabolite]["ADP", "c"]}, 
       "BoundActivators" -> {Toolbox`Private`wrap[metabolite]["FDP", "c"]}, 
       "BoundInhibitors" -> {}, "CatalyticSites" -> Infinity, 
       "ActivationSites" -> 4, "InhibitionSites" -> 4}] -> 
     "\!\(\*SubscriptBox[\(PK_R\), \(1, A\)]\)", 
    enzyme[{"ID" -> "PK", "Compartment" -> "c", "BoundCatalytic" -> 
        {Toolbox`Private`wrap[metabolite]["ADP", "c"]}, 
       "BoundActivators" -> {Toolbox`Private`wrap[metabolite]["FDP", "c"], 
         Toolbox`Private`wrap[metabolite]["FDP", "c"]}, 
       "BoundInhibitors" -> {}, "CatalyticSites" -> Infinity, 
       "ActivationSites" -> 4, "InhibitionSites" -> 4}] -> 
     "\!\(\*SubscriptBox[\(PK_R\), \(2, A\)]\)", 
    enzyme[{"ID" -> "PK", "Compartment" -> "c", "BoundCatalytic" -> 
        {Toolbox`Private`wrap[metabolite]["ADP", "c"]}, 
       "BoundActivators" -> {Toolbox`Private`wrap[metabolite]["FDP", "c"], 
         Toolbox`Private`wrap[metabolite]["FDP", "c"], 
         Toolbox`Private`wrap[metabolite]["FDP", "c"]}, 
       "BoundInhibitors" -> {}, "CatalyticSites" -> Infinity, 
       "ActivationSites" -> 4, "InhibitionSites" -> 4}] -> 
     "\!\(\*SubscriptBox[\(PK_R\), \(3, A\)]\)", 
    enzyme[{"ID" -> "PK", "Compartment" -> "c", "BoundCatalytic" -> 
        {Toolbox`Private`wrap[metabolite]["ADP", "c"]}, 
       "BoundActivators" -> {Toolbox`Private`wrap[metabolite]["FDP", "c"], 
         Toolbox`Private`wrap[metabolite]["FDP", "c"], 
         Toolbox`Private`wrap[metabolite]["FDP", "c"], 
         Toolbox`Private`wrap[metabolite]["FDP", "c"]}, 
       "BoundInhibitors" -> {}, "CatalyticSites" -> Infinity, 
       "ActivationSites" -> 4, "InhibitionSites" -> 4}] -> 
     "\!\(\*SubscriptBox[\(PK_R\), \(4, A\)]\)", 
    enzyme[{"ID" -> "PK", "Compartment" -> "c", "BoundCatalytic" -> 
        {Toolbox`Private`wrap[metabolite]["PEP", "c"]}, 
       "BoundActivators" -> {}, "BoundInhibitors" -> {}, 
       "CatalyticSites" -> Infinity, "ActivationSites" -> 4, 
       "InhibitionSites" -> 4}] -> 
     "\!\(\*SubscriptBox[\(PK_R\), \(0, P\)]\)", 
    enzyme[{"ID" -> "PK", "Compartment" -> "c", "BoundCatalytic" -> 
        {Toolbox`Private`wrap[metabolite]["PEP", "c"]}, 
       "BoundActivators" -> {Toolbox`Private`wrap[metabolite]["FDP", "c"]}, 
       "BoundInhibitors" -> {}, "CatalyticSites" -> Infinity, 
       "ActivationSites" -> 4, "InhibitionSites" -> 4}] -> 
     "\!\(\*SubscriptBox[\(PK_R\), \(1, P\)]\)", 
    enzyme[{"ID" -> "PK", "Compartment" -> "c", "BoundCatalytic" -> 
        {Toolbox`Private`wrap[metabolite]["PEP", "c"]}, 
       "BoundActivators" -> {Toolbox`Private`wrap[metabolite]["FDP", "c"], 
         Toolbox`Private`wrap[metabolite]["FDP", "c"]}, 
       "BoundInhibitors" -> {}, "CatalyticSites" -> Infinity, 
       "ActivationSites" -> 4, "InhibitionSites" -> 4}] -> 
     "\!\(\*SubscriptBox[\(PK_R\), \(2, P\)]\)", 
    enzyme[{"ID" -> "PK", "Compartment" -> "c", "BoundCatalytic" -> 
        {Toolbox`Private`wrap[metabolite]["PEP", "c"]}, 
       "BoundActivators" -> {Toolbox`Private`wrap[metabolite]["FDP", "c"], 
         Toolbox`Private`wrap[metabolite]["FDP", "c"], 
         Toolbox`Private`wrap[metabolite]["FDP", "c"]}, 
       "BoundInhibitors" -> {}, "CatalyticSites" -> Infinity, 
       "ActivationSites" -> 4, "InhibitionSites" -> 4}] -> 
     "\!\(\*SubscriptBox[\(PK_R\), \(3, P\)]\)", 
    enzyme[{"ID" -> "PK", "Compartment" -> "c", "BoundCatalytic" -> 
        {Toolbox`Private`wrap[metabolite]["PEP", "c"]}, 
       "BoundActivators" -> {Toolbox`Private`wrap[metabolite]["FDP", "c"], 
         Toolbox`Private`wrap[metabolite]["FDP", "c"], 
         Toolbox`Private`wrap[metabolite]["FDP", "c"], 
         Toolbox`Private`wrap[metabolite]["FDP", "c"]}, 
       "BoundInhibitors" -> {}, "CatalyticSites" -> Infinity, 
       "ActivationSites" -> 4, "InhibitionSites" -> 4}] -> 
     "\!\(\*SubscriptBox[\(PK_R\), \(4, P\)]\)", 
    enzyme[{"ID" -> "PK", "Compartment" -> "c", "BoundCatalytic" -> 
        {Toolbox`Private`wrap[metabolite]["ADP", "c"], 
         Toolbox`Private`wrap[metabolite]["PEP", "c"]}, 
       "BoundActivators" -> {}, "BoundInhibitors" -> {}, 
       "CatalyticSites" -> Infinity, "ActivationSites" -> 4, 
       "InhibitionSites" -> 4}] -> 
     "\!\(\*SubscriptBox[\(PK_R\), \(0, AP\)]\)", 
    enzyme[{"ID" -> "PK", "Compartment" -> "c", "BoundCatalytic" -> 
        {Toolbox`Private`wrap[metabolite]["ADP", "c"], 
         Toolbox`Private`wrap[metabolite]["PEP", "c"]}, 
       "BoundActivators" -> {Toolbox`Private`wrap[metabolite]["FDP", "c"]}, 
       "BoundInhibitors" -> {}, "CatalyticSites" -> Infinity, 
       "ActivationSites" -> 4, "InhibitionSites" -> 4}] -> 
     "\!\(\*SubscriptBox[\(PK_R\), \(1, AP\)]\)", 
    enzyme[{"ID" -> "PK", "Compartment" -> "c", "BoundCatalytic" -> 
        {Toolbox`Private`wrap[metabolite]["ADP", "c"], 
         Toolbox`Private`wrap[metabolite]["PEP", "c"]}, 
       "BoundActivators" -> {Toolbox`Private`wrap[metabolite]["FDP", "c"], 
         Toolbox`Private`wrap[metabolite]["FDP", "c"]}, 
       "BoundInhibitors" -> {}, "CatalyticSites" -> Infinity, 
       "ActivationSites" -> 4, "InhibitionSites" -> 4}] -> 
     "\!\(\*SubscriptBox[\(PK_R\), \(2, AP\)]\)", 
    enzyme[{"ID" -> "PK", "Compartment" -> "c", "BoundCatalytic" -> 
        {Toolbox`Private`wrap[metabolite]["ADP", "c"], 
         Toolbox`Private`wrap[metabolite]["PEP", "c"]}, 
       "BoundActivators" -> {Toolbox`Private`wrap[metabolite]["FDP", "c"], 
         Toolbox`Private`wrap[metabolite]["FDP", "c"], 
         Toolbox`Private`wrap[metabolite]["FDP", "c"]}, 
       "BoundInhibitors" -> {}, "CatalyticSites" -> Infinity, 
       "ActivationSites" -> 4, "InhibitionSites" -> 4}] -> 
     "\!\(\*SubscriptBox[\(PK_R\), \(3, AP\)]\)", 
    enzyme[{"ID" -> "PK", "Compartment" -> "c", "BoundCatalytic" -> 
        {Toolbox`Private`wrap[metabolite]["ADP", "c"], 
         Toolbox`Private`wrap[metabolite]["PEP", "c"]}, 
       "BoundActivators" -> {Toolbox`Private`wrap[metabolite]["FDP", "c"], 
         Toolbox`Private`wrap[metabolite]["FDP", "c"], 
         Toolbox`Private`wrap[metabolite]["FDP", "c"], 
         Toolbox`Private`wrap[metabolite]["FDP", "c"]}, 
       "BoundInhibitors" -> {}, "CatalyticSites" -> Infinity, 
       "ActivationSites" -> 4, "InhibitionSites" -> 4}] -> 
     "\!\(\*SubscriptBox[\(PK_R\), \(4, AP\)]\)", 
    enzyme[{"ID" -> "PK_T", "Compartment" -> "c", "BoundCatalytic" -> {}, 
       "BoundActivators" -> {}, "BoundInhibitors" -> {}, 
       "CatalyticSites" -> Infinity, "ActivationSites" -> 4, 
       "InhibitionSites" -> 4}] -> "\!\(\*SubscriptBox[\(PK_T\), \(0\)]\)", 
    enzyme[{"ID" -> "PK_T", "Compartment" -> "c", "BoundCatalytic" -> {}, 
       "BoundActivators" -> {}, "BoundInhibitors" -> 
        {Toolbox`Private`wrap[metabolite]["ATP", "c"]}, 
       "CatalyticSites" -> Infinity, "ActivationSites" -> 4, 
       "InhibitionSites" -> 4}] -> "\!\(\*SubscriptBox[\(PK_T\), \(1\)]\)", 
    enzyme[{"ID" -> "PK_T", "Compartment" -> "c", "BoundCatalytic" -> {}, 
       "BoundActivators" -> {}, "BoundInhibitors" -> 
        {Toolbox`Private`wrap[metabolite]["ATP", "c"], 
         Toolbox`Private`wrap[metabolite]["ATP", "c"]}, 
       "CatalyticSites" -> Infinity, "ActivationSites" -> 4, 
       "InhibitionSites" -> 4}] -> "\!\(\*SubscriptBox[\(PK_T\), \(2\)]\)", 
    enzyme[{"ID" -> "PK_T", "Compartment" -> "c", "BoundCatalytic" -> {}, 
       "BoundActivators" -> {}, "BoundInhibitors" -> 
        {Toolbox`Private`wrap[metabolite]["ATP", "c"], 
         Toolbox`Private`wrap[metabolite]["ATP", "c"], 
         Toolbox`Private`wrap[metabolite]["ATP", "c"]}, 
       "CatalyticSites" -> Infinity, "ActivationSites" -> 4, 
       "InhibitionSites" -> 4}] -> "\!\(\*SubscriptBox[\(PK_T\), \(3\)]\)", 
    enzyme[{"ID" -> "PK_T", "Compartment" -> "c", "BoundCatalytic" -> {}, 
       "BoundActivators" -> {}, "BoundInhibitors" -> 
        {Toolbox`Private`wrap[metabolite]["ATP", "c"], 
         Toolbox`Private`wrap[metabolite]["ATP", "c"], 
         Toolbox`Private`wrap[metabolite]["ATP", "c"], 
         Toolbox`Private`wrap[metabolite]["ATP", "c"]}, 
       "CatalyticSites" -> Infinity, "ActivationSites" -> 4, 
       "InhibitionSites" -> 4}] -> "\!\(\*SubscriptBox[\(PK_T\), \(4\)]\)"}, 
  "Ignore" -> {metabolite["H", "c"], metabolite["H2O", "c"]}, 
  "ID" -> 
   "Glycolysis \[Union] MASSmodel$1093 \[Union] PFK Module \[Union] \
PK_Module", "Name" -> "MASSmodel$774 \[Union] Hemoglobin \[Union] \
MASSmodel$783 \[Union] MASSmodel$884", "CustomRateLaws" -> 
   {v["PFK_R01"] -> parameter["Volume", "c"]*rateconst["PFK_A", True]*
      (-(enzyme[{"ID" -> "PFK", "Compartment" -> "c", "BoundCatalytic" -> 
             {Toolbox`Private`wrap[metabolite]["ATP", "c"]}, 
            "BoundActivators" -> {}, "BoundInhibitors" -> {}, 
            "CatalyticSites" -> Infinity, "ActivationSites" -> 4, 
            "InhibitionSites" -> 4}][t]/Keq["PFK_A"]) + 
       enzyme[{"ID" -> "PFK", "Compartment" -> "c", "BoundCatalytic" -> {}, 
           "BoundActivators" -> {}, "BoundInhibitors" -> {}, 
           "CatalyticSites" -> Infinity, "ActivationSites" -> 4, 
           "InhibitionSites" -> 4}][t]*metabolite["ATP", "c"][t]), 
    v["PFK_R02"] -> parameter["Volume", "c"]*rateconst["PFK_F", True]*
      (-(enzyme[{"ID" -> "PFK", "Compartment" -> "c", "BoundCatalytic" -> 
             {Toolbox`Private`wrap[metabolite]["ATP", "c"], 
              Toolbox`Private`wrap[metabolite]["F6P", "c"]}, 
            "BoundActivators" -> {}, "BoundInhibitors" -> {}, 
            "CatalyticSites" -> Infinity, "ActivationSites" -> 4, 
            "InhibitionSites" -> 4}][t]/Keq["PFK_F"]) + 
       enzyme[{"ID" -> "PFK", "Compartment" -> "c", "BoundCatalytic" -> 
            {Toolbox`Private`wrap[metabolite]["ATP", "c"]}, 
           "BoundActivators" -> {}, "BoundInhibitors" -> {}, 
           "CatalyticSites" -> Infinity, "ActivationSites" -> 4, 
           "InhibitionSites" -> 4}][t]*metabolite["F6P", "c"][t]), 
    v["PFK_R03"] -> parameter["Volume", "c"]*rateconst["PFK", True]*
      enzyme[{"ID" -> "PFK", "Compartment" -> "c", "BoundCatalytic" -> 
          {Toolbox`Private`wrap[metabolite]["ATP", "c"], 
           Toolbox`Private`wrap[metabolite]["F6P", "c"]}, 
         "BoundActivators" -> {}, "BoundInhibitors" -> {}, 
         "CatalyticSites" -> Infinity, "ActivationSites" -> 4, 
         "InhibitionSites" -> 4}][t], v["PFK_R11"] -> 
     parameter["Volume", "c"]*rateconst["PFK_A", True]*
      (-(enzyme[{"ID" -> "PFK", "Compartment" -> "c", "BoundCatalytic" -> 
             {Toolbox`Private`wrap[metabolite]["ATP", "c"]}, 
            "BoundActivators" -> {Toolbox`Private`wrap[metabolite]["AMP", 
               "c"]}, "BoundInhibitors" -> {}, "CatalyticSites" -> Infinity, 
            "ActivationSites" -> 4, "InhibitionSites" -> 4}][t]/
         Keq["PFK_A"]) + enzyme[{"ID" -> "PFK", "Compartment" -> "c", 
           "BoundCatalytic" -> {}, "BoundActivators" -> 
            {Toolbox`Private`wrap[metabolite]["AMP", "c"]}, 
           "BoundInhibitors" -> {}, "CatalyticSites" -> Infinity, 
           "ActivationSites" -> 4, "InhibitionSites" -> 4}][t]*
        metabolite["ATP", "c"][t]), v["PFK_R12"] -> 
     parameter["Volume", "c"]*rateconst["PFK_F", True]*
      (-(enzyme[{"ID" -> "PFK", "Compartment" -> "c", "BoundCatalytic" -> 
             {Toolbox`Private`wrap[metabolite]["ATP", "c"], 
              Toolbox`Private`wrap[metabolite]["F6P", "c"]}, 
            "BoundActivators" -> {Toolbox`Private`wrap[metabolite]["AMP", 
               "c"]}, "BoundInhibitors" -> {}, "CatalyticSites" -> Infinity, 
            "ActivationSites" -> 4, "InhibitionSites" -> 4}][t]/
         Keq["PFK_F"]) + enzyme[{"ID" -> "PFK", "Compartment" -> "c", 
           "BoundCatalytic" -> {Toolbox`Private`wrap[metabolite]["ATP", 
              "c"]}, "BoundActivators" -> {Toolbox`Private`wrap[metabolite][
              "AMP", "c"]}, "BoundInhibitors" -> {}, "CatalyticSites" -> 
            Infinity, "ActivationSites" -> 4, "InhibitionSites" -> 4}][t]*
        metabolite["F6P", "c"][t]), v["PFK_R13"] -> 
     parameter["Volume", "c"]*rateconst["PFK", True]*
      enzyme[{"ID" -> "PFK", "Compartment" -> "c", "BoundCatalytic" -> 
          {Toolbox`Private`wrap[metabolite]["ATP", "c"], 
           Toolbox`Private`wrap[metabolite]["F6P", "c"]}, 
         "BoundActivators" -> {Toolbox`Private`wrap[metabolite]["AMP", "c"]}, 
         "BoundInhibitors" -> {}, "CatalyticSites" -> Infinity, 
         "ActivationSites" -> 4, "InhibitionSites" -> 4}][t], 
    v["PFK_R21"] -> parameter["Volume", "c"]*rateconst["PFK_A", True]*
      (-(enzyme[{"ID" -> "PFK", "Compartment" -> "c", "BoundCatalytic" -> 
             {Toolbox`Private`wrap[metabolite]["ATP", "c"]}, 
            "BoundActivators" -> {Toolbox`Private`wrap[metabolite]["AMP", 
               "c"], Toolbox`Private`wrap[metabolite]["AMP", "c"]}, 
            "BoundInhibitors" -> {}, "CatalyticSites" -> Infinity, 
            "ActivationSites" -> 4, "InhibitionSites" -> 4}][t]/
         Keq["PFK_A"]) + enzyme[{"ID" -> "PFK", "Compartment" -> "c", 
           "BoundCatalytic" -> {}, "BoundActivators" -> 
            {Toolbox`Private`wrap[metabolite]["AMP", "c"], 
             Toolbox`Private`wrap[metabolite]["AMP", "c"]}, 
           "BoundInhibitors" -> {}, "CatalyticSites" -> Infinity, 
           "ActivationSites" -> 4, "InhibitionSites" -> 4}][t]*
        metabolite["ATP", "c"][t]), v["PFK_R22"] -> 
     parameter["Volume", "c"]*rateconst["PFK_F", True]*
      (-(enzyme[{"ID" -> "PFK", "Compartment" -> "c", "BoundCatalytic" -> 
             {Toolbox`Private`wrap[metabolite]["ATP", "c"], 
              Toolbox`Private`wrap[metabolite]["F6P", "c"]}, 
            "BoundActivators" -> {Toolbox`Private`wrap[metabolite]["AMP", 
               "c"], Toolbox`Private`wrap[metabolite]["AMP", "c"]}, 
            "BoundInhibitors" -> {}, "CatalyticSites" -> Infinity, 
            "ActivationSites" -> 4, "InhibitionSites" -> 4}][t]/
         Keq["PFK_F"]) + enzyme[{"ID" -> "PFK", "Compartment" -> "c", 
           "BoundCatalytic" -> {Toolbox`Private`wrap[metabolite]["ATP", 
              "c"]}, "BoundActivators" -> {Toolbox`Private`wrap[metabolite][
              "AMP", "c"], Toolbox`Private`wrap[metabolite]["AMP", "c"]}, 
           "BoundInhibitors" -> {}, "CatalyticSites" -> Infinity, 
           "ActivationSites" -> 4, "InhibitionSites" -> 4}][t]*
        metabolite["F6P", "c"][t]), v["PFK_R23"] -> 
     parameter["Volume", "c"]*rateconst["PFK", True]*
      enzyme[{"ID" -> "PFK", "Compartment" -> "c", "BoundCatalytic" -> 
          {Toolbox`Private`wrap[metabolite]["ATP", "c"], 
           Toolbox`Private`wrap[metabolite]["F6P", "c"]}, 
         "BoundActivators" -> {Toolbox`Private`wrap[metabolite]["AMP", "c"], 
           Toolbox`Private`wrap[metabolite]["AMP", "c"]}, 
         "BoundInhibitors" -> {}, "CatalyticSites" -> Infinity, 
         "ActivationSites" -> 4, "InhibitionSites" -> 4}][t], 
    v["PFK_R31"] -> parameter["Volume", "c"]*rateconst["PFK_A", True]*
      (-(enzyme[{"ID" -> "PFK", "Compartment" -> "c", "BoundCatalytic" -> 
             {Toolbox`Private`wrap[metabolite]["ATP", "c"]}, 
            "BoundActivators" -> {Toolbox`Private`wrap[metabolite]["AMP", 
               "c"], Toolbox`Private`wrap[metabolite]["AMP", "c"], 
              Toolbox`Private`wrap[metabolite]["AMP", "c"]}, 
            "BoundInhibitors" -> {}, "CatalyticSites" -> Infinity, 
            "ActivationSites" -> 4, "InhibitionSites" -> 4}][t]/
         Keq["PFK_A"]) + enzyme[{"ID" -> "PFK", "Compartment" -> "c", 
           "BoundCatalytic" -> {}, "BoundActivators" -> 
            {Toolbox`Private`wrap[metabolite]["AMP", "c"], 
             Toolbox`Private`wrap[metabolite]["AMP", "c"], 
             Toolbox`Private`wrap[metabolite]["AMP", "c"]}, 
           "BoundInhibitors" -> {}, "CatalyticSites" -> Infinity, 
           "ActivationSites" -> 4, "InhibitionSites" -> 4}][t]*
        metabolite["ATP", "c"][t]), v["PFK_R32"] -> 
     parameter["Volume", "c"]*rateconst["PFK_F", True]*
      (-(enzyme[{"ID" -> "PFK", "Compartment" -> "c", "BoundCatalytic" -> 
             {Toolbox`Private`wrap[metabolite]["ATP", "c"], 
              Toolbox`Private`wrap[metabolite]["F6P", "c"]}, 
            "BoundActivators" -> {Toolbox`Private`wrap[metabolite]["AMP", 
               "c"], Toolbox`Private`wrap[metabolite]["AMP", "c"], 
              Toolbox`Private`wrap[metabolite]["AMP", "c"]}, 
            "BoundInhibitors" -> {}, "CatalyticSites" -> Infinity, 
            "ActivationSites" -> 4, "InhibitionSites" -> 4}][t]/
         Keq["PFK_F"]) + enzyme[{"ID" -> "PFK", "Compartment" -> "c", 
           "BoundCatalytic" -> {Toolbox`Private`wrap[metabolite]["ATP", 
              "c"]}, "BoundActivators" -> {Toolbox`Private`wrap[metabolite][
              "AMP", "c"], Toolbox`Private`wrap[metabolite]["AMP", "c"], 
             Toolbox`Private`wrap[metabolite]["AMP", "c"]}, 
           "BoundInhibitors" -> {}, "CatalyticSites" -> Infinity, 
           "ActivationSites" -> 4, "InhibitionSites" -> 4}][t]*
        metabolite["F6P", "c"][t]), v["PFK_R33"] -> 
     parameter["Volume", "c"]*rateconst["PFK", True]*
      enzyme[{"ID" -> "PFK", "Compartment" -> "c", "BoundCatalytic" -> 
          {Toolbox`Private`wrap[metabolite]["ATP", "c"], 
           Toolbox`Private`wrap[metabolite]["F6P", "c"]}, 
         "BoundActivators" -> {Toolbox`Private`wrap[metabolite]["AMP", "c"], 
           Toolbox`Private`wrap[metabolite]["AMP", "c"], 
           Toolbox`Private`wrap[metabolite]["AMP", "c"]}, 
         "BoundInhibitors" -> {}, "CatalyticSites" -> Infinity, 
         "ActivationSites" -> 4, "InhibitionSites" -> 4}][t], 
    v["PFK_R41"] -> parameter["Volume", "c"]*rateconst["PFK_A", True]*
      (-(enzyme[{"ID" -> "PFK", "Compartment" -> "c", "BoundCatalytic" -> 
             {Toolbox`Private`wrap[metabolite]["ATP", "c"]}, 
            "BoundActivators" -> {Toolbox`Private`wrap[metabolite]["AMP", 
               "c"], Toolbox`Private`wrap[metabolite]["AMP", "c"], 
              Toolbox`Private`wrap[metabolite]["AMP", "c"], 
              Toolbox`Private`wrap[metabolite]["AMP", "c"]}, 
            "BoundInhibitors" -> {}, "CatalyticSites" -> Infinity, 
            "ActivationSites" -> 4, "InhibitionSites" -> 4}][t]/
         Keq["PFK_A"]) + enzyme[{"ID" -> "PFK", "Compartment" -> "c", 
           "BoundCatalytic" -> {}, "BoundActivators" -> 
            {Toolbox`Private`wrap[metabolite]["AMP", "c"], 
             Toolbox`Private`wrap[metabolite]["AMP", "c"], 
             Toolbox`Private`wrap[metabolite]["AMP", "c"], 
             Toolbox`Private`wrap[metabolite]["AMP", "c"]}, 
           "BoundInhibitors" -> {}, "CatalyticSites" -> Infinity, 
           "ActivationSites" -> 4, "InhibitionSites" -> 4}][t]*
        metabolite["ATP", "c"][t]), v["PFK_R42"] -> 
     parameter["Volume", "c"]*rateconst["PFK_F", True]*
      (-(enzyme[{"ID" -> "PFK", "Compartment" -> "c", "BoundCatalytic" -> 
             {Toolbox`Private`wrap[metabolite]["ATP", "c"], 
              Toolbox`Private`wrap[metabolite]["F6P", "c"]}, 
            "BoundActivators" -> {Toolbox`Private`wrap[metabolite]["AMP", 
               "c"], Toolbox`Private`wrap[metabolite]["AMP", "c"], 
              Toolbox`Private`wrap[metabolite]["AMP", "c"], 
              Toolbox`Private`wrap[metabolite]["AMP", "c"]}, 
            "BoundInhibitors" -> {}, "CatalyticSites" -> Infinity, 
            "ActivationSites" -> 4, "InhibitionSites" -> 4}][t]/
         Keq["PFK_F"]) + enzyme[{"ID" -> "PFK", "Compartment" -> "c", 
           "BoundCatalytic" -> {Toolbox`Private`wrap[metabolite]["ATP", 
              "c"]}, "BoundActivators" -> {Toolbox`Private`wrap[metabolite][
              "AMP", "c"], Toolbox`Private`wrap[metabolite]["AMP", "c"], 
             Toolbox`Private`wrap[metabolite]["AMP", "c"], 
             Toolbox`Private`wrap[metabolite]["AMP", "c"]}, 
           "BoundInhibitors" -> {}, "CatalyticSites" -> Infinity, 
           "ActivationSites" -> 4, "InhibitionSites" -> 4}][t]*
        metabolite["F6P", "c"][t]), v["PFK_R43"] -> 
     parameter["Volume", "c"]*rateconst["PFK", True]*
      enzyme[{"ID" -> "PFK", "Compartment" -> "c", "BoundCatalytic" -> 
          {Toolbox`Private`wrap[metabolite]["ATP", "c"], 
           Toolbox`Private`wrap[metabolite]["F6P", "c"]}, 
         "BoundActivators" -> {Toolbox`Private`wrap[metabolite]["AMP", "c"], 
           Toolbox`Private`wrap[metabolite]["AMP", "c"], 
           Toolbox`Private`wrap[metabolite]["AMP", "c"], 
           Toolbox`Private`wrap[metabolite]["AMP", "c"]}, 
         "BoundInhibitors" -> {}, "CatalyticSites" -> Infinity, 
         "ActivationSites" -> 4, "InhibitionSites" -> 4}][t], 
    v["PFK_R10"] -> rateconst["PFK_ACT", True]*
      (-(enzyme[{"ID" -> "PFK", "Compartment" -> "c", "BoundCatalytic" -> {}, 
            "BoundActivators" -> {Toolbox`Private`wrap[metabolite]["AMP", 
               "c"]}, "BoundInhibitors" -> {}, "CatalyticSites" -> Infinity, 
            "ActivationSites" -> 4, "InhibitionSites" -> 4}][t]/
         Keq["PFK_ACT"]) + 4*enzyme[{"ID" -> "PFK", "Compartment" -> "c", 
           "BoundCatalytic" -> {}, "BoundActivators" -> {}, 
           "BoundInhibitors" -> {}, "CatalyticSites" -> Infinity, 
           "ActivationSites" -> 4, "InhibitionSites" -> 4}][t]*
        metabolite["AMP", "c"][t]), v["PFK_R20"] -> 
     rateconst["PFK_ACT", True]*
      ((-2*enzyme[{"ID" -> "PFK", "Compartment" -> "c", "BoundCatalytic" -> 
             {}, "BoundActivators" -> {Toolbox`Private`wrap[metabolite][
               "AMP", "c"], Toolbox`Private`wrap[metabolite]["AMP", "c"]}, 
            "BoundInhibitors" -> {}, "CatalyticSites" -> Infinity, 
            "ActivationSites" -> 4, "InhibitionSites" -> 4}][t])/
        Keq["PFK_ACT"] + 3*enzyme[{"ID" -> "PFK", "Compartment" -> "c", 
           "BoundCatalytic" -> {}, "BoundActivators" -> 
            {Toolbox`Private`wrap[metabolite]["AMP", "c"]}, 
           "BoundInhibitors" -> {}, "CatalyticSites" -> Infinity, 
           "ActivationSites" -> 4, "InhibitionSites" -> 4}][t]*
        metabolite["AMP", "c"][t]), v["PFK_R30"] -> 
     rateconst["PFK_ACT", True]*
      ((-3*enzyme[{"ID" -> "PFK", "Compartment" -> "c", "BoundCatalytic" -> 
             {}, "BoundActivators" -> {Toolbox`Private`wrap[metabolite][
               "AMP", "c"], Toolbox`Private`wrap[metabolite]["AMP", "c"], 
              Toolbox`Private`wrap[metabolite]["AMP", "c"]}, 
            "BoundInhibitors" -> {}, "CatalyticSites" -> Infinity, 
            "ActivationSites" -> 4, "InhibitionSites" -> 4}][t])/
        Keq["PFK_ACT"] + 2*enzyme[{"ID" -> "PFK", "Compartment" -> "c", 
           "BoundCatalytic" -> {}, "BoundActivators" -> 
            {Toolbox`Private`wrap[metabolite]["AMP", "c"], 
             Toolbox`Private`wrap[metabolite]["AMP", "c"]}, 
           "BoundInhibitors" -> {}, "CatalyticSites" -> Infinity, 
           "ActivationSites" -> 4, "InhibitionSites" -> 4}][t]*
        metabolite["AMP", "c"][t]), v["PFK_R40"] -> 
     rateconst["PFK_ACT", True]*
      ((-4*enzyme[{"ID" -> "PFK", "Compartment" -> "c", "BoundCatalytic" -> 
             {}, "BoundActivators" -> {Toolbox`Private`wrap[metabolite][
               "AMP", "c"], Toolbox`Private`wrap[metabolite]["AMP", "c"], 
              Toolbox`Private`wrap[metabolite]["AMP", "c"], 
              Toolbox`Private`wrap[metabolite]["AMP", "c"]}, 
            "BoundInhibitors" -> {}, "CatalyticSites" -> Infinity, 
            "ActivationSites" -> 4, "InhibitionSites" -> 4}][t])/
        Keq["PFK_ACT"] + enzyme[{"ID" -> "PFK", "Compartment" -> "c", 
           "BoundCatalytic" -> {}, "BoundActivators" -> 
            {Toolbox`Private`wrap[metabolite]["AMP", "c"], 
             Toolbox`Private`wrap[metabolite]["AMP", "c"], 
             Toolbox`Private`wrap[metabolite]["AMP", "c"]}, 
           "BoundInhibitors" -> {}, "CatalyticSites" -> Infinity, 
           "ActivationSites" -> 4, "InhibitionSites" -> 4}][t]*
        metabolite["AMP", "c"][t]), v["PFK_T1"] -> rateconst["PFK_I", True]*
      (-(enzyme[{"ID" -> "PFK_T", "Compartment" -> "c", "BoundCatalytic" -> 
             {}, "BoundActivators" -> {}, "BoundInhibitors" -> 
             {Toolbox`Private`wrap[metabolite]["ATP", "c"]}, 
            "CatalyticSites" -> Infinity, "ActivationSites" -> 4, 
            "InhibitionSites" -> 4}][t]/Keq["PFK_I"]) + 
       4*enzyme[{"ID" -> "PFK_T", "Compartment" -> "c", "BoundCatalytic" -> 
            {}, "BoundActivators" -> {}, "BoundInhibitors" -> {}, 
           "CatalyticSites" -> Infinity, "ActivationSites" -> 4, 
           "InhibitionSites" -> 4}][t]*metabolite["ATP", "c"][t]), 
    v["PFK_T2"] -> rateconst["PFK_I", True]*
      ((-2*enzyme[{"ID" -> "PFK_T", "Compartment" -> "c", "BoundCatalytic" -> 
             {}, "BoundActivators" -> {}, "BoundInhibitors" -> 
             {Toolbox`Private`wrap[metabolite]["ATP", "c"], 
              Toolbox`Private`wrap[metabolite]["ATP", "c"]}, 
            "CatalyticSites" -> Infinity, "ActivationSites" -> 4, 
            "InhibitionSites" -> 4}][t])/Keq["PFK_I"] + 
       3*enzyme[{"ID" -> "PFK_T", "Compartment" -> "c", "BoundCatalytic" -> 
            {}, "BoundActivators" -> {}, "BoundInhibitors" -> 
            {Toolbox`Private`wrap[metabolite]["ATP", "c"]}, 
           "CatalyticSites" -> Infinity, "ActivationSites" -> 4, 
           "InhibitionSites" -> 4}][t]*metabolite["ATP", "c"][t]), 
    v["PFK_T3"] -> rateconst["PFK_I", True]*
      ((-3*enzyme[{"ID" -> "PFK_T", "Compartment" -> "c", "BoundCatalytic" -> 
             {}, "BoundActivators" -> {}, "BoundInhibitors" -> 
             {Toolbox`Private`wrap[metabolite]["ATP", "c"], 
              Toolbox`Private`wrap[metabolite]["ATP", "c"], 
              Toolbox`Private`wrap[metabolite]["ATP", "c"]}, 
            "CatalyticSites" -> Infinity, "ActivationSites" -> 4, 
            "InhibitionSites" -> 4}][t])/Keq["PFK_I"] + 
       2*enzyme[{"ID" -> "PFK_T", "Compartment" -> "c", "BoundCatalytic" -> 
            {}, "BoundActivators" -> {}, "BoundInhibitors" -> 
            {Toolbox`Private`wrap[metabolite]["ATP", "c"], 
             Toolbox`Private`wrap[metabolite]["ATP", "c"]}, 
           "CatalyticSites" -> Infinity, "ActivationSites" -> 4, 
           "InhibitionSites" -> 4}][t]*metabolite["ATP", "c"][t]), 
    v["PFK_T4"] -> rateconst["PFK_I", True]*
      ((-4*enzyme[{"ID" -> "PFK_T", "Compartment" -> "c", "BoundCatalytic" -> 
             {}, "BoundActivators" -> {}, "BoundInhibitors" -> 
             {Toolbox`Private`wrap[metabolite]["ATP", "c"], 
              Toolbox`Private`wrap[metabolite]["ATP", "c"], 
              Toolbox`Private`wrap[metabolite]["ATP", "c"], 
              Toolbox`Private`wrap[metabolite]["ATP", "c"]}, 
            "CatalyticSites" -> Infinity, "ActivationSites" -> 4, 
            "InhibitionSites" -> 4}][t])/Keq["PFK_I"] + 
       enzyme[{"ID" -> "PFK_T", "Compartment" -> "c", "BoundCatalytic" -> {}, 
           "BoundActivators" -> {}, "BoundInhibitors" -> 
            {Toolbox`Private`wrap[metabolite]["ATP", "c"], 
             Toolbox`Private`wrap[metabolite]["ATP", "c"], 
             Toolbox`Private`wrap[metabolite]["ATP", "c"]}, 
           "CatalyticSites" -> Infinity, "ActivationSites" -> 4, 
           "InhibitionSites" -> 4}][t]*metabolite["ATP", "c"][t]), 
    v["PFK_L"] -> parameter["Volume", "c"]*rateconst["PFK_L", True]*
      (enzyme[{"ID" -> "PFK", "Compartment" -> "c", "BoundCatalytic" -> {}, 
          "BoundActivators" -> {}, "BoundInhibitors" -> {}, 
          "CatalyticSites" -> Infinity, "ActivationSites" -> 4, 
          "InhibitionSites" -> 4}][t] - 
       enzyme[{"ID" -> "PFK_T", "Compartment" -> "c", "BoundCatalytic" -> {}, 
           "BoundActivators" -> {}, "BoundInhibitors" -> {}, 
           "CatalyticSites" -> Infinity, "ActivationSites" -> 4, 
           "InhibitionSites" -> 4}][t]/Keq["PFK_L"]), 
    v["PK_R01"] -> parameter["Volume", "c"]*rateconst["PK_P", True]*
      (-(enzyme[{"ID" -> "PK", "Compartment" -> "c", "BoundCatalytic" -> 
             {Toolbox`Private`wrap[metabolite]["PEP", "c"]}, 
            "BoundActivators" -> {}, "BoundInhibitors" -> {}, 
            "CatalyticSites" -> Infinity, "ActivationSites" -> 4, 
            "InhibitionSites" -> 4}][t]/Keq["PK_P"]) + 
       enzyme[{"ID" -> "PK", "Compartment" -> "c", "BoundCatalytic" -> {}, 
           "BoundActivators" -> {}, "BoundInhibitors" -> {}, 
           "CatalyticSites" -> Infinity, "ActivationSites" -> 4, 
           "InhibitionSites" -> 4}][t]*metabolite["PEP", "c"][t]), 
    v["PK_R02"] -> parameter["Volume", "c"]*rateconst["PK_A", True]*
      (-(enzyme[{"ID" -> "PK", "Compartment" -> "c", "BoundCatalytic" -> 
             {Toolbox`Private`wrap[metabolite]["ADP", "c"]}, 
            "BoundActivators" -> {}, "BoundInhibitors" -> {}, 
            "CatalyticSites" -> Infinity, "ActivationSites" -> 4, 
            "InhibitionSites" -> 4}][t]/Keq["PK_A"]) + 
       enzyme[{"ID" -> "PK", "Compartment" -> "c", "BoundCatalytic" -> {}, 
           "BoundActivators" -> {}, "BoundInhibitors" -> {}, 
           "CatalyticSites" -> Infinity, "ActivationSites" -> 4, 
           "InhibitionSites" -> 4}][t]*metabolite["ADP", "c"][t]), 
    v["PK_R03"] -> parameter["Volume", "c"]*rateconst["PK_A", True]*
      (-(enzyme[{"ID" -> "PK", "Compartment" -> "c", "BoundCatalytic" -> 
             {Toolbox`Private`wrap[metabolite]["ADP", "c"], 
              Toolbox`Private`wrap[metabolite]["PEP", "c"]}, 
            "BoundActivators" -> {}, "BoundInhibitors" -> {}, 
            "CatalyticSites" -> Infinity, "ActivationSites" -> 4, 
            "InhibitionSites" -> 4}][t]/Keq["PK_A"]) + 
       enzyme[{"ID" -> "PK", "Compartment" -> "c", "BoundCatalytic" -> 
            {Toolbox`Private`wrap[metabolite]["PEP", "c"]}, 
           "BoundActivators" -> {}, "BoundInhibitors" -> {}, 
           "CatalyticSites" -> Infinity, "ActivationSites" -> 4, 
           "InhibitionSites" -> 4}][t]*metabolite["ADP", "c"][t]), 
    v["PK_R04"] -> parameter["Volume", "c"]*rateconst["PK_P", True]*
      (-(enzyme[{"ID" -> "PK", "Compartment" -> "c", "BoundCatalytic" -> 
             {Toolbox`Private`wrap[metabolite]["ADP", "c"], 
              Toolbox`Private`wrap[metabolite]["PEP", "c"]}, 
            "BoundActivators" -> {}, "BoundInhibitors" -> {}, 
            "CatalyticSites" -> Infinity, "ActivationSites" -> 4, 
            "InhibitionSites" -> 4}][t]/Keq["PK_P"]) + 
       enzyme[{"ID" -> "PK", "Compartment" -> "c", "BoundCatalytic" -> 
            {Toolbox`Private`wrap[metabolite]["ADP", "c"]}, 
           "BoundActivators" -> {}, "BoundInhibitors" -> {}, 
           "CatalyticSites" -> Infinity, "ActivationSites" -> 4, 
           "InhibitionSites" -> 4}][t]*metabolite["PEP", "c"][t]), 
    v["PK_R05"] -> parameter["Volume", "c"]*rateconst["PK", True]*
      enzyme[{"ID" -> "PK", "Compartment" -> "c", "BoundCatalytic" -> 
          {Toolbox`Private`wrap[metabolite]["ADP", "c"], 
           Toolbox`Private`wrap[metabolite]["PEP", "c"]}, 
         "BoundActivators" -> {}, "BoundInhibitors" -> {}, 
         "CatalyticSites" -> Infinity, "ActivationSites" -> 4, 
         "InhibitionSites" -> 4}][t], v["PK_R11"] -> 
     parameter["Volume", "c"]*rateconst["PK_P", True]*
      (-(enzyme[{"ID" -> "PK", "Compartment" -> "c", "BoundCatalytic" -> 
             {Toolbox`Private`wrap[metabolite]["PEP", "c"]}, 
            "BoundActivators" -> {Toolbox`Private`wrap[metabolite]["FDP", 
               "c"]}, "BoundInhibitors" -> {}, "CatalyticSites" -> Infinity, 
            "ActivationSites" -> 4, "InhibitionSites" -> 4}][t]/
         Keq["PK_P"]) + enzyme[{"ID" -> "PK", "Compartment" -> "c", 
           "BoundCatalytic" -> {}, "BoundActivators" -> 
            {Toolbox`Private`wrap[metabolite]["FDP", "c"]}, 
           "BoundInhibitors" -> {}, "CatalyticSites" -> Infinity, 
           "ActivationSites" -> 4, "InhibitionSites" -> 4}][t]*
        metabolite["PEP", "c"][t]), v["PK_R12"] -> parameter["Volume", "c"]*
      rateconst["PK_A", True]*
      (-(enzyme[{"ID" -> "PK", "Compartment" -> "c", "BoundCatalytic" -> 
             {Toolbox`Private`wrap[metabolite]["ADP", "c"]}, 
            "BoundActivators" -> {Toolbox`Private`wrap[metabolite]["FDP", 
               "c"]}, "BoundInhibitors" -> {}, "CatalyticSites" -> Infinity, 
            "ActivationSites" -> 4, "InhibitionSites" -> 4}][t]/
         Keq["PK_A"]) + enzyme[{"ID" -> "PK", "Compartment" -> "c", 
           "BoundCatalytic" -> {}, "BoundActivators" -> 
            {Toolbox`Private`wrap[metabolite]["FDP", "c"]}, 
           "BoundInhibitors" -> {}, "CatalyticSites" -> Infinity, 
           "ActivationSites" -> 4, "InhibitionSites" -> 4}][t]*
        metabolite["ADP", "c"][t]), v["PK_R13"] -> parameter["Volume", "c"]*
      rateconst["PK_A", True]*
      (-(enzyme[{"ID" -> "PK", "Compartment" -> "c", "BoundCatalytic" -> 
             {Toolbox`Private`wrap[metabolite]["ADP", "c"], 
              Toolbox`Private`wrap[metabolite]["PEP", "c"]}, 
            "BoundActivators" -> {Toolbox`Private`wrap[metabolite]["FDP", 
               "c"]}, "BoundInhibitors" -> {}, "CatalyticSites" -> Infinity, 
            "ActivationSites" -> 4, "InhibitionSites" -> 4}][t]/
         Keq["PK_A"]) + enzyme[{"ID" -> "PK", "Compartment" -> "c", 
           "BoundCatalytic" -> {Toolbox`Private`wrap[metabolite]["PEP", 
              "c"]}, "BoundActivators" -> {Toolbox`Private`wrap[metabolite][
              "FDP", "c"]}, "BoundInhibitors" -> {}, "CatalyticSites" -> 
            Infinity, "ActivationSites" -> 4, "InhibitionSites" -> 4}][t]*
        metabolite["ADP", "c"][t]), v["PK_R14"] -> parameter["Volume", "c"]*
      rateconst["PK_P", True]*
      (-(enzyme[{"ID" -> "PK", "Compartment" -> "c", "BoundCatalytic" -> 
             {Toolbox`Private`wrap[metabolite]["ADP", "c"], 
              Toolbox`Private`wrap[metabolite]["PEP", "c"]}, 
            "BoundActivators" -> {Toolbox`Private`wrap[metabolite]["FDP", 
               "c"]}, "BoundInhibitors" -> {}, "CatalyticSites" -> Infinity, 
            "ActivationSites" -> 4, "InhibitionSites" -> 4}][t]/
         Keq["PK_P"]) + enzyme[{"ID" -> "PK", "Compartment" -> "c", 
           "BoundCatalytic" -> {Toolbox`Private`wrap[metabolite]["ADP", 
              "c"]}, "BoundActivators" -> {Toolbox`Private`wrap[metabolite][
              "FDP", "c"]}, "BoundInhibitors" -> {}, "CatalyticSites" -> 
            Infinity, "ActivationSites" -> 4, "InhibitionSites" -> 4}][t]*
        metabolite["PEP", "c"][t]), v["PK_R15"] -> parameter["Volume", "c"]*
      rateconst["PK", True]*enzyme[{"ID" -> "PK", "Compartment" -> "c", 
         "BoundCatalytic" -> {Toolbox`Private`wrap[metabolite]["ADP", "c"], 
           Toolbox`Private`wrap[metabolite]["PEP", "c"]}, 
         "BoundActivators" -> {Toolbox`Private`wrap[metabolite]["FDP", "c"]}, 
         "BoundInhibitors" -> {}, "CatalyticSites" -> Infinity, 
         "ActivationSites" -> 4, "InhibitionSites" -> 4}][t], 
    v["PK_R21"] -> parameter["Volume", "c"]*rateconst["PK_P", True]*
      (-(enzyme[{"ID" -> "PK", "Compartment" -> "c", "BoundCatalytic" -> 
             {Toolbox`Private`wrap[metabolite]["PEP", "c"]}, 
            "BoundActivators" -> {Toolbox`Private`wrap[metabolite]["FDP", 
               "c"], Toolbox`Private`wrap[metabolite]["FDP", "c"]}, 
            "BoundInhibitors" -> {}, "CatalyticSites" -> Infinity, 
            "ActivationSites" -> 4, "InhibitionSites" -> 4}][t]/
         Keq["PK_P"]) + enzyme[{"ID" -> "PK", "Compartment" -> "c", 
           "BoundCatalytic" -> {}, "BoundActivators" -> 
            {Toolbox`Private`wrap[metabolite]["FDP", "c"], 
             Toolbox`Private`wrap[metabolite]["FDP", "c"]}, 
           "BoundInhibitors" -> {}, "CatalyticSites" -> Infinity, 
           "ActivationSites" -> 4, "InhibitionSites" -> 4}][t]*
        metabolite["PEP", "c"][t]), v["PK_R22"] -> parameter["Volume", "c"]*
      rateconst["PK_A", True]*
      (-(enzyme[{"ID" -> "PK", "Compartment" -> "c", "BoundCatalytic" -> 
             {Toolbox`Private`wrap[metabolite]["ADP", "c"]}, 
            "BoundActivators" -> {Toolbox`Private`wrap[metabolite]["FDP", 
               "c"], Toolbox`Private`wrap[metabolite]["FDP", "c"]}, 
            "BoundInhibitors" -> {}, "CatalyticSites" -> Infinity, 
            "ActivationSites" -> 4, "InhibitionSites" -> 4}][t]/
         Keq["PK_A"]) + enzyme[{"ID" -> "PK", "Compartment" -> "c", 
           "BoundCatalytic" -> {}, "BoundActivators" -> 
            {Toolbox`Private`wrap[metabolite]["FDP", "c"], 
             Toolbox`Private`wrap[metabolite]["FDP", "c"]}, 
           "BoundInhibitors" -> {}, "CatalyticSites" -> Infinity, 
           "ActivationSites" -> 4, "InhibitionSites" -> 4}][t]*
        metabolite["ADP", "c"][t]), v["PK_R23"] -> parameter["Volume", "c"]*
      rateconst["PK_A", True]*
      (-(enzyme[{"ID" -> "PK", "Compartment" -> "c", "BoundCatalytic" -> 
             {Toolbox`Private`wrap[metabolite]["ADP", "c"], 
              Toolbox`Private`wrap[metabolite]["PEP", "c"]}, 
            "BoundActivators" -> {Toolbox`Private`wrap[metabolite]["FDP", 
               "c"], Toolbox`Private`wrap[metabolite]["FDP", "c"]}, 
            "BoundInhibitors" -> {}, "CatalyticSites" -> Infinity, 
            "ActivationSites" -> 4, "InhibitionSites" -> 4}][t]/
         Keq["PK_A"]) + enzyme[{"ID" -> "PK", "Compartment" -> "c", 
           "BoundCatalytic" -> {Toolbox`Private`wrap[metabolite]["PEP", 
              "c"]}, "BoundActivators" -> {Toolbox`Private`wrap[metabolite][
              "FDP", "c"], Toolbox`Private`wrap[metabolite]["FDP", "c"]}, 
           "BoundInhibitors" -> {}, "CatalyticSites" -> Infinity, 
           "ActivationSites" -> 4, "InhibitionSites" -> 4}][t]*
        metabolite["ADP", "c"][t]), v["PK_R24"] -> parameter["Volume", "c"]*
      rateconst["PK_P", True]*
      (-(enzyme[{"ID" -> "PK", "Compartment" -> "c", "BoundCatalytic" -> 
             {Toolbox`Private`wrap[metabolite]["ADP", "c"], 
              Toolbox`Private`wrap[metabolite]["PEP", "c"]}, 
            "BoundActivators" -> {Toolbox`Private`wrap[metabolite]["FDP", 
               "c"], Toolbox`Private`wrap[metabolite]["FDP", "c"]}, 
            "BoundInhibitors" -> {}, "CatalyticSites" -> Infinity, 
            "ActivationSites" -> 4, "InhibitionSites" -> 4}][t]/
         Keq["PK_P"]) + enzyme[{"ID" -> "PK", "Compartment" -> "c", 
           "BoundCatalytic" -> {Toolbox`Private`wrap[metabolite]["ADP", 
              "c"]}, "BoundActivators" -> {Toolbox`Private`wrap[metabolite][
              "FDP", "c"], Toolbox`Private`wrap[metabolite]["FDP", "c"]}, 
           "BoundInhibitors" -> {}, "CatalyticSites" -> Infinity, 
           "ActivationSites" -> 4, "InhibitionSites" -> 4}][t]*
        metabolite["PEP", "c"][t]), v["PK_R25"] -> parameter["Volume", "c"]*
      rateconst["PK", True]*enzyme[{"ID" -> "PK", "Compartment" -> "c", 
         "BoundCatalytic" -> {Toolbox`Private`wrap[metabolite]["ADP", "c"], 
           Toolbox`Private`wrap[metabolite]["PEP", "c"]}, 
         "BoundActivators" -> {Toolbox`Private`wrap[metabolite]["FDP", "c"], 
           Toolbox`Private`wrap[metabolite]["FDP", "c"]}, 
         "BoundInhibitors" -> {}, "CatalyticSites" -> Infinity, 
         "ActivationSites" -> 4, "InhibitionSites" -> 4}][t], 
    v["PK_R31"] -> parameter["Volume", "c"]*rateconst["PK_P", True]*
      (-(enzyme[{"ID" -> "PK", "Compartment" -> "c", "BoundCatalytic" -> 
             {Toolbox`Private`wrap[metabolite]["PEP", "c"]}, 
            "BoundActivators" -> {Toolbox`Private`wrap[metabolite]["FDP", 
               "c"], Toolbox`Private`wrap[metabolite]["FDP", "c"], 
              Toolbox`Private`wrap[metabolite]["FDP", "c"]}, 
            "BoundInhibitors" -> {}, "CatalyticSites" -> Infinity, 
            "ActivationSites" -> 4, "InhibitionSites" -> 4}][t]/
         Keq["PK_P"]) + enzyme[{"ID" -> "PK", "Compartment" -> "c", 
           "BoundCatalytic" -> {}, "BoundActivators" -> 
            {Toolbox`Private`wrap[metabolite]["FDP", "c"], 
             Toolbox`Private`wrap[metabolite]["FDP", "c"], 
             Toolbox`Private`wrap[metabolite]["FDP", "c"]}, 
           "BoundInhibitors" -> {}, "CatalyticSites" -> Infinity, 
           "ActivationSites" -> 4, "InhibitionSites" -> 4}][t]*
        metabolite["PEP", "c"][t]), v["PK_R32"] -> parameter["Volume", "c"]*
      rateconst["PK_A", True]*
      (-(enzyme[{"ID" -> "PK", "Compartment" -> "c", "BoundCatalytic" -> 
             {Toolbox`Private`wrap[metabolite]["ADP", "c"]}, 
            "BoundActivators" -> {Toolbox`Private`wrap[metabolite]["FDP", 
               "c"], Toolbox`Private`wrap[metabolite]["FDP", "c"], 
              Toolbox`Private`wrap[metabolite]["FDP", "c"]}, 
            "BoundInhibitors" -> {}, "CatalyticSites" -> Infinity, 
            "ActivationSites" -> 4, "InhibitionSites" -> 4}][t]/
         Keq["PK_A"]) + enzyme[{"ID" -> "PK", "Compartment" -> "c", 
           "BoundCatalytic" -> {}, "BoundActivators" -> 
            {Toolbox`Private`wrap[metabolite]["FDP", "c"], 
             Toolbox`Private`wrap[metabolite]["FDP", "c"], 
             Toolbox`Private`wrap[metabolite]["FDP", "c"]}, 
           "BoundInhibitors" -> {}, "CatalyticSites" -> Infinity, 
           "ActivationSites" -> 4, "InhibitionSites" -> 4}][t]*
        metabolite["ADP", "c"][t]), v["PK_R33"] -> parameter["Volume", "c"]*
      rateconst["PK_A", True]*
      (-(enzyme[{"ID" -> "PK", "Compartment" -> "c", "BoundCatalytic" -> 
             {Toolbox`Private`wrap[metabolite]["ADP", "c"], 
              Toolbox`Private`wrap[metabolite]["PEP", "c"]}, 
            "BoundActivators" -> {Toolbox`Private`wrap[metabolite]["FDP", 
               "c"], Toolbox`Private`wrap[metabolite]["FDP", "c"], 
              Toolbox`Private`wrap[metabolite]["FDP", "c"]}, 
            "BoundInhibitors" -> {}, "CatalyticSites" -> Infinity, 
            "ActivationSites" -> 4, "InhibitionSites" -> 4}][t]/
         Keq["PK_A"]) + enzyme[{"ID" -> "PK", "Compartment" -> "c", 
           "BoundCatalytic" -> {Toolbox`Private`wrap[metabolite]["PEP", 
              "c"]}, "BoundActivators" -> {Toolbox`Private`wrap[metabolite][
              "FDP", "c"], Toolbox`Private`wrap[metabolite]["FDP", "c"], 
             Toolbox`Private`wrap[metabolite]["FDP", "c"]}, 
           "BoundInhibitors" -> {}, "CatalyticSites" -> Infinity, 
           "ActivationSites" -> 4, "InhibitionSites" -> 4}][t]*
        metabolite["ADP", "c"][t]), v["PK_R34"] -> parameter["Volume", "c"]*
      rateconst["PK_P", True]*
      (-(enzyme[{"ID" -> "PK", "Compartment" -> "c", "BoundCatalytic" -> 
             {Toolbox`Private`wrap[metabolite]["ADP", "c"], 
              Toolbox`Private`wrap[metabolite]["PEP", "c"]}, 
            "BoundActivators" -> {Toolbox`Private`wrap[metabolite]["FDP", 
               "c"], Toolbox`Private`wrap[metabolite]["FDP", "c"], 
              Toolbox`Private`wrap[metabolite]["FDP", "c"]}, 
            "BoundInhibitors" -> {}, "CatalyticSites" -> Infinity, 
            "ActivationSites" -> 4, "InhibitionSites" -> 4}][t]/
         Keq["PK_P"]) + enzyme[{"ID" -> "PK", "Compartment" -> "c", 
           "BoundCatalytic" -> {Toolbox`Private`wrap[metabolite]["ADP", 
              "c"]}, "BoundActivators" -> {Toolbox`Private`wrap[metabolite][
              "FDP", "c"], Toolbox`Private`wrap[metabolite]["FDP", "c"], 
             Toolbox`Private`wrap[metabolite]["FDP", "c"]}, 
           "BoundInhibitors" -> {}, "CatalyticSites" -> Infinity, 
           "ActivationSites" -> 4, "InhibitionSites" -> 4}][t]*
        metabolite["PEP", "c"][t]), v["PK_R35"] -> parameter["Volume", "c"]*
      rateconst["PK", True]*enzyme[{"ID" -> "PK", "Compartment" -> "c", 
         "BoundCatalytic" -> {Toolbox`Private`wrap[metabolite]["ADP", "c"], 
           Toolbox`Private`wrap[metabolite]["PEP", "c"]}, 
         "BoundActivators" -> {Toolbox`Private`wrap[metabolite]["FDP", "c"], 
           Toolbox`Private`wrap[metabolite]["FDP", "c"], 
           Toolbox`Private`wrap[metabolite]["FDP", "c"]}, 
         "BoundInhibitors" -> {}, "CatalyticSites" -> Infinity, 
         "ActivationSites" -> 4, "InhibitionSites" -> 4}][t], 
    v["PK_R41"] -> parameter["Volume", "c"]*rateconst["PK_P", True]*
      (-(enzyme[{"ID" -> "PK", "Compartment" -> "c", "BoundCatalytic" -> 
             {Toolbox`Private`wrap[metabolite]["PEP", "c"]}, 
            "BoundActivators" -> {Toolbox`Private`wrap[metabolite]["FDP", 
               "c"], Toolbox`Private`wrap[metabolite]["FDP", "c"], 
              Toolbox`Private`wrap[metabolite]["FDP", "c"], 
              Toolbox`Private`wrap[metabolite]["FDP", "c"]}, 
            "BoundInhibitors" -> {}, "CatalyticSites" -> Infinity, 
            "ActivationSites" -> 4, "InhibitionSites" -> 4}][t]/
         Keq["PK_P"]) + enzyme[{"ID" -> "PK", "Compartment" -> "c", 
           "BoundCatalytic" -> {}, "BoundActivators" -> 
            {Toolbox`Private`wrap[metabolite]["FDP", "c"], 
             Toolbox`Private`wrap[metabolite]["FDP", "c"], 
             Toolbox`Private`wrap[metabolite]["FDP", "c"], 
             Toolbox`Private`wrap[metabolite]["FDP", "c"]}, 
           "BoundInhibitors" -> {}, "CatalyticSites" -> Infinity, 
           "ActivationSites" -> 4, "InhibitionSites" -> 4}][t]*
        metabolite["PEP", "c"][t]), v["PK_R42"] -> parameter["Volume", "c"]*
      rateconst["PK_A", True]*
      (-(enzyme[{"ID" -> "PK", "Compartment" -> "c", "BoundCatalytic" -> 
             {Toolbox`Private`wrap[metabolite]["ADP", "c"]}, 
            "BoundActivators" -> {Toolbox`Private`wrap[metabolite]["FDP", 
               "c"], Toolbox`Private`wrap[metabolite]["FDP", "c"], 
              Toolbox`Private`wrap[metabolite]["FDP", "c"], 
              Toolbox`Private`wrap[metabolite]["FDP", "c"]}, 
            "BoundInhibitors" -> {}, "CatalyticSites" -> Infinity, 
            "ActivationSites" -> 4, "InhibitionSites" -> 4}][t]/
         Keq["PK_A"]) + enzyme[{"ID" -> "PK", "Compartment" -> "c", 
           "BoundCatalytic" -> {}, "BoundActivators" -> 
            {Toolbox`Private`wrap[metabolite]["FDP", "c"], 
             Toolbox`Private`wrap[metabolite]["FDP", "c"], 
             Toolbox`Private`wrap[metabolite]["FDP", "c"], 
             Toolbox`Private`wrap[metabolite]["FDP", "c"]}, 
           "BoundInhibitors" -> {}, "CatalyticSites" -> Infinity, 
           "ActivationSites" -> 4, "InhibitionSites" -> 4}][t]*
        metabolite["ADP", "c"][t]), v["PK_R43"] -> parameter["Volume", "c"]*
      rateconst["PK_A", True]*
      (-(enzyme[{"ID" -> "PK", "Compartment" -> "c", "BoundCatalytic" -> 
             {Toolbox`Private`wrap[metabolite]["ADP", "c"], 
              Toolbox`Private`wrap[metabolite]["PEP", "c"]}, 
            "BoundActivators" -> {Toolbox`Private`wrap[metabolite]["FDP", 
               "c"], Toolbox`Private`wrap[metabolite]["FDP", "c"], 
              Toolbox`Private`wrap[metabolite]["FDP", "c"], 
              Toolbox`Private`wrap[metabolite]["FDP", "c"]}, 
            "BoundInhibitors" -> {}, "CatalyticSites" -> Infinity, 
            "ActivationSites" -> 4, "InhibitionSites" -> 4}][t]/
         Keq["PK_A"]) + enzyme[{"ID" -> "PK", "Compartment" -> "c", 
           "BoundCatalytic" -> {Toolbox`Private`wrap[metabolite]["PEP", 
              "c"]}, "BoundActivators" -> {Toolbox`Private`wrap[metabolite][
              "FDP", "c"], Toolbox`Private`wrap[metabolite]["FDP", "c"], 
             Toolbox`Private`wrap[metabolite]["FDP", "c"], 
             Toolbox`Private`wrap[metabolite]["FDP", "c"]}, 
           "BoundInhibitors" -> {}, "CatalyticSites" -> Infinity, 
           "ActivationSites" -> 4, "InhibitionSites" -> 4}][t]*
        metabolite["ADP", "c"][t]), v["PK_R44"] -> parameter["Volume", "c"]*
      rateconst["PK_P", True]*
      (-(enzyme[{"ID" -> "PK", "Compartment" -> "c", "BoundCatalytic" -> 
             {Toolbox`Private`wrap[metabolite]["ADP", "c"], 
              Toolbox`Private`wrap[metabolite]["PEP", "c"]}, 
            "BoundActivators" -> {Toolbox`Private`wrap[metabolite]["FDP", 
               "c"], Toolbox`Private`wrap[metabolite]["FDP", "c"], 
              Toolbox`Private`wrap[metabolite]["FDP", "c"], 
              Toolbox`Private`wrap[metabolite]["FDP", "c"]}, 
            "BoundInhibitors" -> {}, "CatalyticSites" -> Infinity, 
            "ActivationSites" -> 4, "InhibitionSites" -> 4}][t]/
         Keq["PK_P"]) + enzyme[{"ID" -> "PK", "Compartment" -> "c", 
           "BoundCatalytic" -> {Toolbox`Private`wrap[metabolite]["ADP", 
              "c"]}, "BoundActivators" -> {Toolbox`Private`wrap[metabolite][
              "FDP", "c"], Toolbox`Private`wrap[metabolite]["FDP", "c"], 
             Toolbox`Private`wrap[metabolite]["FDP", "c"], 
             Toolbox`Private`wrap[metabolite]["FDP", "c"]}, 
           "BoundInhibitors" -> {}, "CatalyticSites" -> Infinity, 
           "ActivationSites" -> 4, "InhibitionSites" -> 4}][t]*
        metabolite["PEP", "c"][t]), v["PK_R45"] -> parameter["Volume", "c"]*
      rateconst["PK", True]*enzyme[{"ID" -> "PK", "Compartment" -> "c", 
         "BoundCatalytic" -> {Toolbox`Private`wrap[metabolite]["ADP", "c"], 
           Toolbox`Private`wrap[metabolite]["PEP", "c"]}, 
         "BoundActivators" -> {Toolbox`Private`wrap[metabolite]["FDP", "c"], 
           Toolbox`Private`wrap[metabolite]["FDP", "c"], 
           Toolbox`Private`wrap[metabolite]["FDP", "c"], 
           Toolbox`Private`wrap[metabolite]["FDP", "c"]}, 
         "BoundInhibitors" -> {}, "CatalyticSites" -> Infinity, 
         "ActivationSites" -> 4, "InhibitionSites" -> 4}][t], 
    v["PK_R10"] -> rateconst["PK_ACT", True]*
      (-(enzyme[{"ID" -> "PK", "Compartment" -> "c", "BoundCatalytic" -> {}, 
            "BoundActivators" -> {Toolbox`Private`wrap[metabolite]["FDP", 
               "c"]}, "BoundInhibitors" -> {}, "CatalyticSites" -> Infinity, 
            "ActivationSites" -> 4, "InhibitionSites" -> 4}][t]/
         Keq["PK_ACT"]) + 4*enzyme[{"ID" -> "PK", "Compartment" -> "c", 
           "BoundCatalytic" -> {}, "BoundActivators" -> {}, 
           "BoundInhibitors" -> {}, "CatalyticSites" -> Infinity, 
           "ActivationSites" -> 4, "InhibitionSites" -> 4}][t]*
        metabolite["FDP", "c"][t]), v["PK_R20"] -> rateconst["PK_ACT", True]*
      ((-2*enzyme[{"ID" -> "PK", "Compartment" -> "c", "BoundCatalytic" -> 
             {}, "BoundActivators" -> {Toolbox`Private`wrap[metabolite][
               "FDP", "c"], Toolbox`Private`wrap[metabolite]["FDP", "c"]}, 
            "BoundInhibitors" -> {}, "CatalyticSites" -> Infinity, 
            "ActivationSites" -> 4, "InhibitionSites" -> 4}][t])/
        Keq["PK_ACT"] + 3*enzyme[{"ID" -> "PK", "Compartment" -> "c", 
           "BoundCatalytic" -> {}, "BoundActivators" -> 
            {Toolbox`Private`wrap[metabolite]["FDP", "c"]}, 
           "BoundInhibitors" -> {}, "CatalyticSites" -> Infinity, 
           "ActivationSites" -> 4, "InhibitionSites" -> 4}][t]*
        metabolite["FDP", "c"][t]), v["PK_R30"] -> rateconst["PK_ACT", True]*
      ((-3*enzyme[{"ID" -> "PK", "Compartment" -> "c", "BoundCatalytic" -> 
             {}, "BoundActivators" -> {Toolbox`Private`wrap[metabolite][
               "FDP", "c"], Toolbox`Private`wrap[metabolite]["FDP", "c"], 
              Toolbox`Private`wrap[metabolite]["FDP", "c"]}, 
            "BoundInhibitors" -> {}, "CatalyticSites" -> Infinity, 
            "ActivationSites" -> 4, "InhibitionSites" -> 4}][t])/
        Keq["PK_ACT"] + 2*enzyme[{"ID" -> "PK", "Compartment" -> "c", 
           "BoundCatalytic" -> {}, "BoundActivators" -> 
            {Toolbox`Private`wrap[metabolite]["FDP", "c"], 
             Toolbox`Private`wrap[metabolite]["FDP", "c"]}, 
           "BoundInhibitors" -> {}, "CatalyticSites" -> Infinity, 
           "ActivationSites" -> 4, "InhibitionSites" -> 4}][t]*
        metabolite["FDP", "c"][t]), v["PK_R40"] -> rateconst["PK_ACT", True]*
      ((-4*enzyme[{"ID" -> "PK", "Compartment" -> "c", "BoundCatalytic" -> 
             {}, "BoundActivators" -> {Toolbox`Private`wrap[metabolite][
               "FDP", "c"], Toolbox`Private`wrap[metabolite]["FDP", "c"], 
              Toolbox`Private`wrap[metabolite]["FDP", "c"], 
              Toolbox`Private`wrap[metabolite]["FDP", "c"]}, 
            "BoundInhibitors" -> {}, "CatalyticSites" -> Infinity, 
            "ActivationSites" -> 4, "InhibitionSites" -> 4}][t])/
        Keq["PK_ACT"] + enzyme[{"ID" -> "PK", "Compartment" -> "c", 
           "BoundCatalytic" -> {}, "BoundActivators" -> 
            {Toolbox`Private`wrap[metabolite]["FDP", "c"], 
             Toolbox`Private`wrap[metabolite]["FDP", "c"], 
             Toolbox`Private`wrap[metabolite]["FDP", "c"]}, 
           "BoundInhibitors" -> {}, "CatalyticSites" -> Infinity, 
           "ActivationSites" -> 4, "InhibitionSites" -> 4}][t]*
        metabolite["FDP", "c"][t]), v["PK_T1"] -> rateconst["PK_I", True]*
      (-(enzyme[{"ID" -> "PK_T", "Compartment" -> "c", "BoundCatalytic" -> 
             {}, "BoundActivators" -> {}, "BoundInhibitors" -> 
             {Toolbox`Private`wrap[metabolite]["ATP", "c"]}, 
            "CatalyticSites" -> Infinity, "ActivationSites" -> 4, 
            "InhibitionSites" -> 4}][t]/Keq["PK_I"]) + 
       4*enzyme[{"ID" -> "PK_T", "Compartment" -> "c", "BoundCatalytic" -> 
            {}, "BoundActivators" -> {}, "BoundInhibitors" -> {}, 
           "CatalyticSites" -> Infinity, "ActivationSites" -> 4, 
           "InhibitionSites" -> 4}][t]*metabolite["ATP", "c"][t]), 
    v["PK_T2"] -> rateconst["PK_I", True]*
      ((-2*enzyme[{"ID" -> "PK_T", "Compartment" -> "c", "BoundCatalytic" -> 
             {}, "BoundActivators" -> {}, "BoundInhibitors" -> 
             {Toolbox`Private`wrap[metabolite]["ATP", "c"], 
              Toolbox`Private`wrap[metabolite]["ATP", "c"]}, 
            "CatalyticSites" -> Infinity, "ActivationSites" -> 4, 
            "InhibitionSites" -> 4}][t])/Keq["PK_I"] + 
       3*enzyme[{"ID" -> "PK_T", "Compartment" -> "c", "BoundCatalytic" -> 
            {}, "BoundActivators" -> {}, "BoundInhibitors" -> 
            {Toolbox`Private`wrap[metabolite]["ATP", "c"]}, 
           "CatalyticSites" -> Infinity, "ActivationSites" -> 4, 
           "InhibitionSites" -> 4}][t]*metabolite["ATP", "c"][t]), 
    v["PK_T3"] -> rateconst["PK_I", True]*
      ((-3*enzyme[{"ID" -> "PK_T", "Compartment" -> "c", "BoundCatalytic" -> 
             {}, "BoundActivators" -> {}, "BoundInhibitors" -> 
             {Toolbox`Private`wrap[metabolite]["ATP", "c"], 
              Toolbox`Private`wrap[metabolite]["ATP", "c"], 
              Toolbox`Private`wrap[metabolite]["ATP", "c"]}, 
            "CatalyticSites" -> Infinity, "ActivationSites" -> 4, 
            "InhibitionSites" -> 4}][t])/Keq["PK_I"] + 
       2*enzyme[{"ID" -> "PK_T", "Compartment" -> "c", "BoundCatalytic" -> 
            {}, "BoundActivators" -> {}, "BoundInhibitors" -> 
            {Toolbox`Private`wrap[metabolite]["ATP", "c"], 
             Toolbox`Private`wrap[metabolite]["ATP", "c"]}, 
           "CatalyticSites" -> Infinity, "ActivationSites" -> 4, 
           "InhibitionSites" -> 4}][t]*metabolite["ATP", "c"][t]), 
    v["PK_T4"] -> rateconst["PK_I", True]*
      ((-4*enzyme[{"ID" -> "PK_T", "Compartment" -> "c", "BoundCatalytic" -> 
             {}, "BoundActivators" -> {}, "BoundInhibitors" -> 
             {Toolbox`Private`wrap[metabolite]["ATP", "c"], 
              Toolbox`Private`wrap[metabolite]["ATP", "c"], 
              Toolbox`Private`wrap[metabolite]["ATP", "c"], 
              Toolbox`Private`wrap[metabolite]["ATP", "c"]}, 
            "CatalyticSites" -> Infinity, "ActivationSites" -> 4, 
            "InhibitionSites" -> 4}][t])/Keq["PK_I"] + 
       enzyme[{"ID" -> "PK_T", "Compartment" -> "c", "BoundCatalytic" -> {}, 
           "BoundActivators" -> {}, "BoundInhibitors" -> 
            {Toolbox`Private`wrap[metabolite]["ATP", "c"], 
             Toolbox`Private`wrap[metabolite]["ATP", "c"], 
             Toolbox`Private`wrap[metabolite]["ATP", "c"]}, 
           "CatalyticSites" -> Infinity, "ActivationSites" -> 4, 
           "InhibitionSites" -> 4}][t]*metabolite["ATP", "c"][t]), 
    v["PK_L"] -> parameter["Volume", "c"]*rateconst["PK_L", True]*
      (enzyme[{"ID" -> "PK", "Compartment" -> "c", "BoundCatalytic" -> {}, 
          "BoundActivators" -> {}, "BoundInhibitors" -> {}, 
          "CatalyticSites" -> Infinity, "ActivationSites" -> 4, 
          "InhibitionSites" -> 4}][t] - 
       enzyme[{"ID" -> "PK_T", "Compartment" -> "c", "BoundCatalytic" -> {}, 
           "BoundActivators" -> {}, "BoundInhibitors" -> {}, 
           "CatalyticSites" -> Infinity, "ActivationSites" -> 4, 
           "InhibitionSites" -> 4}][t]/Keq["PK_L"])}, "CustomODE" -> {}, 
  "GPR" -> {}, "ElementalComposition" -> 
   {metabolite["GLU", "c"] -> 6*"C" + 12*"H" + 6*"O", 
    metabolite["G6P", "c"] -> 6*"C" + 11*"H" + 9*"O" + "P" - 2*"q", 
    metabolite["DHAP", "c"] -> 3*"C" + 5*"H" + 6*"O" + "P" - 2*"q", 
    metabolite["GAP", "c"] -> 3*"C" + 5*"H" + 6*"O" + "P" - 2*"q", 
    metabolite["PG2", "c"] -> 3*"C" + 4*"H" + 7*"O" + "P" - 3*"q", 
    metabolite["LAC", "c"] -> 3*"C" + 5*"H" + 3*"O" - "q", 
    metabolite["NAD", "c"] -> "&NAD&" - "q", metabolite["NADH", "c"] -> 
     "H" + "&NAD&" - 2*"q", metabolite["DPG23", "c"] -> 
     3*"C" + 3*"H" + 10*"O" + 2*"P" - 5*"q", metabolite["O2", "c"] -> 2*"O", 
    species["HB", "c"] -> "&Hb&", species["DHB", "c"] -> 
     3*"C" + 3*"H" + "&Hb&" + 10*"O" + 2*"P" - 5*"q", 
    complex[species["HB", "c"], metabolite["O2", "c"]] -> "&Hb&" + 2*"O", 
    complex[species["HB", "c"], metabolite["O2", "c"], 
      metabolite["O2", "c"]] -> "&Hb&" + 4*"O", 
    complex[species["HB", "c"], metabolite["O2", "c"], metabolite["O2", "c"], 
      metabolite["O2", "c"]] -> "&Hb&" + 6*"O", 
    complex[species["HB", "c"], metabolite["O2", "c"], metabolite["O2", "c"], 
      metabolite["O2", "c"], metabolite["O2", "c"]] -> "&Hb&" + 8*"O", 
    metabolite["PG13", "c"] -> 3*"C" + 4*"H" + 10*"O" + 2*"P" - 4*"q", 
    metabolite["PG3", "c"] -> 3*"C" + 4*"H" + 7*"O" + "P" - 3*"q", 
    metabolite["PHOS", "c"] -> "H" + 4*"O" + "P" - 2*"q", 
    metabolite["H2O", "c"] -> 2*"H" + "O", metabolite["F6P", "c"] -> 
     6*"C" + 11*"H" + 9*"O" + "P" - 2*"q", metabolite["AMP", "c"] -> 
     10*"C" + 13*"H" + 5*"N" + 7*"O" + "P" - 2*"q", 
    enzyme[{"ID" -> "PFK", "Compartment" -> "c", "BoundCatalytic" -> {}, 
       "BoundActivators" -> {}, "BoundInhibitors" -> {}, 
       "CatalyticSites" -> Infinity, "ActivationSites" -> 4, 
       "InhibitionSites" -> 4}] -> "&PFK&", 
    enzyme[{"ID" -> "PFK", "Compartment" -> "c", "BoundCatalytic" -> 
        {Toolbox`Private`wrap[metabolite]["ATP", "c"]}, 
       "BoundActivators" -> {}, "BoundInhibitors" -> {}, 
       "CatalyticSites" -> Infinity, "ActivationSites" -> 4, 
       "InhibitionSites" -> 4}] -> 10*"C" + 13*"H" + 5*"N" + 13*"O" + 3*"P" + 
      "&PFK&" - 4*"q", enzyme[{"ID" -> "PFK", "Compartment" -> "c", 
       "BoundCatalytic" -> {Toolbox`Private`wrap[metabolite]["ATP", "c"], 
         Toolbox`Private`wrap[metabolite]["F6P", "c"]}, 
       "BoundActivators" -> {}, "BoundInhibitors" -> {}, 
       "CatalyticSites" -> Infinity, "ActivationSites" -> 4, 
       "InhibitionSites" -> 4}] -> 16*"C" + 24*"H" + 5*"N" + 22*"O" + 4*"P" + 
      "&PFK&" - 6*"q", enzyme[{"ID" -> "PFK", "Compartment" -> "c", 
       "BoundCatalytic" -> {}, "BoundActivators" -> 
        {Toolbox`Private`wrap[metabolite]["AMP", "c"]}, 
       "BoundInhibitors" -> {}, "CatalyticSites" -> Infinity, 
       "ActivationSites" -> 4, "InhibitionSites" -> 4}] -> 
     10*"C" + 13*"H" + 5*"N" + 7*"O" + "P" + "&PFK&" - 2*"q", 
    enzyme[{"ID" -> "PFK", "Compartment" -> "c", "BoundCatalytic" -> 
        {Toolbox`Private`wrap[metabolite]["ATP", "c"]}, 
       "BoundActivators" -> {Toolbox`Private`wrap[metabolite]["AMP", "c"]}, 
       "BoundInhibitors" -> {}, "CatalyticSites" -> Infinity, 
       "ActivationSites" -> 4, "InhibitionSites" -> 4}] -> 
     20*"C" + 26*"H" + 10*"N" + 20*"O" + 4*"P" + "&PFK&" - 6*"q", 
    enzyme[{"ID" -> "PFK", "Compartment" -> "c", "BoundCatalytic" -> 
        {Toolbox`Private`wrap[metabolite]["ATP", "c"], 
         Toolbox`Private`wrap[metabolite]["F6P", "c"]}, 
       "BoundActivators" -> {Toolbox`Private`wrap[metabolite]["AMP", "c"]}, 
       "BoundInhibitors" -> {}, "CatalyticSites" -> Infinity, 
       "ActivationSites" -> 4, "InhibitionSites" -> 4}] -> 
     26*"C" + 37*"H" + 10*"N" + 29*"O" + 5*"P" + "&PFK&" - 8*"q", 
    enzyme[{"ID" -> "PFK", "Compartment" -> "c", "BoundCatalytic" -> {}, 
       "BoundActivators" -> {Toolbox`Private`wrap[metabolite]["AMP", "c"], 
         Toolbox`Private`wrap[metabolite]["AMP", "c"]}, 
       "BoundInhibitors" -> {}, "CatalyticSites" -> Infinity, 
       "ActivationSites" -> 4, "InhibitionSites" -> 4}] -> 
     20*"C" + 26*"H" + 10*"N" + 14*"O" + 2*"P" + "&PFK&" - 4*"q", 
    enzyme[{"ID" -> "PFK", "Compartment" -> "c", "BoundCatalytic" -> 
        {Toolbox`Private`wrap[metabolite]["ATP", "c"]}, 
       "BoundActivators" -> {Toolbox`Private`wrap[metabolite]["AMP", "c"], 
         Toolbox`Private`wrap[metabolite]["AMP", "c"]}, 
       "BoundInhibitors" -> {}, "CatalyticSites" -> Infinity, 
       "ActivationSites" -> 4, "InhibitionSites" -> 4}] -> 
     30*"C" + 39*"H" + 15*"N" + 27*"O" + 5*"P" + "&PFK&" - 8*"q", 
    enzyme[{"ID" -> "PFK", "Compartment" -> "c", "BoundCatalytic" -> 
        {Toolbox`Private`wrap[metabolite]["ATP", "c"], 
         Toolbox`Private`wrap[metabolite]["F6P", "c"]}, 
       "BoundActivators" -> {Toolbox`Private`wrap[metabolite]["AMP", "c"], 
         Toolbox`Private`wrap[metabolite]["AMP", "c"]}, 
       "BoundInhibitors" -> {}, "CatalyticSites" -> Infinity, 
       "ActivationSites" -> 4, "InhibitionSites" -> 4}] -> 
     36*"C" + 50*"H" + 15*"N" + 36*"O" + 6*"P" + "&PFK&" - 10*"q", 
    enzyme[{"ID" -> "PFK", "Compartment" -> "c", "BoundCatalytic" -> {}, 
       "BoundActivators" -> {Toolbox`Private`wrap[metabolite]["AMP", "c"], 
         Toolbox`Private`wrap[metabolite]["AMP", "c"], 
         Toolbox`Private`wrap[metabolite]["AMP", "c"]}, 
       "BoundInhibitors" -> {}, "CatalyticSites" -> Infinity, 
       "ActivationSites" -> 4, "InhibitionSites" -> 4}] -> 
     30*"C" + 39*"H" + 15*"N" + 21*"O" + 3*"P" + "&PFK&" - 6*"q", 
    enzyme[{"ID" -> "PFK", "Compartment" -> "c", "BoundCatalytic" -> 
        {Toolbox`Private`wrap[metabolite]["ATP", "c"]}, 
       "BoundActivators" -> {Toolbox`Private`wrap[metabolite]["AMP", "c"], 
         Toolbox`Private`wrap[metabolite]["AMP", "c"], 
         Toolbox`Private`wrap[metabolite]["AMP", "c"]}, 
       "BoundInhibitors" -> {}, "CatalyticSites" -> Infinity, 
       "ActivationSites" -> 4, "InhibitionSites" -> 4}] -> 
     40*"C" + 52*"H" + 20*"N" + 34*"O" + 6*"P" + "&PFK&" - 10*"q", 
    enzyme[{"ID" -> "PFK", "Compartment" -> "c", "BoundCatalytic" -> 
        {Toolbox`Private`wrap[metabolite]["ATP", "c"], 
         Toolbox`Private`wrap[metabolite]["F6P", "c"]}, 
       "BoundActivators" -> {Toolbox`Private`wrap[metabolite]["AMP", "c"], 
         Toolbox`Private`wrap[metabolite]["AMP", "c"], 
         Toolbox`Private`wrap[metabolite]["AMP", "c"]}, 
       "BoundInhibitors" -> {}, "CatalyticSites" -> Infinity, 
       "ActivationSites" -> 4, "InhibitionSites" -> 4}] -> 
     46*"C" + 63*"H" + 20*"N" + 43*"O" + 7*"P" + "&PFK&" - 12*"q", 
    enzyme[{"ID" -> "PFK", "Compartment" -> "c", "BoundCatalytic" -> {}, 
       "BoundActivators" -> {Toolbox`Private`wrap[metabolite]["AMP", "c"], 
         Toolbox`Private`wrap[metabolite]["AMP", "c"], 
         Toolbox`Private`wrap[metabolite]["AMP", "c"], 
         Toolbox`Private`wrap[metabolite]["AMP", "c"]}, 
       "BoundInhibitors" -> {}, "CatalyticSites" -> Infinity, 
       "ActivationSites" -> 4, "InhibitionSites" -> 4}] -> 
     40*"C" + 52*"H" + 20*"N" + 28*"O" + 4*"P" + "&PFK&" - 8*"q", 
    enzyme[{"ID" -> "PFK", "Compartment" -> "c", "BoundCatalytic" -> 
        {Toolbox`Private`wrap[metabolite]["ATP", "c"]}, 
       "BoundActivators" -> {Toolbox`Private`wrap[metabolite]["AMP", "c"], 
         Toolbox`Private`wrap[metabolite]["AMP", "c"], 
         Toolbox`Private`wrap[metabolite]["AMP", "c"], 
         Toolbox`Private`wrap[metabolite]["AMP", "c"]}, 
       "BoundInhibitors" -> {}, "CatalyticSites" -> Infinity, 
       "ActivationSites" -> 4, "InhibitionSites" -> 4}] -> 
     50*"C" + 65*"H" + 25*"N" + 41*"O" + 7*"P" + "&PFK&" - 12*"q", 
    enzyme[{"ID" -> "PFK", "Compartment" -> "c", "BoundCatalytic" -> 
        {Toolbox`Private`wrap[metabolite]["ATP", "c"], 
         Toolbox`Private`wrap[metabolite]["F6P", "c"]}, 
       "BoundActivators" -> {Toolbox`Private`wrap[metabolite]["AMP", "c"], 
         Toolbox`Private`wrap[metabolite]["AMP", "c"], 
         Toolbox`Private`wrap[metabolite]["AMP", "c"], 
         Toolbox`Private`wrap[metabolite]["AMP", "c"]}, 
       "BoundInhibitors" -> {}, "CatalyticSites" -> Infinity, 
       "ActivationSites" -> 4, "InhibitionSites" -> 4}] -> 
     56*"C" + 76*"H" + 25*"N" + 50*"O" + 8*"P" + "&PFK&" - 14*"q", 
    enzyme[{"ID" -> "PFK_T", "Compartment" -> "c", "BoundCatalytic" -> {}, 
       "BoundActivators" -> {}, "BoundInhibitors" -> {}, 
       "CatalyticSites" -> Infinity, "ActivationSites" -> 4, 
       "InhibitionSites" -> 4}] -> "&PFK&", 
    enzyme[{"ID" -> "PFK_T", "Compartment" -> "c", "BoundCatalytic" -> {}, 
       "BoundActivators" -> {}, "BoundInhibitors" -> 
        {Toolbox`Private`wrap[metabolite]["ATP", "c"]}, 
       "CatalyticSites" -> Infinity, "ActivationSites" -> 4, 
       "InhibitionSites" -> 4}] -> 10*"C" + 13*"H" + 5*"N" + 13*"O" + 3*"P" + 
      "&PFK&" - 4*"q", enzyme[{"ID" -> "PFK_T", "Compartment" -> "c", 
       "BoundCatalytic" -> {}, "BoundActivators" -> {}, 
       "BoundInhibitors" -> {Toolbox`Private`wrap[metabolite]["ATP", "c"], 
         Toolbox`Private`wrap[metabolite]["ATP", "c"]}, 
       "CatalyticSites" -> Infinity, "ActivationSites" -> 4, 
       "InhibitionSites" -> 4}] -> 20*"C" + 26*"H" + 10*"N" + 26*"O" + 
      6*"P" + "&PFK&" - 8*"q", enzyme[{"ID" -> "PFK_T", "Compartment" -> "c", 
       "BoundCatalytic" -> {}, "BoundActivators" -> {}, 
       "BoundInhibitors" -> {Toolbox`Private`wrap[metabolite]["ATP", "c"], 
         Toolbox`Private`wrap[metabolite]["ATP", "c"], 
         Toolbox`Private`wrap[metabolite]["ATP", "c"]}, 
       "CatalyticSites" -> Infinity, "ActivationSites" -> 4, 
       "InhibitionSites" -> 4}] -> 30*"C" + 39*"H" + 15*"N" + 39*"O" + 
      9*"P" + "&PFK&" - 12*"q", 
    enzyme[{"ID" -> "PFK_T", "Compartment" -> "c", "BoundCatalytic" -> {}, 
       "BoundActivators" -> {}, "BoundInhibitors" -> 
        {Toolbox`Private`wrap[metabolite]["ATP", "c"], 
         Toolbox`Private`wrap[metabolite]["ATP", "c"], 
         Toolbox`Private`wrap[metabolite]["ATP", "c"], 
         Toolbox`Private`wrap[metabolite]["ATP", "c"]}, 
       "CatalyticSites" -> Infinity, "ActivationSites" -> 4, 
       "InhibitionSites" -> 4}] -> 40*"C" + 52*"H" + 20*"N" + 52*"O" + 
      12*"P" + "&PFK&" - 16*"q", 
    enzyme[{"ID" -> "PK", "Compartment" -> "c", "BoundCatalytic" -> {}, 
       "BoundActivators" -> {}, "BoundInhibitors" -> {}, 
       "CatalyticSites" -> Infinity, "ActivationSites" -> 4, 
       "InhibitionSites" -> 4}] -> "&PK&", 
    enzyme[{"ID" -> "PK", "Compartment" -> "c", "BoundCatalytic" -> {}, 
       "BoundActivators" -> {Toolbox`Private`wrap[metabolite]["FDP", "c"]}, 
       "BoundInhibitors" -> {}, "CatalyticSites" -> Infinity, 
       "ActivationSites" -> 4, "InhibitionSites" -> 4}] -> 
     6*"C" + 10*"H" + 12*"O" + 2*"P" + "&PK&" - 4*"q", 
    enzyme[{"ID" -> "PK", "Compartment" -> "c", "BoundCatalytic" -> {}, 
       "BoundActivators" -> {Toolbox`Private`wrap[metabolite]["FDP", "c"], 
         Toolbox`Private`wrap[metabolite]["FDP", "c"]}, 
       "BoundInhibitors" -> {}, "CatalyticSites" -> Infinity, 
       "ActivationSites" -> 4, "InhibitionSites" -> 4}] -> 
     12*"C" + 20*"H" + 24*"O" + 4*"P" + "&PK&" - 8*"q", 
    enzyme[{"ID" -> "PK", "Compartment" -> "c", "BoundCatalytic" -> {}, 
       "BoundActivators" -> {Toolbox`Private`wrap[metabolite]["FDP", "c"], 
         Toolbox`Private`wrap[metabolite]["FDP", "c"], 
         Toolbox`Private`wrap[metabolite]["FDP", "c"]}, 
       "BoundInhibitors" -> {}, "CatalyticSites" -> Infinity, 
       "ActivationSites" -> 4, "InhibitionSites" -> 4}] -> 
     18*"C" + 30*"H" + 36*"O" + 6*"P" + "&PK&" - 12*"q", 
    enzyme[{"ID" -> "PK", "Compartment" -> "c", "BoundCatalytic" -> {}, 
       "BoundActivators" -> {Toolbox`Private`wrap[metabolite]["FDP", "c"], 
         Toolbox`Private`wrap[metabolite]["FDP", "c"], 
         Toolbox`Private`wrap[metabolite]["FDP", "c"], 
         Toolbox`Private`wrap[metabolite]["FDP", "c"]}, 
       "BoundInhibitors" -> {}, "CatalyticSites" -> Infinity, 
       "ActivationSites" -> 4, "InhibitionSites" -> 4}] -> 
     24*"C" + 40*"H" + 48*"O" + 8*"P" + "&PK&" - 16*"q", 
    enzyme[{"ID" -> "PK", "Compartment" -> "c", "BoundCatalytic" -> 
        {Toolbox`Private`wrap[metabolite]["ADP", "c"]}, 
       "BoundActivators" -> {}, "BoundInhibitors" -> {}, 
       "CatalyticSites" -> Infinity, "ActivationSites" -> 4, 
       "InhibitionSites" -> 4}] -> 10*"C" + 12*"H" + 5*"N" + 10*"O" + 2*"P" + 
      "&PK&" - 3*"q", enzyme[{"ID" -> "PK", "Compartment" -> "c", 
       "BoundCatalytic" -> {Toolbox`Private`wrap[metabolite]["ADP", "c"]}, 
       "BoundActivators" -> {Toolbox`Private`wrap[metabolite]["FDP", "c"]}, 
       "BoundInhibitors" -> {}, "CatalyticSites" -> Infinity, 
       "ActivationSites" -> 4, "InhibitionSites" -> 4}] -> 
     16*"C" + 22*"H" + 5*"N" + 22*"O" + 4*"P" + "&PK&" - 7*"q", 
    enzyme[{"ID" -> "PK", "Compartment" -> "c", "BoundCatalytic" -> 
        {Toolbox`Private`wrap[metabolite]["ADP", "c"]}, 
       "BoundActivators" -> {Toolbox`Private`wrap[metabolite]["FDP", "c"], 
         Toolbox`Private`wrap[metabolite]["FDP", "c"]}, 
       "BoundInhibitors" -> {}, "CatalyticSites" -> Infinity, 
       "ActivationSites" -> 4, "InhibitionSites" -> 4}] -> 
     22*"C" + 32*"H" + 5*"N" + 34*"O" + 6*"P" + "&PK&" - 11*"q", 
    enzyme[{"ID" -> "PK", "Compartment" -> "c", "BoundCatalytic" -> 
        {Toolbox`Private`wrap[metabolite]["ADP", "c"]}, 
       "BoundActivators" -> {Toolbox`Private`wrap[metabolite]["FDP", "c"], 
         Toolbox`Private`wrap[metabolite]["FDP", "c"], 
         Toolbox`Private`wrap[metabolite]["FDP", "c"]}, 
       "BoundInhibitors" -> {}, "CatalyticSites" -> Infinity, 
       "ActivationSites" -> 4, "InhibitionSites" -> 4}] -> 
     28*"C" + 42*"H" + 5*"N" + 46*"O" + 8*"P" + "&PK&" - 15*"q", 
    enzyme[{"ID" -> "PK", "Compartment" -> "c", "BoundCatalytic" -> 
        {Toolbox`Private`wrap[metabolite]["ADP", "c"]}, 
       "BoundActivators" -> {Toolbox`Private`wrap[metabolite]["FDP", "c"], 
         Toolbox`Private`wrap[metabolite]["FDP", "c"], 
         Toolbox`Private`wrap[metabolite]["FDP", "c"], 
         Toolbox`Private`wrap[metabolite]["FDP", "c"]}, 
       "BoundInhibitors" -> {}, "CatalyticSites" -> Infinity, 
       "ActivationSites" -> 4, "InhibitionSites" -> 4}] -> 
     34*"C" + 52*"H" + 5*"N" + 58*"O" + 10*"P" + "&PK&" - 19*"q", 
    enzyme[{"ID" -> "PK", "Compartment" -> "c", "BoundCatalytic" -> 
        {Toolbox`Private`wrap[metabolite]["PEP", "c"]}, 
       "BoundActivators" -> {}, "BoundInhibitors" -> {}, 
       "CatalyticSites" -> Infinity, "ActivationSites" -> 4, 
       "InhibitionSites" -> 4}] -> 3*"C" + 2*"H" + 6*"O" + "P" + "&PK&" - 
      3*"q", enzyme[{"ID" -> "PK", "Compartment" -> "c", 
       "BoundCatalytic" -> {Toolbox`Private`wrap[metabolite]["PEP", "c"]}, 
       "BoundActivators" -> {Toolbox`Private`wrap[metabolite]["FDP", "c"]}, 
       "BoundInhibitors" -> {}, "CatalyticSites" -> Infinity, 
       "ActivationSites" -> 4, "InhibitionSites" -> 4}] -> 
     9*"C" + 12*"H" + 18*"O" + 3*"P" + "&PK&" - 7*"q", 
    enzyme[{"ID" -> "PK", "Compartment" -> "c", "BoundCatalytic" -> 
        {Toolbox`Private`wrap[metabolite]["PEP", "c"]}, 
       "BoundActivators" -> {Toolbox`Private`wrap[metabolite]["FDP", "c"], 
         Toolbox`Private`wrap[metabolite]["FDP", "c"]}, 
       "BoundInhibitors" -> {}, "CatalyticSites" -> Infinity, 
       "ActivationSites" -> 4, "InhibitionSites" -> 4}] -> 
     15*"C" + 22*"H" + 30*"O" + 5*"P" + "&PK&" - 11*"q", 
    enzyme[{"ID" -> "PK", "Compartment" -> "c", "BoundCatalytic" -> 
        {Toolbox`Private`wrap[metabolite]["PEP", "c"]}, 
       "BoundActivators" -> {Toolbox`Private`wrap[metabolite]["FDP", "c"], 
         Toolbox`Private`wrap[metabolite]["FDP", "c"], 
         Toolbox`Private`wrap[metabolite]["FDP", "c"]}, 
       "BoundInhibitors" -> {}, "CatalyticSites" -> Infinity, 
       "ActivationSites" -> 4, "InhibitionSites" -> 4}] -> 
     21*"C" + 32*"H" + 42*"O" + 7*"P" + "&PK&" - 15*"q", 
    enzyme[{"ID" -> "PK", "Compartment" -> "c", "BoundCatalytic" -> 
        {Toolbox`Private`wrap[metabolite]["PEP", "c"]}, 
       "BoundActivators" -> {Toolbox`Private`wrap[metabolite]["FDP", "c"], 
         Toolbox`Private`wrap[metabolite]["FDP", "c"], 
         Toolbox`Private`wrap[metabolite]["FDP", "c"], 
         Toolbox`Private`wrap[metabolite]["FDP", "c"]}, 
       "BoundInhibitors" -> {}, "CatalyticSites" -> Infinity, 
       "ActivationSites" -> 4, "InhibitionSites" -> 4}] -> 
     27*"C" + 42*"H" + 54*"O" + 9*"P" + "&PK&" - 19*"q", 
    enzyme[{"ID" -> "PK", "Compartment" -> "c", "BoundCatalytic" -> 
        {Toolbox`Private`wrap[metabolite]["ADP", "c"], 
         Toolbox`Private`wrap[metabolite]["PEP", "c"]}, 
       "BoundActivators" -> {}, "BoundInhibitors" -> {}, 
       "CatalyticSites" -> Infinity, "ActivationSites" -> 4, 
       "InhibitionSites" -> 4}] -> 13*"C" + 14*"H" + 5*"N" + 16*"O" + 3*"P" + 
      "&PK&" - 6*"q", enzyme[{"ID" -> "PK", "Compartment" -> "c", 
       "BoundCatalytic" -> {Toolbox`Private`wrap[metabolite]["ADP", "c"], 
         Toolbox`Private`wrap[metabolite]["PEP", "c"]}, 
       "BoundActivators" -> {Toolbox`Private`wrap[metabolite]["FDP", "c"]}, 
       "BoundInhibitors" -> {}, "CatalyticSites" -> Infinity, 
       "ActivationSites" -> 4, "InhibitionSites" -> 4}] -> 
     19*"C" + 24*"H" + 5*"N" + 28*"O" + 5*"P" + "&PK&" - 10*"q", 
    enzyme[{"ID" -> "PK", "Compartment" -> "c", "BoundCatalytic" -> 
        {Toolbox`Private`wrap[metabolite]["ADP", "c"], 
         Toolbox`Private`wrap[metabolite]["PEP", "c"]}, 
       "BoundActivators" -> {Toolbox`Private`wrap[metabolite]["FDP", "c"], 
         Toolbox`Private`wrap[metabolite]["FDP", "c"]}, 
       "BoundInhibitors" -> {}, "CatalyticSites" -> Infinity, 
       "ActivationSites" -> 4, "InhibitionSites" -> 4}] -> 
     25*"C" + 34*"H" + 5*"N" + 40*"O" + 7*"P" + "&PK&" - 14*"q", 
    enzyme[{"ID" -> "PK", "Compartment" -> "c", "BoundCatalytic" -> 
        {Toolbox`Private`wrap[metabolite]["ADP", "c"], 
         Toolbox`Private`wrap[metabolite]["PEP", "c"]}, 
       "BoundActivators" -> {Toolbox`Private`wrap[metabolite]["FDP", "c"], 
         Toolbox`Private`wrap[metabolite]["FDP", "c"], 
         Toolbox`Private`wrap[metabolite]["FDP", "c"]}, 
       "BoundInhibitors" -> {}, "CatalyticSites" -> Infinity, 
       "ActivationSites" -> 4, "InhibitionSites" -> 4}] -> 
     31*"C" + 44*"H" + 5*"N" + 52*"O" + 9*"P" + "&PK&" - 18*"q", 
    enzyme[{"ID" -> "PK", "Compartment" -> "c", "BoundCatalytic" -> 
        {Toolbox`Private`wrap[metabolite]["ADP", "c"], 
         Toolbox`Private`wrap[metabolite]["PEP", "c"]}, 
       "BoundActivators" -> {Toolbox`Private`wrap[metabolite]["FDP", "c"], 
         Toolbox`Private`wrap[metabolite]["FDP", "c"], 
         Toolbox`Private`wrap[metabolite]["FDP", "c"], 
         Toolbox`Private`wrap[metabolite]["FDP", "c"]}, 
       "BoundInhibitors" -> {}, "CatalyticSites" -> Infinity, 
       "ActivationSites" -> 4, "InhibitionSites" -> 4}] -> 
     37*"C" + 54*"H" + 5*"N" + 64*"O" + 11*"P" + "&PK&" - 22*"q", 
    enzyme[{"ID" -> "PK_T", "Compartment" -> "c", "BoundCatalytic" -> {}, 
       "BoundActivators" -> {}, "BoundInhibitors" -> {}, 
       "CatalyticSites" -> Infinity, "ActivationSites" -> 4, 
       "InhibitionSites" -> 4}] -> "&PK&", 
    enzyme[{"ID" -> "PK_T", "Compartment" -> "c", "BoundCatalytic" -> {}, 
       "BoundActivators" -> {}, "BoundInhibitors" -> 
        {Toolbox`Private`wrap[metabolite]["ATP", "c"]}, 
       "CatalyticSites" -> Infinity, "ActivationSites" -> 4, 
       "InhibitionSites" -> 4}] -> 10*"C" + 12*"H" + 5*"N" + 13*"O" + 3*"P" + 
      "&PK&" - 4*"q", enzyme[{"ID" -> "PK_T", "Compartment" -> "c", 
       "BoundCatalytic" -> {}, "BoundActivators" -> {}, 
       "BoundInhibitors" -> {Toolbox`Private`wrap[metabolite]["ATP", "c"], 
         Toolbox`Private`wrap[metabolite]["ATP", "c"]}, 
       "CatalyticSites" -> Infinity, "ActivationSites" -> 4, 
       "InhibitionSites" -> 4}] -> 20*"C" + 24*"H" + 10*"N" + 26*"O" + 
      6*"P" + "&PK&" - 8*"q", enzyme[{"ID" -> "PK_T", "Compartment" -> "c", 
       "BoundCatalytic" -> {}, "BoundActivators" -> {}, 
       "BoundInhibitors" -> {Toolbox`Private`wrap[metabolite]["ATP", "c"], 
         Toolbox`Private`wrap[metabolite]["ATP", "c"], 
         Toolbox`Private`wrap[metabolite]["ATP", "c"]}, 
       "CatalyticSites" -> Infinity, "ActivationSites" -> 4, 
       "InhibitionSites" -> 4}] -> 30*"C" + 36*"H" + 15*"N" + 39*"O" + 
      9*"P" + "&PK&" - 12*"q", enzyme[{"ID" -> "PK_T", "Compartment" -> "c", 
       "BoundCatalytic" -> {}, "BoundActivators" -> {}, 
       "BoundInhibitors" -> {Toolbox`Private`wrap[metabolite]["ATP", "c"], 
         Toolbox`Private`wrap[metabolite]["ATP", "c"], 
         Toolbox`Private`wrap[metabolite]["ATP", "c"], 
         Toolbox`Private`wrap[metabolite]["ATP", "c"]}, 
       "CatalyticSites" -> Infinity, "ActivationSites" -> 4, 
       "InhibitionSites" -> 4}] -> 40*"C" + 48*"H" + 20*"N" + 52*"O" + 
      12*"P" + "&PK&" - 16*"q", metabolite["ADP", "c"] -> 
     10*"C" + 12*"H" + 5*"N" + 10*"O" + 2*"P" - 3*"q", 
    metabolite["ATP", "c"] -> 10*"C" + 12*"H" + 5*"N" + 13*"O" + 3*"P" - 
      4*"q", metabolite["FDP", "c"] -> 6*"C" + 10*"H" + 12*"O" + 2*"P" - 
      4*"q", metabolite["PEP", "c"] -> 3*"C" + 2*"H" + 6*"O" + "P" - 3*"q", 
    metabolite["PYR", "c"] -> 3*"C" + 3*"H" + 3*"O" - "q", 
    metabolite["H", "c"] -> "H" + "q"}, "BoundaryConditions" -> {}, 
  "Constant" -> {}, "UnitChecking" -> False, "Objective" -> Automatic, 
  "Stoichiometry" -> SparseArray[Automatic, {73, 86}, 0, 
    {1, {{0, 2, 4, 6, 7, 11, 15, 19, 23, 26, 28, 30, 32, 34, 36, 38, 40, 42, 
      44, 46, 48, 50, 52, 54, 59, 64, 69, 74, 78, 80, 82, 84, 86, 88, 90, 92, 
      94, 96, 98, 101, 104, 107, 110, 113, 115, 117, 119, 121, 140, 147, 169, 
      171, 174, 180, 190, 192, 195, 197, 214, 218, 220, 223, 228, 239, 242, 
      244, 247, 251, 258, 259, 260, 263, 264, 266}, {{14}, {15}, {15}, {16}, 
      {16}, {17}, {17}, {23}, {24}, {26}, {27}, {27}, {28}, {30}, {31}, {31}, 
      {32}, {34}, {35}, {35}, {36}, {38}, {39}, {39}, {40}, {42}, {24}, {25}, 
      {28}, {29}, {32}, {33}, {36}, {37}, {40}, {41}, {25}, {26}, {29}, {30}, 
      {33}, {34}, {37}, {38}, {41}, {42}, {23}, {43}, {43}, {44}, {44}, {45}, 
      {45}, {46}, {50}, {51}, {52}, {55}, {56}, {56}, {57}, {58}, {61}, {62}, 
      {62}, {63}, {64}, {67}, {68}, {68}, {69}, {70}, {73}, {74}, {74}, {75}, 
      {76}, {79}, {52}, {54}, {58}, {60}, {64}, {66}, {70}, {72}, {76}, {78}, 
      {51}, {53}, {57}, {59}, {63}, {65}, {69}, {71}, {75}, {77}, {53}, {54}, 
      {55}, {59}, {60}, {61}, {65}, {66}, {67}, {71}, {72}, {73}, {77}, {78}, 
      {79}, {50}, {80}, {80}, {81}, {81}, {82}, {82}, {83}, {4}, {5}, {18}, 
      {26}, {30}, {34}, {38}, {42}, {48}, {52}, {53}, {58}, {59}, {64}, {65}, 
      {70}, {71}, {76}, {77}, {2}, {3}, {4}, {27}, {31}, {35}, {39}, {4}, 
      {5}, {18}, {24}, {28}, {32}, {36}, {40}, {43}, {44}, {45}, {46}, {48}, 
      {55}, {61}, {67}, {73}, {79}, {80}, {81}, {82}, {83}, {1}, {85}, {6}, 
      {7}, {13}, {25}, {29}, {33}, {37}, {41}, {47}, {1}, {26}, {30}, {34}, 
      {38}, {42}, {56}, {62}, {68}, {74}, {18}, {47}, {1}, {9}, {85}, {10}, 
      {18}, {5}, {7}, {9}, {11}, {18}, {20}, {21}, {26}, {30}, {34}, {38}, 
      {42}, {55}, {61}, {67}, {73}, {79}, {5}, {6}, {8}, {12}, {19}, {20}, 
      {9}, {20}, {21}, {14}, {15}, {16}, {17}, {22}, {8}, {51}, {54}, {57}, 
      {60}, {63}, {66}, {69}, {72}, {75}, {78}, {7}, {9}, {48}, {8}, {49}, 
      {6}, {48}, {49}, {5}, {6}, {9}, {86}, {20}, {55}, {61}, {67}, {73}, 
      {79}, {84}, {46}, {83}, {9}, {20}, {21}, {13}, {13}, {14}}}, {1, -1, 1, 
     -1, 1, -1, 1, -1, -1, 1, -1, 1, -1, 1, -1, 1, -1, 1, -1, 1, -1, 1, -1, 
     1, -1, 1, 1, -1, 1, -1, 1, -1, 1, -1, 1, -1, 1, -1, 1, -1, 1, -1, 1, -1, 
     1, -1, 1, -1, 1, -1, 1, -1, 1, -1, -1, -1, -1, 1, -1, 1, -1, -1, 1, -1, 
     1, -1, -1, 1, -1, 1, -1, -1, 1, -1, 1, -1, -1, 1, 1, -1, 1, -1, 1, -1, 
     1, -1, 1, -1, 1, -1, 1, -1, 1, -1, 1, -1, 1, -1, 1, 1, -1, 1, 1, -1, 1, 
     1, -1, 1, 1, -1, 1, 1, -1, 1, -1, 1, -1, 1, -1, 1, -1, -2, 1, 1, 1, 1, 
     1, 1, 1, -1, -1, -1, -1, -1, -1, -1, -1, -1, -1, -1, -1, 1, 1, -1, -1, 
     -1, -1, 1, -1, -1, -1, -1, -1, -1, -1, -1, -1, -1, -1, 1, 1, 1, 1, 1, 1, 
     -1, -1, -1, -1, 1, -1, -1, 1, -1, -1, -1, -1, -1, -1, 1, -1, 1, 1, 1, 1, 
     1, -1, -1, -1, -1, 1, -1, 1, -1, 1, 1, -1, 1, 1, 1, -1, 1, -1, 1, 1, 1, 
     1, 1, 1, -1, -1, -1, -1, -1, -1, -1, 1, -1, -1, 1, -1, 1, 1, -1, -1, -1, 
     -1, -1, 1, -1, -1, -1, -1, -1, -1, -1, -1, -1, -1, -1, 1, -1, -1, 1, 1, 
     1, -1, 1, 1, -1, -1, -1, 1, 1, 1, 1, 1, -1, 1, 1, 1, -1, -1, 1, -1, 
     -1}}], "Species" -> {complex[species["HB", "c"], metabolite["O2", "c"]], 
    complex[species["HB", "c"], metabolite["O2", "c"], 
     metabolite["O2", "c"]], complex[species["HB", "c"], 
     metabolite["O2", "c"], metabolite["O2", "c"], metabolite["O2", "c"]], 
    complex[species["HB", "c"], metabolite["O2", "c"], metabolite["O2", "c"], 
     metabolite["O2", "c"], metabolite["O2", "c"]], 
    enzyme[{"ID" -> "PFK", "Compartment" -> "c", "BoundCatalytic" -> {}, 
      "BoundActivators" -> {}, "BoundInhibitors" -> {}, 
      "CatalyticSites" -> Infinity, "ActivationSites" -> 4, 
      "InhibitionSites" -> 4}], enzyme[{"ID" -> "PFK", "Compartment" -> "c", 
      "BoundCatalytic" -> {}, "BoundActivators" -> 
       {Toolbox`Private`wrap[metabolite]["AMP", "c"]}, 
      "BoundInhibitors" -> {}, "CatalyticSites" -> Infinity, 
      "ActivationSites" -> 4, "InhibitionSites" -> 4}], 
    enzyme[{"ID" -> "PFK", "Compartment" -> "c", "BoundCatalytic" -> {}, 
      "BoundActivators" -> {Toolbox`Private`wrap[metabolite]["AMP", "c"], 
        Toolbox`Private`wrap[metabolite]["AMP", "c"]}, 
      "BoundInhibitors" -> {}, "CatalyticSites" -> Infinity, 
      "ActivationSites" -> 4, "InhibitionSites" -> 4}], 
    enzyme[{"ID" -> "PFK", "Compartment" -> "c", "BoundCatalytic" -> {}, 
      "BoundActivators" -> {Toolbox`Private`wrap[metabolite]["AMP", "c"], 
        Toolbox`Private`wrap[metabolite]["AMP", "c"], 
        Toolbox`Private`wrap[metabolite]["AMP", "c"]}, 
      "BoundInhibitors" -> {}, "CatalyticSites" -> Infinity, 
      "ActivationSites" -> 4, "InhibitionSites" -> 4}], 
    enzyme[{"ID" -> "PFK", "Compartment" -> "c", "BoundCatalytic" -> {}, 
      "BoundActivators" -> {Toolbox`Private`wrap[metabolite]["AMP", "c"], 
        Toolbox`Private`wrap[metabolite]["AMP", "c"], 
        Toolbox`Private`wrap[metabolite]["AMP", "c"], 
        Toolbox`Private`wrap[metabolite]["AMP", "c"]}, 
      "BoundInhibitors" -> {}, "CatalyticSites" -> Infinity, 
      "ActivationSites" -> 4, "InhibitionSites" -> 4}], 
    enzyme[{"ID" -> "PFK", "Compartment" -> "c", "BoundCatalytic" -> 
       {Toolbox`Private`wrap[metabolite]["ATP", "c"]}, 
      "BoundActivators" -> {}, "BoundInhibitors" -> {}, 
      "CatalyticSites" -> Infinity, "ActivationSites" -> 4, 
      "InhibitionSites" -> 4}], enzyme[{"ID" -> "PFK", "Compartment" -> "c", 
      "BoundCatalytic" -> {Toolbox`Private`wrap[metabolite]["ATP", "c"]}, 
      "BoundActivators" -> {Toolbox`Private`wrap[metabolite]["AMP", "c"]}, 
      "BoundInhibitors" -> {}, "CatalyticSites" -> Infinity, 
      "ActivationSites" -> 4, "InhibitionSites" -> 4}], 
    enzyme[{"ID" -> "PFK", "Compartment" -> "c", "BoundCatalytic" -> 
       {Toolbox`Private`wrap[metabolite]["ATP", "c"]}, 
      "BoundActivators" -> {Toolbox`Private`wrap[metabolite]["AMP", "c"], 
        Toolbox`Private`wrap[metabolite]["AMP", "c"]}, 
      "BoundInhibitors" -> {}, "CatalyticSites" -> Infinity, 
      "ActivationSites" -> 4, "InhibitionSites" -> 4}], 
    enzyme[{"ID" -> "PFK", "Compartment" -> "c", "BoundCatalytic" -> 
       {Toolbox`Private`wrap[metabolite]["ATP", "c"]}, 
      "BoundActivators" -> {Toolbox`Private`wrap[metabolite]["AMP", "c"], 
        Toolbox`Private`wrap[metabolite]["AMP", "c"], 
        Toolbox`Private`wrap[metabolite]["AMP", "c"]}, 
      "BoundInhibitors" -> {}, "CatalyticSites" -> Infinity, 
      "ActivationSites" -> 4, "InhibitionSites" -> 4}], 
    enzyme[{"ID" -> "PFK", "Compartment" -> "c", "BoundCatalytic" -> 
       {Toolbox`Private`wrap[metabolite]["ATP", "c"]}, 
      "BoundActivators" -> {Toolbox`Private`wrap[metabolite]["AMP", "c"], 
        Toolbox`Private`wrap[metabolite]["AMP", "c"], 
        Toolbox`Private`wrap[metabolite]["AMP", "c"], 
        Toolbox`Private`wrap[metabolite]["AMP", "c"]}, 
      "BoundInhibitors" -> {}, "CatalyticSites" -> Infinity, 
      "ActivationSites" -> 4, "InhibitionSites" -> 4}], 
    enzyme[{"ID" -> "PFK", "Compartment" -> "c", "BoundCatalytic" -> 
       {Toolbox`Private`wrap[metabolite]["ATP", "c"], 
        Toolbox`Private`wrap[metabolite]["F6P", "c"]}, 
      "BoundActivators" -> {}, "BoundInhibitors" -> {}, 
      "CatalyticSites" -> Infinity, "ActivationSites" -> 4, 
      "InhibitionSites" -> 4}], enzyme[{"ID" -> "PFK", "Compartment" -> "c", 
      "BoundCatalytic" -> {Toolbox`Private`wrap[metabolite]["ATP", "c"], 
        Toolbox`Private`wrap[metabolite]["F6P", "c"]}, 
      "BoundActivators" -> {Toolbox`Private`wrap[metabolite]["AMP", "c"]}, 
      "BoundInhibitors" -> {}, "CatalyticSites" -> Infinity, 
      "ActivationSites" -> 4, "InhibitionSites" -> 4}], 
    enzyme[{"ID" -> "PFK", "Compartment" -> "c", "BoundCatalytic" -> 
       {Toolbox`Private`wrap[metabolite]["ATP", "c"], 
        Toolbox`Private`wrap[metabolite]["F6P", "c"]}, 
      "BoundActivators" -> {Toolbox`Private`wrap[metabolite]["AMP", "c"], 
        Toolbox`Private`wrap[metabolite]["AMP", "c"]}, 
      "BoundInhibitors" -> {}, "CatalyticSites" -> Infinity, 
      "ActivationSites" -> 4, "InhibitionSites" -> 4}], 
    enzyme[{"ID" -> "PFK", "Compartment" -> "c", "BoundCatalytic" -> 
       {Toolbox`Private`wrap[metabolite]["ATP", "c"], 
        Toolbox`Private`wrap[metabolite]["F6P", "c"]}, 
      "BoundActivators" -> {Toolbox`Private`wrap[metabolite]["AMP", "c"], 
        Toolbox`Private`wrap[metabolite]["AMP", "c"], 
        Toolbox`Private`wrap[metabolite]["AMP", "c"]}, 
      "BoundInhibitors" -> {}, "CatalyticSites" -> Infinity, 
      "ActivationSites" -> 4, "InhibitionSites" -> 4}], 
    enzyme[{"ID" -> "PFK", "Compartment" -> "c", "BoundCatalytic" -> 
       {Toolbox`Private`wrap[metabolite]["ATP", "c"], 
        Toolbox`Private`wrap[metabolite]["F6P", "c"]}, 
      "BoundActivators" -> {Toolbox`Private`wrap[metabolite]["AMP", "c"], 
        Toolbox`Private`wrap[metabolite]["AMP", "c"], 
        Toolbox`Private`wrap[metabolite]["AMP", "c"], 
        Toolbox`Private`wrap[metabolite]["AMP", "c"]}, 
      "BoundInhibitors" -> {}, "CatalyticSites" -> Infinity, 
      "ActivationSites" -> 4, "InhibitionSites" -> 4}], 
    enzyme[{"ID" -> "PFK_T", "Compartment" -> "c", "BoundCatalytic" -> {}, 
      "BoundActivators" -> {}, "BoundInhibitors" -> {}, 
      "CatalyticSites" -> Infinity, "ActivationSites" -> 4, 
      "InhibitionSites" -> 4}], enzyme[{"ID" -> "PFK_T", 
      "Compartment" -> "c", "BoundCatalytic" -> {}, "BoundActivators" -> {}, 
      "BoundInhibitors" -> {Toolbox`Private`wrap[metabolite]["ATP", "c"]}, 
      "CatalyticSites" -> Infinity, "ActivationSites" -> 4, 
      "InhibitionSites" -> 4}], enzyme[{"ID" -> "PFK_T", 
      "Compartment" -> "c", "BoundCatalytic" -> {}, "BoundActivators" -> {}, 
      "BoundInhibitors" -> {Toolbox`Private`wrap[metabolite]["ATP", "c"], 
        Toolbox`Private`wrap[metabolite]["ATP", "c"]}, 
      "CatalyticSites" -> Infinity, "ActivationSites" -> 4, 
      "InhibitionSites" -> 4}], enzyme[{"ID" -> "PFK_T", 
      "Compartment" -> "c", "BoundCatalytic" -> {}, "BoundActivators" -> {}, 
      "BoundInhibitors" -> {Toolbox`Private`wrap[metabolite]["ATP", "c"], 
        Toolbox`Private`wrap[metabolite]["ATP", "c"], 
        Toolbox`Private`wrap[metabolite]["ATP", "c"]}, 
      "CatalyticSites" -> Infinity, "ActivationSites" -> 4, 
      "InhibitionSites" -> 4}], enzyme[{"ID" -> "PK", "Compartment" -> "c", 
      "BoundCatalytic" -> {}, "BoundActivators" -> {}, 
      "BoundInhibitors" -> {}, "CatalyticSites" -> Infinity, 
      "ActivationSites" -> 4, "InhibitionSites" -> 4}], 
    enzyme[{"ID" -> "PK", "Compartment" -> "c", "BoundCatalytic" -> {}, 
      "BoundActivators" -> {Toolbox`Private`wrap[metabolite]["FDP", "c"]}, 
      "BoundInhibitors" -> {}, "CatalyticSites" -> Infinity, 
      "ActivationSites" -> 4, "InhibitionSites" -> 4}], 
    enzyme[{"ID" -> "PK", "Compartment" -> "c", "BoundCatalytic" -> {}, 
      "BoundActivators" -> {Toolbox`Private`wrap[metabolite]["FDP", "c"], 
        Toolbox`Private`wrap[metabolite]["FDP", "c"]}, 
      "BoundInhibitors" -> {}, "CatalyticSites" -> Infinity, 
      "ActivationSites" -> 4, "InhibitionSites" -> 4}], 
    enzyme[{"ID" -> "PK", "Compartment" -> "c", "BoundCatalytic" -> {}, 
      "BoundActivators" -> {Toolbox`Private`wrap[metabolite]["FDP", "c"], 
        Toolbox`Private`wrap[metabolite]["FDP", "c"], 
        Toolbox`Private`wrap[metabolite]["FDP", "c"]}, 
      "BoundInhibitors" -> {}, "CatalyticSites" -> Infinity, 
      "ActivationSites" -> 4, "InhibitionSites" -> 4}], 
    enzyme[{"ID" -> "PK", "Compartment" -> "c", "BoundCatalytic" -> {}, 
      "BoundActivators" -> {Toolbox`Private`wrap[metabolite]["FDP", "c"], 
        Toolbox`Private`wrap[metabolite]["FDP", "c"], 
        Toolbox`Private`wrap[metabolite]["FDP", "c"], 
        Toolbox`Private`wrap[metabolite]["FDP", "c"]}, 
      "BoundInhibitors" -> {}, "CatalyticSites" -> Infinity, 
      "ActivationSites" -> 4, "InhibitionSites" -> 4}], 
    enzyme[{"ID" -> "PK", "Compartment" -> "c", "BoundCatalytic" -> 
       {Toolbox`Private`wrap[metabolite]["ADP", "c"]}, 
      "BoundActivators" -> {}, "BoundInhibitors" -> {}, 
      "CatalyticSites" -> Infinity, "ActivationSites" -> 4, 
      "InhibitionSites" -> 4}], enzyme[{"ID" -> "PK", "Compartment" -> "c", 
      "BoundCatalytic" -> {Toolbox`Private`wrap[metabolite]["ADP", "c"]}, 
      "BoundActivators" -> {Toolbox`Private`wrap[metabolite]["FDP", "c"]}, 
      "BoundInhibitors" -> {}, "CatalyticSites" -> Infinity, 
      "ActivationSites" -> 4, "InhibitionSites" -> 4}], 
    enzyme[{"ID" -> "PK", "Compartment" -> "c", "BoundCatalytic" -> 
       {Toolbox`Private`wrap[metabolite]["ADP", "c"]}, 
      "BoundActivators" -> {Toolbox`Private`wrap[metabolite]["FDP", "c"], 
        Toolbox`Private`wrap[metabolite]["FDP", "c"]}, 
      "BoundInhibitors" -> {}, "CatalyticSites" -> Infinity, 
      "ActivationSites" -> 4, "InhibitionSites" -> 4}], 
    enzyme[{"ID" -> "PK", "Compartment" -> "c", "BoundCatalytic" -> 
       {Toolbox`Private`wrap[metabolite]["ADP", "c"]}, 
      "BoundActivators" -> {Toolbox`Private`wrap[metabolite]["FDP", "c"], 
        Toolbox`Private`wrap[metabolite]["FDP", "c"], 
        Toolbox`Private`wrap[metabolite]["FDP", "c"]}, 
      "BoundInhibitors" -> {}, "CatalyticSites" -> Infinity, 
      "ActivationSites" -> 4, "InhibitionSites" -> 4}], 
    enzyme[{"ID" -> "PK", "Compartment" -> "c", "BoundCatalytic" -> 
       {Toolbox`Private`wrap[metabolite]["ADP", "c"]}, 
      "BoundActivators" -> {Toolbox`Private`wrap[metabolite]["FDP", "c"], 
        Toolbox`Private`wrap[metabolite]["FDP", "c"], 
        Toolbox`Private`wrap[metabolite]["FDP", "c"], 
        Toolbox`Private`wrap[metabolite]["FDP", "c"]}, 
      "BoundInhibitors" -> {}, "CatalyticSites" -> Infinity, 
      "ActivationSites" -> 4, "InhibitionSites" -> 4}], 
    enzyme[{"ID" -> "PK", "Compartment" -> "c", "BoundCatalytic" -> 
       {Toolbox`Private`wrap[metabolite]["PEP", "c"]}, 
      "BoundActivators" -> {}, "BoundInhibitors" -> {}, 
      "CatalyticSites" -> Infinity, "ActivationSites" -> 4, 
      "InhibitionSites" -> 4}], enzyme[{"ID" -> "PK", "Compartment" -> "c", 
      "BoundCatalytic" -> {Toolbox`Private`wrap[metabolite]["PEP", "c"]}, 
      "BoundActivators" -> {Toolbox`Private`wrap[metabolite]["FDP", "c"]}, 
      "BoundInhibitors" -> {}, "CatalyticSites" -> Infinity, 
      "ActivationSites" -> 4, "InhibitionSites" -> 4}], 
    enzyme[{"ID" -> "PK", "Compartment" -> "c", "BoundCatalytic" -> 
       {Toolbox`Private`wrap[metabolite]["PEP", "c"]}, 
      "BoundActivators" -> {Toolbox`Private`wrap[metabolite]["FDP", "c"], 
        Toolbox`Private`wrap[metabolite]["FDP", "c"]}, 
      "BoundInhibitors" -> {}, "CatalyticSites" -> Infinity, 
      "ActivationSites" -> 4, "InhibitionSites" -> 4}], 
    enzyme[{"ID" -> "PK", "Compartment" -> "c", "BoundCatalytic" -> 
       {Toolbox`Private`wrap[metabolite]["PEP", "c"]}, 
      "BoundActivators" -> {Toolbox`Private`wrap[metabolite]["FDP", "c"], 
        Toolbox`Private`wrap[metabolite]["FDP", "c"], 
        Toolbox`Private`wrap[metabolite]["FDP", "c"]}, 
      "BoundInhibitors" -> {}, "CatalyticSites" -> Infinity, 
      "ActivationSites" -> 4, "InhibitionSites" -> 4}], 
    enzyme[{"ID" -> "PK", "Compartment" -> "c", "BoundCatalytic" -> 
       {Toolbox`Private`wrap[metabolite]["PEP", "c"]}, 
      "BoundActivators" -> {Toolbox`Private`wrap[metabolite]["FDP", "c"], 
        Toolbox`Private`wrap[metabolite]["FDP", "c"], 
        Toolbox`Private`wrap[metabolite]["FDP", "c"], 
        Toolbox`Private`wrap[metabolite]["FDP", "c"]}, 
      "BoundInhibitors" -> {}, "CatalyticSites" -> Infinity, 
      "ActivationSites" -> 4, "InhibitionSites" -> 4}], 
    enzyme[{"ID" -> "PK", "Compartment" -> "c", "BoundCatalytic" -> 
       {Toolbox`Private`wrap[metabolite]["ADP", "c"], 
        Toolbox`Private`wrap[metabolite]["PEP", "c"]}, 
      "BoundActivators" -> {}, "BoundInhibitors" -> {}, 
      "CatalyticSites" -> Infinity, "ActivationSites" -> 4, 
      "InhibitionSites" -> 4}], enzyme[{"ID" -> "PK", "Compartment" -> "c", 
      "BoundCatalytic" -> {Toolbox`Private`wrap[metabolite]["ADP", "c"], 
        Toolbox`Private`wrap[metabolite]["PEP", "c"]}, 
      "BoundActivators" -> {Toolbox`Private`wrap[metabolite]["FDP", "c"]}, 
      "BoundInhibitors" -> {}, "CatalyticSites" -> Infinity, 
      "ActivationSites" -> 4, "InhibitionSites" -> 4}], 
    enzyme[{"ID" -> "PK", "Compartment" -> "c", "BoundCatalytic" -> 
       {Toolbox`Private`wrap[metabolite]["ADP", "c"], 
        Toolbox`Private`wrap[metabolite]["PEP", "c"]}, 
      "BoundActivators" -> {Toolbox`Private`wrap[metabolite]["FDP", "c"], 
        Toolbox`Private`wrap[metabolite]["FDP", "c"]}, 
      "BoundInhibitors" -> {}, "CatalyticSites" -> Infinity, 
      "ActivationSites" -> 4, "InhibitionSites" -> 4}], 
    enzyme[{"ID" -> "PK", "Compartment" -> "c", "BoundCatalytic" -> 
       {Toolbox`Private`wrap[metabolite]["ADP", "c"], 
        Toolbox`Private`wrap[metabolite]["PEP", "c"]}, 
      "BoundActivators" -> {Toolbox`Private`wrap[metabolite]["FDP", "c"], 
        Toolbox`Private`wrap[metabolite]["FDP", "c"], 
        Toolbox`Private`wrap[metabolite]["FDP", "c"]}, 
      "BoundInhibitors" -> {}, "CatalyticSites" -> Infinity, 
      "ActivationSites" -> 4, "InhibitionSites" -> 4}], 
    enzyme[{"ID" -> "PK", "Compartment" -> "c", "BoundCatalytic" -> 
       {Toolbox`Private`wrap[metabolite]["ADP", "c"], 
        Toolbox`Private`wrap[metabolite]["PEP", "c"]}, 
      "BoundActivators" -> {Toolbox`Private`wrap[metabolite]["FDP", "c"], 
        Toolbox`Private`wrap[metabolite]["FDP", "c"], 
        Toolbox`Private`wrap[metabolite]["FDP", "c"], 
        Toolbox`Private`wrap[metabolite]["FDP", "c"]}, 
      "BoundInhibitors" -> {}, "CatalyticSites" -> Infinity, 
      "ActivationSites" -> 4, "InhibitionSites" -> 4}], 
    enzyme[{"ID" -> "PK_T", "Compartment" -> "c", "BoundCatalytic" -> {}, 
      "BoundActivators" -> {}, "BoundInhibitors" -> {}, 
      "CatalyticSites" -> Infinity, "ActivationSites" -> 4, 
      "InhibitionSites" -> 4}], enzyme[{"ID" -> "PK_T", "Compartment" -> "c", 
      "BoundCatalytic" -> {}, "BoundActivators" -> {}, 
      "BoundInhibitors" -> {Toolbox`Private`wrap[metabolite]["ATP", "c"]}, 
      "CatalyticSites" -> Infinity, "ActivationSites" -> 4, 
      "InhibitionSites" -> 4}], enzyme[{"ID" -> "PK_T", "Compartment" -> "c", 
      "BoundCatalytic" -> {}, "BoundActivators" -> {}, 
      "BoundInhibitors" -> {Toolbox`Private`wrap[metabolite]["ATP", "c"], 
        Toolbox`Private`wrap[metabolite]["ATP", "c"]}, 
      "CatalyticSites" -> Infinity, "ActivationSites" -> 4, 
      "InhibitionSites" -> 4}], enzyme[{"ID" -> "PK_T", "Compartment" -> "c", 
      "BoundCatalytic" -> {}, "BoundActivators" -> {}, 
      "BoundInhibitors" -> {Toolbox`Private`wrap[metabolite]["ATP", "c"], 
        Toolbox`Private`wrap[metabolite]["ATP", "c"], 
        Toolbox`Private`wrap[metabolite]["ATP", "c"]}, 
      "CatalyticSites" -> Infinity, "ActivationSites" -> 4, 
      "InhibitionSites" -> 4}], metabolite["ADP", "c"], 
    metabolite["AMP", "c"], metabolite["ATP", "c"], metabolite["DHAP", "c"], 
    metabolite["DPG23", "c"], metabolite["F6P", "c"], metabolite["FDP", "c"], 
    metabolite["G6P", "c"], metabolite["GAP", "c"], metabolite["GLU", "c"], 
    metabolite["H", "c"], metabolite["H2O", "c"], metabolite["LAC", "c"], 
    metabolite["NAD", "c"], metabolite["O2", "c"], metabolite["PEP", "c"], 
    metabolite["PG13", "c"], metabolite["PG2", "c"], metabolite["PG3", "c"], 
    metabolite["PHOS", "c"], metabolite["PYR", "c"], 
    enzyme[{"ID" -> "PFK_T", "Compartment" -> "c", "BoundCatalytic" -> {}, 
      "BoundActivators" -> {}, "BoundInhibitors" -> 
       {Toolbox`Private`wrap[metabolite]["ATP", "c"], 
        Toolbox`Private`wrap[metabolite]["ATP", "c"], 
        Toolbox`Private`wrap[metabolite]["ATP", "c"], 
        Toolbox`Private`wrap[metabolite]["ATP", "c"]}, 
      "CatalyticSites" -> Infinity, "ActivationSites" -> 4, 
      "InhibitionSites" -> 4}], enzyme[{"ID" -> "PK_T", "Compartment" -> "c", 
      "BoundCatalytic" -> {}, "BoundActivators" -> {}, 
      "BoundInhibitors" -> {Toolbox`Private`wrap[metabolite]["ATP", "c"], 
        Toolbox`Private`wrap[metabolite]["ATP", "c"], 
        Toolbox`Private`wrap[metabolite]["ATP", "c"], 
        Toolbox`Private`wrap[metabolite]["ATP", "c"]}, 
      "CatalyticSites" -> Infinity, "ActivationSites" -> 4, 
      "InhibitionSites" -> 4}], metabolite["NADH", "c"], species["DHB", "c"], 
    species["HB", "c"]}, "Fluxes" -> {v["ALD"], v["AMP"], v["AMPIN"], 
    v["APK"], v["ATP"], v["DPGASE"], v["DPGM"], v["ENO"], v["GAPDH"], 
    v["GLUIN"], v["H"], v["H2O"], v["HBDPG"], v["HBO1"], v["HBO2"], 
    v["HBO3"], v["HBO4"], v["HK"], v["LAC"], v["LDH"], v["NADH"], v["O2"], 
    v["PFK_L"], v["PFK_R01"], v["PFK_R02"], v["PFK_R03"], v["PFK_R10"], 
    v["PFK_R11"], v["PFK_R12"], v["PFK_R13"], v["PFK_R20"], v["PFK_R21"], 
    v["PFK_R22"], v["PFK_R23"], v["PFK_R30"], v["PFK_R31"], v["PFK_R32"], 
    v["PFK_R33"], v["PFK_R40"], v["PFK_R41"], v["PFK_R42"], v["PFK_R43"], 
    v["PFK_T1"], v["PFK_T2"], v["PFK_T3"], v["PFK_T4"], v["PGI"], v["PGK"], 
    v["PGLM"], v["PK_L"], v["PK_R01"], v["PK_R02"], v["PK_R03"], v["PK_R04"], 
    v["PK_R05"], v["PK_R10"], v["PK_R11"], v["PK_R12"], v["PK_R13"], 
    v["PK_R14"], v["PK_R15"], v["PK_R20"], v["PK_R21"], v["PK_R22"], 
    v["PK_R23"], v["PK_R24"], v["PK_R25"], v["PK_R30"], v["PK_R31"], 
    v["PK_R32"], v["PK_R33"], v["PK_R34"], v["PK_R35"], v["PK_R40"], 
    v["PK_R41"], v["PK_R42"], v["PK_R43"], v["PK_R44"], v["PK_R45"], 
    v["PK_T1"], v["PK_T2"], v["PK_T3"], v["PK_T4"], v["PYR"], v["TPI"], 
    v["vP"]}, "ReversibleColumnIndices" -> {1, 2, 3, 4, 5, 6, 7, 8, 9, 10, 
    11, 12, 13, 14, 15, 16, 17, 18, 19, 20, 21, 22, 23, 24, 25, 27, 28, 29, 
    31, 32, 33, 35, 36, 37, 39, 40, 41, 43, 44, 45, 46, 47, 48, 49, 50, 51, 
    52, 53, 54, 56, 57, 58, 59, 60, 62, 63, 64, 65, 66, 68, 69, 70, 71, 72, 
    74, 75, 76, 77, 78, 80, 81, 82, 83, 84, 85, 86}, 
  "Constraints" -> {v["GLUIN"] -> {-Infinity, 0}, 
    v["AMPIN"] -> {-Infinity, 0}, v["PFK_R03"] -> {0, Infinity}, 
    v["PFK_R13"] -> {0, Infinity}, v["PFK_R23"] -> {0, Infinity}, 
    v["PFK_R33"] -> {0, Infinity}, v["PFK_R43"] -> {0, Infinity}, 
    v["PK_R05"] -> {0, Infinity}, v["PK_R15"] -> {0, Infinity}, 
    v["PK_R25"] -> {0, Infinity}, v["PK_R35"] -> {0, Infinity}, 
    v["PK_R45"] -> {0, Infinity}, v["vP"] -> {0, Infinity}}, "Pathway" -> {}, 
  "Parameters" -> {Keq["HK"] -> 850, Keq["PGI"] -> 0.41, Keq["PFK"] -> 310, 
    Keq["TPI"] -> 0.05714285714285714, Keq["ALD"] -> 
     Unit[0.082, "Millimole"/"Liter"], Keq["GAPDH"] -> 
     Unit[0.0179, "Liter"/"Millimole"], Keq["PGK"] -> 1800, 
    Keq["PGLM"] -> 0.14705882352941177, Keq["ENO"] -> 1.6949152542372883, 
    Keq["PK"] -> 363000, Keq["LDH"] -> 26300, Keq["AMP"] -> Infinity, 
    Keq["APK"] -> 1.65, Keq["PYR"] -> 1., Keq["LAC"] -> 1., 
    Keq["ATP"] -> Unit[Infinity, "Millimole"/"Liter"], 
    Keq["NADH"] -> Infinity, Keq["GLUIN"] -> Infinity, 
    Keq["AMPIN"] -> Infinity, Keq["H"] -> 1., Keq["H2O"] -> 1., 
    metabolite["PYR", "Xt"] -> Unit[0.06, "Millimole"/"Liter"], 
    metabolite["AMP", "Xt"] -> Unit[1, "Millimole"/"Liter"], 
    metabolite["H2O", "Xt"] -> Unit[1, "Millimole"/"Liter"], 
    metabolite["GLU", "Xt"] -> Unit[1, "Millimole"/"Liter"], 
    metabolite["LAC", "Xt"] -> Unit[1, "Millimole"/"Liter"], 
    rateconst["HK", True] -> Unit[0.7000072543398843, 
      "Liter"/("Hour"*"Millimole")], rateconst["PGI", True] -> 
     Unit[3644.444444444491, "Hour"^(-1)], rateconst["TPI", True] -> 
     Unit[34.35582822085891, "Hour"^(-1)], rateconst["ALD", True] -> 
     Unit[2834.567901234576, "Hour"^(-1)], rateconst["GAPDH", True] -> 
     Unit[3376.7492421768247, "Liter"^2/("Hour"*"Millimole"^2)], 
    rateconst["PGLM", True] -> Unit[4869.565217391283, "Hour"^(-1)], 
    rateconst["ENO", True] -> Unit[1763.7795275590574, "Hour"^(-1)], 
    rateconst["LDH", True] -> Unit[1112.573988602781, 
      "Liter"/("Hour"*"Millimole")], rateconst["AMP", True] -> 
     Unit[0.16142399019925777, "Hour"^(-1)], rateconst["APK", True] -> 
     Unit[100000, "Liter"/("Hour"*"Millimole")], rateconst["PYR", True] -> 
     Unit[744.1860465116215, "Hour"^(-1)], rateconst["LAC", True] -> 
     Unit[5.599999999999999, "Hour"^(-1)], rateconst["ATP", True] -> 
     Unit[1.4000000000000001, "Hour"^(-1)], rateconst["NADH", True] -> 
     Unit[7.44186046511628, "Hour"^(-1)], rateconst["GLUIN", True] -> 
     Unit[1.12, "Hour"^(-1)], rateconst["AMPIN", True] -> 
     Unit[0.014, "Hour"^(-1)], rateconst["H", True] -> 
     Unit[100000.00000000001, "Hour"^(-1)], rateconst["H2O", True] -> 
     Unit[100000, "Hour"^(-1)], Keq["DPGASE"] -> 
     Unit[Infinity, "Millimole"/"Liter"], Keq["HBDPG"] -> 
     Unit[1/4, "Liter"/"Millimole"], Keq["HBO1"] -> 
     Unit[41.835169432436196, "Liter"/"Millimole"], 
    Keq["HBO2"] -> Unit[73.21154650676336, "Liter"/"Millimole"], 
    Keq["HBO3"] -> Unit[177.79947008785382, "Liter"/"Millimole"], 
    Keq["HBO4"] -> Unit[1289.9177241667828, "Liter"/"Millimole"], 
    Keq["O2"] -> 1, rateconst["DPGASE", True] -> Unit[0.14225806451612902, 
      "Hour"^(-1)], rateconst["DPGM", True] -> Unit[1814.8148148148148, 
      "Hour"^(-1)], rateconst["HBO1", True] -> Unit[506935.270702259, 
      "Liter"/("Hour"*"Millimole")], rateconst["HBO2", True] -> 
     Unit[511077.050923776, "Liter"/("Hour"*"Millimole")], 
    rateconst["HBO3", True] -> Unit[509243.459567699, 
      "Liter"/("Hour"*"Millimole")], rateconst["HBO4", True] -> 
     Unit[501595.340624411, "Liter"/("Hour"*"Millimole")], 
    rateconst["HBDPG", True] -> Unit[519612.560391792, 
      "Liter"/("Hour"*"Millimole")], rateconst["O2", True] -> 
     Unit[509725.707725914, "Hour"^(-1)], metabolite["O2", "Xt"] -> 
     Unit[0.0200788, "Millimole"/"Liter"], rateconst["PGK", True] -> 
     Unit[1.02*^6, "Liter"/("Hour"*"Millimole")], metabolite["H", "Xt"] -> 
     Unit[0.0000899757, "Millimole"/"Liter"], Keq["DPGM"] -> 2.3*^6, 
    rateconst["PFK_ACT", True] -> 1000000, rateconst["PFK_I", True] -> 
     1000000, rateconst["PFK_L", True] -> 1000000000000, 
    Keq["PFK_L"] -> 0.0011, rateconst["PFK_F", True] -> 505000., 
    rateconst["PFK_A", True] -> 125000., rateconst["PFK", True] -> 307000., 
    Keq["PFK_A"] -> 14.705882352941176, Keq["PFK_ACT"] -> 30.3030303030303, 
    Keq["PFK_F"] -> 10., Keq["PFK_I"] -> 10., parameter["Volume", "c"] -> 1, 
    Keq["PK_L"] -> 19, rateconst["PK_ACT", True] -> 1000000, 
    rateconst["PK_I", True] -> 1000000, rateconst["PK_L", True] -> 
     1000000000000, rateconst["PK_P", True] -> 
     Unit[4000000, 1/("Hour"*"Millimole")], rateconst["PK_A", True] -> 
     Unit[4000000, 1/("Hour"*"Millimole")], rateconst["PK", True] -> 
     Unit[6019.106463993553, "Hour"^(-1)], Keq["PK_A"] -> 2.109704641350211, 
    Keq["PK_ACT"] -> 200., Keq["PK_I"] -> 0.2949852507374631, 
    Keq["PK_P"] -> 4.444444444444445, Keq["vP"] -> 1, 
    rateconst["vP", True] -> Unit[0.23, "Hour"^(-1)], 
    metabolite["PHOS", "Xt"] -> Unit[2.5, "Millimole"/"Liter"]}, 
  "InitialConditions" -> 
   {complex[species["HB", "c"], metabolite["O2", "c"]] -> 
     0.05008968358281319, complex[species["HB", "c"], metabolite["O2", "c"], 
      metabolite["O2", "c"]] -> 0.0736318348667354, 
    complex[species["HB", "c"], metabolite["O2", "c"], metabolite["O2", "c"], 
      metabolite["O2", "c"]] -> 0.2628656504742453, 
    complex[species["HB", "c"], metabolite["O2", "c"], metabolite["O2", "c"], 
      metabolite["O2", "c"], metabolite["O2", "c"]] -> 6.808220347282954, 
    enzyme[{"ID" -> "PFK", "Compartment" -> "c", "BoundCatalytic" -> {}, 
       "BoundActivators" -> {}, "BoundInhibitors" -> {}, 
       "CatalyticSites" -> Infinity, "ActivationSites" -> 4, 
       "InhibitionSites" -> 4}] -> 7.210136813646878*^-8, 
    enzyme[{"ID" -> "PFK", "Compartment" -> "c", "BoundCatalytic" -> {}, 
       "BoundActivators" -> {Toolbox`Private`wrap[metabolite]["AMP", "c"]}, 
       "BoundInhibitors" -> {}, "CatalyticSites" -> Infinity, 
       "ActivationSites" -> 4, "InhibitionSites" -> 4}] -> 
     7.57965632534601*^-7, enzyme[{"ID" -> "PFK", "Compartment" -> "c", 
       "BoundCatalytic" -> {}, "BoundActivators" -> 
        {Toolbox`Private`wrap[metabolite]["AMP", "c"], 
         Toolbox`Private`wrap[metabolite]["AMP", "c"]}, 
       "BoundInhibitors" -> {}, "CatalyticSites" -> Infinity, 
       "ActivationSites" -> 4, "InhibitionSites" -> 4}] -> 
     2.9880426420074377*^-6, enzyme[{"ID" -> "PFK", "Compartment" -> "c", 
       "BoundCatalytic" -> {}, "BoundActivators" -> 
        {Toolbox`Private`wrap[metabolite]["AMP", "c"], 
         Toolbox`Private`wrap[metabolite]["AMP", "c"], 
         Toolbox`Private`wrap[metabolite]["AMP", "c"]}, 
       "BoundInhibitors" -> {}, "CatalyticSites" -> Infinity, 
       "ActivationSites" -> 4, "InhibitionSites" -> 4}] -> 
     5.235299712350434*^-6, enzyme[{"ID" -> "PFK", "Compartment" -> "c", 
       "BoundCatalytic" -> {}, "BoundActivators" -> 
        {Toolbox`Private`wrap[metabolite]["AMP", "c"], 
         Toolbox`Private`wrap[metabolite]["AMP", "c"], 
         Toolbox`Private`wrap[metabolite]["AMP", "c"], 
         Toolbox`Private`wrap[metabolite]["AMP", "c"]}, 
       "BoundInhibitors" -> {}, "CatalyticSites" -> Infinity, 
       "ActivationSites" -> 4, "InhibitionSites" -> 4}] -> 
     3.4397555141301837*^-6, enzyme[{"ID" -> "PFK", "Compartment" -> "c", 
       "BoundCatalytic" -> {Toolbox`Private`wrap[metabolite]["ATP", "c"]}, 
       "BoundActivators" -> {}, "BoundInhibitors" -> {}, 
       "CatalyticSites" -> Infinity, "ActivationSites" -> 4, 
       "InhibitionSites" -> 4}] -> 6.067959508387314*^-7, 
    enzyme[{"ID" -> "PFK", "Compartment" -> "c", "BoundCatalytic" -> 
        {Toolbox`Private`wrap[metabolite]["ATP", "c"]}, 
       "BoundActivators" -> {Toolbox`Private`wrap[metabolite]["AMP", "c"]}, 
       "BoundInhibitors" -> {}, "CatalyticSites" -> Infinity, 
       "ActivationSites" -> 4, "InhibitionSites" -> 4}] -> 
     6.378942433191907*^-6, enzyme[{"ID" -> "PFK", "Compartment" -> "c", 
       "BoundCatalytic" -> {Toolbox`Private`wrap[metabolite]["ATP", "c"]}, 
       "BoundActivators" -> {Toolbox`Private`wrap[metabolite]["AMP", "c"], 
         Toolbox`Private`wrap[metabolite]["AMP", "c"]}, 
       "BoundInhibitors" -> {}, "CatalyticSites" -> Infinity, 
       "ActivationSites" -> 4, "InhibitionSites" -> 4}] -> 
     0.000025146987123348213, enzyme[{"ID" -> "PFK", "Compartment" -> "c", 
       "BoundCatalytic" -> {Toolbox`Private`wrap[metabolite]["ATP", "c"]}, 
       "BoundActivators" -> {Toolbox`Private`wrap[metabolite]["AMP", "c"], 
         Toolbox`Private`wrap[metabolite]["AMP", "c"], 
         Toolbox`Private`wrap[metabolite]["AMP", "c"]}, 
       "BoundInhibitors" -> {}, "CatalyticSites" -> Infinity, 
       "ActivationSites" -> 4, "InhibitionSites" -> 4}] -> 
     0.00004405961702236553, enzyme[{"ID" -> "PFK", "Compartment" -> "c", 
       "BoundCatalytic" -> {Toolbox`Private`wrap[metabolite]["ATP", "c"]}, 
       "BoundActivators" -> {Toolbox`Private`wrap[metabolite]["AMP", "c"], 
         Toolbox`Private`wrap[metabolite]["AMP", "c"], 
         Toolbox`Private`wrap[metabolite]["AMP", "c"], 
         Toolbox`Private`wrap[metabolite]["AMP", "c"]}, 
       "BoundInhibitors" -> {}, "CatalyticSites" -> Infinity, 
       "ActivationSites" -> 4, "InhibitionSites" -> 4}] -> 
     0.00002894854524672558, enzyme[{"ID" -> "PFK", "Compartment" -> "c", 
       "BoundCatalytic" -> {Toolbox`Private`wrap[metabolite]["ATP", "c"], 
         Toolbox`Private`wrap[metabolite]["F6P", "c"]}, 
       "BoundActivators" -> {}, "BoundInhibitors" -> {}, 
       "CatalyticSites" -> Infinity, "ActivationSites" -> 4, 
       "InhibitionSites" -> 4}] -> 2.1054778722667293*^-8, 
    enzyme[{"ID" -> "PFK", "Compartment" -> "c", "BoundCatalytic" -> 
        {Toolbox`Private`wrap[metabolite]["ATP", "c"], 
         Toolbox`Private`wrap[metabolite]["F6P", "c"]}, 
       "BoundActivators" -> {Toolbox`Private`wrap[metabolite]["AMP", "c"]}, 
       "BoundInhibitors" -> {}, "CatalyticSites" -> Infinity, 
       "ActivationSites" -> 4, "InhibitionSites" -> 4}] -> 
     2.213383613220309*^-7, enzyme[{"ID" -> "PFK", "Compartment" -> "c", 
       "BoundCatalytic" -> {Toolbox`Private`wrap[metabolite]["ATP", "c"], 
         Toolbox`Private`wrap[metabolite]["F6P", "c"]}, 
       "BoundActivators" -> {Toolbox`Private`wrap[metabolite]["AMP", "c"], 
         Toolbox`Private`wrap[metabolite]["AMP", "c"]}, 
       "BoundInhibitors" -> {}, "CatalyticSites" -> Infinity, 
       "ActivationSites" -> 4, "InhibitionSites" -> 4}] -> 
     8.725573212741758*^-7, enzyme[{"ID" -> "PFK", "Compartment" -> "c", 
       "BoundCatalytic" -> {Toolbox`Private`wrap[metabolite]["ATP", "c"], 
         Toolbox`Private`wrap[metabolite]["F6P", "c"]}, 
       "BoundActivators" -> {Toolbox`Private`wrap[metabolite]["AMP", "c"], 
         Toolbox`Private`wrap[metabolite]["AMP", "c"], 
         Toolbox`Private`wrap[metabolite]["AMP", "c"]}, 
       "BoundInhibitors" -> {}, "CatalyticSites" -> Infinity, 
       "ActivationSites" -> 4, "InhibitionSites" -> 4}] -> 
     1.5287931399824344*^-6, enzyme[{"ID" -> "PFK", "Compartment" -> "c", 
       "BoundCatalytic" -> {Toolbox`Private`wrap[metabolite]["ATP", "c"], 
         Toolbox`Private`wrap[metabolite]["F6P", "c"]}, 
       "BoundActivators" -> {Toolbox`Private`wrap[metabolite]["AMP", "c"], 
         Toolbox`Private`wrap[metabolite]["AMP", "c"], 
         Toolbox`Private`wrap[metabolite]["AMP", "c"], 
         Toolbox`Private`wrap[metabolite]["AMP", "c"]}, 
       "BoundInhibitors" -> {}, "CatalyticSites" -> Infinity, 
       "ActivationSites" -> 4, "InhibitionSites" -> 4}] -> 
     1.0044648677540656*^-6, enzyme[{"ID" -> "PFK_T", "Compartment" -> "c", 
       "BoundCatalytic" -> {}, "BoundActivators" -> {}, 
       "BoundInhibitors" -> {}, "CatalyticSites" -> Infinity, 
       "ActivationSites" -> 4, "InhibitionSites" -> 4}] -> 
     7.931150495011566*^-11, enzyme[{"ID" -> "PFK_T", "Compartment" -> "c", 
       "BoundCatalytic" -> {}, "BoundActivators" -> {}, 
       "BoundInhibitors" -> {Toolbox`Private`wrap[metabolite]["ATP", "c"]}, 
       "CatalyticSites" -> Infinity, "ActivationSites" -> 4, 
       "InhibitionSites" -> 4}] -> 4.0907970927995606*^-9, 
    enzyme[{"ID" -> "PFK_T", "Compartment" -> "c", "BoundCatalytic" -> {}, 
       "BoundActivators" -> {}, "BoundInhibitors" -> 
        {Toolbox`Private`wrap[metabolite]["ATP", "c"], 
         Toolbox`Private`wrap[metabolite]["ATP", "c"]}, 
       "CatalyticSites" -> Infinity, "ActivationSites" -> 4, 
       "InhibitionSites" -> 4}] -> 7.91244955490747*^-8, 
    enzyme[{"ID" -> "PFK_T", "Compartment" -> "c", "BoundCatalytic" -> {}, 
       "BoundActivators" -> {}, "BoundInhibitors" -> 
        {Toolbox`Private`wrap[metabolite]["ATP", "c"], 
         Toolbox`Private`wrap[metabolite]["ATP", "c"], 
         Toolbox`Private`wrap[metabolite]["ATP", "c"]}, 
       "CatalyticSites" -> Infinity, "ActivationSites" -> 4, 
       "InhibitionSites" -> 4}] -> 6.801918934810143*^-7, 
    enzyme[{"ID" -> "PFK_T", "Compartment" -> "c", "BoundCatalytic" -> {}, 
       "BoundActivators" -> {}, "BoundInhibitors" -> 
        {Toolbox`Private`wrap[metabolite]["ATP", "c"], 
         Toolbox`Private`wrap[metabolite]["ATP", "c"], 
         Toolbox`Private`wrap[metabolite]["ATP", "c"], 
         Toolbox`Private`wrap[metabolite]["ATP", "c"]}, 
       "CatalyticSites" -> Infinity, "ActivationSites" -> 4, 
       "InhibitionSites" -> 4}] -> 2.1927201972033503*^-6, 
    enzyme[{"ID" -> "PK", "Compartment" -> "c", "BoundCatalytic" -> {}, 
       "BoundActivators" -> {}, "BoundInhibitors" -> {}, 
       "CatalyticSites" -> Infinity, "ActivationSites" -> 4, 
       "InhibitionSites" -> 4}] -> 0.00012283578808580943, 
    enzyme[{"ID" -> "PK", "Compartment" -> "c", "BoundCatalytic" -> {}, 
       "BoundActivators" -> {Toolbox`Private`wrap[metabolite]["FDP", "c"]}, 
       "BoundInhibitors" -> {}, "CatalyticSites" -> Infinity, 
       "ActivationSites" -> 4, "InhibitionSites" -> 4}] -> 
     0.0009078783585682235, enzyme[{"ID" -> "PK", "Compartment" -> "c", 
       "BoundCatalytic" -> {}, "BoundActivators" -> 
        {Toolbox`Private`wrap[metabolite]["FDP", "c"], 
         Toolbox`Private`wrap[metabolite]["FDP", "c"]}, 
       "BoundInhibitors" -> {}, "CatalyticSites" -> Infinity, 
       "ActivationSites" -> 4, "InhibitionSites" -> 4}] -> 
     0.0025162957192717927, enzyme[{"ID" -> "PK", "Compartment" -> "c", 
       "BoundCatalytic" -> {}, "BoundActivators" -> 
        {Toolbox`Private`wrap[metabolite]["FDP", "c"], 
         Toolbox`Private`wrap[metabolite]["FDP", "c"], 
         Toolbox`Private`wrap[metabolite]["FDP", "c"]}, 
       "BoundInhibitors" -> {}, "CatalyticSites" -> Infinity, 
       "ActivationSites" -> 4, "InhibitionSites" -> 4}] -> 
     0.003099653696050489, enzyme[{"ID" -> "PK", "Compartment" -> "c", 
       "BoundCatalytic" -> {}, "BoundActivators" -> 
        {Toolbox`Private`wrap[metabolite]["FDP", "c"], 
         Toolbox`Private`wrap[metabolite]["FDP", "c"], 
         Toolbox`Private`wrap[metabolite]["FDP", "c"], 
         Toolbox`Private`wrap[metabolite]["FDP", "c"]}, 
       "BoundInhibitors" -> {}, "CatalyticSites" -> Infinity, 
       "ActivationSites" -> 4, "InhibitionSites" -> 4}] -> 
     0.001431844779091575, enzyme[{"ID" -> "PK", "Compartment" -> "c", 
       "BoundCatalytic" -> {Toolbox`Private`wrap[metabolite]["ADP", "c"]}, 
       "BoundActivators" -> {}, "BoundInhibitors" -> {}, 
       "CatalyticSites" -> Infinity, "ActivationSites" -> 4, 
       "InhibitionSites" -> 4}] -> 0.00006745794177350367, 
    enzyme[{"ID" -> "PK", "Compartment" -> "c", "BoundCatalytic" -> 
        {Toolbox`Private`wrap[metabolite]["ADP", "c"]}, 
       "BoundActivators" -> {Toolbox`Private`wrap[metabolite]["FDP", "c"]}, 
       "BoundInhibitors" -> {}, "CatalyticSites" -> Infinity, 
       "ActivationSites" -> 4, "InhibitionSites" -> 4}] -> 
     0.0004985811252901015, enzyme[{"ID" -> "PK", "Compartment" -> "c", 
       "BoundCatalytic" -> {Toolbox`Private`wrap[metabolite]["ADP", "c"]}, 
       "BoundActivators" -> {Toolbox`Private`wrap[metabolite]["FDP", "c"], 
         Toolbox`Private`wrap[metabolite]["FDP", "c"]}, 
       "BoundInhibitors" -> {}, "CatalyticSites" -> Infinity, 
       "ActivationSites" -> 4, "InhibitionSites" -> 4}] -> 
     0.0013818784636035787, enzyme[{"ID" -> "PK", "Compartment" -> "c", 
       "BoundCatalytic" -> {Toolbox`Private`wrap[metabolite]["ADP", "c"]}, 
       "BoundActivators" -> {Toolbox`Private`wrap[metabolite]["FDP", "c"], 
         Toolbox`Private`wrap[metabolite]["FDP", "c"], 
         Toolbox`Private`wrap[metabolite]["FDP", "c"]}, 
       "BoundInhibitors" -> {}, "CatalyticSites" -> Infinity, 
       "ActivationSites" -> 4, "InhibitionSites" -> 4}] -> 
     0.0017022421706622739, enzyme[{"ID" -> "PK", "Compartment" -> "c", 
       "BoundCatalytic" -> {Toolbox`Private`wrap[metabolite]["ADP", "c"]}, 
       "BoundActivators" -> {Toolbox`Private`wrap[metabolite]["FDP", "c"], 
         Toolbox`Private`wrap[metabolite]["FDP", "c"], 
         Toolbox`Private`wrap[metabolite]["FDP", "c"], 
         Toolbox`Private`wrap[metabolite]["FDP", "c"]}, 
       "BoundInhibitors" -> {}, "CatalyticSites" -> Infinity, 
       "ActivationSites" -> 4, "InhibitionSites" -> 4}] -> 
     0.0007863286688825595, enzyme[{"ID" -> "PK", "Compartment" -> "c", 
       "BoundCatalytic" -> {Toolbox`Private`wrap[metabolite]["PEP", "c"]}, 
       "BoundActivators" -> {}, "BoundInhibitors" -> {}, 
       "CatalyticSites" -> Infinity, "ActivationSites" -> 4, 
       "InhibitionSites" -> 4}] -> 0.000010319017491403673, 
    enzyme[{"ID" -> "PK", "Compartment" -> "c", "BoundCatalytic" -> 
        {Toolbox`Private`wrap[metabolite]["PEP", "c"]}, 
       "BoundActivators" -> {Toolbox`Private`wrap[metabolite]["FDP", "c"]}, 
       "BoundInhibitors" -> {}, "CatalyticSites" -> Infinity, 
       "ActivationSites" -> 4, "InhibitionSites" -> 4}] -> 
     0.00007626777837406684, enzyme[{"ID" -> "PK", "Compartment" -> "c", 
       "BoundCatalytic" -> {Toolbox`Private`wrap[metabolite]["PEP", "c"]}, 
       "BoundActivators" -> {Toolbox`Private`wrap[metabolite]["FDP", "c"], 
         Toolbox`Private`wrap[metabolite]["FDP", "c"]}, 
       "BoundInhibitors" -> {}, "CatalyticSites" -> Infinity, 
       "ActivationSites" -> 4, "InhibitionSites" -> 4}] -> 
     0.0002113854597698429, enzyme[{"ID" -> "PK", "Compartment" -> "c", 
       "BoundCatalytic" -> {Toolbox`Private`wrap[metabolite]["PEP", "c"]}, 
       "BoundActivators" -> {Toolbox`Private`wrap[metabolite]["FDP", "c"], 
         Toolbox`Private`wrap[metabolite]["FDP", "c"], 
         Toolbox`Private`wrap[metabolite]["FDP", "c"]}, 
       "BoundInhibitors" -> {}, "CatalyticSites" -> Infinity, 
       "ActivationSites" -> 4, "InhibitionSites" -> 4}] -> 
     0.00026039138271734784, enzyme[{"ID" -> "PK", "Compartment" -> "c", 
       "BoundCatalytic" -> {Toolbox`Private`wrap[metabolite]["PEP", "c"]}, 
       "BoundActivators" -> {Toolbox`Private`wrap[metabolite]["FDP", "c"], 
         Toolbox`Private`wrap[metabolite]["FDP", "c"], 
         Toolbox`Private`wrap[metabolite]["FDP", "c"], 
         Toolbox`Private`wrap[metabolite]["FDP", "c"]}, 
       "BoundInhibitors" -> {}, "CatalyticSites" -> Infinity, 
       "ActivationSites" -> 4, "InhibitionSites" -> 4}] -> 
     0.00012028441833335617, enzyme[{"ID" -> "PK", "Compartment" -> "c", 
       "BoundCatalytic" -> {Toolbox`Private`wrap[metabolite]["ADP", "c"], 
         Toolbox`Private`wrap[metabolite]["PEP", "c"]}, 
       "BoundActivators" -> {}, "BoundInhibitors" -> {}, 
       "CatalyticSites" -> Infinity, "ActivationSites" -> 4, 
       "InhibitionSites" -> 4}] -> 5.658609600483407*^-6, 
    enzyme[{"ID" -> "PK", "Compartment" -> "c", "BoundCatalytic" -> 
        {Toolbox`Private`wrap[metabolite]["ADP", "c"], 
         Toolbox`Private`wrap[metabolite]["PEP", "c"]}, 
       "BoundActivators" -> {Toolbox`Private`wrap[metabolite]["FDP", "c"]}, 
       "BoundInhibitors" -> {}, "CatalyticSites" -> Infinity, 
       "ActivationSites" -> 4, "InhibitionSites" -> 4}] -> 
     0.00004182273973995658, enzyme[{"ID" -> "PK", "Compartment" -> "c", 
       "BoundCatalytic" -> {Toolbox`Private`wrap[metabolite]["ADP", "c"], 
         Toolbox`Private`wrap[metabolite]["PEP", "c"]}, 
       "BoundActivators" -> {Toolbox`Private`wrap[metabolite]["FDP", "c"], 
         Toolbox`Private`wrap[metabolite]["FDP", "c"]}, 
       "BoundInhibitors" -> {}, "CatalyticSites" -> Infinity, 
       "ActivationSites" -> 4, "InhibitionSites" -> 4}] -> 
     0.00011591682958699229, enzyme[{"ID" -> "PK", "Compartment" -> "c", 
       "BoundCatalytic" -> {Toolbox`Private`wrap[metabolite]["ADP", "c"], 
         Toolbox`Private`wrap[metabolite]["PEP", "c"]}, 
       "BoundActivators" -> {Toolbox`Private`wrap[metabolite]["FDP", "c"], 
         Toolbox`Private`wrap[metabolite]["FDP", "c"], 
         Toolbox`Private`wrap[metabolite]["FDP", "c"]}, 
       "BoundInhibitors" -> {}, "CatalyticSites" -> Infinity, 
       "ActivationSites" -> 4, "InhibitionSites" -> 4}] -> 
     0.00014279006498002392, enzyme[{"ID" -> "PK", "Compartment" -> "c", 
       "BoundCatalytic" -> {Toolbox`Private`wrap[metabolite]["ADP", "c"], 
         Toolbox`Private`wrap[metabolite]["PEP", "c"]}, 
       "BoundActivators" -> {Toolbox`Private`wrap[metabolite]["FDP", "c"], 
         Toolbox`Private`wrap[metabolite]["FDP", "c"], 
         Toolbox`Private`wrap[metabolite]["FDP", "c"], 
         Toolbox`Private`wrap[metabolite]["FDP", "c"]}, 
       "BoundInhibitors" -> {}, "CatalyticSites" -> Infinity, 
       "ActivationSites" -> 4, "InhibitionSites" -> 4}] -> 
     0.00006596001653613878, enzyme[{"ID" -> "PK_T", "Compartment" -> "c", 
       "BoundCatalytic" -> {}, "BoundActivators" -> {}, 
       "BoundInhibitors" -> {}, "CatalyticSites" -> Infinity, 
       "ActivationSites" -> 4, "InhibitionSites" -> 4}] -> 
     0.002333879973630379, enzyme[{"ID" -> "PK_T", "Compartment" -> "c", 
       "BoundCatalytic" -> {}, "BoundActivators" -> {}, 
       "BoundInhibitors" -> {Toolbox`Private`wrap[metabolite]["ATP", "c"]}, 
       "CatalyticSites" -> Infinity, "ActivationSites" -> 4, 
       "InhibitionSites" -> 4}] -> 0.0035509991400258832, 
    enzyme[{"ID" -> "PK_T", "Compartment" -> "c", "BoundCatalytic" -> {}, 
       "BoundActivators" -> {}, "BoundInhibitors" -> 
        {Toolbox`Private`wrap[metabolite]["ATP", "c"], 
         Toolbox`Private`wrap[metabolite]["ATP", "c"]}, 
       "CatalyticSites" -> Infinity, "ActivationSites" -> 4, 
       "InhibitionSites" -> 4}] -> 0.0020260673805426324, 
    enzyme[{"ID" -> "PK_T", "Compartment" -> "c", "BoundCatalytic" -> {}, 
       "BoundActivators" -> {}, "BoundInhibitors" -> 
        {Toolbox`Private`wrap[metabolite]["ATP", "c"], 
         Toolbox`Private`wrap[metabolite]["ATP", "c"], 
         Toolbox`Private`wrap[metabolite]["ATP", "c"]}, 
       "CatalyticSites" -> Infinity, "ActivationSites" -> 4, 
       "InhibitionSites" -> 4}] -> 0.0005137770298979963, 
    enzyme[{"ID" -> "PK_T", "Compartment" -> "c", "BoundCatalytic" -> {}, 
       "BoundActivators" -> {}, "BoundInhibitors" -> 
        {Toolbox`Private`wrap[metabolite]["ATP", "c"], 
         Toolbox`Private`wrap[metabolite]["ATP", "c"], 
         Toolbox`Private`wrap[metabolite]["ATP", "c"], 
         Toolbox`Private`wrap[metabolite]["ATP", "c"]}, 
       "CatalyticSites" -> Infinity, "ActivationSites" -> 4, 
       "InhibitionSites" -> 4}] -> 0.00004885699489547139, 
    metabolite["ADP", "c"] -> 0.2603417889756442, metabolite["AMP", "c"] -> 
     0.08672812499999846, metabolite["ATP", "c"] -> 1.2894715260316774, 
    metabolite["DHAP", "c"] -> 0.1301256665263546, 
    metabolite["DPG23", "c"] -> 3.0559945057200015, 
    metabolite["F6P", "c"] -> 0.024563637265213756, 
    metabolite["FDP", "c"] -> 0.00923874032067518, 
    metabolite["G6P", "c"] -> 0.060218627476131104, 
    metabolite["GAP", "c"] -> 0.005572895230077407, 
    metabolite["GLU", "c"] -> 1.240819847939689, metabolite["H", "c"] -> 
     0.00011685773574900421, metabolite["H2O", "c"] -> 1., 
    metabolite["LAC", "c"] -> 1.3599818236696046, metabolite["NAD", "c"] -> 
     0.07669965468658518, metabolite["NADH", "c"] -> 0.03011367768862194, 
    metabolite["O2", "c"] -> 0.0200788, metabolite["PEP", "c"] -> 
     0.018936414992467537, metabolite["PG13", "c"] -> 0.000240879230324634, 
    metabolite["PG2", "c"] -> 0.012442484845555846, 
    metabolite["PG3", "c"] -> 0.08506889694977976, 
    metabolite["PHOS", "c"] -> 2.5000000000000004, 
    metabolite["PYR", "c"] -> 0.06030113677688622, 
    species["DHB", "c"] -> 0.045557677923312646, species["HB", "c"] -> 
     0.05963057569382523, v["ALD"] -> 1.1199999999999952, 
    v["AMP"] -> 0.013999999999999754, v["AMPIN"] -> 0.014, 
    v["APK"] -> 1.3877787807814457*^-12, v["ATP"] -> 1.8052601364443486, 
    v["DPGASE"] -> 0.4347398635556518, v["DPGM"] -> 0.43473986355565175, 
    v["ENO"] -> 2.2400000000000033, v["GAPDH"] -> 2.23999999999967, 
    v["GLUIN"] -> 1.12, v["H"] -> 2.6882035749004216, v["H2O"] -> 0., 
    v["HBDPG"] -> 0., v["HBO1"] -> 0., v["HBO2"] -> 0., 
    v["HBO3"] -> 1.1042457303746668*^-13, v["HBO4"] -> 0., v["HK"] -> 1.12, 
    v["LAC"] -> 2.0158982125497853, v["LDH"] -> 2.0158982125502334, 
    v["NADH"] -> 0.2241017874502098, v["O2"] -> 0., v["PFK_L"] -> 0., 
    v["PFK_R01"] -> 0.006463817067858802, v["PFK_R02"] -> 
     0.006463817067858855, v["PFK_R03"] -> 0.0064638170678588585, 
    v["PFK_R10"] -> 4.499862532288471*^-16, v["PFK_R11"] -> 
     0.06795087692586348, v["PFK_R12"] -> 0.06795087692586349, 
    v["PFK_R13"] -> 0.06795087692586349, v["PFK_R20"] -> 
     3.970466940254533*^-16, v["PFK_R21"] -> 0.2678750976311721, 
    v["PFK_R22"] -> 0.26787509763117207, v["PFK_R23"] -> 0.26787509763117195, 
    v["PFK_R30"] -> 5.293955920339377*^-16, v["PFK_R31"] -> 
     0.46933949397460745, v["PFK_R32"] -> 0.46933949397460734, 
    v["PFK_R33"] -> 0.4693394939746074, v["PFK_R40"] -> 
     1.5881867761018131*^-16, v["PFK_R41"] -> 0.3083707144004981, 
    v["PFK_R42"] -> 0.3083707144004981, v["PFK_R43"] -> 0.3083707144004981, 
    v["PFK_T1"] -> -3.7776304599531083*^-16, v["PFK_T2"] -> 
     -3.474158572722716*^-16, v["PFK_T3"] -> -2.9116757561866574*^-16, 
    v["PFK_T4"] -> -4.2351647362715017*^-16, v["PGI"] -> 1.1199999999999748, 
    v["PGK"] -> 1.8052601364443548, v["PGLM"] -> 2.2400000000000677, 
    v["PK_L"] -> 2.710505431213761*^-8, v["PK_R01"] -> 0.017162094215442354, 
    v["PK_R02"] -> 0.01689767940805595, v["PK_R03"] -> 0.017162094215445744, 
    v["PK_R04"] -> 0.01689767940804155, v["PK_R05"] -> 0.034059773623485654, 
    v["PK_R10"] -> 8.470329472543003*^-16, v["PK_R11"] -> 0.1268449054523562, 
    v["PK_R12"] -> 0.12489061765829074, v["PK_R13"] -> 0.12684490545236973, 
    v["PK_R14"] -> 0.12489061765833816, v["PK_R15"] -> 0.2517355231106927, 
    v["PK_R20"] -> 3.3881317890172014*^-15, v["PK_R21"] -> 
     0.3515661427424383, v["PK_R22"] -> 0.34614959551048513, 
    v["PK_R23"] -> 0.3515661427425196, v["PK_R24"] -> 0.34614959551021407, 
    v["PK_R25"] -> 0.6977157382527044, v["PK_R30"] -> 0., 
    v["PK_R31"] -> 0.4330704397785361, v["PK_R32"] -> 0.4263981633369218, 
    v["PK_R33"] -> 0.4330704397785632, v["PK_R34"] -> 0.4263981633367592, 
    v["PK_R35"] -> 0.8594686031153215, v["PK_R40"] -> 0., 
    v["PK_R41"] -> 0.2000512666837335, v["PK_R42"] -> 0.19696909521406575, 
    v["PK_R43"] -> 0.20005126668377415, v["PK_R44"] -> 0.19696909521406575, 
    v["PK_R45"] -> 0.39702036189779455, v["PK_T1"] -> 
     -1.734723475976807*^-12, v["PK_T2"] -> 1.734723475976807*^-12, 
    v["PK_T3"] -> 0., v["PK_T4"] -> -1.0842021724855044*^-13, 
    v["PYR"] -> 0.22410178745021014, v["TPI"] -> 1.1199999999999997, 
    v["vP"] -> 1.021405182655144*^-16}}]
