# Supplementary material for: Network-level allosteric effects are elucidated by detailing how ligand-binding events modulate utilization of catalytic potentials
Source: PLoS Comput Biol. 2018 Aug 7;14(8):e1006356. doi: 10.1371/journal.pcbi.1006356 (PMC6097697; doi:10.1371/journal.pcbi.1006356)
Supplement: S2 Data — (ZIP) [file pcbi.1006356.s003.zip › Non-personalized models/Phos_glyc_Hb_HEX_PFK.m]

(* ::Package:: *)

(* Created with the Wolfram Language for Students - Personal Use Only : www.wolfram.com *)
MASSmodel[{"Annotations" -> {}, "Events" -> {}, 
  "Notes" ->"Network-level allosteric effects are elucidated by detailing how ligand-binding alters the catalytic potential", "Synonyms" -> 
   {enzyme[{"ID" -> "PFK", "Compartment" -> "c", "BoundCatalytic" -> {}, 
       "BoundActivators" -> {}, "BoundInhibitors" -> {}, 
       "CatalyticSites" -> Infinity, "ActivationSites" -> 4, 
       "InhibitionSites" -> 4}] -> "\!\(\*SubscriptBox[\(PFK_R\), \(0\)]\)", 
    enzyme[{"ID" -> "PFK", "Compartment" -> "c", "BoundCatalytic" -> {}, 
       "BoundActivators" -> {Toolbox`Private`wrap[metabolite]["AMP", "c"]}, 
       "BoundInhibitors" -> {}, "CatalyticSites" -> Infinity, 
       "ActivationSites" -> 4, "InhibitionSites" -> 4}] -> 
     "\!\(\*SubscriptBox[\(PFK_R\), \(1\)]\)", 
    enzyme[{"ID" -> "PFK", "Compartment" -> "c", "BoundCatalytic" -> {}, 
       "BoundActivators" -> {Toolbox`Private`wrap[metabolite]["AMP", "c"], 
         Toolbox`Private`wrap[metabolite]["AMP", "c"]}, 
       "BoundInhibitors" -> {}, "CatalyticSites" -> Infinity, 
       "ActivationSites" -> 4, "InhibitionSites" -> 4}] -> 
     "\!\(\*SubscriptBox[\(PFK_R\), \(2\)]\)", 
    enzyme[{"ID" -> "PFK", "Compartment" -> "c", "BoundCatalytic" -> {}, 
       "BoundActivators" -> {Toolbox`Private`wrap[metabolite]["AMP", "c"], 
         Toolbox`Private`wrap[metabolite]["AMP", "c"], 
         Toolbox`Private`wrap[metabolite]["AMP", "c"]}, 
       "BoundInhibitors" -> {}, "CatalyticSites" -> Infinity, 
       "ActivationSites" -> 4, "InhibitionSites" -> 4}] -> 
     "\!\(\*SubscriptBox[\(PFK_R\), \(3\)]\)", 
    enzyme[{"ID" -> "PFK", "Compartment" -> "c", "BoundCatalytic" -> {}, 
       "BoundActivators" -> {Toolbox`Private`wrap[metabolite]["AMP", "c"], 
         Toolbox`Private`wrap[metabolite]["AMP", "c"], 
         Toolbox`Private`wrap[metabolite]["AMP", "c"], 
         Toolbox`Private`wrap[metabolite]["AMP", "c"]}, 
       "BoundInhibitors" -> {}, "CatalyticSites" -> Infinity, 
       "ActivationSites" -> 4, "InhibitionSites" -> 4}] -> 
     "\!\(\*SubscriptBox[\(PFK_R\), \(4\)]\)", 
    enzyme[{"ID" -> "PFK", "Compartment" -> "c", "BoundCatalytic" -> 
        {Toolbox`Private`wrap[metabolite]["ATP", "c"]}, 
       "BoundActivators" -> {}, "BoundInhibitors" -> {}, 
       "CatalyticSites" -> Infinity, "ActivationSites" -> 4, 
       "InhibitionSites" -> 4}] -> 
     "\!\(\*SubscriptBox[\(PFK_R\), \(0, A\)]\)", 
    enzyme[{"ID" -> "PFK", "Compartment" -> "c", "BoundCatalytic" -> 
        {Toolbox`Private`wrap[metabolite]["ATP", "c"]}, 
       "BoundActivators" -> {Toolbox`Private`wrap[metabolite]["AMP", "c"]}, 
       "BoundInhibitors" -> {}, "CatalyticSites" -> Infinity, 
       "ActivationSites" -> 4, "InhibitionSites" -> 4}] -> 
     "\!\(\*SubscriptBox[\(PFK_R\), \(1, A\)]\)", 
    enzyme[{"ID" -> "PFK", "Compartment" -> "c", "BoundCatalytic" -> 
        {Toolbox`Private`wrap[metabolite]["ATP", "c"]}, 
       "BoundActivators" -> {Toolbox`Private`wrap[metabolite]["AMP", "c"], 
         Toolbox`Private`wrap[metabolite]["AMP", "c"]}, 
       "BoundInhibitors" -> {}, "CatalyticSites" -> Infinity, 
       "ActivationSites" -> 4, "InhibitionSites" -> 4}] -> 
     "\!\(\*SubscriptBox[\(PFK_R\), \(2, A\)]\)", 
    enzyme[{"ID" -> "PFK", "Compartment" -> "c", "BoundCatalytic" -> 
        {Toolbox`Private`wrap[metabolite]["ATP", "c"]}, 
       "BoundActivators" -> {Toolbox`Private`wrap[metabolite]["AMP", "c"], 
         Toolbox`Private`wrap[metabolite]["AMP", "c"], 
         Toolbox`Private`wrap[metabolite]["AMP", "c"]}, 
       "BoundInhibitors" -> {}, "CatalyticSites" -> Infinity, 
       "ActivationSites" -> 4, "InhibitionSites" -> 4}] -> 
     "\!\(\*SubscriptBox[\(PFK_R\), \(3, A\)]\)", 
    enzyme[{"ID" -> "PFK", "Compartment" -> "c", "BoundCatalytic" -> 
        {Toolbox`Private`wrap[metabolite]["ATP", "c"]}, 
       "BoundActivators" -> {Toolbox`Private`wrap[metabolite]["AMP", "c"], 
         Toolbox`Private`wrap[metabolite]["AMP", "c"], 
         Toolbox`Private`wrap[metabolite]["AMP", "c"], 
         Toolbox`Private`wrap[metabolite]["AMP", "c"]}, 
       "BoundInhibitors" -> {}, "CatalyticSites" -> Infinity, 
       "ActivationSites" -> 4, "InhibitionSites" -> 4}] -> 
     "\!\(\*SubscriptBox[\(PFK_R\), \(4, A\)]\)", 
    enzyme[{"ID" -> "PFK", "Compartment" -> "c", "BoundCatalytic" -> 
        {Toolbox`Private`wrap[metabolite]["ATP", "c"], 
         Toolbox`Private`wrap[metabolite]["F6P", "c"]}, 
       "BoundActivators" -> {}, "BoundInhibitors" -> {}, 
       "CatalyticSites" -> Infinity, "ActivationSites" -> 4, 
       "InhibitionSites" -> 4}] -> 
     "\!\(\*SubscriptBox[\(PFK_R\), \(0, AF\)]\)", 
    enzyme[{"ID" -> "PFK", "Compartment" -> "c", "BoundCatalytic" -> 
        {Toolbox`Private`wrap[metabolite]["ATP", "c"], 
         Toolbox`Private`wrap[metabolite]["F6P", "c"]}, 
       "BoundActivators" -> {Toolbox`Private`wrap[metabolite]["AMP", "c"]}, 
       "BoundInhibitors" -> {}, "CatalyticSites" -> Infinity, 
       "ActivationSites" -> 4, "InhibitionSites" -> 4}] -> 
     "\!\(\*SubscriptBox[\(PFK_R\), \(1, AF\)]\)", 
    enzyme[{"ID" -> "PFK", "Compartment" -> "c", "BoundCatalytic" -> 
        {Toolbox`Private`wrap[metabolite]["ATP", "c"], 
         Toolbox`Private`wrap[metabolite]["F6P", "c"]}, 
       "BoundActivators" -> {Toolbox`Private`wrap[metabolite]["AMP", "c"], 
         Toolbox`Private`wrap[metabolite]["AMP", "c"]}, 
       "BoundInhibitors" -> {}, "CatalyticSites" -> Infinity, 
       "ActivationSites" -> 4, "InhibitionSites" -> 4}] -> 
     "\!\(\*SubscriptBox[\(PFK_R\), \(2, AF\)]\)", 
    enzyme[{"ID" -> "PFK", "Compartment" -> "c", "BoundCatalytic" -> 
        {Toolbox`Private`wrap[metabolite]["ATP", "c"], 
         Toolbox`Private`wrap[metabolite]["F6P", "c"]}, 
       "BoundActivators" -> {Toolbox`Private`wrap[metabolite]["AMP", "c"], 
         Toolbox`Private`wrap[metabolite]["AMP", "c"], 
         Toolbox`Private`wrap[metabolite]["AMP", "c"]}, 
       "BoundInhibitors" -> {}, "CatalyticSites" -> Infinity, 
       "ActivationSites" -> 4, "InhibitionSites" -> 4}] -> 
     "\!\(\*SubscriptBox[\(PFK_R\), \(3, AF\)]\)", 
    enzyme[{"ID" -> "PFK", "Compartment" -> "c", "BoundCatalytic" -> 
        {Toolbox`Private`wrap[metabolite]["ATP", "c"], 
         Toolbox`Private`wrap[metabolite]["F6P", "c"]}, 
       "BoundActivators" -> {Toolbox`Private`wrap[metabolite]["AMP", "c"], 
         Toolbox`Private`wrap[metabolite]["AMP", "c"], 
         Toolbox`Private`wrap[metabolite]["AMP", "c"], 
         Toolbox`Private`wrap[metabolite]["AMP", "c"]}, 
       "BoundInhibitors" -> {}, "CatalyticSites" -> Infinity, 
       "ActivationSites" -> 4, "InhibitionSites" -> 4}] -> 
     "\!\(\*SubscriptBox[\(PFK_R\), \(4, AF\)]\)", 
    enzyme[{"ID" -> "PFK_T", "Compartment" -> "c", "BoundCatalytic" -> {}, 
       "BoundActivators" -> {}, "BoundInhibitors" -> {}, 
       "CatalyticSites" -> Infinity, "ActivationSites" -> 4, 
       "InhibitionSites" -> 4}] -> "\!\(\*SubscriptBox[\(PFK_T\), \(0\)]\)", 
    enzyme[{"ID" -> "PFK_T", "Compartment" -> "c", "BoundCatalytic" -> {}, 
       "BoundActivators" -> {}, "BoundInhibitors" -> 
        {Toolbox`Private`wrap[metabolite]["ATP", "c"]}, 
       "CatalyticSites" -> Infinity, "ActivationSites" -> 4, 
       "InhibitionSites" -> 4}] -> "\!\(\*SubscriptBox[\(PFK_T\), \(1\)]\)", 
    enzyme[{"ID" -> "PFK_T", "Compartment" -> "c", "BoundCatalytic" -> {}, 
       "BoundActivators" -> {}, "BoundInhibitors" -> 
        {Toolbox`Private`wrap[metabolite]["ATP", "c"], 
         Toolbox`Private`wrap[metabolite]["ATP", "c"]}, 
       "CatalyticSites" -> Infinity, "ActivationSites" -> 4, 
       "InhibitionSites" -> 4}] -> "\!\(\*SubscriptBox[\(PFK_T\), \(2\)]\)", 
    enzyme[{"ID" -> "PFK_T", "Compartment" -> "c", "BoundCatalytic" -> {}, 
       "BoundActivators" -> {}, "BoundInhibitors" -> 
        {Toolbox`Private`wrap[metabolite]["ATP", "c"], 
         Toolbox`Private`wrap[metabolite]["ATP", "c"], 
         Toolbox`Private`wrap[metabolite]["ATP", "c"]}, 
       "CatalyticSites" -> Infinity, "ActivationSites" -> 4, 
       "InhibitionSites" -> 4}] -> "\!\(\*SubscriptBox[\(PFK_T\), \(3\)]\)", 
    enzyme[{"ID" -> "PFK_T", "Compartment" -> "c", "BoundCatalytic" -> {}, 
       "BoundActivators" -> {}, "BoundInhibitors" -> 
        {Toolbox`Private`wrap[metabolite]["ATP", "c"], 
         Toolbox`Private`wrap[metabolite]["ATP", "c"], 
         Toolbox`Private`wrap[metabolite]["ATP", "c"], 
         Toolbox`Private`wrap[metabolite]["ATP", "c"]}, 
       "CatalyticSites" -> Infinity, "ActivationSites" -> 4, 
       "InhibitionSites" -> 4}] -> "\!\(\*SubscriptBox[\(PFK_T\), \(4\)]\)"}, 
  "Ignore" -> {metabolite["H", "c"], metabolite["H2O", "c"]}, 
  "ID" -> "Glycolysis \[Union] MASSmodel$1093 \[Union] MASSmodel$24725 \
\[Union] PFK Module", "Name" -> "MASSmodel$774 \[Union] Hemoglobin \[Union] \
MASSmodel$24725 \[Union] MASSmodel$783", "CustomRateLaws" -> 
   {v["PFK_R01"] -> parameter["Volume", "c"]*rateconst["PFK_A", True]*
      (-(enzyme[{"ID" -> "PFK", "Compartment" -> "c", "BoundCatalytic" -> 
             {Toolbox`Private`wrap[metabolite]["ATP", "c"]}, 
            "BoundActivators" -> {}, "BoundInhibitors" -> {}, 
            "CatalyticSites" -> Infinity, "ActivationSites" -> 4, 
            "InhibitionSites" -> 4}][t]/Keq["PFK_A"]) + 
       enzyme[{"ID" -> "PFK", "Compartment" -> "c", "BoundCatalytic" -> {}, 
           "BoundActivators" -> {}, "BoundInhibitors" -> {}, 
           "CatalyticSites" -> Infinity, "ActivationSites" -> 4, 
           "InhibitionSites" -> 4}][t]*metabolite["ATP", "c"][t]), 
    v["PFK_R02"] -> parameter["Volume", "c"]*rateconst["PFK_F", True]*
      (-(enzyme[{"ID" -> "PFK", "Compartment" -> "c", "BoundCatalytic" -> 
             {Toolbox`Private`wrap[metabolite]["ATP", "c"], 
              Toolbox`Private`wrap[metabolite]["F6P", "c"]}, 
            "BoundActivators" -> {}, "BoundInhibitors" -> {}, 
            "CatalyticSites" -> Infinity, "ActivationSites" -> 4, 
            "InhibitionSites" -> 4}][t]/Keq["PFK_F"]) + 
       enzyme[{"ID" -> "PFK", "Compartment" -> "c", "BoundCatalytic" -> 
            {Toolbox`Private`wrap[metabolite]["ATP", "c"]}, 
           "BoundActivators" -> {}, "BoundInhibitors" -> {}, 
           "CatalyticSites" -> Infinity, "ActivationSites" -> 4, 
           "InhibitionSites" -> 4}][t]*metabolite["F6P", "c"][t]), 
    v["PFK_R03"] -> parameter["Volume", "c"]*rateconst["PFK", True]*
      enzyme[{"ID" -> "PFK", "Compartment" -> "c", "BoundCatalytic" -> 
          {Toolbox`Private`wrap[metabolite]["ATP", "c"], 
           Toolbox`Private`wrap[metabolite]["F6P", "c"]}, 
         "BoundActivators" -> {}, "BoundInhibitors" -> {}, 
         "CatalyticSites" -> Infinity, "ActivationSites" -> 4, 
         "InhibitionSites" -> 4}][t], v["PFK_R11"] -> 
     parameter["Volume", "c"]*rateconst["PFK_A", True]*
      (-(enzyme[{"ID" -> "PFK", "Compartment" -> "c", "BoundCatalytic" -> 
             {Toolbox`Private`wrap[metabolite]["ATP", "c"]}, 
            "BoundActivators" -> {Toolbox`Private`wrap[metabolite]["AMP", 
               "c"]}, "BoundInhibitors" -> {}, "CatalyticSites" -> Infinity, 
            "ActivationSites" -> 4, "InhibitionSites" -> 4}][t]/
         Keq["PFK_A"]) + enzyme[{"ID" -> "PFK", "Compartment" -> "c", 
           "BoundCatalytic" -> {}, "BoundActivators" -> 
            {Toolbox`Private`wrap[metabolite]["AMP", "c"]}, 
           "BoundInhibitors" -> {}, "CatalyticSites" -> Infinity, 
           "ActivationSites" -> 4, "InhibitionSites" -> 4}][t]*
        metabolite["ATP", "c"][t]), v["PFK_R12"] -> 
     parameter["Volume", "c"]*rateconst["PFK_F", True]*
      (-(enzyme[{"ID" -> "PFK", "Compartment" -> "c", "BoundCatalytic" -> 
             {Toolbox`Private`wrap[metabolite]["ATP", "c"], 
              Toolbox`Private`wrap[metabolite]["F6P", "c"]}, 
            "BoundActivators" -> {Toolbox`Private`wrap[metabolite]["AMP", 
               "c"]}, "BoundInhibitors" -> {}, "CatalyticSites" -> Infinity, 
            "ActivationSites" -> 4, "InhibitionSites" -> 4}][t]/
         Keq["PFK_F"]) + enzyme[{"ID" -> "PFK", "Compartment" -> "c", 
           "BoundCatalytic" -> {Toolbox`Private`wrap[metabolite]["ATP", 
              "c"]}, "BoundActivators" -> {Toolbox`Private`wrap[metabolite][
              "AMP", "c"]}, "BoundInhibitors" -> {}, "CatalyticSites" -> 
            Infinity, "ActivationSites" -> 4, "InhibitionSites" -> 4}][t]*
        metabolite["F6P", "c"][t]), v["PFK_R13"] -> 
     parameter["Volume", "c"]*rateconst["PFK", True]*
      enzyme[{"ID" -> "PFK", "Compartment" -> "c", "BoundCatalytic" -> 
          {Toolbox`Private`wrap[metabolite]["ATP", "c"], 
           Toolbox`Private`wrap[metabolite]["F6P", "c"]}, 
         "BoundActivators" -> {Toolbox`Private`wrap[metabolite]["AMP", "c"]}, 
         "BoundInhibitors" -> {}, "CatalyticSites" -> Infinity, 
         "ActivationSites" -> 4, "InhibitionSites" -> 4}][t], 
    v["PFK_R21"] -> parameter["Volume", "c"]*rateconst["PFK_A", True]*
      (-(enzyme[{"ID" -> "PFK", "Compartment" -> "c", "BoundCatalytic" -> 
             {Toolbox`Private`wrap[metabolite]["ATP", "c"]}, 
            "BoundActivators" -> {Toolbox`Private`wrap[metabolite]["AMP", 
               "c"], Toolbox`Private`wrap[metabolite]["AMP", "c"]}, 
            "BoundInhibitors" -> {}, "CatalyticSites" -> Infinity, 
            "ActivationSites" -> 4, "InhibitionSites" -> 4}][t]/
         Keq["PFK_A"]) + enzyme[{"ID" -> "PFK", "Compartment" -> "c", 
           "BoundCatalytic" -> {}, "BoundActivators" -> 
            {Toolbox`Private`wrap[metabolite]["AMP", "c"], 
             Toolbox`Private`wrap[metabolite]["AMP", "c"]}, 
           "BoundInhibitors" -> {}, "CatalyticSites" -> Infinity, 
           "ActivationSites" -> 4, "InhibitionSites" -> 4}][t]*
        metabolite["ATP", "c"][t]), v["PFK_R22"] -> 
     parameter["Volume", "c"]*rateconst["PFK_F", True]*
      (-(enzyme[{"ID" -> "PFK", "Compartment" -> "c", "BoundCatalytic" -> 
             {Toolbox`Private`wrap[metabolite]["ATP", "c"], 
              Toolbox`Private`wrap[metabolite]["F6P", "c"]}, 
            "BoundActivators" -> {Toolbox`Private`wrap[metabolite]["AMP", 
               "c"], Toolbox`Private`wrap[metabolite]["AMP", "c"]}, 
            "BoundInhibitors" -> {}, "CatalyticSites" -> Infinity, 
            "ActivationSites" -> 4, "InhibitionSites" -> 4}][t]/
         Keq["PFK_F"]) + enzyme[{"ID" -> "PFK", "Compartment" -> "c", 
           "BoundCatalytic" -> {Toolbox`Private`wrap[metabolite]["ATP", 
              "c"]}, "BoundActivators" -> {Toolbox`Private`wrap[metabolite][
              "AMP", "c"], Toolbox`Private`wrap[metabolite]["AMP", "c"]}, 
           "BoundInhibitors" -> {}, "CatalyticSites" -> Infinity, 
           "ActivationSites" -> 4, "InhibitionSites" -> 4}][t]*
        metabolite["F6P", "c"][t]), v["PFK_R23"] -> 
     parameter["Volume", "c"]*rateconst["PFK", True]*
      enzyme[{"ID" -> "PFK", "Compartment" -> "c", "BoundCatalytic" -> 
          {Toolbox`Private`wrap[metabolite]["ATP", "c"], 
           Toolbox`Private`wrap[metabolite]["F6P", "c"]}, 
         "BoundActivators" -> {Toolbox`Private`wrap[metabolite]["AMP", "c"], 
           Toolbox`Private`wrap[metabolite]["AMP", "c"]}, 
         "BoundInhibitors" -> {}, "CatalyticSites" -> Infinity, 
         "ActivationSites" -> 4, "InhibitionSites" -> 4}][t], 
    v["PFK_R31"] -> parameter["Volume", "c"]*rateconst["PFK_A", True]*
      (-(enzyme[{"ID" -> "PFK", "Compartment" -> "c", "BoundCatalytic" -> 
             {Toolbox`Private`wrap[metabolite]["ATP", "c"]}, 
            "BoundActivators" -> {Toolbox`Private`wrap[metabolite]["AMP", 
               "c"], Toolbox`Private`wrap[metabolite]["AMP", "c"], 
              Toolbox`Private`wrap[metabolite]["AMP", "c"]}, 
            "BoundInhibitors" -> {}, "CatalyticSites" -> Infinity, 
            "ActivationSites" -> 4, "InhibitionSites" -> 4}][t]/
         Keq["PFK_A"]) + enzyme[{"ID" -> "PFK", "Compartment" -> "c", 
           "BoundCatalytic" -> {}, "BoundActivators" -> 
            {Toolbox`Private`wrap[metabolite]["AMP", "c"], 
             Toolbox`Private`wrap[metabolite]["AMP", "c"], 
             Toolbox`Private`wrap[metabolite]["AMP", "c"]}, 
           "BoundInhibitors" -> {}, "CatalyticSites" -> Infinity, 
           "ActivationSites" -> 4, "InhibitionSites" -> 4}][t]*
        metabolite["ATP", "c"][t]), v["PFK_R32"] -> 
     parameter["Volume", "c"]*rateconst["PFK_F", True]*
      (-(enzyme[{"ID" -> "PFK", "Compartment" -> "c", "BoundCatalytic" -> 
             {Toolbox`Private`wrap[metabolite]["ATP", "c"], 
              Toolbox`Private`wrap[metabolite]["F6P", "c"]}, 
            "BoundActivators" -> {Toolbox`Private`wrap[metabolite]["AMP", 
               "c"], Toolbox`Private`wrap[metabolite]["AMP", "c"], 
              Toolbox`Private`wrap[metabolite]["AMP", "c"]}, 
            "BoundInhibitors" -> {}, "CatalyticSites" -> Infinity, 
            "ActivationSites" -> 4, "InhibitionSites" -> 4}][t]/
         Keq["PFK_F"]) + enzyme[{"ID" -> "PFK", "Compartment" -> "c", 
           "BoundCatalytic" -> {Toolbox`Private`wrap[metabolite]["ATP", 
              "c"]}, "BoundActivators" -> {Toolbox`Private`wrap[metabolite][
              "AMP", "c"], Toolbox`Private`wrap[metabolite]["AMP", "c"], 
             Toolbox`Private`wrap[metabolite]["AMP", "c"]}, 
           "BoundInhibitors" -> {}, "CatalyticSites" -> Infinity, 
           "ActivationSites" -> 4, "InhibitionSites" -> 4}][t]*
        metabolite["F6P", "c"][t]), v["PFK_R33"] -> 
     parameter["Volume", "c"]*rateconst["PFK", True]*
      enzyme[{"ID" -> "PFK", "Compartment" -> "c", "BoundCatalytic" -> 
          {Toolbox`Private`wrap[metabolite]["ATP", "c"], 
           Toolbox`Private`wrap[metabolite]["F6P", "c"]}, 
         "BoundActivators" -> {Toolbox`Private`wrap[metabolite]["AMP", "c"], 
           Toolbox`Private`wrap[metabolite]["AMP", "c"], 
           Toolbox`Private`wrap[metabolite]["AMP", "c"]}, 
         "BoundInhibitors" -> {}, "CatalyticSites" -> Infinity, 
         "ActivationSites" -> 4, "InhibitionSites" -> 4}][t], 
    v["PFK_R41"] -> parameter["Volume", "c"]*rateconst["PFK_A", True]*
      (-(enzyme[{"ID" -> "PFK", "Compartment" -> "c", "BoundCatalytic" -> 
             {Toolbox`Private`wrap[metabolite]["ATP", "c"]}, 
            "BoundActivators" -> {Toolbox`Private`wrap[metabolite]["AMP", 
               "c"], Toolbox`Private`wrap[metabolite]["AMP", "c"], 
              Toolbox`Private`wrap[metabolite]["AMP", "c"], 
              Toolbox`Private`wrap[metabolite]["AMP", "c"]}, 
            "BoundInhibitors" -> {}, "CatalyticSites" -> Infinity, 
            "ActivationSites" -> 4, "InhibitionSites" -> 4}][t]/
         Keq["PFK_A"]) + enzyme[{"ID" -> "PFK", "Compartment" -> "c", 
           "BoundCatalytic" -> {}, "BoundActivators" -> 
            {Toolbox`Private`wrap[metabolite]["AMP", "c"], 
             Toolbox`Private`wrap[metabolite]["AMP", "c"], 
             Toolbox`Private`wrap[metabolite]["AMP", "c"], 
             Toolbox`Private`wrap[metabolite]["AMP", "c"]}, 
           "BoundInhibitors" -> {}, "CatalyticSites" -> Infinity, 
           "ActivationSites" -> 4, "InhibitionSites" -> 4}][t]*
        metabolite["ATP", "c"][t]), v["PFK_R42"] -> 
     parameter["Volume", "c"]*rateconst["PFK_F", True]*
      (-(enzyme[{"ID" -> "PFK", "Compartment" -> "c", "BoundCatalytic" -> 
             {Toolbox`Private`wrap[metabolite]["ATP", "c"], 
              Toolbox`Private`wrap[metabolite]["F6P", "c"]}, 
            "BoundActivators" -> {Toolbox`Private`wrap[metabolite]["AMP", 
               "c"], Toolbox`Private`wrap[metabolite]["AMP", "c"], 
              Toolbox`Private`wrap[metabolite]["AMP", "c"], 
              Toolbox`Private`wrap[metabolite]["AMP", "c"]}, 
            "BoundInhibitors" -> {}, "CatalyticSites" -> Infinity, 
            "ActivationSites" -> 4, "InhibitionSites" -> 4}][t]/
         Keq["PFK_F"]) + enzyme[{"ID" -> "PFK", "Compartment" -> "c", 
           "BoundCatalytic" -> {Toolbox`Private`wrap[metabolite]["ATP", 
              "c"]}, "BoundActivators" -> {Toolbox`Private`wrap[metabolite][
              "AMP", "c"], Toolbox`Private`wrap[metabolite]["AMP", "c"], 
             Toolbox`Private`wrap[metabolite]["AMP", "c"], 
             Toolbox`Private`wrap[metabolite]["AMP", "c"]}, 
           "BoundInhibitors" -> {}, "CatalyticSites" -> Infinity, 
           "ActivationSites" -> 4, "InhibitionSites" -> 4}][t]*
        metabolite["F6P", "c"][t]), v["PFK_R43"] -> 
     parameter["Volume", "c"]*rateconst["PFK", True]*
      enzyme[{"ID" -> "PFK", "Compartment" -> "c", "BoundCatalytic" -> 
          {Toolbox`Private`wrap[metabolite]["ATP", "c"], 
           Toolbox`Private`wrap[metabolite]["F6P", "c"]}, 
         "BoundActivators" -> {Toolbox`Private`wrap[metabolite]["AMP", "c"], 
           Toolbox`Private`wrap[metabolite]["AMP", "c"], 
           Toolbox`Private`wrap[metabolite]["AMP", "c"], 
           Toolbox`Private`wrap[metabolite]["AMP", "c"]}, 
         "BoundInhibitors" -> {}, "CatalyticSites" -> Infinity, 
         "ActivationSites" -> 4, "InhibitionSites" -> 4}][t], 
    v["PFK_R10"] -> rateconst["PFK_ACT", True]*
      (-(enzyme[{"ID" -> "PFK", "Compartment" -> "c", "BoundCatalytic" -> {}, 
            "BoundActivators" -> {Toolbox`Private`wrap[metabolite]["AMP", 
               "c"]}, "BoundInhibitors" -> {}, "CatalyticSites" -> Infinity, 
            "ActivationSites" -> 4, "InhibitionSites" -> 4}][t]/
         Keq["PFK_ACT"]) + 4*enzyme[{"ID" -> "PFK", "Compartment" -> "c", 
           "BoundCatalytic" -> {}, "BoundActivators" -> {}, 
           "BoundInhibitors" -> {}, "CatalyticSites" -> Infinity, 
           "ActivationSites" -> 4, "InhibitionSites" -> 4}][t]*
        metabolite["AMP", "c"][t]), v["PFK_R20"] -> 
     rateconst["PFK_ACT", True]*
      ((-2*enzyme[{"ID" -> "PFK", "Compartment" -> "c", "BoundCatalytic" -> 
             {}, "BoundActivators" -> {Toolbox`Private`wrap[metabolite][
               "AMP", "c"], Toolbox`Private`wrap[metabolite]["AMP", "c"]}, 
            "BoundInhibitors" -> {}, "CatalyticSites" -> Infinity, 
            "ActivationSites" -> 4, "InhibitionSites" -> 4}][t])/
        Keq["PFK_ACT"] + 3*enzyme[{"ID" -> "PFK", "Compartment" -> "c", 
           "BoundCatalytic" -> {}, "BoundActivators" -> 
            {Toolbox`Private`wrap[metabolite]["AMP", "c"]}, 
           "BoundInhibitors" -> {}, "CatalyticSites" -> Infinity, 
           "ActivationSites" -> 4, "InhibitionSites" -> 4}][t]*
        metabolite["AMP", "c"][t]), v["PFK_R30"] -> 
     rateconst["PFK_ACT", True]*
      ((-3*enzyme[{"ID" -> "PFK", "Compartment" -> "c", "BoundCatalytic" -> 
             {}, "BoundActivators" -> {Toolbox`Private`wrap[metabolite][
               "AMP", "c"], Toolbox`Private`wrap[metabolite]["AMP", "c"], 
              Toolbox`Private`wrap[metabolite]["AMP", "c"]}, 
            "BoundInhibitors" -> {}, "CatalyticSites" -> Infinity, 
            "ActivationSites" -> 4, "InhibitionSites" -> 4}][t])/
        Keq["PFK_ACT"] + 2*enzyme[{"ID" -> "PFK", "Compartment" -> "c", 
           "BoundCatalytic" -> {}, "BoundActivators" -> 
            {Toolbox`Private`wrap[metabolite]["AMP", "c"], 
             Toolbox`Private`wrap[metabolite]["AMP", "c"]}, 
           "BoundInhibitors" -> {}, "CatalyticSites" -> Infinity, 
           "ActivationSites" -> 4, "InhibitionSites" -> 4}][t]*
        metabolite["AMP", "c"][t]), v["PFK_R40"] -> 
     rateconst["PFK_ACT", True]*
      ((-4*enzyme[{"ID" -> "PFK", "Compartment" -> "c", "BoundCatalytic" -> 
             {}, "BoundActivators" -> {Toolbox`Private`wrap[metabolite][
               "AMP", "c"], Toolbox`Private`wrap[metabolite]["AMP", "c"], 
              Toolbox`Private`wrap[metabolite]["AMP", "c"], 
              Toolbox`Private`wrap[metabolite]["AMP", "c"]}, 
            "BoundInhibitors" -> {}, "CatalyticSites" -> Infinity, 
            "ActivationSites" -> 4, "InhibitionSites" -> 4}][t])/
        Keq["PFK_ACT"] + enzyme[{"ID" -> "PFK", "Compartment" -> "c", 
           "BoundCatalytic" -> {}, "BoundActivators" -> 
            {Toolbox`Private`wrap[metabolite]["AMP", "c"], 
             Toolbox`Private`wrap[metabolite]["AMP", "c"], 
             Toolbox`Private`wrap[metabolite]["AMP", "c"]}, 
           "BoundInhibitors" -> {}, "CatalyticSites" -> Infinity, 
           "ActivationSites" -> 4, "InhibitionSites" -> 4}][t]*
        metabolite["AMP", "c"][t]), v["PFK_T1"] -> rateconst["PFK_I", True]*
      (-(enzyme[{"ID" -> "PFK_T", "Compartment" -> "c", "BoundCatalytic" -> 
             {}, "BoundActivators" -> {}, "BoundInhibitors" -> 
             {Toolbox`Private`wrap[metabolite]["ATP", "c"]}, 
            "CatalyticSites" -> Infinity, "ActivationSites" -> 4, 
            "InhibitionSites" -> 4}][t]/Keq["PFK_I"]) + 
       4*enzyme[{"ID" -> "PFK_T", "Compartment" -> "c", "BoundCatalytic" -> 
            {}, "BoundActivators" -> {}, "BoundInhibitors" -> {}, 
           "CatalyticSites" -> Infinity, "ActivationSites" -> 4, 
           "InhibitionSites" -> 4}][t]*metabolite["ATP", "c"][t]), 
    v["PFK_T2"] -> rateconst["PFK_I", True]*
      ((-2*enzyme[{"ID" -> "PFK_T", "Compartment" -> "c", "BoundCatalytic" -> 
             {}, "BoundActivators" -> {}, "BoundInhibitors" -> 
             {Toolbox`Private`wrap[metabolite]["ATP", "c"], 
              Toolbox`Private`wrap[metabolite]["ATP", "c"]}, 
            "CatalyticSites" -> Infinity, "ActivationSites" -> 4, 
            "InhibitionSites" -> 4}][t])/Keq["PFK_I"] + 
       3*enzyme[{"ID" -> "PFK_T", "Compartment" -> "c", "BoundCatalytic" -> 
            {}, "BoundActivators" -> {}, "BoundInhibitors" -> 
            {Toolbox`Private`wrap[metabolite]["ATP", "c"]}, 
           "CatalyticSites" -> Infinity, "ActivationSites" -> 4, 
           "InhibitionSites" -> 4}][t]*metabolite["ATP", "c"][t]), 
    v["PFK_T3"] -> rateconst["PFK_I", True]*
      ((-3*enzyme[{"ID" -> "PFK_T", "Compartment" -> "c", "BoundCatalytic" -> 
             {}, "BoundActivators" -> {}, "BoundInhibitors" -> 
             {Toolbox`Private`wrap[metabolite]["ATP", "c"], 
              Toolbox`Private`wrap[metabolite]["ATP", "c"], 
              Toolbox`Private`wrap[metabolite]["ATP", "c"]}, 
            "CatalyticSites" -> Infinity, "ActivationSites" -> 4, 
            "InhibitionSites" -> 4}][t])/Keq["PFK_I"] + 
       2*enzyme[{"ID" -> "PFK_T", "Compartment" -> "c", "BoundCatalytic" -> 
            {}, "BoundActivators" -> {}, "BoundInhibitors" -> 
            {Toolbox`Private`wrap[metabolite]["ATP", "c"], 
             Toolbox`Private`wrap[metabolite]["ATP", "c"]}, 
           "CatalyticSites" -> Infinity, "ActivationSites" -> 4, 
           "InhibitionSites" -> 4}][t]*metabolite["ATP", "c"][t]), 
    v["PFK_T4"] -> rateconst["PFK_I", True]*
      ((-4*enzyme[{"ID" -> "PFK_T", "Compartment" -> "c", "BoundCatalytic" -> 
             {}, "BoundActivators" -> {}, "BoundInhibitors" -> 
             {Toolbox`Private`wrap[metabolite]["ATP", "c"], 
              Toolbox`Private`wrap[metabolite]["ATP", "c"], 
              Toolbox`Private`wrap[metabolite]["ATP", "c"], 
              Toolbox`Private`wrap[metabolite]["ATP", "c"]}, 
            "CatalyticSites" -> Infinity, "ActivationSites" -> 4, 
            "InhibitionSites" -> 4}][t])/Keq["PFK_I"] + 
       enzyme[{"ID" -> "PFK_T", "Compartment" -> "c", "BoundCatalytic" -> {}, 
           "BoundActivators" -> {}, "BoundInhibitors" -> 
            {Toolbox`Private`wrap[metabolite]["ATP", "c"], 
             Toolbox`Private`wrap[metabolite]["ATP", "c"], 
             Toolbox`Private`wrap[metabolite]["ATP", "c"]}, 
           "CatalyticSites" -> Infinity, "ActivationSites" -> 4, 
           "InhibitionSites" -> 4}][t]*metabolite["ATP", "c"][t]), 
    v["PFK_L"] -> parameter["Volume", "c"]*rateconst["PFK_L", True]*
      (enzyme[{"ID" -> "PFK", "Compartment" -> "c", "BoundCatalytic" -> {}, 
          "BoundActivators" -> {}, "BoundInhibitors" -> {}, 
          "CatalyticSites" -> Infinity, "ActivationSites" -> 4, 
          "InhibitionSites" -> 4}][t] - 
       enzyme[{"ID" -> "PFK_T", "Compartment" -> "c", "BoundCatalytic" -> {}, 
           "BoundActivators" -> {}, "BoundInhibitors" -> {}, 
           "CatalyticSites" -> Infinity, "ActivationSites" -> 4, 
           "InhibitionSites" -> 4}][t]/Keq["PFK_L"])}, "CustomODE" -> {}, 
  "GPR" -> {}, "ElementalComposition" -> 
   {metabolite["DHAP", "c"] -> 3*"C" + 5*"H" + 6*"O" + "P" - 2*"q", 
    metabolite["GAP", "c"] -> 3*"C" + 5*"H" + 6*"O" + "P" - 2*"q", 
    metabolite["PG2", "c"] -> 3*"C" + 4*"H" + 7*"O" + "P" - 3*"q", 
    metabolite["PEP", "c"] -> 3*"C" + 2*"H" + 6*"O" + "P" - 3*"q", 
    metabolite["PYR", "c"] -> 3*"C" + 3*"H" + 3*"O" - "q", 
    metabolite["LAC", "c"] -> 3*"C" + 5*"H" + 3*"O" - "q", 
    metabolite["NAD", "c"] -> "&NAD&" - "q", metabolite["NADH", "c"] -> 
     "H" + "&NAD&" - 2*"q", metabolite["O2", "c"] -> 2*"O", 
    species["HB", "c"] -> "&Hb&", species["DHB", "c"] -> 
     3*"C" + 3*"H" + "&Hb&" + 10*"O" + 2*"P" - 5*"q", 
    complex[species["HB", "c"], metabolite["O2", "c"]] -> "&Hb&" + 2*"O", 
    complex[species["HB", "c"], metabolite["O2", "c"], 
      metabolite["O2", "c"]] -> "&Hb&" + 4*"O", 
    complex[species["HB", "c"], metabolite["O2", "c"], metabolite["O2", "c"], 
      metabolite["O2", "c"]] -> "&Hb&" + 6*"O", 
    complex[species["HB", "c"], metabolite["O2", "c"], metabolite["O2", "c"], 
      metabolite["O2", "c"], metabolite["O2", "c"]] -> "&Hb&" + 8*"O", 
    metabolite["PG13", "c"] -> 3*"C" + 4*"H" + 10*"O" + 2*"P" - 4*"q", 
    metabolite["PG3", "c"] -> 3*"C" + 4*"H" + 7*"O" + "P" - 3*"q", 
    metabolite["PHOS", "c"] -> "H" + 4*"O" + "P" - 2*"q", 
    metabolite["H2O", "c"] -> 2*"H" + "O", 
    enzyme[{"ID" -> "HEX", "Compartment" -> "c", "BoundCatalytic" -> {}, 
       "BoundActivators" -> {}, "BoundInhibitors" -> {}, 
       "CatalyticSites" -> Infinity, "ActivationSites" -> 0, 
       "InhibitionSites" -> 0}] -> "&HEX&", 
    enzyme[{"ID" -> "HEX", "Compartment" -> "c", "BoundCatalytic" -> 
        {Toolbox`Private`wrap[metabolite]["ADP", "c"]}, 
       "BoundActivators" -> {}, "BoundInhibitors" -> {}, 
       "CatalyticSites" -> Infinity, "ActivationSites" -> 0, 
       "InhibitionSites" -> 0}] -> "&HEX&", 
    enzyme[{"ID" -> "HEX", "Compartment" -> "c", "BoundCatalytic" -> 
        {Toolbox`Private`wrap[metabolite]["ATP", "c"]}, 
       "BoundActivators" -> {}, "BoundInhibitors" -> {}, 
       "CatalyticSites" -> Infinity, "ActivationSites" -> 0, 
       "InhibitionSites" -> 0}] -> "&HEX&", 
    enzyme[{"ID" -> "HEX", "Compartment" -> "c", "BoundCatalytic" -> 
        {Toolbox`Private`wrap[metabolite]["G6P", "c"]}, 
       "BoundActivators" -> {}, "BoundInhibitors" -> {}, 
       "CatalyticSites" -> Infinity, "ActivationSites" -> 0, 
       "InhibitionSites" -> 0}] -> "&HEX&", 
    enzyme[{"ID" -> "HEX", "Compartment" -> "c", "BoundCatalytic" -> 
        {Toolbox`Private`wrap[metabolite]["GLU", "c"]}, 
       "BoundActivators" -> {}, "BoundInhibitors" -> {}, 
       "CatalyticSites" -> Infinity, "ActivationSites" -> 0, 
       "InhibitionSites" -> 0}] -> "&HEX&", 
    enzyme[{"ID" -> "HEX", "Compartment" -> "c", "BoundCatalytic" -> 
        {Toolbox`Private`wrap[metabolite]["ATP", "c"], 
         Toolbox`Private`wrap[metabolite]["GLU", "c"]}, 
       "BoundActivators" -> {}, "BoundInhibitors" -> {}, 
       "CatalyticSites" -> Infinity, "ActivationSites" -> 0, 
       "InhibitionSites" -> 0}] -> "&HEX&", 
    enzyme[{"ID" -> "HEX", "Compartment" -> "c", "BoundCatalytic" -> 
        {Toolbox`Private`wrap[metabolite]["GLU", "c"], 
         Toolbox`Private`wrap[metabolite]["DPG23", "c"]}, 
       "BoundActivators" -> {}, "BoundInhibitors" -> {}, 
       "CatalyticSites" -> Infinity, "ActivationSites" -> 0, 
       "InhibitionSites" -> 0}] -> "&HEX&", metabolite["DPG23", "c"] -> 
     "&DPG23&", metabolite["G6P", "c"] -> "&G6P&", 
    metabolite["GLU", "c"] -> "&GLU&", metabolite["F6P", "c"] -> 
     6*"C" + 11*"H" + 9*"O" + "P" - 2*"q", metabolite["FDP", "c"] -> 
     6*"C" + 10*"H" + 12*"O" + 2*"P" - 4*"q", metabolite["AMP", "c"] -> 
     10*"C" + 13*"H" + 5*"N" + 7*"O" + "P" - 2*"q", 
    metabolite["ADP", "c"] -> 10*"C" + 13*"H" + 5*"N" + 10*"O" + 2*"P" - 
      3*"q", metabolite["ATP", "c"] -> 10*"C" + 13*"H" + 5*"N" + 13*"O" + 
      3*"P" - 4*"q", metabolite["H", "c"] -> "H" + "q", 
    enzyme[{"ID" -> "PFK", "Compartment" -> "c", "BoundCatalytic" -> {}, 
       "BoundActivators" -> {}, "BoundInhibitors" -> {}, 
       "CatalyticSites" -> Infinity, "ActivationSites" -> 4, 
       "InhibitionSites" -> 4}] -> "&PFK&", 
    enzyme[{"ID" -> "PFK", "Compartment" -> "c", "BoundCatalytic" -> 
        {Toolbox`Private`wrap[metabolite]["ATP", "c"]}, 
       "BoundActivators" -> {}, "BoundInhibitors" -> {}, 
       "CatalyticSites" -> Infinity, "ActivationSites" -> 4, 
       "InhibitionSites" -> 4}] -> 10*"C" + 13*"H" + 5*"N" + 13*"O" + 3*"P" + 
      "&PFK&" - 4*"q", enzyme[{"ID" -> "PFK", "Compartment" -> "c", 
       "BoundCatalytic" -> {Toolbox`Private`wrap[metabolite]["ATP", "c"], 
         Toolbox`Private`wrap[metabolite]["F6P", "c"]}, 
       "BoundActivators" -> {}, "BoundInhibitors" -> {}, 
       "CatalyticSites" -> Infinity, "ActivationSites" -> 4, 
       "InhibitionSites" -> 4}] -> 16*"C" + 24*"H" + 5*"N" + 22*"O" + 4*"P" + 
      "&PFK&" - 6*"q", enzyme[{"ID" -> "PFK", "Compartment" -> "c", 
       "BoundCatalytic" -> {}, "BoundActivators" -> 
        {Toolbox`Private`wrap[metabolite]["AMP", "c"]}, 
       "BoundInhibitors" -> {}, "CatalyticSites" -> Infinity, 
       "ActivationSites" -> 4, "InhibitionSites" -> 4}] -> 
     10*"C" + 13*"H" + 5*"N" + 7*"O" + "P" + "&PFK&" - 2*"q", 
    enzyme[{"ID" -> "PFK", "Compartment" -> "c", "BoundCatalytic" -> 
        {Toolbox`Private`wrap[metabolite]["ATP", "c"]}, 
       "BoundActivators" -> {Toolbox`Private`wrap[metabolite]["AMP", "c"]}, 
       "BoundInhibitors" -> {}, "CatalyticSites" -> Infinity, 
       "ActivationSites" -> 4, "InhibitionSites" -> 4}] -> 
     20*"C" + 26*"H" + 10*"N" + 20*"O" + 4*"P" + "&PFK&" - 6*"q", 
    enzyme[{"ID" -> "PFK", "Compartment" -> "c", "BoundCatalytic" -> 
        {Toolbox`Private`wrap[metabolite]["ATP", "c"], 
         Toolbox`Private`wrap[metabolite]["F6P", "c"]}, 
       "BoundActivators" -> {Toolbox`Private`wrap[metabolite]["AMP", "c"]}, 
       "BoundInhibitors" -> {}, "CatalyticSites" -> Infinity, 
       "ActivationSites" -> 4, "InhibitionSites" -> 4}] -> 
     26*"C" + 37*"H" + 10*"N" + 29*"O" + 5*"P" + "&PFK&" - 8*"q", 
    enzyme[{"ID" -> "PFK", "Compartment" -> "c", "BoundCatalytic" -> {}, 
       "BoundActivators" -> {Toolbox`Private`wrap[metabolite]["AMP", "c"], 
         Toolbox`Private`wrap[metabolite]["AMP", "c"]}, 
       "BoundInhibitors" -> {}, "CatalyticSites" -> Infinity, 
       "ActivationSites" -> 4, "InhibitionSites" -> 4}] -> 
     20*"C" + 26*"H" + 10*"N" + 14*"O" + 2*"P" + "&PFK&" - 4*"q", 
    enzyme[{"ID" -> "PFK", "Compartment" -> "c", "BoundCatalytic" -> 
        {Toolbox`Private`wrap[metabolite]["ATP", "c"]}, 
       "BoundActivators" -> {Toolbox`Private`wrap[metabolite]["AMP", "c"], 
         Toolbox`Private`wrap[metabolite]["AMP", "c"]}, 
       "BoundInhibitors" -> {}, "CatalyticSites" -> Infinity, 
       "ActivationSites" -> 4, "InhibitionSites" -> 4}] -> 
     30*"C" + 39*"H" + 15*"N" + 27*"O" + 5*"P" + "&PFK&" - 8*"q", 
    enzyme[{"ID" -> "PFK", "Compartment" -> "c", "BoundCatalytic" -> 
        {Toolbox`Private`wrap[metabolite]["ATP", "c"], 
         Toolbox`Private`wrap[metabolite]["F6P", "c"]}, 
       "BoundActivators" -> {Toolbox`Private`wrap[metabolite]["AMP", "c"], 
         Toolbox`Private`wrap[metabolite]["AMP", "c"]}, 
       "BoundInhibitors" -> {}, "CatalyticSites" -> Infinity, 
       "ActivationSites" -> 4, "InhibitionSites" -> 4}] -> 
     36*"C" + 50*"H" + 15*"N" + 36*"O" + 6*"P" + "&PFK&" - 10*"q", 
    enzyme[{"ID" -> "PFK", "Compartment" -> "c", "BoundCatalytic" -> {}, 
       "BoundActivators" -> {Toolbox`Private`wrap[metabolite]["AMP", "c"], 
         Toolbox`Private`wrap[metabolite]["AMP", "c"], 
         Toolbox`Private`wrap[metabolite]["AMP", "c"]}, 
       "BoundInhibitors" -> {}, "CatalyticSites" -> Infinity, 
       "ActivationSites" -> 4, "InhibitionSites" -> 4}] -> 
     30*"C" + 39*"H" + 15*"N" + 21*"O" + 3*"P" + "&PFK&" - 6*"q", 
    enzyme[{"ID" -> "PFK", "Compartment" -> "c", "BoundCatalytic" -> 
        {Toolbox`Private`wrap[metabolite]["ATP", "c"]}, 
       "BoundActivators" -> {Toolbox`Private`wrap[metabolite]["AMP", "c"], 
         Toolbox`Private`wrap[metabolite]["AMP", "c"], 
         Toolbox`Private`wrap[metabolite]["AMP", "c"]}, 
       "BoundInhibitors" -> {}, "CatalyticSites" -> Infinity, 
       "ActivationSites" -> 4, "InhibitionSites" -> 4}] -> 
     40*"C" + 52*"H" + 20*"N" + 34*"O" + 6*"P" + "&PFK&" - 10*"q", 
    enzyme[{"ID" -> "PFK", "Compartment" -> "c", "BoundCatalytic" -> 
        {Toolbox`Private`wrap[metabolite]["ATP", "c"], 
         Toolbox`Private`wrap[metabolite]["F6P", "c"]}, 
       "BoundActivators" -> {Toolbox`Private`wrap[metabolite]["AMP", "c"], 
         Toolbox`Private`wrap[metabolite]["AMP", "c"], 
         Toolbox`Private`wrap[metabolite]["AMP", "c"]}, 
       "BoundInhibitors" -> {}, "CatalyticSites" -> Infinity, 
       "ActivationSites" -> 4, "InhibitionSites" -> 4}] -> 
     46*"C" + 63*"H" + 20*"N" + 43*"O" + 7*"P" + "&PFK&" - 12*"q", 
    enzyme[{"ID" -> "PFK", "Compartment" -> "c", "BoundCatalytic" -> {}, 
       "BoundActivators" -> {Toolbox`Private`wrap[metabolite]["AMP", "c"], 
         Toolbox`Private`wrap[metabolite]["AMP", "c"], 
         Toolbox`Private`wrap[metabolite]["AMP", "c"], 
         Toolbox`Private`wrap[metabolite]["AMP", "c"]}, 
       "BoundInhibitors" -> {}, "CatalyticSites" -> Infinity, 
       "ActivationSites" -> 4, "InhibitionSites" -> 4}] -> 
     40*"C" + 52*"H" + 20*"N" + 28*"O" + 4*"P" + "&PFK&" - 8*"q", 
    enzyme[{"ID" -> "PFK", "Compartment" -> "c", "BoundCatalytic" -> 
        {Toolbox`Private`wrap[metabolite]["ATP", "c"]}, 
       "BoundActivators" -> {Toolbox`Private`wrap[metabolite]["AMP", "c"], 
         Toolbox`Private`wrap[metabolite]["AMP", "c"], 
         Toolbox`Private`wrap[metabolite]["AMP", "c"], 
         Toolbox`Private`wrap[metabolite]["AMP", "c"]}, 
       "BoundInhibitors" -> {}, "CatalyticSites" -> Infinity, 
       "ActivationSites" -> 4, "InhibitionSites" -> 4}] -> 
     50*"C" + 65*"H" + 25*"N" + 41*"O" + 7*"P" + "&PFK&" - 12*"q", 
    enzyme[{"ID" -> "PFK", "Compartment" -> "c", "BoundCatalytic" -> 
        {Toolbox`Private`wrap[metabolite]["ATP", "c"], 
         Toolbox`Private`wrap[metabolite]["F6P", "c"]}, 
       "BoundActivators" -> {Toolbox`Private`wrap[metabolite]["AMP", "c"], 
         Toolbox`Private`wrap[metabolite]["AMP", "c"], 
         Toolbox`Private`wrap[metabolite]["AMP", "c"], 
         Toolbox`Private`wrap[metabolite]["AMP", "c"]}, 
       "BoundInhibitors" -> {}, "CatalyticSites" -> Infinity, 
       "ActivationSites" -> 4, "InhibitionSites" -> 4}] -> 
     56*"C" + 76*"H" + 25*"N" + 50*"O" + 8*"P" + "&PFK&" - 14*"q", 
    enzyme[{"ID" -> "PFK_T", "Compartment" -> "c", "BoundCatalytic" -> {}, 
       "BoundActivators" -> {}, "BoundInhibitors" -> {}, 
       "CatalyticSites" -> Infinity, "ActivationSites" -> 4, 
       "InhibitionSites" -> 4}] -> "&PFK&", 
    enzyme[{"ID" -> "PFK_T", "Compartment" -> "c", "BoundCatalytic" -> {}, 
       "BoundActivators" -> {}, "BoundInhibitors" -> 
        {Toolbox`Private`wrap[metabolite]["ATP", "c"]}, 
       "CatalyticSites" -> Infinity, "ActivationSites" -> 4, 
       "InhibitionSites" -> 4}] -> 10*"C" + 13*"H" + 5*"N" + 13*"O" + 3*"P" + 
      "&PFK&" - 4*"q", enzyme[{"ID" -> "PFK_T", "Compartment" -> "c", 
       "BoundCatalytic" -> {}, "BoundActivators" -> {}, 
       "BoundInhibitors" -> {Toolbox`Private`wrap[metabolite]["ATP", "c"], 
         Toolbox`Private`wrap[metabolite]["ATP", "c"]}, 
       "CatalyticSites" -> Infinity, "ActivationSites" -> 4, 
       "InhibitionSites" -> 4}] -> 20*"C" + 26*"H" + 10*"N" + 26*"O" + 
      6*"P" + "&PFK&" - 8*"q", enzyme[{"ID" -> "PFK_T", "Compartment" -> "c", 
       "BoundCatalytic" -> {}, "BoundActivators" -> {}, 
       "BoundInhibitors" -> {Toolbox`Private`wrap[metabolite]["ATP", "c"], 
         Toolbox`Private`wrap[metabolite]["ATP", "c"], 
         Toolbox`Private`wrap[metabolite]["ATP", "c"]}, 
       "CatalyticSites" -> Infinity, "ActivationSites" -> 4, 
       "InhibitionSites" -> 4}] -> 30*"C" + 39*"H" + 15*"N" + 39*"O" + 
      9*"P" + "&PFK&" - 12*"q", 
    enzyme[{"ID" -> "PFK_T", "Compartment" -> "c", "BoundCatalytic" -> {}, 
       "BoundActivators" -> {}, "BoundInhibitors" -> 
        {Toolbox`Private`wrap[metabolite]["ATP", "c"], 
         Toolbox`Private`wrap[metabolite]["ATP", "c"], 
         Toolbox`Private`wrap[metabolite]["ATP", "c"], 
         Toolbox`Private`wrap[metabolite]["ATP", "c"]}, 
       "CatalyticSites" -> Infinity, "ActivationSites" -> 4, 
       "InhibitionSites" -> 4}] -> 40*"C" + 52*"H" + 20*"N" + 52*"O" + 
      12*"P" + "&PFK&" - 16*"q"}, "BoundaryConditions" -> {}, 
  "Constant" -> {}, "UnitChecking" -> False, "Objective" -> Automatic, 
  "Stoichiometry" -> SparseArray[Automatic, {55, 60}, 0, 
    {1, {{0, 2, 4, 6, 7, 12, 13, 15, 16, 19, 22, 26, 30, 34, 38, 41, 43, 45, 
      47, 49, 51, 53, 55, 57, 59, 61, 63, 65, 67, 69, 80, 87, 102, 104, 108, 
      114, 120, 123, 126, 129, 141, 145, 147, 150, 155, 157, 160, 162, 165, 
      169, 172, 173, 174, 177, 178, 180}, {{14}, {15}, {15}, {16}, {16}, 
      {17}, {17}, {18}, {19}, {20}, {21}, {25}, {18}, {21}, {24}, {19}, {20}, 
      {22}, {23}, {23}, {24}, {25}, {30}, {31}, {33}, {34}, {34}, {35}, {37}, 
      {38}, {38}, {39}, {41}, {42}, {42}, {43}, {45}, {46}, {46}, {47}, {49}, 
      {31}, {32}, {35}, {36}, {39}, {40}, {43}, {44}, {47}, {48}, {32}, {33}, 
      {36}, {37}, {40}, {41}, {44}, {45}, {48}, {49}, {30}, {50}, {50}, {51}, 
      {51}, {52}, {52}, {53}, {4}, {5}, {18}, {25}, {33}, {37}, {41}, {45}, 
      {49}, {55}, {57}, {2}, {3}, {4}, {34}, {38}, {42}, {46}, {4}, {5}, 
      {21}, {23}, {31}, {35}, {39}, {43}, {47}, {50}, {51}, {52}, {53}, {55}, 
      {57}, {1}, {59}, {6}, {7}, {13}, {22}, {32}, {36}, {40}, {44}, {48}, 
      {54}, {1}, {33}, {37}, {41}, {45}, {49}, {19}, {25}, {54}, {1}, {9}, 
      {59}, {10}, {20}, {24}, {5}, {7}, {9}, {11}, {27}, {28}, {33}, {37}, 
      {41}, {45}, {49}, {57}, {5}, {6}, {8}, {12}, {26}, {27}, {9}, {27}, 
      {28}, {14}, {15}, {16}, {17}, {29}, {8}, {57}, {7}, {9}, {55}, {8}, 
      {56}, {6}, {55}, {56}, {5}, {6}, {9}, {60}, {27}, {57}, {58}, {22}, 
      {53}, {9}, {27}, {28}, {13}, {13}, {14}}}, {1, -1, 1, -1, 1, -1, 1, -1, 
     -1, -1, -1, 1, 1, 1, -1, 1, 1, -1, -1, 1, 1, -1, -1, -1, 1, -1, 1, -1, 
     1, -1, 1, -1, 1, -1, 1, -1, 1, -1, 1, -1, 1, 1, -1, 1, -1, 1, -1, 1, -1, 
     1, -1, 1, -1, 1, -1, 1, -1, 1, -1, 1, -1, 1, -1, 1, -1, 1, -1, 1, -1, 
     -2, 1, -1, 1, 1, 1, 1, 1, 1, -1, -1, -1, 1, 1, -1, -1, -1, -1, 1, -1, 
     -1, -1, -1, -1, -1, -1, -1, -1, -1, -1, -1, 1, 1, 1, -1, -1, 1, -1, -1, 
     -1, -1, -1, -1, -1, 1, -1, 1, 1, 1, 1, 1, -1, 1, -1, 1, -1, 1, 1, -1, 
     -1, 1, 1, 1, -1, -1, 1, 1, 1, 1, 1, 1, -1, -1, -1, 1, -1, -1, 1, -1, 1, 
     1, -1, -1, -1, -1, -1, 1, -1, -1, 1, -1, -1, 1, 1, 1, -1, 1, 1, -1, -1, 
     -1, 1, -1, 1, 1, 1, -1, -1, 1, -1, -1}}], 
  "Species" -> {complex[species["HB", "c"], metabolite["O2", "c"]], 
    complex[species["HB", "c"], metabolite["O2", "c"], 
     metabolite["O2", "c"]], complex[species["HB", "c"], 
     metabolite["O2", "c"], metabolite["O2", "c"], metabolite["O2", "c"]], 
    complex[species["HB", "c"], metabolite["O2", "c"], metabolite["O2", "c"], 
     metabolite["O2", "c"], metabolite["O2", "c"]], 
    enzyme[{"ID" -> "HEX", "Compartment" -> "c", "BoundCatalytic" -> {}, 
      "BoundActivators" -> {}, "BoundInhibitors" -> {}, 
      "CatalyticSites" -> Infinity, "ActivationSites" -> 0, 
      "InhibitionSites" -> 0}], enzyme[{"ID" -> "HEX", "Compartment" -> "c", 
      "BoundCatalytic" -> {Toolbox`Private`wrap[metabolite]["ADP", "c"]}, 
      "BoundActivators" -> {}, "BoundInhibitors" -> {}, 
      "CatalyticSites" -> Infinity, "ActivationSites" -> 0, 
      "InhibitionSites" -> 0}], enzyme[{"ID" -> "HEX", "Compartment" -> "c", 
      "BoundCatalytic" -> {Toolbox`Private`wrap[metabolite]["ATP", "c"]}, 
      "BoundActivators" -> {}, "BoundInhibitors" -> {}, 
      "CatalyticSites" -> Infinity, "ActivationSites" -> 0, 
      "InhibitionSites" -> 0}], enzyme[{"ID" -> "HEX", "Compartment" -> "c", 
      "BoundCatalytic" -> {Toolbox`Private`wrap[metabolite]["G6P", "c"]}, 
      "BoundActivators" -> {}, "BoundInhibitors" -> {}, 
      "CatalyticSites" -> Infinity, "ActivationSites" -> 0, 
      "InhibitionSites" -> 0}], enzyme[{"ID" -> "HEX", "Compartment" -> "c", 
      "BoundCatalytic" -> {Toolbox`Private`wrap[metabolite]["GLU", "c"]}, 
      "BoundActivators" -> {}, "BoundInhibitors" -> {}, 
      "CatalyticSites" -> Infinity, "ActivationSites" -> 0, 
      "InhibitionSites" -> 0}], enzyme[{"ID" -> "HEX", "Compartment" -> "c", 
      "BoundCatalytic" -> {Toolbox`Private`wrap[metabolite]["ATP", "c"], 
        Toolbox`Private`wrap[metabolite]["GLU", "c"]}, 
      "BoundActivators" -> {}, "BoundInhibitors" -> {}, 
      "CatalyticSites" -> Infinity, "ActivationSites" -> 0, 
      "InhibitionSites" -> 0}], enzyme[{"ID" -> "PFK", "Compartment" -> "c", 
      "BoundCatalytic" -> {}, "BoundActivators" -> {}, 
      "BoundInhibitors" -> {}, "CatalyticSites" -> Infinity, 
      "ActivationSites" -> 4, "InhibitionSites" -> 4}], 
    enzyme[{"ID" -> "PFK", "Compartment" -> "c", "BoundCatalytic" -> {}, 
      "BoundActivators" -> {Toolbox`Private`wrap[metabolite]["AMP", "c"]}, 
      "BoundInhibitors" -> {}, "CatalyticSites" -> Infinity, 
      "ActivationSites" -> 4, "InhibitionSites" -> 4}], 
    enzyme[{"ID" -> "PFK", "Compartment" -> "c", "BoundCatalytic" -> {}, 
      "BoundActivators" -> {Toolbox`Private`wrap[metabolite]["AMP", "c"], 
        Toolbox`Private`wrap[metabolite]["AMP", "c"]}, 
      "BoundInhibitors" -> {}, "CatalyticSites" -> Infinity, 
      "ActivationSites" -> 4, "InhibitionSites" -> 4}], 
    enzyme[{"ID" -> "PFK", "Compartment" -> "c", "BoundCatalytic" -> {}, 
      "BoundActivators" -> {Toolbox`Private`wrap[metabolite]["AMP", "c"], 
        Toolbox`Private`wrap[metabolite]["AMP", "c"], 
        Toolbox`Private`wrap[metabolite]["AMP", "c"]}, 
      "BoundInhibitors" -> {}, "CatalyticSites" -> Infinity, 
      "ActivationSites" -> 4, "InhibitionSites" -> 4}], 
    enzyme[{"ID" -> "PFK", "Compartment" -> "c", "BoundCatalytic" -> {}, 
      "BoundActivators" -> {Toolbox`Private`wrap[metabolite]["AMP", "c"], 
        Toolbox`Private`wrap[metabolite]["AMP", "c"], 
        Toolbox`Private`wrap[metabolite]["AMP", "c"], 
        Toolbox`Private`wrap[metabolite]["AMP", "c"]}, 
      "BoundInhibitors" -> {}, "CatalyticSites" -> Infinity, 
      "ActivationSites" -> 4, "InhibitionSites" -> 4}], 
    enzyme[{"ID" -> "PFK", "Compartment" -> "c", "BoundCatalytic" -> 
       {Toolbox`Private`wrap[metabolite]["ATP", "c"]}, 
      "BoundActivators" -> {}, "BoundInhibitors" -> {}, 
      "CatalyticSites" -> Infinity, "ActivationSites" -> 4, 
      "InhibitionSites" -> 4}], enzyme[{"ID" -> "PFK", "Compartment" -> "c", 
      "BoundCatalytic" -> {Toolbox`Private`wrap[metabolite]["ATP", "c"]}, 
      "BoundActivators" -> {Toolbox`Private`wrap[metabolite]["AMP", "c"]}, 
      "BoundInhibitors" -> {}, "CatalyticSites" -> Infinity, 
      "ActivationSites" -> 4, "InhibitionSites" -> 4}], 
    enzyme[{"ID" -> "PFK", "Compartment" -> "c", "BoundCatalytic" -> 
       {Toolbox`Private`wrap[metabolite]["ATP", "c"]}, 
      "BoundActivators" -> {Toolbox`Private`wrap[metabolite]["AMP", "c"], 
        Toolbox`Private`wrap[metabolite]["AMP", "c"]}, 
      "BoundInhibitors" -> {}, "CatalyticSites" -> Infinity, 
      "ActivationSites" -> 4, "InhibitionSites" -> 4}], 
    enzyme[{"ID" -> "PFK", "Compartment" -> "c", "BoundCatalytic" -> 
       {Toolbox`Private`wrap[metabolite]["ATP", "c"]}, 
      "BoundActivators" -> {Toolbox`Private`wrap[metabolite]["AMP", "c"], 
        Toolbox`Private`wrap[metabolite]["AMP", "c"], 
        Toolbox`Private`wrap[metabolite]["AMP", "c"]}, 
      "BoundInhibitors" -> {}, "CatalyticSites" -> Infinity, 
      "ActivationSites" -> 4, "InhibitionSites" -> 4}], 
    enzyme[{"ID" -> "PFK", "Compartment" -> "c", "BoundCatalytic" -> 
       {Toolbox`Private`wrap[metabolite]["ATP", "c"]}, 
      "BoundActivators" -> {Toolbox`Private`wrap[metabolite]["AMP", "c"], 
        Toolbox`Private`wrap[metabolite]["AMP", "c"], 
        Toolbox`Private`wrap[metabolite]["AMP", "c"], 
        Toolbox`Private`wrap[metabolite]["AMP", "c"]}, 
      "BoundInhibitors" -> {}, "CatalyticSites" -> Infinity, 
      "ActivationSites" -> 4, "InhibitionSites" -> 4}], 
    enzyme[{"ID" -> "PFK", "Compartment" -> "c", "BoundCatalytic" -> 
       {Toolbox`Private`wrap[metabolite]["ATP", "c"], 
        Toolbox`Private`wrap[metabolite]["F6P", "c"]}, 
      "BoundActivators" -> {}, "BoundInhibitors" -> {}, 
      "CatalyticSites" -> Infinity, "ActivationSites" -> 4, 
      "InhibitionSites" -> 4}], enzyme[{"ID" -> "PFK", "Compartment" -> "c", 
      "BoundCatalytic" -> {Toolbox`Private`wrap[metabolite]["ATP", "c"], 
        Toolbox`Private`wrap[metabolite]["F6P", "c"]}, 
      "BoundActivators" -> {Toolbox`Private`wrap[metabolite]["AMP", "c"]}, 
      "BoundInhibitors" -> {}, "CatalyticSites" -> Infinity, 
      "ActivationSites" -> 4, "InhibitionSites" -> 4}], 
    enzyme[{"ID" -> "PFK", "Compartment" -> "c", "BoundCatalytic" -> 
       {Toolbox`Private`wrap[metabolite]["ATP", "c"], 
        Toolbox`Private`wrap[metabolite]["F6P", "c"]}, 
      "BoundActivators" -> {Toolbox`Private`wrap[metabolite]["AMP", "c"], 
        Toolbox`Private`wrap[metabolite]["AMP", "c"]}, 
      "BoundInhibitors" -> {}, "CatalyticSites" -> Infinity, 
      "ActivationSites" -> 4, "InhibitionSites" -> 4}], 
    enzyme[{"ID" -> "PFK", "Compartment" -> "c", "BoundCatalytic" -> 
       {Toolbox`Private`wrap[metabolite]["ATP", "c"], 
        Toolbox`Private`wrap[metabolite]["F6P", "c"]}, 
      "BoundActivators" -> {Toolbox`Private`wrap[metabolite]["AMP", "c"], 
        Toolbox`Private`wrap[metabolite]["AMP", "c"], 
        Toolbox`Private`wrap[metabolite]["AMP", "c"]}, 
      "BoundInhibitors" -> {}, "CatalyticSites" -> Infinity, 
      "ActivationSites" -> 4, "InhibitionSites" -> 4}], 
    enzyme[{"ID" -> "PFK", "Compartment" -> "c", "BoundCatalytic" -> 
       {Toolbox`Private`wrap[metabolite]["ATP", "c"], 
        Toolbox`Private`wrap[metabolite]["F6P", "c"]}, 
      "BoundActivators" -> {Toolbox`Private`wrap[metabolite]["AMP", "c"], 
        Toolbox`Private`wrap[metabolite]["AMP", "c"], 
        Toolbox`Private`wrap[metabolite]["AMP", "c"], 
        Toolbox`Private`wrap[metabolite]["AMP", "c"]}, 
      "BoundInhibitors" -> {}, "CatalyticSites" -> Infinity, 
      "ActivationSites" -> 4, "InhibitionSites" -> 4}], 
    enzyme[{"ID" -> "PFK_T", "Compartment" -> "c", "BoundCatalytic" -> {}, 
      "BoundActivators" -> {}, "BoundInhibitors" -> {}, 
      "CatalyticSites" -> Infinity, "ActivationSites" -> 4, 
      "InhibitionSites" -> 4}], enzyme[{"ID" -> "PFK_T", 
      "Compartment" -> "c", "BoundCatalytic" -> {}, "BoundActivators" -> {}, 
      "BoundInhibitors" -> {Toolbox`Private`wrap[metabolite]["ATP", "c"]}, 
      "CatalyticSites" -> Infinity, "ActivationSites" -> 4, 
      "InhibitionSites" -> 4}], enzyme[{"ID" -> "PFK_T", 
      "Compartment" -> "c", "BoundCatalytic" -> {}, "BoundActivators" -> {}, 
      "BoundInhibitors" -> {Toolbox`Private`wrap[metabolite]["ATP", "c"], 
        Toolbox`Private`wrap[metabolite]["ATP", "c"]}, 
      "CatalyticSites" -> Infinity, "ActivationSites" -> 4, 
      "InhibitionSites" -> 4}], enzyme[{"ID" -> "PFK_T", 
      "Compartment" -> "c", "BoundCatalytic" -> {}, "BoundActivators" -> {}, 
      "BoundInhibitors" -> {Toolbox`Private`wrap[metabolite]["ATP", "c"], 
        Toolbox`Private`wrap[metabolite]["ATP", "c"], 
        Toolbox`Private`wrap[metabolite]["ATP", "c"]}, 
      "CatalyticSites" -> Infinity, "ActivationSites" -> 4, 
      "InhibitionSites" -> 4}], metabolite["ADP", "c"], 
    metabolite["AMP", "c"], metabolite["ATP", "c"], metabolite["DHAP", "c"], 
    metabolite["DPG23", "c"], metabolite["F6P", "c"], metabolite["FDP", "c"], 
    metabolite["G6P", "c"], metabolite["GAP", "c"], metabolite["GLU", "c"], 
    metabolite["H", "c"], metabolite["H2O", "c"], metabolite["LAC", "c"], 
    metabolite["NAD", "c"], metabolite["O2", "c"], metabolite["PEP", "c"], 
    metabolite["PG13", "c"], metabolite["PG2", "c"], metabolite["PG3", "c"], 
    metabolite["PHOS", "c"], metabolite["PYR", "c"], 
    enzyme[{"ID" -> "HEX", "Compartment" -> "c", "BoundCatalytic" -> 
       {Toolbox`Private`wrap[metabolite]["GLU", "c"], 
        Toolbox`Private`wrap[metabolite]["DPG23", "c"]}, 
      "BoundActivators" -> {}, "BoundInhibitors" -> {}, 
      "CatalyticSites" -> Infinity, "ActivationSites" -> 0, 
      "InhibitionSites" -> 0}], enzyme[{"ID" -> "PFK_T", 
      "Compartment" -> "c", "BoundCatalytic" -> {}, "BoundActivators" -> {}, 
      "BoundInhibitors" -> {Toolbox`Private`wrap[metabolite]["ATP", "c"], 
        Toolbox`Private`wrap[metabolite]["ATP", "c"], 
        Toolbox`Private`wrap[metabolite]["ATP", "c"], 
        Toolbox`Private`wrap[metabolite]["ATP", "c"]}, 
      "CatalyticSites" -> Infinity, "ActivationSites" -> 4, 
      "InhibitionSites" -> 4}], metabolite["NADH", "c"], species["DHB", "c"], 
    species["HB", "c"]}, "Fluxes" -> {v["ALD"], v["AMP"], v["AMPIN"], 
    v["APK"], v["ATP"], v["DPGASE"], v["DPGM"], v["ENO"], v["GAPDH"], 
    v["GLUIN"], v["H"], v["H2O"], v["HBDPG"], v["HBO1"], v["HBO2"], 
    v["HBO3"], v["HBO4"], v["HEX1"], v["HEX2"], v["HEX3"], v["HEX4"], 
    v["HEX5"], v["HEX6"], v["HEX7"], v["HEX8"], v["LAC"], v["LDH"], 
    v["NADH"], v["O2"], v["PFK_L"], v["PFK_R01"], v["PFK_R02"], v["PFK_R03"], 
    v["PFK_R10"], v["PFK_R11"], v["PFK_R12"], v["PFK_R13"], v["PFK_R20"], 
    v["PFK_R21"], v["PFK_R22"], v["PFK_R23"], v["PFK_R30"], v["PFK_R31"], 
    v["PFK_R32"], v["PFK_R33"], v["PFK_R40"], v["PFK_R41"], v["PFK_R42"], 
    v["PFK_R43"], v["PFK_T1"], v["PFK_T2"], v["PFK_T3"], v["PFK_T4"], 
    v["PGI"], v["PGK"], v["PGLM"], v["PK"], v["PYR"], v["TPI"], v["vP"]}, 
  "ReversibleColumnIndices" -> {1, 2, 3, 4, 5, 6, 7, 8, 9, 10, 11, 12, 13, 
    14, 15, 16, 17, 18, 19, 20, 21, 22, 23, 24, 25, 26, 27, 28, 29, 30, 31, 
    32, 34, 35, 36, 38, 39, 40, 42, 43, 44, 46, 47, 48, 50, 51, 52, 53, 54, 
    55, 56, 57, 58, 59, 60}, "Constraints" -> {v["GLUIN"] -> {-Infinity, 0}, 
    v["AMPIN"] -> {-Infinity, 0}, v["PFK_R03"] -> {0, Infinity}, 
    v["PFK_R13"] -> {0, Infinity}, v["PFK_R23"] -> {0, Infinity}, 
    v["PFK_R33"] -> {0, Infinity}, v["PFK_R43"] -> {0, Infinity}, 
    v["vP"] -> {0, Infinity}}, "Pathway" -> {}, 
  "Parameters" -> {Keq["PGI"] -> 0.41, Keq["PFK"] -> 310, 
    Keq["TPI"] -> 0.05714285714285714, Keq["ALD"] -> 
     Unit[0.082, "Millimole"/"Liter"], Keq["GAPDH"] -> 
     Unit[0.0179, "Liter"/"Millimole"], Keq["PGK"] -> 1800, 
    Keq["PGLM"] -> 0.14705882352941177, Keq["ENO"] -> 1.6949152542372883, 
    Keq["PK"] -> 363000, Keq["LDH"] -> 26300, Keq["AMP"] -> Infinity, 
    Keq["APK"] -> 1.65, Keq["PYR"] -> 1., Keq["LAC"] -> 1., 
    Keq["ATP"] -> Unit[Infinity, "Millimole"/"Liter"], 
    Keq["NADH"] -> Infinity, Keq["GLUIN"] -> Infinity, 
    Keq["AMPIN"] -> Infinity, Keq["H"] -> 1., Keq["H2O"] -> 1., 
    metabolite["PYR", "Xt"] -> Unit[0.06, "Millimole"/"Liter"], 
    metabolite["AMP", "Xt"] -> Unit[1, "Millimole"/"Liter"], 
    metabolite["H2O", "Xt"] -> Unit[1, "Millimole"/"Liter"], 
    metabolite["GLU", "Xt"] -> Unit[1, "Millimole"/"Liter"], 
    metabolite["LAC", "Xt"] -> Unit[1, "Millimole"/"Liter"], 
    rateconst["PGI", True] -> Unit[3644.444444444491, "Hour"^(-1)], 
    rateconst["TPI", True] -> Unit[34.35582822085891, "Hour"^(-1)], 
    rateconst["ALD", True] -> Unit[2834.567901234576, "Hour"^(-1)], 
    rateconst["GAPDH", True] -> Unit[3376.7492421768247, 
      "Liter"^2/("Hour"*"Millimole"^2)], rateconst["PGLM", True] -> 
     Unit[4869.565217391283, "Hour"^(-1)], rateconst["ENO", True] -> 
     Unit[1763.7795275590574, "Hour"^(-1)], rateconst["PK", True] -> 
     Unit[454.38555191136817, "Liter"/("Hour"*"Millimole")], 
    rateconst["LDH", True] -> Unit[1112.573988602781, 
      "Liter"/("Hour"*"Millimole")], rateconst["AMP", True] -> 
     Unit[0.16142399019925777, "Hour"^(-1)], rateconst["APK", True] -> 
     Unit[100000, "Liter"/("Hour"*"Millimole")], rateconst["PYR", True] -> 
     Unit[744.1860465116215, "Hour"^(-1)], rateconst["LAC", True] -> 
     Unit[5.599999999999999, "Hour"^(-1)], rateconst["ATP", True] -> 
     Unit[1.4000000000000001, "Hour"^(-1)], rateconst["NADH", True] -> 
     Unit[7.44186046511628, "Hour"^(-1)], rateconst["GLUIN", True] -> 
     Unit[1.12, "Hour"^(-1)], rateconst["AMPIN", True] -> 
     Unit[0.014, "Hour"^(-1)], rateconst["H", True] -> 
     Unit[100000.00000000001, "Hour"^(-1)], rateconst["H2O", True] -> 
     Unit[100000, "Hour"^(-1)], Keq["DPGASE"] -> 
     Unit[Infinity, "Millimole"/"Liter"], Keq["HBDPG"] -> 
     Unit[1/4, "Liter"/"Millimole"], Keq["HBO1"] -> 
     Unit[41.835169432436196, "Liter"/"Millimole"], 
    Keq["HBO2"] -> Unit[73.21154650676336, "Liter"/"Millimole"], 
    Keq["HBO3"] -> Unit[177.79947008785382, "Liter"/"Millimole"], 
    Keq["HBO4"] -> Unit[1289.9177241667828, "Liter"/"Millimole"], 
    Keq["O2"] -> 1, rateconst["DPGASE", True] -> Unit[0.14225806451612902, 
      "Hour"^(-1)], rateconst["DPGM", True] -> Unit[1814.8148148148148, 
      "Hour"^(-1)], rateconst["HBO1", True] -> Unit[506935.270702259, 
      "Liter"/("Hour"*"Millimole")], rateconst["HBO2", True] -> 
     Unit[511077.050923776, "Liter"/("Hour"*"Millimole")], 
    rateconst["HBO3", True] -> Unit[509243.459567699, 
      "Liter"/("Hour"*"Millimole")], rateconst["HBO4", True] -> 
     Unit[501595.340624411, "Liter"/("Hour"*"Millimole")], 
    rateconst["HBDPG", True] -> Unit[519612.560391792, 
      "Liter"/("Hour"*"Millimole")], rateconst["O2", True] -> 
     Unit[509725.707725914, "Hour"^(-1)], metabolite["O2", "Xt"] -> 
     Unit[0.0200788, "Millimole"/"Liter"], rateconst["PGK", True] -> 
     Unit[1.02*^6, "Liter"/("Hour"*"Millimole")], metabolite["H", "Xt"] -> 
     Unit[0.0000899757, "Millimole"/"Liter"], Keq["DPGM"] -> 2.3*^6, 
    Keq["HEX1"] -> 1, Keq["HEX2"] -> 0.015, Keq["HEX3"] -> 
     26.315789473684212, Keq["HEX4"] -> 0.4854368932038835, 
    Keq["HEX5"] -> 0.18181818181818182, Keq["HEX6"] -> 0.4854368932038835, 
    Keq["HEX7"] -> 26.315789473684212, Keq["HEX8"] -> 313.11999999999995, 
    rateconst["HEX3", True] -> 52001., rateconst["HEX4", True] -> 
     9.376585*^6, rateconst["HEX8", True] -> 9.999996984292656*^7, 
    rateconst["HEX1", True] -> 1000000, rateconst["HEX2", True] -> 1000000, 
    rateconst["HEX5", True] -> 1000000, rateconst["HEX6", True] -> 
     9.376585*^6, rateconst["HEX7", True] -> 52001., 
    parameter["Volume", "c"] -> 1, rateconst["PFK_ACT", True] -> 1000000, 
    rateconst["PFK_I", True] -> 1000000, rateconst["PFK_L", True] -> 
     1000000000000, Keq["PFK_L"] -> 0.0011, rateconst["PFK_F", True] -> 
     505000., rateconst["PFK_A", True] -> 125000., 
    rateconst["PFK", True] -> 307000., Keq["PFK_A"] -> 14.705882352941176, 
    Keq["PFK_ACT"] -> 30.3030303030303, Keq["PFK_F"] -> 10., 
    Keq["PFK_I"] -> 10., Keq["vP"] -> 1, rateconst["vP", True] -> 
     Unit[0.23, "Hour"^(-1)], metabolite["PHOS", "Xt"] -> 
     Unit[2.5, "Millimole"/"Liter"]}, "InitialConditions" -> 
   {complex[species["HB", "c"], metabolite["O2", "c"]] -> 
     0.05008971216120452, complex[species["HB", "c"], metabolite["O2", "c"], 
      metabolite["O2", "c"]] -> 0.07363187687697065, 
    complex[species["HB", "c"], metabolite["O2", "c"], metabolite["O2", "c"], 
      metabolite["O2", "c"]] -> 0.26286580045078517, 
    complex[species["HB", "c"], metabolite["O2", "c"], metabolite["O2", "c"], 
      metabolite["O2", "c"], metabolite["O2", "c"]] -> 6.808224231675337, 
    enzyme[{"ID" -> "HEX", "Compartment" -> "c", "BoundCatalytic" -> {}, 
       "BoundActivators" -> {}, "BoundInhibitors" -> {}, 
       "CatalyticSites" -> Infinity, "ActivationSites" -> 0, 
       "InhibitionSites" -> 0}] -> 0.00001262865248131032, 
    enzyme[{"ID" -> "HEX", "Compartment" -> "c", "BoundCatalytic" -> 
        {Toolbox`Private`wrap[metabolite]["ADP", "c"]}, 
       "BoundActivators" -> {}, "BoundInhibitors" -> {}, 
       "CatalyticSites" -> Infinity, "ActivationSites" -> 0, 
       "InhibitionSites" -> 0}] -> 3.2877654127423625*^-6, 
    enzyme[{"ID" -> "HEX", "Compartment" -> "c", "BoundCatalytic" -> 
        {Toolbox`Private`wrap[metabolite]["ATP", "c"]}, 
       "BoundActivators" -> {}, "BoundInhibitors" -> {}, 
       "CatalyticSites" -> Infinity, "ActivationSites" -> 0, 
       "InhibitionSites" -> 0}] -> 7.882705423085212*^-6, 
    enzyme[{"ID" -> "HEX", "Compartment" -> "c", "BoundCatalytic" -> 
        {Toolbox`Private`wrap[metabolite]["G6P", "c"]}, 
       "BoundActivators" -> {}, "BoundInhibitors" -> {}, 
       "CatalyticSites" -> Infinity, "ActivationSites" -> 0, 
       "InhibitionSites" -> 0}] -> 6.128746722957675*^-8, 
    enzyme[{"ID" -> "HEX", "Compartment" -> "c", "BoundCatalytic" -> 
        {Toolbox`Private`wrap[metabolite]["GLU", "c"]}, 
       "BoundActivators" -> {}, "BoundInhibitors" -> {}, 
       "CatalyticSites" -> Infinity, "ActivationSites" -> 0, 
       "InhibitionSites" -> 0}] -> 8.034890123432196*^-8, 
    enzyme[{"ID" -> "HEX", "Compartment" -> "c", "BoundCatalytic" -> 
        {Toolbox`Private`wrap[metabolite]["ATP", "c"], 
         Toolbox`Private`wrap[metabolite]["GLU", "c"]}, 
       "BoundActivators" -> {}, "BoundInhibitors" -> {}, 
       "CatalyticSites" -> Infinity, "ActivationSites" -> 0, 
       "InhibitionSites" -> 0}] -> 1.459714315587365*^-8, 
    enzyme[{"ID" -> "HEX", "Compartment" -> "c", "BoundCatalytic" -> 
        {Toolbox`Private`wrap[metabolite]["GLU", "c"], 
         Toolbox`Private`wrap[metabolite]["DPG23", "c"]}, 
       "BoundActivators" -> {}, "BoundInhibitors" -> {}, 
       "CatalyticSites" -> Infinity, "ActivationSites" -> 0, 
       "InhibitionSites" -> 0}] -> 4.464475493576147*^-8, 
    enzyme[{"ID" -> "PFK", "Compartment" -> "c", "BoundCatalytic" -> {}, 
       "BoundActivators" -> {}, "BoundInhibitors" -> {}, 
       "CatalyticSites" -> Infinity, "ActivationSites" -> 4, 
       "InhibitionSites" -> 4}] -> 4.603326885806467*^-8, 
    enzyme[{"ID" -> "PFK", "Compartment" -> "c", "BoundCatalytic" -> {}, 
       "BoundActivators" -> {Toolbox`Private`wrap[metabolite]["AMP", "c"]}, 
       "BoundInhibitors" -> {}, "CatalyticSites" -> Infinity, 
       "ActivationSites" -> 4, "InhibitionSites" -> 4}] -> 
     4.839247388704369*^-7, enzyme[{"ID" -> "PFK", "Compartment" -> "c", 
       "BoundCatalytic" -> {}, "BoundActivators" -> 
        {Toolbox`Private`wrap[metabolite]["AMP", "c"], 
         Toolbox`Private`wrap[metabolite]["AMP", "c"]}, 
       "BoundInhibitors" -> {}, "CatalyticSites" -> Infinity, 
       "ActivationSites" -> 4, "InhibitionSites" -> 4}] -> 
     1.9077220565159264*^-6, enzyme[{"ID" -> "PFK", "Compartment" -> "c", 
       "BoundCatalytic" -> {}, "BoundActivators" -> 
        {Toolbox`Private`wrap[metabolite]["AMP", "c"], 
         Toolbox`Private`wrap[metabolite]["AMP", "c"], 
         Toolbox`Private`wrap[metabolite]["AMP", "c"]}, 
       "BoundInhibitors" -> {}, "CatalyticSites" -> Infinity, 
       "ActivationSites" -> 4, "InhibitionSites" -> 4}] -> 
     3.342488019854167*^-6, enzyme[{"ID" -> "PFK", "Compartment" -> "c", 
       "BoundCatalytic" -> {}, "BoundActivators" -> 
        {Toolbox`Private`wrap[metabolite]["AMP", "c"], 
         Toolbox`Private`wrap[metabolite]["AMP", "c"], 
         Toolbox`Private`wrap[metabolite]["AMP", "c"], 
         Toolbox`Private`wrap[metabolite]["AMP", "c"]}, 
       "BoundInhibitors" -> {}, "CatalyticSites" -> Infinity, 
       "ActivationSites" -> 4, "InhibitionSites" -> 4}] -> 
     2.1961190817949532*^-6, enzyme[{"ID" -> "PFK", "Compartment" -> "c", 
       "BoundCatalytic" -> {Toolbox`Private`wrap[metabolite]["ATP", "c"]}, 
       "BoundActivators" -> {}, "BoundInhibitors" -> {}, 
       "CatalyticSites" -> Infinity, "ActivationSites" -> 4, 
       "InhibitionSites" -> 4}] -> 1.1247106530552132*^-7, 
    enzyme[{"ID" -> "PFK", "Compartment" -> "c", "BoundCatalytic" -> 
        {Toolbox`Private`wrap[metabolite]["ATP", "c"]}, 
       "BoundActivators" -> {Toolbox`Private`wrap[metabolite]["AMP", "c"]}, 
       "BoundInhibitors" -> {}, "CatalyticSites" -> Infinity, 
       "ActivationSites" -> 4, "InhibitionSites" -> 4}] -> 
     1.1823520740243714*^-6, enzyme[{"ID" -> "PFK", "Compartment" -> "c", 
       "BoundCatalytic" -> {Toolbox`Private`wrap[metabolite]["ATP", "c"]}, 
       "BoundActivators" -> {Toolbox`Private`wrap[metabolite]["AMP", "c"], 
         Toolbox`Private`wrap[metabolite]["AMP", "c"]}, 
       "BoundInhibitors" -> {}, "CatalyticSites" -> Infinity, 
       "ActivationSites" -> 4, "InhibitionSites" -> 4}] -> 
     4.661053566818258*^-6, enzyme[{"ID" -> "PFK", "Compartment" -> "c", 
       "BoundCatalytic" -> {Toolbox`Private`wrap[metabolite]["ATP", "c"]}, 
       "BoundActivators" -> {Toolbox`Private`wrap[metabolite]["AMP", "c"], 
         Toolbox`Private`wrap[metabolite]["AMP", "c"], 
         Toolbox`Private`wrap[metabolite]["AMP", "c"]}, 
       "BoundInhibitors" -> {}, "CatalyticSites" -> Infinity, 
       "ActivationSites" -> 4, "InhibitionSites" -> 4}] -> 
     8.166554270196697*^-6, enzyme[{"ID" -> "PFK", "Compartment" -> "c", 
       "BoundCatalytic" -> {Toolbox`Private`wrap[metabolite]["ATP", "c"]}, 
       "BoundActivators" -> {Toolbox`Private`wrap[metabolite]["AMP", "c"], 
         Toolbox`Private`wrap[metabolite]["AMP", "c"], 
         Toolbox`Private`wrap[metabolite]["AMP", "c"], 
         Toolbox`Private`wrap[metabolite]["AMP", "c"]}, 
       "BoundInhibitors" -> {}, "CatalyticSites" -> Infinity, 
       "ActivationSites" -> 4, "InhibitionSites" -> 4}] -> 
     5.365681360340528*^-6, enzyme[{"ID" -> "PFK", "Compartment" -> "c", 
       "BoundCatalytic" -> {Toolbox`Private`wrap[metabolite]["ATP", "c"], 
         Toolbox`Private`wrap[metabolite]["F6P", "c"]}, 
       "BoundActivators" -> {}, "BoundInhibitors" -> {}, 
       "CatalyticSites" -> Infinity, "ActivationSites" -> 4, 
       "InhibitionSites" -> 4}] -> 2.105477872266164*^-8, 
    enzyme[{"ID" -> "PFK", "Compartment" -> "c", "BoundCatalytic" -> 
        {Toolbox`Private`wrap[metabolite]["ATP", "c"], 
         Toolbox`Private`wrap[metabolite]["F6P", "c"]}, 
       "BoundActivators" -> {Toolbox`Private`wrap[metabolite]["AMP", "c"]}, 
       "BoundInhibitors" -> {}, "CatalyticSites" -> Infinity, 
       "ActivationSites" -> 4, "InhibitionSites" -> 4}] -> 
     2.2133836132199516*^-7, enzyme[{"ID" -> "PFK", "Compartment" -> "c", 
       "BoundCatalytic" -> {Toolbox`Private`wrap[metabolite]["ATP", "c"], 
         Toolbox`Private`wrap[metabolite]["F6P", "c"]}, 
       "BoundActivators" -> {Toolbox`Private`wrap[metabolite]["AMP", "c"], 
         Toolbox`Private`wrap[metabolite]["AMP", "c"]}, 
       "BoundInhibitors" -> {}, "CatalyticSites" -> Infinity, 
       "ActivationSites" -> 4, "InhibitionSites" -> 4}] -> 
     8.725573212741103*^-7, enzyme[{"ID" -> "PFK", "Compartment" -> "c", 
       "BoundCatalytic" -> {Toolbox`Private`wrap[metabolite]["ATP", "c"], 
         Toolbox`Private`wrap[metabolite]["F6P", "c"]}, 
       "BoundActivators" -> {Toolbox`Private`wrap[metabolite]["AMP", "c"], 
         Toolbox`Private`wrap[metabolite]["AMP", "c"], 
         Toolbox`Private`wrap[metabolite]["AMP", "c"]}, 
       "BoundInhibitors" -> {}, "CatalyticSites" -> Infinity, 
       "ActivationSites" -> 4, "InhibitionSites" -> 4}] -> 
     1.5287931399824488*^-6, enzyme[{"ID" -> "PFK", "Compartment" -> "c", 
       "BoundCatalytic" -> {Toolbox`Private`wrap[metabolite]["ATP", "c"], 
         Toolbox`Private`wrap[metabolite]["F6P", "c"]}, 
       "BoundActivators" -> {Toolbox`Private`wrap[metabolite]["AMP", "c"], 
         Toolbox`Private`wrap[metabolite]["AMP", "c"], 
         Toolbox`Private`wrap[metabolite]["AMP", "c"], 
         Toolbox`Private`wrap[metabolite]["AMP", "c"]}, 
       "BoundInhibitors" -> {}, "CatalyticSites" -> Infinity, 
       "ActivationSites" -> 4, "InhibitionSites" -> 4}] -> 
     1.0044648677541598*^-6, enzyme[{"ID" -> "PFK_T", "Compartment" -> "c", 
       "BoundCatalytic" -> {}, "BoundActivators" -> {}, 
       "BoundInhibitors" -> {}, "CatalyticSites" -> Infinity, 
       "ActivationSites" -> 4, "InhibitionSites" -> 4}] -> 
     5.063659574387114*^-11, enzyme[{"ID" -> "PFK_T", "Compartment" -> "c", 
       "BoundCatalytic" -> {}, "BoundActivators" -> {}, 
       "BoundInhibitors" -> {Toolbox`Private`wrap[metabolite]["ATP", "c"]}, 
       "CatalyticSites" -> Infinity, "ActivationSites" -> 4, 
       "InhibitionSites" -> 4}] -> 2.611777035279827*^-9, 
    enzyme[{"ID" -> "PFK_T", "Compartment" -> "c", "BoundCatalytic" -> {}, 
       "BoundActivators" -> {}, "BoundInhibitors" -> 
        {Toolbox`Private`wrap[metabolite]["ATP", "c"], 
         Toolbox`Private`wrap[metabolite]["ATP", "c"]}, 
       "CatalyticSites" -> Infinity, "ActivationSites" -> 4, 
       "InhibitionSites" -> 4}] -> 5.0517164378398576*^-8, 
    enzyme[{"ID" -> "PFK_T", "Compartment" -> "c", "BoundCatalytic" -> {}, 
       "BoundActivators" -> {}, "BoundInhibitors" -> 
        {Toolbox`Private`wrap[metabolite]["ATP", "c"], 
         Toolbox`Private`wrap[metabolite]["ATP", "c"], 
         Toolbox`Private`wrap[metabolite]["ATP", "c"]}, 
       "CatalyticSites" -> Infinity, "ActivationSites" -> 4, 
       "InhibitionSites" -> 4}] -> 4.342694839332248*^-7, 
    enzyme[{"ID" -> "PFK_T", "Compartment" -> "c", "BoundCatalytic" -> {}, 
       "BoundActivators" -> {}, "BoundInhibitors" -> 
        {Toolbox`Private`wrap[metabolite]["ATP", "c"], 
         Toolbox`Private`wrap[metabolite]["ATP", "c"], 
         Toolbox`Private`wrap[metabolite]["ATP", "c"], 
         Toolbox`Private`wrap[metabolite]["ATP", "c"]}, 
       "CatalyticSites" -> Infinity, "ActivationSites" -> 4, 
       "InhibitionSites" -> 4}] -> 1.3999448528746371*^-6, 
    metabolite["ADP", "c"] -> 0.26034174410991723, 
    metabolite["AMP", "c"] -> 0.08672812500000573, 
    metabolite["ATP", "c"] -> 1.2894710815921837, metabolite["DHAP", "c"] -> 
     0.15957624050495958, metabolite["DPG23", "c"] -> 3.0559988795689996, 
    metabolite["F6P", "c"] -> 0.1325240015279501, metabolite["FDP", "c"] -> 
     0.014515255117236949, metabolite["G6P", "c"] -> 0.3235365890925612, 
    metabolite["GAP", "c"] -> 0.007255785171711977, 
    metabolite["GLU", "c"] -> 1.0502305793374054, metabolite["H", "c"] -> 
     0.00010565570000001726, metabolite["H2O", "c"] -> 1., 
    metabolite["LAC", "c"] -> 1.3599999999998462, metabolite["NAD", "c"] -> 
     0.05890000015077367, metabolite["NADH", "c"] -> 0.03010000000011586, 
    metabolite["O2", "c"] -> 0.0200788, metabolite["PEP", "c"] -> 
     0.01893644998142782, metabolite["PG13", "c"] -> 0.00024087957507963224, 
    metabolite["PG2", "c"] -> 0.01244250548904241, 
    metabolite["PG3", "c"] -> 0.08506903732548839, 
    metabolite["PHOS", "c"] -> 2.500000000000005, metabolite["PYR", "c"] -> 
     0.06030100000000116, species["DHB", "c"] -> 0.045557769119813914, 
    species["HB", "c"] -> 0.05963060971571968, v["ALD"] -> 1.12, 
    v["AMP"] -> 0.014000000000000928, v["AMPIN"] -> 0.014, 
    v["APK"] -> -1.3877787807814457*^-12, v["ATP"] -> 1.8052595142290573, 
    v["DPGASE"] -> 0.43474048577094476, v["DPGM"] -> 0.4347404857709448, 
    v["ENO"] -> 2.24, v["GAPDH"] -> 2.2400000000000007, v["GLUIN"] -> 1.12, 
    v["H"] -> 1.5680000000017267, v["H2O"] -> 0., v["HBDPG"] -> 0., 
    v["HBO1"] -> 0., v["HBO2"] -> 0., v["HBO3"] -> 0., v["HBO4"] -> 0., 
    v["HEX1"] -> 0., v["HEX2"] -> 8.470329472543003*^-16, 
    v["HEX3"] -> 0.689530335123174, v["HEX4"] -> 0.4304696648768328, 
    v["HEX5"] -> 5.293955920339377*^-17, v["HEX6"] -> 0.689530335123174, 
    v["HEX7"] -> 0.430469664876826, v["HEX8"] -> 1.12, 
    v["LAC"] -> 2.0159999999991385, v["LDH"] -> 2.0159999999991385, 
    v["NADH"] -> 0.22400000000086223, v["O2"] -> 0., v["PFK_L"] -> 0., 
    v["PFK_R01"] -> 0.006463817067857124, v["PFK_R02"] -> 
     0.006463817067857125, v["PFK_R03"] -> 0.006463817067857124, 
    v["PFK_R10"] -> 0., v["PFK_R11"] -> 0.0679508769258525, 
    v["PFK_R12"] -> 0.06795087692585253, v["PFK_R13"] -> 0.06795087692585251, 
    v["PFK_R20"] -> 2.6469779601696886*^-17, v["PFK_R21"] -> 
     0.26787509763115186, v["PFK_R22"] -> 0.26787509763115186, 
    v["PFK_R23"] -> 0.26787509763115186, v["PFK_R30"] -> 0., 
    v["PFK_R31"] -> 0.4693394939746117, v["PFK_R32"] -> 0.4693394939746117, 
    v["PFK_R33"] -> 0.4693394939746118, v["PFK_R40"] -> 0., 
    v["PFK_R41"] -> 0.308370714400527, v["PFK_R42"] -> 0.308370714400527, 
    v["PFK_R43"] -> 0.30837071440052705, v["PFK_T1"] -> 
     5.169878828456423*^-20, v["PFK_T2"] -> 0., 
    v["PFK_T3"] -> 2.6469779601696886*^-17, v["PFK_T4"] -> 
     -1.0587911840678754*^-16, v["PGI"] -> 1.1199999999999748, 
    v["PGK"] -> 1.8052595142290595, v["PGLM"] -> 2.24, 
    v["PK"] -> 2.2400000000000007, v["PYR"] -> 0.2240000000008624, 
    v["TPI"] -> 1.12, v["vP"] -> 1.1235457009206585*^-15}}]
