# Supplementary material for: Network-level allosteric effects are elucidated by detailing how ligand-binding events modulate utilization of catalytic potentials
Source: PLoS Comput Biol. 2018 Aug 7;14(8):e1006356. doi: 10.1371/journal.pcbi.1006356 (PMC6097697; doi:10.1371/journal.pcbi.1006356)
Supplement: S2 Data — (ZIP) [file pcbi.1006356.s003.zip › Non-personalized models/Phos_glyc_Hb_HEX_PYK.m]

(* ::Package:: *)

(* Created with the Wolfram Language for Students - Personal Use Only : www.wolfram.com *)
MASSmodel[{"Annotations" -> {}, "Events" -> {}, 
  "Notes" -> "Network-level allosteric effects are elucidated by detailing how ligand-binding alters the catalytic potential", "Synonyms" -> 
   {enzyme[{"ID" -> "PK", "Compartment" -> "c", "BoundCatalytic" -> {}, 
       "BoundActivators" -> {}, "BoundInhibitors" -> {}, 
       "CatalyticSites" -> Infinity, "ActivationSites" -> 4, 
       "InhibitionSites" -> 4}] -> "\!\(\*SubscriptBox[\(PK_R\), \(0\)]\)", 
    enzyme[{"ID" -> "PK", "Compartment" -> "c", "BoundCatalytic" -> {}, 
       "BoundActivators" -> {Toolbox`Private`wrap[metabolite]["FDP", "c"]}, 
       "BoundInhibitors" -> {}, "CatalyticSites" -> Infinity, 
       "ActivationSites" -> 4, "InhibitionSites" -> 4}] -> 
     "\!\(\*SubscriptBox[\(PK_R\), \(1\)]\)", 
    enzyme[{"ID" -> "PK", "Compartment" -> "c", "BoundCatalytic" -> {}, 
       "BoundActivators" -> {Toolbox`Private`wrap[metabolite]["FDP", "c"], 
         Toolbox`Private`wrap[metabolite]["FDP", "c"]}, 
       "BoundInhibitors" -> {}, "CatalyticSites" -> Infinity, 
       "ActivationSites" -> 4, "InhibitionSites" -> 4}] -> 
     "\!\(\*SubscriptBox[\(PK_R\), \(2\)]\)", 
    enzyme[{"ID" -> "PK", "Compartment" -> "c", "BoundCatalytic" -> {}, 
       "BoundActivators" -> {Toolbox`Private`wrap[metabolite]["FDP", "c"], 
         Toolbox`Private`wrap[metabolite]["FDP", "c"], 
         Toolbox`Private`wrap[metabolite]["FDP", "c"]}, 
       "BoundInhibitors" -> {}, "CatalyticSites" -> Infinity, 
       "ActivationSites" -> 4, "InhibitionSites" -> 4}] -> 
     "\!\(\*SubscriptBox[\(PK_R\), \(3\)]\)", 
    enzyme[{"ID" -> "PK", "Compartment" -> "c", "BoundCatalytic" -> {}, 
       "BoundActivators" -> {Toolbox`Private`wrap[metabolite]["FDP", "c"], 
         Toolbox`Private`wrap[metabolite]["FDP", "c"], 
         Toolbox`Private`wrap[metabolite]["FDP", "c"], 
         Toolbox`Private`wrap[metabolite]["FDP", "c"]}, 
       "BoundInhibitors" -> {}, "CatalyticSites" -> Infinity, 
       "ActivationSites" -> 4, "InhibitionSites" -> 4}] -> 
     "\!\(\*SubscriptBox[\(PK_R\), \(4\)]\)", 
    enzyme[{"ID" -> "PK", "Compartment" -> "c", "BoundCatalytic" -> 
        {Toolbox`Private`wrap[metabolite]["ADP", "c"]}, 
       "BoundActivators" -> {}, "BoundInhibitors" -> {}, 
       "CatalyticSites" -> Infinity, "ActivationSites" -> 4, 
       "InhibitionSites" -> 4}] -> 
     "\!\(\*SubscriptBox[\(PK_R\), \(0, A\)]\)", 
    enzyme[{"ID" -> "PK", "Compartment" -> "c", "BoundCatalytic" -> 
        {Toolbox`Private`wrap[metabolite]["ADP", "c"]}, 
       "BoundActivators" -> {Toolbox`Private`wrap[metabolite]["FDP", "c"]}, 
       "BoundInhibitors" -> {}, "CatalyticSites" -> Infinity, 
       "ActivationSites" -> 4, "InhibitionSites" -> 4}] -> 
     "\!\(\*SubscriptBox[\(PK_R\), \(1, A\)]\)", 
    enzyme[{"ID" -> "PK", "Compartment" -> "c", "BoundCatalytic" -> 
        {Toolbox`Private`wrap[metabolite]["ADP", "c"]}, 
       "BoundActivators" -> {Toolbox`Private`wrap[metabolite]["FDP", "c"], 
         Toolbox`Private`wrap[metabolite]["FDP", "c"]}, 
       "BoundInhibitors" -> {}, "CatalyticSites" -> Infinity, 
       "ActivationSites" -> 4, "InhibitionSites" -> 4}] -> 
     "\!\(\*SubscriptBox[\(PK_R\), \(2, A\)]\)", 
    enzyme[{"ID" -> "PK", "Compartment" -> "c", "BoundCatalytic" -> 
        {Toolbox`Private`wrap[metabolite]["ADP", "c"]}, 
       "BoundActivators" -> {Toolbox`Private`wrap[metabolite]["FDP", "c"], 
         Toolbox`Private`wrap[metabolite]["FDP", "c"], 
         Toolbox`Private`wrap[metabolite]["FDP", "c"]}, 
       "BoundInhibitors" -> {}, "CatalyticSites" -> Infinity, 
       "ActivationSites" -> 4, "InhibitionSites" -> 4}] -> 
     "\!\(\*SubscriptBox[\(PK_R\), \(3, A\)]\)", 
    enzyme[{"ID" -> "PK", "Compartment" -> "c", "BoundCatalytic" -> 
        {Toolbox`Private`wrap[metabolite]["ADP", "c"]}, 
       "BoundActivators" -> {Toolbox`Private`wrap[metabolite]["FDP", "c"], 
         Toolbox`Private`wrap[metabolite]["FDP", "c"], 
         Toolbox`Private`wrap[metabolite]["FDP", "c"], 
         Toolbox`Private`wrap[metabolite]["FDP", "c"]}, 
       "BoundInhibitors" -> {}, "CatalyticSites" -> Infinity, 
       "ActivationSites" -> 4, "InhibitionSites" -> 4}] -> 
     "\!\(\*SubscriptBox[\(PK_R\), \(4, A\)]\)", 
    enzyme[{"ID" -> "PK", "Compartment" -> "c", "BoundCatalytic" -> 
        {Toolbox`Private`wrap[metabolite]["PEP", "c"]}, 
       "BoundActivators" -> {}, "BoundInhibitors" -> {}, 
       "CatalyticSites" -> Infinity, "ActivationSites" -> 4, 
       "InhibitionSites" -> 4}] -> 
     "\!\(\*SubscriptBox[\(PK_R\), \(0, P\)]\)", 
    enzyme[{"ID" -> "PK", "Compartment" -> "c", "BoundCatalytic" -> 
        {Toolbox`Private`wrap[metabolite]["PEP", "c"]}, 
       "BoundActivators" -> {Toolbox`Private`wrap[metabolite]["FDP", "c"]}, 
       "BoundInhibitors" -> {}, "CatalyticSites" -> Infinity, 
       "ActivationSites" -> 4, "InhibitionSites" -> 4}] -> 
     "\!\(\*SubscriptBox[\(PK_R\), \(1, P\)]\)", 
    enzyme[{"ID" -> "PK", "Compartment" -> "c", "BoundCatalytic" -> 
        {Toolbox`Private`wrap[metabolite]["PEP", "c"]}, 
       "BoundActivators" -> {Toolbox`Private`wrap[metabolite]["FDP", "c"], 
         Toolbox`Private`wrap[metabolite]["FDP", "c"]}, 
       "BoundInhibitors" -> {}, "CatalyticSites" -> Infinity, 
       "ActivationSites" -> 4, "InhibitionSites" -> 4}] -> 
     "\!\(\*SubscriptBox[\(PK_R\), \(2, P\)]\)", 
    enzyme[{"ID" -> "PK", "Compartment" -> "c", "BoundCatalytic" -> 
        {Toolbox`Private`wrap[metabolite]["PEP", "c"]}, 
       "BoundActivators" -> {Toolbox`Private`wrap[metabolite]["FDP", "c"], 
         Toolbox`Private`wrap[metabolite]["FDP", "c"], 
         Toolbox`Private`wrap[metabolite]["FDP", "c"]}, 
       "BoundInhibitors" -> {}, "CatalyticSites" -> Infinity, 
       "ActivationSites" -> 4, "InhibitionSites" -> 4}] -> 
     "\!\(\*SubscriptBox[\(PK_R\), \(3, P\)]\)", 
    enzyme[{"ID" -> "PK", "Compartment" -> "c", "BoundCatalytic" -> 
        {Toolbox`Private`wrap[metabolite]["PEP", "c"]}, 
       "BoundActivators" -> {Toolbox`Private`wrap[metabolite]["FDP", "c"], 
         Toolbox`Private`wrap[metabolite]["FDP", "c"], 
         Toolbox`Private`wrap[metabolite]["FDP", "c"], 
         Toolbox`Private`wrap[metabolite]["FDP", "c"]}, 
       "BoundInhibitors" -> {}, "CatalyticSites" -> Infinity, 
       "ActivationSites" -> 4, "InhibitionSites" -> 4}] -> 
     "\!\(\*SubscriptBox[\(PK_R\), \(4, P\)]\)", 
    enzyme[{"ID" -> "PK", "Compartment" -> "c", "BoundCatalytic" -> 
        {Toolbox`Private`wrap[metabolite]["ADP", "c"], 
         Toolbox`Private`wrap[metabolite]["PEP", "c"]}, 
       "BoundActivators" -> {}, "BoundInhibitors" -> {}, 
       "CatalyticSites" -> Infinity, "ActivationSites" -> 4, 
       "InhibitionSites" -> 4}] -> 
     "\!\(\*SubscriptBox[\(PK_R\), \(0, AP\)]\)", 
    enzyme[{"ID" -> "PK", "Compartment" -> "c", "BoundCatalytic" -> 
        {Toolbox`Private`wrap[metabolite]["ADP", "c"], 
         Toolbox`Private`wrap[metabolite]["PEP", "c"]}, 
       "BoundActivators" -> {Toolbox`Private`wrap[metabolite]["FDP", "c"]}, 
       "BoundInhibitors" -> {}, "CatalyticSites" -> Infinity, 
       "ActivationSites" -> 4, "InhibitionSites" -> 4}] -> 
     "\!\(\*SubscriptBox[\(PK_R\), \(1, AP\)]\)", 
    enzyme[{"ID" -> "PK", "Compartment" -> "c", "BoundCatalytic" -> 
        {Toolbox`Private`wrap[metabolite]["ADP", "c"], 
         Toolbox`Private`wrap[metabolite]["PEP", "c"]}, 
       "BoundActivators" -> {Toolbox`Private`wrap[metabolite]["FDP", "c"], 
         Toolbox`Private`wrap[metabolite]["FDP", "c"]}, 
       "BoundInhibitors" -> {}, "CatalyticSites" -> Infinity, 
       "ActivationSites" -> 4, "InhibitionSites" -> 4}] -> 
     "\!\(\*SubscriptBox[\(PK_R\), \(2, AP\)]\)", 
    enzyme[{"ID" -> "PK", "Compartment" -> "c", "BoundCatalytic" -> 
        {Toolbox`Private`wrap[metabolite]["ADP", "c"], 
         Toolbox`Private`wrap[metabolite]["PEP", "c"]}, 
       "BoundActivators" -> {Toolbox`Private`wrap[metabolite]["FDP", "c"], 
         Toolbox`Private`wrap[metabolite]["FDP", "c"], 
         Toolbox`Private`wrap[metabolite]["FDP", "c"]}, 
       "BoundInhibitors" -> {}, "CatalyticSites" -> Infinity, 
       "ActivationSites" -> 4, "InhibitionSites" -> 4}] -> 
     "\!\(\*SubscriptBox[\(PK_R\), \(3, AP\)]\)", 
    enzyme[{"ID" -> "PK", "Compartment" -> "c", "BoundCatalytic" -> 
        {Toolbox`Private`wrap[metabolite]["ADP", "c"], 
         Toolbox`Private`wrap[metabolite]["PEP", "c"]}, 
       "BoundActivators" -> {Toolbox`Private`wrap[metabolite]["FDP", "c"], 
         Toolbox`Private`wrap[metabolite]["FDP", "c"], 
         Toolbox`Private`wrap[metabolite]["FDP", "c"], 
         Toolbox`Private`wrap[metabolite]["FDP", "c"]}, 
       "BoundInhibitors" -> {}, "CatalyticSites" -> Infinity, 
       "ActivationSites" -> 4, "InhibitionSites" -> 4}] -> 
     "\!\(\*SubscriptBox[\(PK_R\), \(4, AP\)]\)", 
    enzyme[{"ID" -> "PK_T", "Compartment" -> "c", "BoundCatalytic" -> {}, 
       "BoundActivators" -> {}, "BoundInhibitors" -> {}, 
       "CatalyticSites" -> Infinity, "ActivationSites" -> 4, 
       "InhibitionSites" -> 4}] -> "\!\(\*SubscriptBox[\(PK_T\), \(0\)]\)", 
    enzyme[{"ID" -> "PK_T", "Compartment" -> "c", "BoundCatalytic" -> {}, 
       "BoundActivators" -> {}, "BoundInhibitors" -> 
        {Toolbox`Private`wrap[metabolite]["ATP", "c"]}, 
       "CatalyticSites" -> Infinity, "ActivationSites" -> 4, 
       "InhibitionSites" -> 4}] -> "\!\(\*SubscriptBox[\(PK_T\), \(1\)]\)", 
    enzyme[{"ID" -> "PK_T", "Compartment" -> "c", "BoundCatalytic" -> {}, 
       "BoundActivators" -> {}, "BoundInhibitors" -> 
        {Toolbox`Private`wrap[metabolite]["ATP", "c"], 
         Toolbox`Private`wrap[metabolite]["ATP", "c"]}, 
       "CatalyticSites" -> Infinity, "ActivationSites" -> 4, 
       "InhibitionSites" -> 4}] -> "\!\(\*SubscriptBox[\(PK_T\), \(2\)]\)", 
    enzyme[{"ID" -> "PK_T", "Compartment" -> "c", "BoundCatalytic" -> {}, 
       "BoundActivators" -> {}, "BoundInhibitors" -> 
        {Toolbox`Private`wrap[metabolite]["ATP", "c"], 
         Toolbox`Private`wrap[metabolite]["ATP", "c"], 
         Toolbox`Private`wrap[metabolite]["ATP", "c"]}, 
       "CatalyticSites" -> Infinity, "ActivationSites" -> 4, 
       "InhibitionSites" -> 4}] -> "\!\(\*SubscriptBox[\(PK_T\), \(3\)]\)", 
    enzyme[{"ID" -> "PK_T", "Compartment" -> "c", "BoundCatalytic" -> {}, 
       "BoundActivators" -> {}, "BoundInhibitors" -> 
        {Toolbox`Private`wrap[metabolite]["ATP", "c"], 
         Toolbox`Private`wrap[metabolite]["ATP", "c"], 
         Toolbox`Private`wrap[metabolite]["ATP", "c"], 
         Toolbox`Private`wrap[metabolite]["ATP", "c"]}, 
       "CatalyticSites" -> Infinity, "ActivationSites" -> 4, 
       "InhibitionSites" -> 4}] -> "\!\(\*SubscriptBox[\(PK_T\), \(4\)]\)"}, 
  "Ignore" -> {metabolite["H", "c"], metabolite["H2O", "c"]}, 
  "ID" -> "Glycolysis \[Union] MASSmodel$1093 \[Union] MASSmodel$24725 \
\[Union] PK_Module", "Name" -> "MASSmodel$774 \[Union] Hemoglobin \[Union] \
MASSmodel$24725 \[Union] MASSmodel$884", "CustomRateLaws" -> 
   {v["PK_R01"] -> parameter["Volume", "c"]*rateconst["PK_P", True]*
      (-(enzyme[{"ID" -> "PK", "Compartment" -> "c", "BoundCatalytic" -> 
             {Toolbox`Private`wrap[metabolite]["PEP", "c"]}, 
            "BoundActivators" -> {}, "BoundInhibitors" -> {}, 
            "CatalyticSites" -> Infinity, "ActivationSites" -> 4, 
            "InhibitionSites" -> 4}][t]/Keq["PK_P"]) + 
       enzyme[{"ID" -> "PK", "Compartment" -> "c", "BoundCatalytic" -> {}, 
           "BoundActivators" -> {}, "BoundInhibitors" -> {}, 
           "CatalyticSites" -> Infinity, "ActivationSites" -> 4, 
           "InhibitionSites" -> 4}][t]*metabolite["PEP", "c"][t]), 
    v["PK_R02"] -> parameter["Volume", "c"]*rateconst["PK_A", True]*
      (-(enzyme[{"ID" -> "PK", "Compartment" -> "c", "BoundCatalytic" -> 
             {Toolbox`Private`wrap[metabolite]["ADP", "c"]}, 
            "BoundActivators" -> {}, "BoundInhibitors" -> {}, 
            "CatalyticSites" -> Infinity, "ActivationSites" -> 4, 
            "InhibitionSites" -> 4}][t]/Keq["PK_A"]) + 
       enzyme[{"ID" -> "PK", "Compartment" -> "c", "BoundCatalytic" -> {}, 
           "BoundActivators" -> {}, "BoundInhibitors" -> {}, 
           "CatalyticSites" -> Infinity, "ActivationSites" -> 4, 
           "InhibitionSites" -> 4}][t]*metabolite["ADP", "c"][t]), 
    v["PK_R03"] -> parameter["Volume", "c"]*rateconst["PK_A", True]*
      (-(enzyme[{"ID" -> "PK", "Compartment" -> "c", "BoundCatalytic" -> 
             {Toolbox`Private`wrap[metabolite]["ADP", "c"], 
              Toolbox`Private`wrap[metabolite]["PEP", "c"]}, 
            "BoundActivators" -> {}, "BoundInhibitors" -> {}, 
            "CatalyticSites" -> Infinity, "ActivationSites" -> 4, 
            "InhibitionSites" -> 4}][t]/Keq["PK_A"]) + 
       enzyme[{"ID" -> "PK", "Compartment" -> "c", "BoundCatalytic" -> 
            {Toolbox`Private`wrap[metabolite]["PEP", "c"]}, 
           "BoundActivators" -> {}, "BoundInhibitors" -> {}, 
           "CatalyticSites" -> Infinity, "ActivationSites" -> 4, 
           "InhibitionSites" -> 4}][t]*metabolite["ADP", "c"][t]), 
    v["PK_R04"] -> parameter["Volume", "c"]*rateconst["PK_P", True]*
      (-(enzyme[{"ID" -> "PK", "Compartment" -> "c", "BoundCatalytic" -> 
             {Toolbox`Private`wrap[metabolite]["ADP", "c"], 
              Toolbox`Private`wrap[metabolite]["PEP", "c"]}, 
            "BoundActivators" -> {}, "BoundInhibitors" -> {}, 
            "CatalyticSites" -> Infinity, "ActivationSites" -> 4, 
            "InhibitionSites" -> 4}][t]/Keq["PK_P"]) + 
       enzyme[{"ID" -> "PK", "Compartment" -> "c", "BoundCatalytic" -> 
            {Toolbox`Private`wrap[metabolite]["ADP", "c"]}, 
           "BoundActivators" -> {}, "BoundInhibitors" -> {}, 
           "CatalyticSites" -> Infinity, "ActivationSites" -> 4, 
           "InhibitionSites" -> 4}][t]*metabolite["PEP", "c"][t]), 
    v["PK_R05"] -> parameter["Volume", "c"]*rateconst["PK", True]*
      enzyme[{"ID" -> "PK", "Compartment" -> "c", "BoundCatalytic" -> 
          {Toolbox`Private`wrap[metabolite]["ADP", "c"], 
           Toolbox`Private`wrap[metabolite]["PEP", "c"]}, 
         "BoundActivators" -> {}, "BoundInhibitors" -> {}, 
         "CatalyticSites" -> Infinity, "ActivationSites" -> 4, 
         "InhibitionSites" -> 4}][t], v["PK_R11"] -> 
     parameter["Volume", "c"]*rateconst["PK_P", True]*
      (-(enzyme[{"ID" -> "PK", "Compartment" -> "c", "BoundCatalytic" -> 
             {Toolbox`Private`wrap[metabolite]["PEP", "c"]}, 
            "BoundActivators" -> {Toolbox`Private`wrap[metabolite]["FDP", 
               "c"]}, "BoundInhibitors" -> {}, "CatalyticSites" -> Infinity, 
            "ActivationSites" -> 4, "InhibitionSites" -> 4}][t]/
         Keq["PK_P"]) + enzyme[{"ID" -> "PK", "Compartment" -> "c", 
           "BoundCatalytic" -> {}, "BoundActivators" -> 
            {Toolbox`Private`wrap[metabolite]["FDP", "c"]}, 
           "BoundInhibitors" -> {}, "CatalyticSites" -> Infinity, 
           "ActivationSites" -> 4, "InhibitionSites" -> 4}][t]*
        metabolite["PEP", "c"][t]), v["PK_R12"] -> parameter["Volume", "c"]*
      rateconst["PK_A", True]*
      (-(enzyme[{"ID" -> "PK", "Compartment" -> "c", "BoundCatalytic" -> 
             {Toolbox`Private`wrap[metabolite]["ADP", "c"]}, 
            "BoundActivators" -> {Toolbox`Private`wrap[metabolite]["FDP", 
               "c"]}, "BoundInhibitors" -> {}, "CatalyticSites" -> Infinity, 
            "ActivationSites" -> 4, "InhibitionSites" -> 4}][t]/
         Keq["PK_A"]) + enzyme[{"ID" -> "PK", "Compartment" -> "c", 
           "BoundCatalytic" -> {}, "BoundActivators" -> 
            {Toolbox`Private`wrap[metabolite]["FDP", "c"]}, 
           "BoundInhibitors" -> {}, "CatalyticSites" -> Infinity, 
           "ActivationSites" -> 4, "InhibitionSites" -> 4}][t]*
        metabolite["ADP", "c"][t]), v["PK_R13"] -> parameter["Volume", "c"]*
      rateconst["PK_A", True]*
      (-(enzyme[{"ID" -> "PK", "Compartment" -> "c", "BoundCatalytic" -> 
             {Toolbox`Private`wrap[metabolite]["ADP", "c"], 
              Toolbox`Private`wrap[metabolite]["PEP", "c"]}, 
            "BoundActivators" -> {Toolbox`Private`wrap[metabolite]["FDP", 
               "c"]}, "BoundInhibitors" -> {}, "CatalyticSites" -> Infinity, 
            "ActivationSites" -> 4, "InhibitionSites" -> 4}][t]/
         Keq["PK_A"]) + enzyme[{"ID" -> "PK", "Compartment" -> "c", 
           "BoundCatalytic" -> {Toolbox`Private`wrap[metabolite]["PEP", 
              "c"]}, "BoundActivators" -> {Toolbox`Private`wrap[metabolite][
              "FDP", "c"]}, "BoundInhibitors" -> {}, "CatalyticSites" -> 
            Infinity, "ActivationSites" -> 4, "InhibitionSites" -> 4}][t]*
        metabolite["ADP", "c"][t]), v["PK_R14"] -> parameter["Volume", "c"]*
      rateconst["PK_P", True]*
      (-(enzyme[{"ID" -> "PK", "Compartment" -> "c", "BoundCatalytic" -> 
             {Toolbox`Private`wrap[metabolite]["ADP", "c"], 
              Toolbox`Private`wrap[metabolite]["PEP", "c"]}, 
            "BoundActivators" -> {Toolbox`Private`wrap[metabolite]["FDP", 
               "c"]}, "BoundInhibitors" -> {}, "CatalyticSites" -> Infinity, 
            "ActivationSites" -> 4, "InhibitionSites" -> 4}][t]/
         Keq["PK_P"]) + enzyme[{"ID" -> "PK", "Compartment" -> "c", 
           "BoundCatalytic" -> {Toolbox`Private`wrap[metabolite]["ADP", 
              "c"]}, "BoundActivators" -> {Toolbox`Private`wrap[metabolite][
              "FDP", "c"]}, "BoundInhibitors" -> {}, "CatalyticSites" -> 
            Infinity, "ActivationSites" -> 4, "InhibitionSites" -> 4}][t]*
        metabolite["PEP", "c"][t]), v["PK_R15"] -> parameter["Volume", "c"]*
      rateconst["PK", True]*enzyme[{"ID" -> "PK", "Compartment" -> "c", 
         "BoundCatalytic" -> {Toolbox`Private`wrap[metabolite]["ADP", "c"], 
           Toolbox`Private`wrap[metabolite]["PEP", "c"]}, 
         "BoundActivators" -> {Toolbox`Private`wrap[metabolite]["FDP", "c"]}, 
         "BoundInhibitors" -> {}, "CatalyticSites" -> Infinity, 
         "ActivationSites" -> 4, "InhibitionSites" -> 4}][t], 
    v["PK_R21"] -> parameter["Volume", "c"]*rateconst["PK_P", True]*
      (-(enzyme[{"ID" -> "PK", "Compartment" -> "c", "BoundCatalytic" -> 
             {Toolbox`Private`wrap[metabolite]["PEP", "c"]}, 
            "BoundActivators" -> {Toolbox`Private`wrap[metabolite]["FDP", 
               "c"], Toolbox`Private`wrap[metabolite]["FDP", "c"]}, 
            "BoundInhibitors" -> {}, "CatalyticSites" -> Infinity, 
            "ActivationSites" -> 4, "InhibitionSites" -> 4}][t]/
         Keq["PK_P"]) + enzyme[{"ID" -> "PK", "Compartment" -> "c", 
           "BoundCatalytic" -> {}, "BoundActivators" -> 
            {Toolbox`Private`wrap[metabolite]["FDP", "c"], 
             Toolbox`Private`wrap[metabolite]["FDP", "c"]}, 
           "BoundInhibitors" -> {}, "CatalyticSites" -> Infinity, 
           "ActivationSites" -> 4, "InhibitionSites" -> 4}][t]*
        metabolite["PEP", "c"][t]), v["PK_R22"] -> parameter["Volume", "c"]*
      rateconst["PK_A", True]*
      (-(enzyme[{"ID" -> "PK", "Compartment" -> "c", "BoundCatalytic" -> 
             {Toolbox`Private`wrap[metabolite]["ADP", "c"]}, 
            "BoundActivators" -> {Toolbox`Private`wrap[metabolite]["FDP", 
               "c"], Toolbox`Private`wrap[metabolite]["FDP", "c"]}, 
            "BoundInhibitors" -> {}, "CatalyticSites" -> Infinity, 
            "ActivationSites" -> 4, "InhibitionSites" -> 4}][t]/
         Keq["PK_A"]) + enzyme[{"ID" -> "PK", "Compartment" -> "c", 
           "BoundCatalytic" -> {}, "BoundActivators" -> 
            {Toolbox`Private`wrap[metabolite]["FDP", "c"], 
             Toolbox`Private`wrap[metabolite]["FDP", "c"]}, 
           "BoundInhibitors" -> {}, "CatalyticSites" -> Infinity, 
           "ActivationSites" -> 4, "InhibitionSites" -> 4}][t]*
        metabolite["ADP", "c"][t]), v["PK_R23"] -> parameter["Volume", "c"]*
      rateconst["PK_A", True]*
      (-(enzyme[{"ID" -> "PK", "Compartment" -> "c", "BoundCatalytic" -> 
             {Toolbox`Private`wrap[metabolite]["ADP", "c"], 
              Toolbox`Private`wrap[metabolite]["PEP", "c"]}, 
            "BoundActivators" -> {Toolbox`Private`wrap[metabolite]["FDP", 
               "c"], Toolbox`Private`wrap[metabolite]["FDP", "c"]}, 
            "BoundInhibitors" -> {}, "CatalyticSites" -> Infinity, 
            "ActivationSites" -> 4, "InhibitionSites" -> 4}][t]/
         Keq["PK_A"]) + enzyme[{"ID" -> "PK", "Compartment" -> "c", 
           "BoundCatalytic" -> {Toolbox`Private`wrap[metabolite]["PEP", 
              "c"]}, "BoundActivators" -> {Toolbox`Private`wrap[metabolite][
              "FDP", "c"], Toolbox`Private`wrap[metabolite]["FDP", "c"]}, 
           "BoundInhibitors" -> {}, "CatalyticSites" -> Infinity, 
           "ActivationSites" -> 4, "InhibitionSites" -> 4}][t]*
        metabolite["ADP", "c"][t]), v["PK_R24"] -> parameter["Volume", "c"]*
      rateconst["PK_P", True]*
      (-(enzyme[{"ID" -> "PK", "Compartment" -> "c", "BoundCatalytic" -> 
             {Toolbox`Private`wrap[metabolite]["ADP", "c"], 
              Toolbox`Private`wrap[metabolite]["PEP", "c"]}, 
            "BoundActivators" -> {Toolbox`Private`wrap[metabolite]["FDP", 
               "c"], Toolbox`Private`wrap[metabolite]["FDP", "c"]}, 
            "BoundInhibitors" -> {}, "CatalyticSites" -> Infinity, 
            "ActivationSites" -> 4, "InhibitionSites" -> 4}][t]/
         Keq["PK_P"]) + enzyme[{"ID" -> "PK", "Compartment" -> "c", 
           "BoundCatalytic" -> {Toolbox`Private`wrap[metabolite]["ADP", 
              "c"]}, "BoundActivators" -> {Toolbox`Private`wrap[metabolite][
              "FDP", "c"], Toolbox`Private`wrap[metabolite]["FDP", "c"]}, 
           "BoundInhibitors" -> {}, "CatalyticSites" -> Infinity, 
           "ActivationSites" -> 4, "InhibitionSites" -> 4}][t]*
        metabolite["PEP", "c"][t]), v["PK_R25"] -> parameter["Volume", "c"]*
      rateconst["PK", True]*enzyme[{"ID" -> "PK", "Compartment" -> "c", 
         "BoundCatalytic" -> {Toolbox`Private`wrap[metabolite]["ADP", "c"], 
           Toolbox`Private`wrap[metabolite]["PEP", "c"]}, 
         "BoundActivators" -> {Toolbox`Private`wrap[metabolite]["FDP", "c"], 
           Toolbox`Private`wrap[metabolite]["FDP", "c"]}, 
         "BoundInhibitors" -> {}, "CatalyticSites" -> Infinity, 
         "ActivationSites" -> 4, "InhibitionSites" -> 4}][t], 
    v["PK_R31"] -> parameter["Volume", "c"]*rateconst["PK_P", True]*
      (-(enzyme[{"ID" -> "PK", "Compartment" -> "c", "BoundCatalytic" -> 
             {Toolbox`Private`wrap[metabolite]["PEP", "c"]}, 
            "BoundActivators" -> {Toolbox`Private`wrap[metabolite]["FDP", 
               "c"], Toolbox`Private`wrap[metabolite]["FDP", "c"], 
              Toolbox`Private`wrap[metabolite]["FDP", "c"]}, 
            "BoundInhibitors" -> {}, "CatalyticSites" -> Infinity, 
            "ActivationSites" -> 4, "InhibitionSites" -> 4}][t]/
         Keq["PK_P"]) + enzyme[{"ID" -> "PK", "Compartment" -> "c", 
           "BoundCatalytic" -> {}, "BoundActivators" -> 
            {Toolbox`Private`wrap[metabolite]["FDP", "c"], 
             Toolbox`Private`wrap[metabolite]["FDP", "c"], 
             Toolbox`Private`wrap[metabolite]["FDP", "c"]}, 
           "BoundInhibitors" -> {}, "CatalyticSites" -> Infinity, 
           "ActivationSites" -> 4, "InhibitionSites" -> 4}][t]*
        metabolite["PEP", "c"][t]), v["PK_R32"] -> parameter["Volume", "c"]*
      rateconst["PK_A", True]*
      (-(enzyme[{"ID" -> "PK", "Compartment" -> "c", "BoundCatalytic" -> 
             {Toolbox`Private`wrap[metabolite]["ADP", "c"]}, 
            "BoundActivators" -> {Toolbox`Private`wrap[metabolite]["FDP", 
               "c"], Toolbox`Private`wrap[metabolite]["FDP", "c"], 
              Toolbox`Private`wrap[metabolite]["FDP", "c"]}, 
            "BoundInhibitors" -> {}, "CatalyticSites" -> Infinity, 
            "ActivationSites" -> 4, "InhibitionSites" -> 4}][t]/
         Keq["PK_A"]) + enzyme[{"ID" -> "PK", "Compartment" -> "c", 
           "BoundCatalytic" -> {}, "BoundActivators" -> 
            {Toolbox`Private`wrap[metabolite]["FDP", "c"], 
             Toolbox`Private`wrap[metabolite]["FDP", "c"], 
             Toolbox`Private`wrap[metabolite]["FDP", "c"]}, 
           "BoundInhibitors" -> {}, "CatalyticSites" -> Infinity, 
           "ActivationSites" -> 4, "InhibitionSites" -> 4}][t]*
        metabolite["ADP", "c"][t]), v["PK_R33"] -> parameter["Volume", "c"]*
      rateconst["PK_A", True]*
      (-(enzyme[{"ID" -> "PK", "Compartment" -> "c", "BoundCatalytic" -> 
             {Toolbox`Private`wrap[metabolite]["ADP", "c"], 
              Toolbox`Private`wrap[metabolite]["PEP", "c"]}, 
            "BoundActivators" -> {Toolbox`Private`wrap[metabolite]["FDP", 
               "c"], Toolbox`Private`wrap[metabolite]["FDP", "c"], 
              Toolbox`Private`wrap[metabolite]["FDP", "c"]}, 
            "BoundInhibitors" -> {}, "CatalyticSites" -> Infinity, 
            "ActivationSites" -> 4, "InhibitionSites" -> 4}][t]/
         Keq["PK_A"]) + enzyme[{"ID" -> "PK", "Compartment" -> "c", 
           "BoundCatalytic" -> {Toolbox`Private`wrap[metabolite]["PEP", 
              "c"]}, "BoundActivators" -> {Toolbox`Private`wrap[metabolite][
              "FDP", "c"], Toolbox`Private`wrap[metabolite]["FDP", "c"], 
             Toolbox`Private`wrap[metabolite]["FDP", "c"]}, 
           "BoundInhibitors" -> {}, "CatalyticSites" -> Infinity, 
           "ActivationSites" -> 4, "InhibitionSites" -> 4}][t]*
        metabolite["ADP", "c"][t]), v["PK_R34"] -> parameter["Volume", "c"]*
      rateconst["PK_P", True]*
      (-(enzyme[{"ID" -> "PK", "Compartment" -> "c", "BoundCatalytic" -> 
             {Toolbox`Private`wrap[metabolite]["ADP", "c"], 
              Toolbox`Private`wrap[metabolite]["PEP", "c"]}, 
            "BoundActivators" -> {Toolbox`Private`wrap[metabolite]["FDP", 
               "c"], Toolbox`Private`wrap[metabolite]["FDP", "c"], 
              Toolbox`Private`wrap[metabolite]["FDP", "c"]}, 
            "BoundInhibitors" -> {}, "CatalyticSites" -> Infinity, 
            "ActivationSites" -> 4, "InhibitionSites" -> 4}][t]/
         Keq["PK_P"]) + enzyme[{"ID" -> "PK", "Compartment" -> "c", 
           "BoundCatalytic" -> {Toolbox`Private`wrap[metabolite]["ADP", 
              "c"]}, "BoundActivators" -> {Toolbox`Private`wrap[metabolite][
              "FDP", "c"], Toolbox`Private`wrap[metabolite]["FDP", "c"], 
             Toolbox`Private`wrap[metabolite]["FDP", "c"]}, 
           "BoundInhibitors" -> {}, "CatalyticSites" -> Infinity, 
           "ActivationSites" -> 4, "InhibitionSites" -> 4}][t]*
        metabolite["PEP", "c"][t]), v["PK_R35"] -> parameter["Volume", "c"]*
      rateconst["PK", True]*enzyme[{"ID" -> "PK", "Compartment" -> "c", 
         "BoundCatalytic" -> {Toolbox`Private`wrap[metabolite]["ADP", "c"], 
           Toolbox`Private`wrap[metabolite]["PEP", "c"]}, 
         "BoundActivators" -> {Toolbox`Private`wrap[metabolite]["FDP", "c"], 
           Toolbox`Private`wrap[metabolite]["FDP", "c"], 
           Toolbox`Private`wrap[metabolite]["FDP", "c"]}, 
         "BoundInhibitors" -> {}, "CatalyticSites" -> Infinity, 
         "ActivationSites" -> 4, "InhibitionSites" -> 4}][t], 
    v["PK_R41"] -> parameter["Volume", "c"]*rateconst["PK_P", True]*
      (-(enzyme[{"ID" -> "PK", "Compartment" -> "c", "BoundCatalytic" -> 
             {Toolbox`Private`wrap[metabolite]["PEP", "c"]}, 
            "BoundActivators" -> {Toolbox`Private`wrap[metabolite]["FDP", 
               "c"], Toolbox`Private`wrap[metabolite]["FDP", "c"], 
              Toolbox`Private`wrap[metabolite]["FDP", "c"], 
              Toolbox`Private`wrap[metabolite]["FDP", "c"]}, 
            "BoundInhibitors" -> {}, "CatalyticSites" -> Infinity, 
            "ActivationSites" -> 4, "InhibitionSites" -> 4}][t]/
         Keq["PK_P"]) + enzyme[{"ID" -> "PK", "Compartment" -> "c", 
           "BoundCatalytic" -> {}, "BoundActivators" -> 
            {Toolbox`Private`wrap[metabolite]["FDP", "c"], 
             Toolbox`Private`wrap[metabolite]["FDP", "c"], 
             Toolbox`Private`wrap[metabolite]["FDP", "c"], 
             Toolbox`Private`wrap[metabolite]["FDP", "c"]}, 
           "BoundInhibitors" -> {}, "CatalyticSites" -> Infinity, 
           "ActivationSites" -> 4, "InhibitionSites" -> 4}][t]*
        metabolite["PEP", "c"][t]), v["PK_R42"] -> parameter["Volume", "c"]*
      rateconst["PK_A", True]*
      (-(enzyme[{"ID" -> "PK", "Compartment" -> "c", "BoundCatalytic" -> 
             {Toolbox`Private`wrap[metabolite]["ADP", "c"]}, 
            "BoundActivators" -> {Toolbox`Private`wrap[metabolite]["FDP", 
               "c"], Toolbox`Private`wrap[metabolite]["FDP", "c"], 
              Toolbox`Private`wrap[metabolite]["FDP", "c"], 
              Toolbox`Private`wrap[metabolite]["FDP", "c"]}, 
            "BoundInhibitors" -> {}, "CatalyticSites" -> Infinity, 
            "ActivationSites" -> 4, "InhibitionSites" -> 4}][t]/
         Keq["PK_A"]) + enzyme[{"ID" -> "PK", "Compartment" -> "c", 
           "BoundCatalytic" -> {}, "BoundActivators" -> 
            {Toolbox`Private`wrap[metabolite]["FDP", "c"], 
             Toolbox`Private`wrap[metabolite]["FDP", "c"], 
             Toolbox`Private`wrap[metabolite]["FDP", "c"], 
             Toolbox`Private`wrap[metabolite]["FDP", "c"]}, 
           "BoundInhibitors" -> {}, "CatalyticSites" -> Infinity, 
           "ActivationSites" -> 4, "InhibitionSites" -> 4}][t]*
        metabolite["ADP", "c"][t]), v["PK_R43"] -> parameter["Volume", "c"]*
      rateconst["PK_A", True]*
      (-(enzyme[{"ID" -> "PK", "Compartment" -> "c", "BoundCatalytic" -> 
             {Toolbox`Private`wrap[metabolite]["ADP", "c"], 
              Toolbox`Private`wrap[metabolite]["PEP", "c"]}, 
            "BoundActivators" -> {Toolbox`Private`wrap[metabolite]["FDP", 
               "c"], Toolbox`Private`wrap[metabolite]["FDP", "c"], 
              Toolbox`Private`wrap[metabolite]["FDP", "c"], 
              Toolbox`Private`wrap[metabolite]["FDP", "c"]}, 
            "BoundInhibitors" -> {}, "CatalyticSites" -> Infinity, 
            "ActivationSites" -> 4, "InhibitionSites" -> 4}][t]/
         Keq["PK_A"]) + enzyme[{"ID" -> "PK", "Compartment" -> "c", 
           "BoundCatalytic" -> {Toolbox`Private`wrap[metabolite]["PEP", 
              "c"]}, "BoundActivators" -> {Toolbox`Private`wrap[metabolite][
              "FDP", "c"], Toolbox`Private`wrap[metabolite]["FDP", "c"], 
             Toolbox`Private`wrap[metabolite]["FDP", "c"], 
             Toolbox`Private`wrap[metabolite]["FDP", "c"]}, 
           "BoundInhibitors" -> {}, "CatalyticSites" -> Infinity, 
           "ActivationSites" -> 4, "InhibitionSites" -> 4}][t]*
        metabolite["ADP", "c"][t]), v["PK_R44"] -> parameter["Volume", "c"]*
      rateconst["PK_P", True]*
      (-(enzyme[{"ID" -> "PK", "Compartment" -> "c", "BoundCatalytic" -> 
             {Toolbox`Private`wrap[metabolite]["ADP", "c"], 
              Toolbox`Private`wrap[metabolite]["PEP", "c"]}, 
            "BoundActivators" -> {Toolbox`Private`wrap[metabolite]["FDP", 
               "c"], Toolbox`Private`wrap[metabolite]["FDP", "c"], 
              Toolbox`Private`wrap[metabolite]["FDP", "c"], 
              Toolbox`Private`wrap[metabolite]["FDP", "c"]}, 
            "BoundInhibitors" -> {}, "CatalyticSites" -> Infinity, 
            "ActivationSites" -> 4, "InhibitionSites" -> 4}][t]/
         Keq["PK_P"]) + enzyme[{"ID" -> "PK", "Compartment" -> "c", 
           "BoundCatalytic" -> {Toolbox`Private`wrap[metabolite]["ADP", 
              "c"]}, "BoundActivators" -> {Toolbox`Private`wrap[metabolite][
              "FDP", "c"], Toolbox`Private`wrap[metabolite]["FDP", "c"], 
             Toolbox`Private`wrap[metabolite]["FDP", "c"], 
             Toolbox`Private`wrap[metabolite]["FDP", "c"]}, 
           "BoundInhibitors" -> {}, "CatalyticSites" -> Infinity, 
           "ActivationSites" -> 4, "InhibitionSites" -> 4}][t]*
        metabolite["PEP", "c"][t]), v["PK_R45"] -> parameter["Volume", "c"]*
      rateconst["PK", True]*enzyme[{"ID" -> "PK", "Compartment" -> "c", 
         "BoundCatalytic" -> {Toolbox`Private`wrap[metabolite]["ADP", "c"], 
           Toolbox`Private`wrap[metabolite]["PEP", "c"]}, 
         "BoundActivators" -> {Toolbox`Private`wrap[metabolite]["FDP", "c"], 
           Toolbox`Private`wrap[metabolite]["FDP", "c"], 
           Toolbox`Private`wrap[metabolite]["FDP", "c"], 
           Toolbox`Private`wrap[metabolite]["FDP", "c"]}, 
         "BoundInhibitors" -> {}, "CatalyticSites" -> Infinity, 
         "ActivationSites" -> 4, "InhibitionSites" -> 4}][t], 
    v["PK_R10"] -> rateconst["PK_ACT", True]*
      (-(enzyme[{"ID" -> "PK", "Compartment" -> "c", "BoundCatalytic" -> {}, 
            "BoundActivators" -> {Toolbox`Private`wrap[metabolite]["FDP", 
               "c"]}, "BoundInhibitors" -> {}, "CatalyticSites" -> Infinity, 
            "ActivationSites" -> 4, "InhibitionSites" -> 4}][t]/
         Keq["PK_ACT"]) + 4*enzyme[{"ID" -> "PK", "Compartment" -> "c", 
           "BoundCatalytic" -> {}, "BoundActivators" -> {}, 
           "BoundInhibitors" -> {}, "CatalyticSites" -> Infinity, 
           "ActivationSites" -> 4, "InhibitionSites" -> 4}][t]*
        metabolite["FDP", "c"][t]), v["PK_R20"] -> rateconst["PK_ACT", True]*
      ((-2*enzyme[{"ID" -> "PK", "Compartment" -> "c", "BoundCatalytic" -> 
             {}, "BoundActivators" -> {Toolbox`Private`wrap[metabolite][
               "FDP", "c"], Toolbox`Private`wrap[metabolite]["FDP", "c"]}, 
            "BoundInhibitors" -> {}, "CatalyticSites" -> Infinity, 
            "ActivationSites" -> 4, "InhibitionSites" -> 4}][t])/
        Keq["PK_ACT"] + 3*enzyme[{"ID" -> "PK", "Compartment" -> "c", 
           "BoundCatalytic" -> {}, "BoundActivators" -> 
            {Toolbox`Private`wrap[metabolite]["FDP", "c"]}, 
           "BoundInhibitors" -> {}, "CatalyticSites" -> Infinity, 
           "ActivationSites" -> 4, "InhibitionSites" -> 4}][t]*
        metabolite["FDP", "c"][t]), v["PK_R30"] -> rateconst["PK_ACT", True]*
      ((-3*enzyme[{"ID" -> "PK", "Compartment" -> "c", "BoundCatalytic" -> 
             {}, "BoundActivators" -> {Toolbox`Private`wrap[metabolite][
               "FDP", "c"], Toolbox`Private`wrap[metabolite]["FDP", "c"], 
              Toolbox`Private`wrap[metabolite]["FDP", "c"]}, 
            "BoundInhibitors" -> {}, "CatalyticSites" -> Infinity, 
            "ActivationSites" -> 4, "InhibitionSites" -> 4}][t])/
        Keq["PK_ACT"] + 2*enzyme[{"ID" -> "PK", "Compartment" -> "c", 
           "BoundCatalytic" -> {}, "BoundActivators" -> 
            {Toolbox`Private`wrap[metabolite]["FDP", "c"], 
             Toolbox`Private`wrap[metabolite]["FDP", "c"]}, 
           "BoundInhibitors" -> {}, "CatalyticSites" -> Infinity, 
           "ActivationSites" -> 4, "InhibitionSites" -> 4}][t]*
        metabolite["FDP", "c"][t]), v["PK_R40"] -> rateconst["PK_ACT", True]*
      ((-4*enzyme[{"ID" -> "PK", "Compartment" -> "c", "BoundCatalytic" -> 
             {}, "BoundActivators" -> {Toolbox`Private`wrap[metabolite][
               "FDP", "c"], Toolbox`Private`wrap[metabolite]["FDP", "c"], 
              Toolbox`Private`wrap[metabolite]["FDP", "c"], 
              Toolbox`Private`wrap[metabolite]["FDP", "c"]}, 
            "BoundInhibitors" -> {}, "CatalyticSites" -> Infinity, 
            "ActivationSites" -> 4, "InhibitionSites" -> 4}][t])/
        Keq["PK_ACT"] + enzyme[{"ID" -> "PK", "Compartment" -> "c", 
           "BoundCatalytic" -> {}, "BoundActivators" -> 
            {Toolbox`Private`wrap[metabolite]["FDP", "c"], 
             Toolbox`Private`wrap[metabolite]["FDP", "c"], 
             Toolbox`Private`wrap[metabolite]["FDP", "c"]}, 
           "BoundInhibitors" -> {}, "CatalyticSites" -> Infinity, 
           "ActivationSites" -> 4, "InhibitionSites" -> 4}][t]*
        metabolite["FDP", "c"][t]), v["PK_T1"] -> rateconst["PK_I", True]*
      (-(enzyme[{"ID" -> "PK_T", "Compartment" -> "c", "BoundCatalytic" -> 
             {}, "BoundActivators" -> {}, "BoundInhibitors" -> 
             {Toolbox`Private`wrap[metabolite]["ATP", "c"]}, 
            "CatalyticSites" -> Infinity, "ActivationSites" -> 4, 
            "InhibitionSites" -> 4}][t]/Keq["PK_I"]) + 
       4*enzyme[{"ID" -> "PK_T", "Compartment" -> "c", "BoundCatalytic" -> 
            {}, "BoundActivators" -> {}, "BoundInhibitors" -> {}, 
           "CatalyticSites" -> Infinity, "ActivationSites" -> 4, 
           "InhibitionSites" -> 4}][t]*metabolite["ATP", "c"][t]), 
    v["PK_T2"] -> rateconst["PK_I", True]*
      ((-2*enzyme[{"ID" -> "PK_T", "Compartment" -> "c", "BoundCatalytic" -> 
             {}, "BoundActivators" -> {}, "BoundInhibitors" -> 
             {Toolbox`Private`wrap[metabolite]["ATP", "c"], 
              Toolbox`Private`wrap[metabolite]["ATP", "c"]}, 
            "CatalyticSites" -> Infinity, "ActivationSites" -> 4, 
            "InhibitionSites" -> 4}][t])/Keq["PK_I"] + 
       3*enzyme[{"ID" -> "PK_T", "Compartment" -> "c", "BoundCatalytic" -> 
            {}, "BoundActivators" -> {}, "BoundInhibitors" -> 
            {Toolbox`Private`wrap[metabolite]["ATP", "c"]}, 
           "CatalyticSites" -> Infinity, "ActivationSites" -> 4, 
           "InhibitionSites" -> 4}][t]*metabolite["ATP", "c"][t]), 
    v["PK_T3"] -> rateconst["PK_I", True]*
      ((-3*enzyme[{"ID" -> "PK_T", "Compartment" -> "c", "BoundCatalytic" -> 
             {}, "BoundActivators" -> {}, "BoundInhibitors" -> 
             {Toolbox`Private`wrap[metabolite]["ATP", "c"], 
              Toolbox`Private`wrap[metabolite]["ATP", "c"], 
              Toolbox`Private`wrap[metabolite]["ATP", "c"]}, 
            "CatalyticSites" -> Infinity, "ActivationSites" -> 4, 
            "InhibitionSites" -> 4}][t])/Keq["PK_I"] + 
       2*enzyme[{"ID" -> "PK_T", "Compartment" -> "c", "BoundCatalytic" -> 
            {}, "BoundActivators" -> {}, "BoundInhibitors" -> 
            {Toolbox`Private`wrap[metabolite]["ATP", "c"], 
             Toolbox`Private`wrap[metabolite]["ATP", "c"]}, 
           "CatalyticSites" -> Infinity, "ActivationSites" -> 4, 
           "InhibitionSites" -> 4}][t]*metabolite["ATP", "c"][t]), 
    v["PK_T4"] -> rateconst["PK_I", True]*
      ((-4*enzyme[{"ID" -> "PK_T", "Compartment" -> "c", "BoundCatalytic" -> 
             {}, "BoundActivators" -> {}, "BoundInhibitors" -> 
             {Toolbox`Private`wrap[metabolite]["ATP", "c"], 
              Toolbox`Private`wrap[metabolite]["ATP", "c"], 
              Toolbox`Private`wrap[metabolite]["ATP", "c"], 
              Toolbox`Private`wrap[metabolite]["ATP", "c"]}, 
            "CatalyticSites" -> Infinity, "ActivationSites" -> 4, 
            "InhibitionSites" -> 4}][t])/Keq["PK_I"] + 
       enzyme[{"ID" -> "PK_T", "Compartment" -> "c", "BoundCatalytic" -> {}, 
           "BoundActivators" -> {}, "BoundInhibitors" -> 
            {Toolbox`Private`wrap[metabolite]["ATP", "c"], 
             Toolbox`Private`wrap[metabolite]["ATP", "c"], 
             Toolbox`Private`wrap[metabolite]["ATP", "c"]}, 
           "CatalyticSites" -> Infinity, "ActivationSites" -> 4, 
           "InhibitionSites" -> 4}][t]*metabolite["ATP", "c"][t]), 
    v["PK_L"] -> parameter["Volume", "c"]*rateconst["PK_L", True]*
      (enzyme[{"ID" -> "PK", "Compartment" -> "c", "BoundCatalytic" -> {}, 
          "BoundActivators" -> {}, "BoundInhibitors" -> {}, 
          "CatalyticSites" -> Infinity, "ActivationSites" -> 4, 
          "InhibitionSites" -> 4}][t] - 
       enzyme[{"ID" -> "PK_T", "Compartment" -> "c", "BoundCatalytic" -> {}, 
           "BoundActivators" -> {}, "BoundInhibitors" -> {}, 
           "CatalyticSites" -> Infinity, "ActivationSites" -> 4, 
           "InhibitionSites" -> 4}][t]/Keq["PK_L"])}, "CustomODE" -> {}, 
  "GPR" -> {}, "ElementalComposition" -> 
   {metabolite["F6P", "c"] -> 6*"C" + 11*"H" + 9*"O" + "P" - 2*"q", 
    metabolite["DHAP", "c"] -> 3*"C" + 5*"H" + 6*"O" + "P" - 2*"q", 
    metabolite["GAP", "c"] -> 3*"C" + 5*"H" + 6*"O" + "P" - 2*"q", 
    metabolite["PG2", "c"] -> 3*"C" + 4*"H" + 7*"O" + "P" - 3*"q", 
    metabolite["LAC", "c"] -> 3*"C" + 5*"H" + 3*"O" - "q", 
    metabolite["NAD", "c"] -> "&NAD&" - "q", metabolite["NADH", "c"] -> 
     "H" + "&NAD&" - 2*"q", metabolite["AMP", "c"] -> 
     10*"C" + 12*"H" + 5*"N" + 7*"O" + "P" - 2*"q", 
    metabolite["O2", "c"] -> 2*"O", species["HB", "c"] -> "&Hb&", 
    species["DHB", "c"] -> 3*"C" + 3*"H" + "&Hb&" + 10*"O" + 2*"P" - 5*"q", 
    complex[species["HB", "c"], metabolite["O2", "c"]] -> "&Hb&" + 2*"O", 
    complex[species["HB", "c"], metabolite["O2", "c"], 
      metabolite["O2", "c"]] -> "&Hb&" + 4*"O", 
    complex[species["HB", "c"], metabolite["O2", "c"], metabolite["O2", "c"], 
      metabolite["O2", "c"]] -> "&Hb&" + 6*"O", 
    complex[species["HB", "c"], metabolite["O2", "c"], metabolite["O2", "c"], 
      metabolite["O2", "c"], metabolite["O2", "c"]] -> "&Hb&" + 8*"O", 
    metabolite["PG13", "c"] -> 3*"C" + 4*"H" + 10*"O" + 2*"P" - 4*"q", 
    metabolite["PG3", "c"] -> 3*"C" + 4*"H" + 7*"O" + "P" - 3*"q", 
    metabolite["PHOS", "c"] -> "H" + 4*"O" + "P" - 2*"q", 
    metabolite["H2O", "c"] -> 2*"H" + "O", 
    enzyme[{"ID" -> "HEX", "Compartment" -> "c", "BoundCatalytic" -> {}, 
       "BoundActivators" -> {}, "BoundInhibitors" -> {}, 
       "CatalyticSites" -> Infinity, "ActivationSites" -> 0, 
       "InhibitionSites" -> 0}] -> "&HEX&", 
    enzyme[{"ID" -> "HEX", "Compartment" -> "c", "BoundCatalytic" -> 
        {Toolbox`Private`wrap[metabolite]["ADP", "c"]}, 
       "BoundActivators" -> {}, "BoundInhibitors" -> {}, 
       "CatalyticSites" -> Infinity, "ActivationSites" -> 0, 
       "InhibitionSites" -> 0}] -> "&HEX&", 
    enzyme[{"ID" -> "HEX", "Compartment" -> "c", "BoundCatalytic" -> 
        {Toolbox`Private`wrap[metabolite]["ATP", "c"]}, 
       "BoundActivators" -> {}, "BoundInhibitors" -> {}, 
       "CatalyticSites" -> Infinity, "ActivationSites" -> 0, 
       "InhibitionSites" -> 0}] -> "&HEX&", 
    enzyme[{"ID" -> "HEX", "Compartment" -> "c", "BoundCatalytic" -> 
        {Toolbox`Private`wrap[metabolite]["G6P", "c"]}, 
       "BoundActivators" -> {}, "BoundInhibitors" -> {}, 
       "CatalyticSites" -> Infinity, "ActivationSites" -> 0, 
       "InhibitionSites" -> 0}] -> "&HEX&", 
    enzyme[{"ID" -> "HEX", "Compartment" -> "c", "BoundCatalytic" -> 
        {Toolbox`Private`wrap[metabolite]["GLU", "c"]}, 
       "BoundActivators" -> {}, "BoundInhibitors" -> {}, 
       "CatalyticSites" -> Infinity, "ActivationSites" -> 0, 
       "InhibitionSites" -> 0}] -> "&HEX&", 
    enzyme[{"ID" -> "HEX", "Compartment" -> "c", "BoundCatalytic" -> 
        {Toolbox`Private`wrap[metabolite]["ATP", "c"], 
         Toolbox`Private`wrap[metabolite]["GLU", "c"]}, 
       "BoundActivators" -> {}, "BoundInhibitors" -> {}, 
       "CatalyticSites" -> Infinity, "ActivationSites" -> 0, 
       "InhibitionSites" -> 0}] -> "&HEX&", 
    enzyme[{"ID" -> "HEX", "Compartment" -> "c", "BoundCatalytic" -> 
        {Toolbox`Private`wrap[metabolite]["GLU", "c"], 
         Toolbox`Private`wrap[metabolite]["DPG23", "c"]}, 
       "BoundActivators" -> {}, "BoundInhibitors" -> {}, 
       "CatalyticSites" -> Infinity, "ActivationSites" -> 0, 
       "InhibitionSites" -> 0}] -> "&HEX&", metabolite["DPG23", "c"] -> 
     "&DPG23&", metabolite["G6P", "c"] -> "&G6P&", 
    metabolite["GLU", "c"] -> "&GLU&", 
    enzyme[{"ID" -> "PK", "Compartment" -> "c", "BoundCatalytic" -> {}, 
       "BoundActivators" -> {}, "BoundInhibitors" -> {}, 
       "CatalyticSites" -> Infinity, "ActivationSites" -> 4, 
       "InhibitionSites" -> 4}] -> "&PK&", 
    enzyme[{"ID" -> "PK", "Compartment" -> "c", "BoundCatalytic" -> {}, 
       "BoundActivators" -> {Toolbox`Private`wrap[metabolite]["FDP", "c"]}, 
       "BoundInhibitors" -> {}, "CatalyticSites" -> Infinity, 
       "ActivationSites" -> 4, "InhibitionSites" -> 4}] -> 
     6*"C" + 10*"H" + 12*"O" + 2*"P" + "&PK&" - 4*"q", 
    enzyme[{"ID" -> "PK", "Compartment" -> "c", "BoundCatalytic" -> {}, 
       "BoundActivators" -> {Toolbox`Private`wrap[metabolite]["FDP", "c"], 
         Toolbox`Private`wrap[metabolite]["FDP", "c"]}, 
       "BoundInhibitors" -> {}, "CatalyticSites" -> Infinity, 
       "ActivationSites" -> 4, "InhibitionSites" -> 4}] -> 
     12*"C" + 20*"H" + 24*"O" + 4*"P" + "&PK&" - 8*"q", 
    enzyme[{"ID" -> "PK", "Compartment" -> "c", "BoundCatalytic" -> {}, 
       "BoundActivators" -> {Toolbox`Private`wrap[metabolite]["FDP", "c"], 
         Toolbox`Private`wrap[metabolite]["FDP", "c"], 
         Toolbox`Private`wrap[metabolite]["FDP", "c"]}, 
       "BoundInhibitors" -> {}, "CatalyticSites" -> Infinity, 
       "ActivationSites" -> 4, "InhibitionSites" -> 4}] -> 
     18*"C" + 30*"H" + 36*"O" + 6*"P" + "&PK&" - 12*"q", 
    enzyme[{"ID" -> "PK", "Compartment" -> "c", "BoundCatalytic" -> {}, 
       "BoundActivators" -> {Toolbox`Private`wrap[metabolite]["FDP", "c"], 
         Toolbox`Private`wrap[metabolite]["FDP", "c"], 
         Toolbox`Private`wrap[metabolite]["FDP", "c"], 
         Toolbox`Private`wrap[metabolite]["FDP", "c"]}, 
       "BoundInhibitors" -> {}, "CatalyticSites" -> Infinity, 
       "ActivationSites" -> 4, "InhibitionSites" -> 4}] -> 
     24*"C" + 40*"H" + 48*"O" + 8*"P" + "&PK&" - 16*"q", 
    enzyme[{"ID" -> "PK", "Compartment" -> "c", "BoundCatalytic" -> 
        {Toolbox`Private`wrap[metabolite]["ADP", "c"]}, 
       "BoundActivators" -> {}, "BoundInhibitors" -> {}, 
       "CatalyticSites" -> Infinity, "ActivationSites" -> 4, 
       "InhibitionSites" -> 4}] -> 10*"C" + 12*"H" + 5*"N" + 10*"O" + 2*"P" + 
      "&PK&" - 3*"q", enzyme[{"ID" -> "PK", "Compartment" -> "c", 
       "BoundCatalytic" -> {Toolbox`Private`wrap[metabolite]["ADP", "c"]}, 
       "BoundActivators" -> {Toolbox`Private`wrap[metabolite]["FDP", "c"]}, 
       "BoundInhibitors" -> {}, "CatalyticSites" -> Infinity, 
       "ActivationSites" -> 4, "InhibitionSites" -> 4}] -> 
     16*"C" + 22*"H" + 5*"N" + 22*"O" + 4*"P" + "&PK&" - 7*"q", 
    enzyme[{"ID" -> "PK", "Compartment" -> "c", "BoundCatalytic" -> 
        {Toolbox`Private`wrap[metabolite]["ADP", "c"]}, 
       "BoundActivators" -> {Toolbox`Private`wrap[metabolite]["FDP", "c"], 
         Toolbox`Private`wrap[metabolite]["FDP", "c"]}, 
       "BoundInhibitors" -> {}, "CatalyticSites" -> Infinity, 
       "ActivationSites" -> 4, "InhibitionSites" -> 4}] -> 
     22*"C" + 32*"H" + 5*"N" + 34*"O" + 6*"P" + "&PK&" - 11*"q", 
    enzyme[{"ID" -> "PK", "Compartment" -> "c", "BoundCatalytic" -> 
        {Toolbox`Private`wrap[metabolite]["ADP", "c"]}, 
       "BoundActivators" -> {Toolbox`Private`wrap[metabolite]["FDP", "c"], 
         Toolbox`Private`wrap[metabolite]["FDP", "c"], 
         Toolbox`Private`wrap[metabolite]["FDP", "c"]}, 
       "BoundInhibitors" -> {}, "CatalyticSites" -> Infinity, 
       "ActivationSites" -> 4, "InhibitionSites" -> 4}] -> 
     28*"C" + 42*"H" + 5*"N" + 46*"O" + 8*"P" + "&PK&" - 15*"q", 
    enzyme[{"ID" -> "PK", "Compartment" -> "c", "BoundCatalytic" -> 
        {Toolbox`Private`wrap[metabolite]["ADP", "c"]}, 
       "BoundActivators" -> {Toolbox`Private`wrap[metabolite]["FDP", "c"], 
         Toolbox`Private`wrap[metabolite]["FDP", "c"], 
         Toolbox`Private`wrap[metabolite]["FDP", "c"], 
         Toolbox`Private`wrap[metabolite]["FDP", "c"]}, 
       "BoundInhibitors" -> {}, "CatalyticSites" -> Infinity, 
       "ActivationSites" -> 4, "InhibitionSites" -> 4}] -> 
     34*"C" + 52*"H" + 5*"N" + 58*"O" + 10*"P" + "&PK&" - 19*"q", 
    enzyme[{"ID" -> "PK", "Compartment" -> "c", "BoundCatalytic" -> 
        {Toolbox`Private`wrap[metabolite]["PEP", "c"]}, 
       "BoundActivators" -> {}, "BoundInhibitors" -> {}, 
       "CatalyticSites" -> Infinity, "ActivationSites" -> 4, 
       "InhibitionSites" -> 4}] -> 3*"C" + 2*"H" + 6*"O" + "P" + "&PK&" - 
      3*"q", enzyme[{"ID" -> "PK", "Compartment" -> "c", 
       "BoundCatalytic" -> {Toolbox`Private`wrap[metabolite]["PEP", "c"]}, 
       "BoundActivators" -> {Toolbox`Private`wrap[metabolite]["FDP", "c"]}, 
       "BoundInhibitors" -> {}, "CatalyticSites" -> Infinity, 
       "ActivationSites" -> 4, "InhibitionSites" -> 4}] -> 
     9*"C" + 12*"H" + 18*"O" + 3*"P" + "&PK&" - 7*"q", 
    enzyme[{"ID" -> "PK", "Compartment" -> "c", "BoundCatalytic" -> 
        {Toolbox`Private`wrap[metabolite]["PEP", "c"]}, 
       "BoundActivators" -> {Toolbox`Private`wrap[metabolite]["FDP", "c"], 
         Toolbox`Private`wrap[metabolite]["FDP", "c"]}, 
       "BoundInhibitors" -> {}, "CatalyticSites" -> Infinity, 
       "ActivationSites" -> 4, "InhibitionSites" -> 4}] -> 
     15*"C" + 22*"H" + 30*"O" + 5*"P" + "&PK&" - 11*"q", 
    enzyme[{"ID" -> "PK", "Compartment" -> "c", "BoundCatalytic" -> 
        {Toolbox`Private`wrap[metabolite]["PEP", "c"]}, 
       "BoundActivators" -> {Toolbox`Private`wrap[metabolite]["FDP", "c"], 
         Toolbox`Private`wrap[metabolite]["FDP", "c"], 
         Toolbox`Private`wrap[metabolite]["FDP", "c"]}, 
       "BoundInhibitors" -> {}, "CatalyticSites" -> Infinity, 
       "ActivationSites" -> 4, "InhibitionSites" -> 4}] -> 
     21*"C" + 32*"H" + 42*"O" + 7*"P" + "&PK&" - 15*"q", 
    enzyme[{"ID" -> "PK", "Compartment" -> "c", "BoundCatalytic" -> 
        {Toolbox`Private`wrap[metabolite]["PEP", "c"]}, 
       "BoundActivators" -> {Toolbox`Private`wrap[metabolite]["FDP", "c"], 
         Toolbox`Private`wrap[metabolite]["FDP", "c"], 
         Toolbox`Private`wrap[metabolite]["FDP", "c"], 
         Toolbox`Private`wrap[metabolite]["FDP", "c"]}, 
       "BoundInhibitors" -> {}, "CatalyticSites" -> Infinity, 
       "ActivationSites" -> 4, "InhibitionSites" -> 4}] -> 
     27*"C" + 42*"H" + 54*"O" + 9*"P" + "&PK&" - 19*"q", 
    enzyme[{"ID" -> "PK", "Compartment" -> "c", "BoundCatalytic" -> 
        {Toolbox`Private`wrap[metabolite]["ADP", "c"], 
         Toolbox`Private`wrap[metabolite]["PEP", "c"]}, 
       "BoundActivators" -> {}, "BoundInhibitors" -> {}, 
       "CatalyticSites" -> Infinity, "ActivationSites" -> 4, 
       "InhibitionSites" -> 4}] -> 13*"C" + 14*"H" + 5*"N" + 16*"O" + 3*"P" + 
      "&PK&" - 6*"q", enzyme[{"ID" -> "PK", "Compartment" -> "c", 
       "BoundCatalytic" -> {Toolbox`Private`wrap[metabolite]["ADP", "c"], 
         Toolbox`Private`wrap[metabolite]["PEP", "c"]}, 
       "BoundActivators" -> {Toolbox`Private`wrap[metabolite]["FDP", "c"]}, 
       "BoundInhibitors" -> {}, "CatalyticSites" -> Infinity, 
       "ActivationSites" -> 4, "InhibitionSites" -> 4}] -> 
     19*"C" + 24*"H" + 5*"N" + 28*"O" + 5*"P" + "&PK&" - 10*"q", 
    enzyme[{"ID" -> "PK", "Compartment" -> "c", "BoundCatalytic" -> 
        {Toolbox`Private`wrap[metabolite]["ADP", "c"], 
         Toolbox`Private`wrap[metabolite]["PEP", "c"]}, 
       "BoundActivators" -> {Toolbox`Private`wrap[metabolite]["FDP", "c"], 
         Toolbox`Private`wrap[metabolite]["FDP", "c"]}, 
       "BoundInhibitors" -> {}, "CatalyticSites" -> Infinity, 
       "ActivationSites" -> 4, "InhibitionSites" -> 4}] -> 
     25*"C" + 34*"H" + 5*"N" + 40*"O" + 7*"P" + "&PK&" - 14*"q", 
    enzyme[{"ID" -> "PK", "Compartment" -> "c", "BoundCatalytic" -> 
        {Toolbox`Private`wrap[metabolite]["ADP", "c"], 
         Toolbox`Private`wrap[metabolite]["PEP", "c"]}, 
       "BoundActivators" -> {Toolbox`Private`wrap[metabolite]["FDP", "c"], 
         Toolbox`Private`wrap[metabolite]["FDP", "c"], 
         Toolbox`Private`wrap[metabolite]["FDP", "c"]}, 
       "BoundInhibitors" -> {}, "CatalyticSites" -> Infinity, 
       "ActivationSites" -> 4, "InhibitionSites" -> 4}] -> 
     31*"C" + 44*"H" + 5*"N" + 52*"O" + 9*"P" + "&PK&" - 18*"q", 
    enzyme[{"ID" -> "PK", "Compartment" -> "c", "BoundCatalytic" -> 
        {Toolbox`Private`wrap[metabolite]["ADP", "c"], 
         Toolbox`Private`wrap[metabolite]["PEP", "c"]}, 
       "BoundActivators" -> {Toolbox`Private`wrap[metabolite]["FDP", "c"], 
         Toolbox`Private`wrap[metabolite]["FDP", "c"], 
         Toolbox`Private`wrap[metabolite]["FDP", "c"], 
         Toolbox`Private`wrap[metabolite]["FDP", "c"]}, 
       "BoundInhibitors" -> {}, "CatalyticSites" -> Infinity, 
       "ActivationSites" -> 4, "InhibitionSites" -> 4}] -> 
     37*"C" + 54*"H" + 5*"N" + 64*"O" + 11*"P" + "&PK&" - 22*"q", 
    enzyme[{"ID" -> "PK_T", "Compartment" -> "c", "BoundCatalytic" -> {}, 
       "BoundActivators" -> {}, "BoundInhibitors" -> {}, 
       "CatalyticSites" -> Infinity, "ActivationSites" -> 4, 
       "InhibitionSites" -> 4}] -> "&PK&", 
    enzyme[{"ID" -> "PK_T", "Compartment" -> "c", "BoundCatalytic" -> {}, 
       "BoundActivators" -> {}, "BoundInhibitors" -> 
        {Toolbox`Private`wrap[metabolite]["ATP", "c"]}, 
       "CatalyticSites" -> Infinity, "ActivationSites" -> 4, 
       "InhibitionSites" -> 4}] -> 10*"C" + 12*"H" + 5*"N" + 13*"O" + 3*"P" + 
      "&PK&" - 4*"q", enzyme[{"ID" -> "PK_T", "Compartment" -> "c", 
       "BoundCatalytic" -> {}, "BoundActivators" -> {}, 
       "BoundInhibitors" -> {Toolbox`Private`wrap[metabolite]["ATP", "c"], 
         Toolbox`Private`wrap[metabolite]["ATP", "c"]}, 
       "CatalyticSites" -> Infinity, "ActivationSites" -> 4, 
       "InhibitionSites" -> 4}] -> 20*"C" + 24*"H" + 10*"N" + 26*"O" + 
      6*"P" + "&PK&" - 8*"q", enzyme[{"ID" -> "PK_T", "Compartment" -> "c", 
       "BoundCatalytic" -> {}, "BoundActivators" -> {}, 
       "BoundInhibitors" -> {Toolbox`Private`wrap[metabolite]["ATP", "c"], 
         Toolbox`Private`wrap[metabolite]["ATP", "c"], 
         Toolbox`Private`wrap[metabolite]["ATP", "c"]}, 
       "CatalyticSites" -> Infinity, "ActivationSites" -> 4, 
       "InhibitionSites" -> 4}] -> 30*"C" + 36*"H" + 15*"N" + 39*"O" + 
      9*"P" + "&PK&" - 12*"q", enzyme[{"ID" -> "PK_T", "Compartment" -> "c", 
       "BoundCatalytic" -> {}, "BoundActivators" -> {}, 
       "BoundInhibitors" -> {Toolbox`Private`wrap[metabolite]["ATP", "c"], 
         Toolbox`Private`wrap[metabolite]["ATP", "c"], 
         Toolbox`Private`wrap[metabolite]["ATP", "c"], 
         Toolbox`Private`wrap[metabolite]["ATP", "c"]}, 
       "CatalyticSites" -> Infinity, "ActivationSites" -> 4, 
       "InhibitionSites" -> 4}] -> 40*"C" + 48*"H" + 20*"N" + 52*"O" + 
      12*"P" + "&PK&" - 16*"q", metabolite["ADP", "c"] -> 
     10*"C" + 12*"H" + 5*"N" + 10*"O" + 2*"P" - 3*"q", 
    metabolite["ATP", "c"] -> 10*"C" + 12*"H" + 5*"N" + 13*"O" + 3*"P" - 
      4*"q", metabolite["FDP", "c"] -> 6*"C" + 10*"H" + 12*"O" + 2*"P" - 
      4*"q", metabolite["PEP", "c"] -> 3*"C" + 2*"H" + 6*"O" + "P" - 3*"q", 
    metabolite["PYR", "c"] -> 3*"C" + 3*"H" + 3*"O" - "q", 
    metabolite["H", "c"] -> "H" + "q"}, "BoundaryConditions" -> {}, 
  "Constant" -> {}, "UnitChecking" -> False, "Objective" -> Automatic, 
  "Stoichiometry" -> SparseArray[Automatic, {60, 70}, 0, 
    {1, {{0, 2, 4, 6, 7, 12, 13, 15, 16, 19, 22, 27, 32, 37, 42, 46, 48, 50, 
      52, 54, 56, 58, 60, 62, 64, 66, 69, 72, 75, 78, 81, 83, 85, 87, 89, 
      105, 108, 123, 125, 129, 131, 137, 140, 143, 146, 158, 162, 164, 167, 
      172, 183, 186, 188, 191, 195, 202, 203, 204, 207, 208, 210}, {{14}, 
      {15}, {15}, {16}, {16}, {17}, {17}, {18}, {19}, {20}, {21}, {25}, {18}, 
      {21}, {24}, {19}, {20}, {22}, {23}, {23}, {24}, {25}, {34}, {35}, {36}, 
      {39}, {40}, {40}, {41}, {42}, {45}, {46}, {46}, {47}, {48}, {51}, {52}, 
      {52}, {53}, {54}, {57}, {58}, {58}, {59}, {60}, {63}, {36}, {38}, {42}, 
      {44}, {48}, {50}, {54}, {56}, {60}, {62}, {35}, {37}, {41}, {43}, {47}, 
      {49}, {53}, {55}, {59}, {61}, {37}, {38}, {39}, {43}, {44}, {45}, {49}, 
      {50}, {51}, {55}, {56}, {57}, {61}, {62}, {63}, {34}, {64}, {64}, {65}, 
      {65}, {66}, {66}, {67}, {4}, {5}, {18}, {25}, {30}, {32}, {36}, {37}, 
      {42}, {43}, {48}, {49}, {54}, {55}, {60}, {61}, {2}, {3}, {4}, {4}, 
      {5}, {21}, {23}, {30}, {32}, {39}, {45}, {51}, {57}, {63}, {64}, {65}, 
      {66}, {67}, {1}, {69}, {6}, {7}, {13}, {22}, {30}, {31}, {1}, {30}, 
      {40}, {46}, {52}, {58}, {19}, {25}, {31}, {1}, {9}, {69}, {10}, {20}, 
      {24}, {5}, {7}, {9}, {11}, {27}, {28}, {30}, {39}, {45}, {51}, {57}, 
      {63}, {5}, {6}, {8}, {12}, {26}, {27}, {9}, {27}, {28}, {14}, {15}, 
      {16}, {17}, {29}, {8}, {35}, {38}, {41}, {44}, {47}, {50}, {53}, {56}, 
      {59}, {62}, {7}, {9}, {32}, {8}, {33}, {6}, {32}, {33}, {5}, {6}, {9}, 
      {70}, {27}, {39}, {45}, {51}, {57}, {63}, {68}, {22}, {67}, {9}, {27}, 
      {28}, {13}, {13}, {14}}}, {1, -1, 1, -1, 1, -1, 1, -1, -1, -1, -1, 1, 
     1, 1, -1, 1, 1, -1, -1, 1, 1, -1, -1, -1, -1, 1, -1, 1, -1, -1, 1, -1, 
     1, -1, -1, 1, -1, 1, -1, -1, 1, -1, 1, -1, -1, 1, 1, -1, 1, -1, 1, -1, 
     1, -1, 1, -1, 1, -1, 1, -1, 1, -1, 1, -1, 1, -1, 1, 1, -1, 1, 1, -1, 1, 
     1, -1, 1, 1, -1, 1, 1, -1, 1, -1, 1, -1, 1, -1, 1, -1, -2, 1, -1, 1, 1, 
     -1, -1, -1, -1, -1, -1, -1, -1, -1, -1, -1, -1, 1, 1, 1, -1, -1, -1, -1, 
     1, 1, 1, 1, 1, 1, -1, -1, -1, -1, 1, -1, -1, 1, -1, -1, -1, 1, -1, 1, 
     -1, -1, -1, -1, -1, 1, -1, 1, -1, 1, 1, -1, -1, 1, 1, 1, -1, -1, 1, 1, 
     -1, -1, -1, -1, -1, -1, -1, 1, -1, -1, 1, -1, 1, 1, -1, -1, -1, -1, -1, 
     1, -1, -1, -1, -1, -1, -1, -1, -1, -1, -1, -1, 1, -1, -1, 1, 1, 1, -1, 
     1, 1, -1, -1, -1, 1, 1, 1, 1, 1, -1, 1, 1, 1, -1, -1, 1, -1, -1}}], 
  "Species" -> {complex[species["HB", "c"], metabolite["O2", "c"]], 
    complex[species["HB", "c"], metabolite["O2", "c"], 
     metabolite["O2", "c"]], complex[species["HB", "c"], 
     metabolite["O2", "c"], metabolite["O2", "c"], metabolite["O2", "c"]], 
    complex[species["HB", "c"], metabolite["O2", "c"], metabolite["O2", "c"], 
     metabolite["O2", "c"], metabolite["O2", "c"]], 
    enzyme[{"ID" -> "HEX", "Compartment" -> "c", "BoundCatalytic" -> {}, 
      "BoundActivators" -> {}, "BoundInhibitors" -> {}, 
      "CatalyticSites" -> Infinity, "ActivationSites" -> 0, 
      "InhibitionSites" -> 0}], enzyme[{"ID" -> "HEX", "Compartment" -> "c", 
      "BoundCatalytic" -> {Toolbox`Private`wrap[metabolite]["ADP", "c"]}, 
      "BoundActivators" -> {}, "BoundInhibitors" -> {}, 
      "CatalyticSites" -> Infinity, "ActivationSites" -> 0, 
      "InhibitionSites" -> 0}], enzyme[{"ID" -> "HEX", "Compartment" -> "c", 
      "BoundCatalytic" -> {Toolbox`Private`wrap[metabolite]["ATP", "c"]}, 
      "BoundActivators" -> {}, "BoundInhibitors" -> {}, 
      "CatalyticSites" -> Infinity, "ActivationSites" -> 0, 
      "InhibitionSites" -> 0}], enzyme[{"ID" -> "HEX", "Compartment" -> "c", 
      "BoundCatalytic" -> {Toolbox`Private`wrap[metabolite]["G6P", "c"]}, 
      "BoundActivators" -> {}, "BoundInhibitors" -> {}, 
      "CatalyticSites" -> Infinity, "ActivationSites" -> 0, 
      "InhibitionSites" -> 0}], enzyme[{"ID" -> "HEX", "Compartment" -> "c", 
      "BoundCatalytic" -> {Toolbox`Private`wrap[metabolite]["GLU", "c"]}, 
      "BoundActivators" -> {}, "BoundInhibitors" -> {}, 
      "CatalyticSites" -> Infinity, "ActivationSites" -> 0, 
      "InhibitionSites" -> 0}], enzyme[{"ID" -> "HEX", "Compartment" -> "c", 
      "BoundCatalytic" -> {Toolbox`Private`wrap[metabolite]["ATP", "c"], 
        Toolbox`Private`wrap[metabolite]["GLU", "c"]}, 
      "BoundActivators" -> {}, "BoundInhibitors" -> {}, 
      "CatalyticSites" -> Infinity, "ActivationSites" -> 0, 
      "InhibitionSites" -> 0}], enzyme[{"ID" -> "PK", "Compartment" -> "c", 
      "BoundCatalytic" -> {}, "BoundActivators" -> {}, 
      "BoundInhibitors" -> {}, "CatalyticSites" -> Infinity, 
      "ActivationSites" -> 4, "InhibitionSites" -> 4}], 
    enzyme[{"ID" -> "PK", "Compartment" -> "c", "BoundCatalytic" -> {}, 
      "BoundActivators" -> {Toolbox`Private`wrap[metabolite]["FDP", "c"]}, 
      "BoundInhibitors" -> {}, "CatalyticSites" -> Infinity, 
      "ActivationSites" -> 4, "InhibitionSites" -> 4}], 
    enzyme[{"ID" -> "PK", "Compartment" -> "c", "BoundCatalytic" -> {}, 
      "BoundActivators" -> {Toolbox`Private`wrap[metabolite]["FDP", "c"], 
        Toolbox`Private`wrap[metabolite]["FDP", "c"]}, 
      "BoundInhibitors" -> {}, "CatalyticSites" -> Infinity, 
      "ActivationSites" -> 4, "InhibitionSites" -> 4}], 
    enzyme[{"ID" -> "PK", "Compartment" -> "c", "BoundCatalytic" -> {}, 
      "BoundActivators" -> {Toolbox`Private`wrap[metabolite]["FDP", "c"], 
        Toolbox`Private`wrap[metabolite]["FDP", "c"], 
        Toolbox`Private`wrap[metabolite]["FDP", "c"]}, 
      "BoundInhibitors" -> {}, "CatalyticSites" -> Infinity, 
      "ActivationSites" -> 4, "InhibitionSites" -> 4}], 
    enzyme[{"ID" -> "PK", "Compartment" -> "c", "BoundCatalytic" -> {}, 
      "BoundActivators" -> {Toolbox`Private`wrap[metabolite]["FDP", "c"], 
        Toolbox`Private`wrap[metabolite]["FDP", "c"], 
        Toolbox`Private`wrap[metabolite]["FDP", "c"], 
        Toolbox`Private`wrap[metabolite]["FDP", "c"]}, 
      "BoundInhibitors" -> {}, "CatalyticSites" -> Infinity, 
      "ActivationSites" -> 4, "InhibitionSites" -> 4}], 
    enzyme[{"ID" -> "PK", "Compartment" -> "c", "BoundCatalytic" -> 
       {Toolbox`Private`wrap[metabolite]["ADP", "c"]}, 
      "BoundActivators" -> {}, "BoundInhibitors" -> {}, 
      "CatalyticSites" -> Infinity, "ActivationSites" -> 4, 
      "InhibitionSites" -> 4}], enzyme[{"ID" -> "PK", "Compartment" -> "c", 
      "BoundCatalytic" -> {Toolbox`Private`wrap[metabolite]["ADP", "c"]}, 
      "BoundActivators" -> {Toolbox`Private`wrap[metabolite]["FDP", "c"]}, 
      "BoundInhibitors" -> {}, "CatalyticSites" -> Infinity, 
      "ActivationSites" -> 4, "InhibitionSites" -> 4}], 
    enzyme[{"ID" -> "PK", "Compartment" -> "c", "BoundCatalytic" -> 
       {Toolbox`Private`wrap[metabolite]["ADP", "c"]}, 
      "BoundActivators" -> {Toolbox`Private`wrap[metabolite]["FDP", "c"], 
        Toolbox`Private`wrap[metabolite]["FDP", "c"]}, 
      "BoundInhibitors" -> {}, "CatalyticSites" -> Infinity, 
      "ActivationSites" -> 4, "InhibitionSites" -> 4}], 
    enzyme[{"ID" -> "PK", "Compartment" -> "c", "BoundCatalytic" -> 
       {Toolbox`Private`wrap[metabolite]["ADP", "c"]}, 
      "BoundActivators" -> {Toolbox`Private`wrap[metabolite]["FDP", "c"], 
        Toolbox`Private`wrap[metabolite]["FDP", "c"], 
        Toolbox`Private`wrap[metabolite]["FDP", "c"]}, 
      "BoundInhibitors" -> {}, "CatalyticSites" -> Infinity, 
      "ActivationSites" -> 4, "InhibitionSites" -> 4}], 
    enzyme[{"ID" -> "PK", "Compartment" -> "c", "BoundCatalytic" -> 
       {Toolbox`Private`wrap[metabolite]["ADP", "c"]}, 
      "BoundActivators" -> {Toolbox`Private`wrap[metabolite]["FDP", "c"], 
        Toolbox`Private`wrap[metabolite]["FDP", "c"], 
        Toolbox`Private`wrap[metabolite]["FDP", "c"], 
        Toolbox`Private`wrap[metabolite]["FDP", "c"]}, 
      "BoundInhibitors" -> {}, "CatalyticSites" -> Infinity, 
      "ActivationSites" -> 4, "InhibitionSites" -> 4}], 
    enzyme[{"ID" -> "PK", "Compartment" -> "c", "BoundCatalytic" -> 
       {Toolbox`Private`wrap[metabolite]["PEP", "c"]}, 
      "BoundActivators" -> {}, "BoundInhibitors" -> {}, 
      "CatalyticSites" -> Infinity, "ActivationSites" -> 4, 
      "InhibitionSites" -> 4}], enzyme[{"ID" -> "PK", "Compartment" -> "c", 
      "BoundCatalytic" -> {Toolbox`Private`wrap[metabolite]["PEP", "c"]}, 
      "BoundActivators" -> {Toolbox`Private`wrap[metabolite]["FDP", "c"]}, 
      "BoundInhibitors" -> {}, "CatalyticSites" -> Infinity, 
      "ActivationSites" -> 4, "InhibitionSites" -> 4}], 
    enzyme[{"ID" -> "PK", "Compartment" -> "c", "BoundCatalytic" -> 
       {Toolbox`Private`wrap[metabolite]["PEP", "c"]}, 
      "BoundActivators" -> {Toolbox`Private`wrap[metabolite]["FDP", "c"], 
        Toolbox`Private`wrap[metabolite]["FDP", "c"]}, 
      "BoundInhibitors" -> {}, "CatalyticSites" -> Infinity, 
      "ActivationSites" -> 4, "InhibitionSites" -> 4}], 
    enzyme[{"ID" -> "PK", "Compartment" -> "c", "BoundCatalytic" -> 
       {Toolbox`Private`wrap[metabolite]["PEP", "c"]}, 
      "BoundActivators" -> {Toolbox`Private`wrap[metabolite]["FDP", "c"], 
        Toolbox`Private`wrap[metabolite]["FDP", "c"], 
        Toolbox`Private`wrap[metabolite]["FDP", "c"]}, 
      "BoundInhibitors" -> {}, "CatalyticSites" -> Infinity, 
      "ActivationSites" -> 4, "InhibitionSites" -> 4}], 
    enzyme[{"ID" -> "PK", "Compartment" -> "c", "BoundCatalytic" -> 
       {Toolbox`Private`wrap[metabolite]["PEP", "c"]}, 
      "BoundActivators" -> {Toolbox`Private`wrap[metabolite]["FDP", "c"], 
        Toolbox`Private`wrap[metabolite]["FDP", "c"], 
        Toolbox`Private`wrap[metabolite]["FDP", "c"], 
        Toolbox`Private`wrap[metabolite]["FDP", "c"]}, 
      "BoundInhibitors" -> {}, "CatalyticSites" -> Infinity, 
      "ActivationSites" -> 4, "InhibitionSites" -> 4}], 
    enzyme[{"ID" -> "PK", "Compartment" -> "c", "BoundCatalytic" -> 
       {Toolbox`Private`wrap[metabolite]["ADP", "c"], 
        Toolbox`Private`wrap[metabolite]["PEP", "c"]}, 
      "BoundActivators" -> {}, "BoundInhibitors" -> {}, 
      "CatalyticSites" -> Infinity, "ActivationSites" -> 4, 
      "InhibitionSites" -> 4}], enzyme[{"ID" -> "PK", "Compartment" -> "c", 
      "BoundCatalytic" -> {Toolbox`Private`wrap[metabolite]["ADP", "c"], 
        Toolbox`Private`wrap[metabolite]["PEP", "c"]}, 
      "BoundActivators" -> {Toolbox`Private`wrap[metabolite]["FDP", "c"]}, 
      "BoundInhibitors" -> {}, "CatalyticSites" -> Infinity, 
      "ActivationSites" -> 4, "InhibitionSites" -> 4}], 
    enzyme[{"ID" -> "PK", "Compartment" -> "c", "BoundCatalytic" -> 
       {Toolbox`Private`wrap[metabolite]["ADP", "c"], 
        Toolbox`Private`wrap[metabolite]["PEP", "c"]}, 
      "BoundActivators" -> {Toolbox`Private`wrap[metabolite]["FDP", "c"], 
        Toolbox`Private`wrap[metabolite]["FDP", "c"]}, 
      "BoundInhibitors" -> {}, "CatalyticSites" -> Infinity, 
      "ActivationSites" -> 4, "InhibitionSites" -> 4}], 
    enzyme[{"ID" -> "PK", "Compartment" -> "c", "BoundCatalytic" -> 
       {Toolbox`Private`wrap[metabolite]["ADP", "c"], 
        Toolbox`Private`wrap[metabolite]["PEP", "c"]}, 
      "BoundActivators" -> {Toolbox`Private`wrap[metabolite]["FDP", "c"], 
        Toolbox`Private`wrap[metabolite]["FDP", "c"], 
        Toolbox`Private`wrap[metabolite]["FDP", "c"]}, 
      "BoundInhibitors" -> {}, "CatalyticSites" -> Infinity, 
      "ActivationSites" -> 4, "InhibitionSites" -> 4}], 
    enzyme[{"ID" -> "PK", "Compartment" -> "c", "BoundCatalytic" -> 
       {Toolbox`Private`wrap[metabolite]["ADP", "c"], 
        Toolbox`Private`wrap[metabolite]["PEP", "c"]}, 
      "BoundActivators" -> {Toolbox`Private`wrap[metabolite]["FDP", "c"], 
        Toolbox`Private`wrap[metabolite]["FDP", "c"], 
        Toolbox`Private`wrap[metabolite]["FDP", "c"], 
        Toolbox`Private`wrap[metabolite]["FDP", "c"]}, 
      "BoundInhibitors" -> {}, "CatalyticSites" -> Infinity, 
      "ActivationSites" -> 4, "InhibitionSites" -> 4}], 
    enzyme[{"ID" -> "PK_T", "Compartment" -> "c", "BoundCatalytic" -> {}, 
      "BoundActivators" -> {}, "BoundInhibitors" -> {}, 
      "CatalyticSites" -> Infinity, "ActivationSites" -> 4, 
      "InhibitionSites" -> 4}], enzyme[{"ID" -> "PK_T", "Compartment" -> "c", 
      "BoundCatalytic" -> {}, "BoundActivators" -> {}, 
      "BoundInhibitors" -> {Toolbox`Private`wrap[metabolite]["ATP", "c"]}, 
      "CatalyticSites" -> Infinity, "ActivationSites" -> 4, 
      "InhibitionSites" -> 4}], enzyme[{"ID" -> "PK_T", "Compartment" -> "c", 
      "BoundCatalytic" -> {}, "BoundActivators" -> {}, 
      "BoundInhibitors" -> {Toolbox`Private`wrap[metabolite]["ATP", "c"], 
        Toolbox`Private`wrap[metabolite]["ATP", "c"]}, 
      "CatalyticSites" -> Infinity, "ActivationSites" -> 4, 
      "InhibitionSites" -> 4}], enzyme[{"ID" -> "PK_T", "Compartment" -> "c", 
      "BoundCatalytic" -> {}, "BoundActivators" -> {}, 
      "BoundInhibitors" -> {Toolbox`Private`wrap[metabolite]["ATP", "c"], 
        Toolbox`Private`wrap[metabolite]["ATP", "c"], 
        Toolbox`Private`wrap[metabolite]["ATP", "c"]}, 
      "CatalyticSites" -> Infinity, "ActivationSites" -> 4, 
      "InhibitionSites" -> 4}], metabolite["ADP", "c"], 
    metabolite["AMP", "c"], metabolite["ATP", "c"], metabolite["DHAP", "c"], 
    metabolite["DPG23", "c"], metabolite["F6P", "c"], metabolite["FDP", "c"], 
    metabolite["G6P", "c"], metabolite["GAP", "c"], metabolite["GLU", "c"], 
    metabolite["H", "c"], metabolite["H2O", "c"], metabolite["LAC", "c"], 
    metabolite["NAD", "c"], metabolite["O2", "c"], metabolite["PEP", "c"], 
    metabolite["PG13", "c"], metabolite["PG2", "c"], metabolite["PG3", "c"], 
    metabolite["PHOS", "c"], metabolite["PYR", "c"], 
    enzyme[{"ID" -> "HEX", "Compartment" -> "c", "BoundCatalytic" -> 
       {Toolbox`Private`wrap[metabolite]["GLU", "c"], 
        Toolbox`Private`wrap[metabolite]["DPG23", "c"]}, 
      "BoundActivators" -> {}, "BoundInhibitors" -> {}, 
      "CatalyticSites" -> Infinity, "ActivationSites" -> 0, 
      "InhibitionSites" -> 0}], enzyme[{"ID" -> "PK_T", "Compartment" -> "c", 
      "BoundCatalytic" -> {}, "BoundActivators" -> {}, 
      "BoundInhibitors" -> {Toolbox`Private`wrap[metabolite]["ATP", "c"], 
        Toolbox`Private`wrap[metabolite]["ATP", "c"], 
        Toolbox`Private`wrap[metabolite]["ATP", "c"], 
        Toolbox`Private`wrap[metabolite]["ATP", "c"]}, 
      "CatalyticSites" -> Infinity, "ActivationSites" -> 4, 
      "InhibitionSites" -> 4}], metabolite["NADH", "c"], species["DHB", "c"], 
    species["HB", "c"]}, "Fluxes" -> {v["ALD"], v["AMP"], v["AMPIN"], 
    v["APK"], v["ATP"], v["DPGASE"], v["DPGM"], v["ENO"], v["GAPDH"], 
    v["GLUIN"], v["H"], v["H2O"], v["HBDPG"], v["HBO1"], v["HBO2"], 
    v["HBO3"], v["HBO4"], v["HEX1"], v["HEX2"], v["HEX3"], v["HEX4"], 
    v["HEX5"], v["HEX6"], v["HEX7"], v["HEX8"], v["LAC"], v["LDH"], 
    v["NADH"], v["O2"], v["PFK"], v["PGI"], v["PGK"], v["PGLM"], v["PK_L"], 
    v["PK_R01"], v["PK_R02"], v["PK_R03"], v["PK_R04"], v["PK_R05"], 
    v["PK_R10"], v["PK_R11"], v["PK_R12"], v["PK_R13"], v["PK_R14"], 
    v["PK_R15"], v["PK_R20"], v["PK_R21"], v["PK_R22"], v["PK_R23"], 
    v["PK_R24"], v["PK_R25"], v["PK_R30"], v["PK_R31"], v["PK_R32"], 
    v["PK_R33"], v["PK_R34"], v["PK_R35"], v["PK_R40"], v["PK_R41"], 
    v["PK_R42"], v["PK_R43"], v["PK_R44"], v["PK_R45"], v["PK_T1"], 
    v["PK_T2"], v["PK_T3"], v["PK_T4"], v["PYR"], v["TPI"], v["vP"]}, 
  "ReversibleColumnIndices" -> {1, 2, 3, 4, 5, 6, 7, 8, 9, 10, 11, 12, 13, 
    14, 15, 16, 17, 18, 19, 20, 21, 22, 23, 24, 25, 26, 27, 28, 29, 30, 31, 
    32, 33, 34, 35, 36, 37, 38, 40, 41, 42, 43, 44, 46, 47, 48, 49, 50, 52, 
    53, 54, 55, 56, 58, 59, 60, 61, 62, 64, 65, 66, 67, 68, 69, 70}, 
  "Constraints" -> {v["GLUIN"] -> {-Infinity, 0}, 
    v["AMPIN"] -> {-Infinity, 0}, v["PK_R05"] -> {0, Infinity}, 
    v["PK_R15"] -> {0, Infinity}, v["PK_R25"] -> {0, Infinity}, 
    v["PK_R35"] -> {0, Infinity}, v["PK_R45"] -> {0, Infinity}, 
    v["vP"] -> {0, Infinity}}, "Pathway" -> {}, 
  "Parameters" -> {Keq["PGI"] -> 0.41, Keq["PFK"] -> 310, 
    Keq["TPI"] -> 0.05714285714285714, Keq["ALD"] -> 
     Unit[0.082, "Millimole"/"Liter"], Keq["GAPDH"] -> 
     Unit[0.0179, "Liter"/"Millimole"], Keq["PGK"] -> 1800, 
    Keq["PGLM"] -> 0.14705882352941177, Keq["ENO"] -> 1.6949152542372883, 
    Keq["PK"] -> 363000, Keq["LDH"] -> 26300, Keq["AMP"] -> Infinity, 
    Keq["APK"] -> 1.65, Keq["PYR"] -> 1., Keq["LAC"] -> 1., 
    Keq["ATP"] -> Unit[Infinity, "Millimole"/"Liter"], 
    Keq["NADH"] -> Infinity, Keq["GLUIN"] -> Infinity, 
    Keq["AMPIN"] -> Infinity, Keq["H"] -> 1., Keq["H2O"] -> 1., 
    metabolite["PYR", "Xt"] -> Unit[0.06, "Millimole"/"Liter"], 
    metabolite["AMP", "Xt"] -> Unit[1, "Millimole"/"Liter"], 
    metabolite["H2O", "Xt"] -> Unit[1, "Millimole"/"Liter"], 
    metabolite["GLU", "Xt"] -> Unit[1, "Millimole"/"Liter"], 
    metabolite["LAC", "Xt"] -> Unit[1, "Millimole"/"Liter"], 
    rateconst["PGI", True] -> Unit[3644.444444444491, "Hour"^(-1)], 
    rateconst["PFK", True] -> Unit[35.36878374779938, 
      "Liter"/("Hour"*"Millimole")], rateconst["TPI", True] -> 
     Unit[34.35582822085891, "Hour"^(-1)], rateconst["ALD", True] -> 
     Unit[2834.567901234576, "Hour"^(-1)], rateconst["GAPDH", True] -> 
     Unit[3376.7492421768247, "Liter"^2/("Hour"*"Millimole"^2)], 
    rateconst["PGLM", True] -> Unit[4869.565217391283, "Hour"^(-1)], 
    rateconst["ENO", True] -> Unit[1763.7795275590574, "Hour"^(-1)], 
    rateconst["LDH", True] -> Unit[1112.573988602781, 
      "Liter"/("Hour"*"Millimole")], rateconst["AMP", True] -> 
     Unit[0.16142399019925777, "Hour"^(-1)], rateconst["APK", True] -> 
     Unit[100000, "Liter"/("Hour"*"Millimole")], rateconst["PYR", True] -> 
     Unit[744.1860465116215, "Hour"^(-1)], rateconst["LAC", True] -> 
     Unit[5.599999999999999, "Hour"^(-1)], rateconst["ATP", True] -> 
     Unit[1.4000000000000001, "Hour"^(-1)], rateconst["NADH", True] -> 
     Unit[7.44186046511628, "Hour"^(-1)], rateconst["GLUIN", True] -> 
     Unit[1.12, "Hour"^(-1)], rateconst["AMPIN", True] -> 
     Unit[0.014, "Hour"^(-1)], rateconst["H", True] -> 
     Unit[100000.00000000001, "Hour"^(-1)], rateconst["H2O", True] -> 
     Unit[100000, "Hour"^(-1)], Keq["DPGASE"] -> 
     Unit[Infinity, "Millimole"/"Liter"], Keq["HBDPG"] -> 
     Unit[1/4, "Liter"/"Millimole"], Keq["HBO1"] -> 
     Unit[41.835169432436196, "Liter"/"Millimole"], 
    Keq["HBO2"] -> Unit[73.21154650676336, "Liter"/"Millimole"], 
    Keq["HBO3"] -> Unit[177.79947008785382, "Liter"/"Millimole"], 
    Keq["HBO4"] -> Unit[1289.9177241667828, "Liter"/"Millimole"], 
    Keq["O2"] -> 1, rateconst["DPGASE", True] -> Unit[0.14225806451612902, 
      "Hour"^(-1)], rateconst["DPGM", True] -> Unit[1814.8148148148148, 
      "Hour"^(-1)], rateconst["HBO1", True] -> Unit[506935.270702259, 
      "Liter"/("Hour"*"Millimole")], rateconst["HBO2", True] -> 
     Unit[511077.050923776, "Liter"/("Hour"*"Millimole")], 
    rateconst["HBO3", True] -> Unit[509243.459567699, 
      "Liter"/("Hour"*"Millimole")], rateconst["HBO4", True] -> 
     Unit[501595.340624411, "Liter"/("Hour"*"Millimole")], 
    rateconst["HBDPG", True] -> Unit[519612.560391792, 
      "Liter"/("Hour"*"Millimole")], rateconst["O2", True] -> 
     Unit[509725.707725914, "Hour"^(-1)], metabolite["O2", "Xt"] -> 
     Unit[0.0200788, "Millimole"/"Liter"], rateconst["PGK", True] -> 
     Unit[1.02*^6, "Liter"/("Hour"*"Millimole")], metabolite["H", "Xt"] -> 
     Unit[0.0000899757, "Millimole"/"Liter"], Keq["DPGM"] -> 2.3*^6, 
    Keq["HEX1"] -> 1, Keq["HEX2"] -> 0.015, Keq["HEX3"] -> 
     26.315789473684212, Keq["HEX4"] -> 0.4854368932038835, 
    Keq["HEX5"] -> 0.18181818181818182, Keq["HEX6"] -> 0.4854368932038835, 
    Keq["HEX7"] -> 26.315789473684212, Keq["HEX8"] -> 313.11999999999995, 
    rateconst["HEX3", True] -> 52001., rateconst["HEX4", True] -> 
     9.376585*^6, rateconst["HEX8", True] -> 9.999996984292656*^7, 
    rateconst["HEX1", True] -> 1000000, rateconst["HEX2", True] -> 1000000, 
    rateconst["HEX5", True] -> 1000000, rateconst["HEX6", True] -> 
     9.376585*^6, rateconst["HEX7", True] -> 52001., 
    parameter["Volume", "c"] -> 1, Keq["PK_L"] -> 19, 
    rateconst["PK_ACT", True] -> 1000000, rateconst["PK_I", True] -> 1000000, 
    rateconst["PK_L", True] -> 1000000000000, rateconst["PK_P", True] -> 
     Unit[4000000, 1/("Hour"*"Millimole")], rateconst["PK_A", True] -> 
     Unit[4000000, 1/("Hour"*"Millimole")], rateconst["PK", True] -> 
     Unit[6019.106463993553, "Hour"^(-1)], Keq["PK_A"] -> 2.109704641350211, 
    Keq["PK_ACT"] -> 200., Keq["PK_I"] -> 0.2949852507374631, 
    Keq["PK_P"] -> 4.444444444444445, Keq["vP"] -> 1, 
    rateconst["vP", True] -> Unit[0.23, "Hour"^(-1)], 
    metabolite["PHOS", "Xt"] -> Unit[2.5, "Millimole"/"Liter"]}, 
  "InitialConditions" -> 
   {complex[species["HB", "c"], metabolite["O2", "c"]] -> 
     0.05008971216120575, complex[species["HB", "c"], metabolite["O2", "c"], 
      metabolite["O2", "c"]] -> 0.07363187687697245, 
    complex[species["HB", "c"], metabolite["O2", "c"], metabolite["O2", "c"], 
      metabolite["O2", "c"]] -> 0.2628658004507916, 
    complex[species["HB", "c"], metabolite["O2", "c"], metabolite["O2", "c"], 
      metabolite["O2", "c"], metabolite["O2", "c"]] -> 6.808224231675503, 
    enzyme[{"ID" -> "HEX", "Compartment" -> "c", "BoundCatalytic" -> {}, 
       "BoundActivators" -> {}, "BoundInhibitors" -> {}, 
       "CatalyticSites" -> Infinity, "ActivationSites" -> 0, 
       "InhibitionSites" -> 0}] -> 0.00001266018573425172, 
    enzyme[{"ID" -> "HEX", "Compartment" -> "c", "BoundCatalytic" -> 
        {Toolbox`Private`wrap[metabolite]["ADP", "c"]}, 
       "BoundActivators" -> {}, "BoundInhibitors" -> {}, 
       "CatalyticSites" -> Infinity, "ActivationSites" -> 0, 
       "InhibitionSites" -> 0}] -> 3.295974834810362*^-6, 
    enzyme[{"ID" -> "HEX", "Compartment" -> "c", "BoundCatalytic" -> 
        {Toolbox`Private`wrap[metabolite]["ATP", "c"]}, 
       "BoundActivators" -> {}, "BoundInhibitors" -> {}, 
       "CatalyticSites" -> Infinity, "ActivationSites" -> 0, 
       "InhibitionSites" -> 0}] -> 7.902443781373017*^-6, 
    enzyme[{"ID" -> "HEX", "Compartment" -> "c", "BoundCatalytic" -> 
        {Toolbox`Private`wrap[metabolite]["G6P", "c"]}, 
       "BoundActivators" -> {}, "BoundInhibitors" -> {}, 
       "CatalyticSites" -> Infinity, "ActivationSites" -> 0, 
       "InhibitionSites" -> 0}] -> 1.1435685189599585*^-8, 
    enzyme[{"ID" -> "HEX", "Compartment" -> "c", "BoundCatalytic" -> 
        {Toolbox`Private`wrap[metabolite]["GLU", "c"]}, 
       "BoundActivators" -> {}, "BoundInhibitors" -> {}, 
       "CatalyticSites" -> Infinity, "ActivationSites" -> 0, 
       "InhibitionSites" -> 0}] -> 7.593428170920867*^-8, 
    enzyme[{"ID" -> "HEX", "Compartment" -> "c", "BoundCatalytic" -> 
        {Toolbox`Private`wrap[metabolite]["ATP", "c"], 
         Toolbox`Private`wrap[metabolite]["GLU", "c"]}, 
       "BoundActivators" -> {}, "BoundInhibitors" -> {}, 
       "CatalyticSites" -> Infinity, "ActivationSites" -> 0, 
       "InhibitionSites" -> 0}] -> 1.1833878830529734*^-8, 
    enzyme[{"ID" -> "HEX", "Compartment" -> "c", "BoundCatalytic" -> 
        {Toolbox`Private`wrap[metabolite]["GLU", "c"], 
         Toolbox`Private`wrap[metabolite]["DPG23", "c"]}, 
       "BoundActivators" -> {}, "BoundInhibitors" -> {}, 
       "CatalyticSites" -> Infinity, "ActivationSites" -> 0, 
       "InhibitionSites" -> 0}] -> 4.219183269531144*^-8, 
    enzyme[{"ID" -> "PK", "Compartment" -> "c", "BoundCatalytic" -> {}, 
       "BoundActivators" -> {}, "BoundInhibitors" -> {}, 
       "CatalyticSites" -> Infinity, "ActivationSites" -> 4, 
       "InhibitionSites" -> 4}] -> 0.00012286256081700604, 
    enzyme[{"ID" -> "PK", "Compartment" -> "c", "BoundCatalytic" -> {}, 
       "BoundActivators" -> {Toolbox`Private`wrap[metabolite]["FDP", "c"]}, 
       "BoundInhibitors" -> {}, "CatalyticSites" -> Infinity, 
       "ActivationSites" -> 4, "InhibitionSites" -> 4}] -> 
     0.0009079994012293618, enzyme[{"ID" -> "PK", "Compartment" -> "c", 
       "BoundCatalytic" -> {}, "BoundActivators" -> 
        {Toolbox`Private`wrap[metabolite]["FDP", "c"], 
         Toolbox`Private`wrap[metabolite]["FDP", "c"]}, 
       "BoundInhibitors" -> {}, "CatalyticSites" -> Infinity, 
       "ActivationSites" -> 4, "InhibitionSites" -> 4}] -> 
     0.002516418265917632, enzyme[{"ID" -> "PK", "Compartment" -> "c", 
       "BoundCatalytic" -> {}, "BoundActivators" -> 
        {Toolbox`Private`wrap[metabolite]["FDP", "c"], 
         Toolbox`Private`wrap[metabolite]["FDP", "c"], 
         Toolbox`Private`wrap[metabolite]["FDP", "c"]}, 
       "BoundInhibitors" -> {}, "CatalyticSites" -> Infinity, 
       "ActivationSites" -> 4, "InhibitionSites" -> 4}] -> 
     0.0030995423714403176, enzyme[{"ID" -> "PK", "Compartment" -> "c", 
       "BoundCatalytic" -> {}, "BoundActivators" -> 
        {Toolbox`Private`wrap[metabolite]["FDP", "c"], 
         Toolbox`Private`wrap[metabolite]["FDP", "c"], 
         Toolbox`Private`wrap[metabolite]["FDP", "c"], 
         Toolbox`Private`wrap[metabolite]["FDP", "c"]}, 
       "BoundInhibitors" -> {}, "CatalyticSites" -> Infinity, 
       "ActivationSites" -> 4, "InhibitionSites" -> 4}] -> 
     0.0014316722068534787, enzyme[{"ID" -> "PK", "Compartment" -> "c", 
       "BoundCatalytic" -> {Toolbox`Private`wrap[metabolite]["ADP", "c"]}, 
       "BoundActivators" -> {}, "BoundInhibitors" -> {}, 
       "CatalyticSites" -> Infinity, "ActivationSites" -> 4, 
       "InhibitionSites" -> 4}] -> 0.00006747263295693947, 
    enzyme[{"ID" -> "PK", "Compartment" -> "c", "BoundCatalytic" -> 
        {Toolbox`Private`wrap[metabolite]["ADP", "c"]}, 
       "BoundActivators" -> {Toolbox`Private`wrap[metabolite]["FDP", "c"]}, 
       "BoundInhibitors" -> {}, "CatalyticSites" -> Infinity, 
       "ActivationSites" -> 4, "InhibitionSites" -> 4}] -> 
     0.0004986475124470101, enzyme[{"ID" -> "PK", "Compartment" -> "c", 
       "BoundCatalytic" -> {Toolbox`Private`wrap[metabolite]["ADP", "c"]}, 
       "BoundActivators" -> {Toolbox`Private`wrap[metabolite]["FDP", "c"], 
         Toolbox`Private`wrap[metabolite]["FDP", "c"]}, 
       "BoundInhibitors" -> {}, "CatalyticSites" -> Infinity, 
       "ActivationSites" -> 4, "InhibitionSites" -> 4}] -> 
     0.0013819455242780278, enzyme[{"ID" -> "PK", "Compartment" -> "c", 
       "BoundCatalytic" -> {Toolbox`Private`wrap[metabolite]["ADP", "c"]}, 
       "BoundActivators" -> {Toolbox`Private`wrap[metabolite]["FDP", "c"], 
         Toolbox`Private`wrap[metabolite]["FDP", "c"], 
         Toolbox`Private`wrap[metabolite]["FDP", "c"]}, 
       "BoundInhibitors" -> {}, "CatalyticSites" -> Infinity, 
       "ActivationSites" -> 4, "InhibitionSites" -> 4}] -> 
     0.001702180740593248, enzyme[{"ID" -> "PK", "Compartment" -> "c", 
       "BoundCatalytic" -> {Toolbox`Private`wrap[metabolite]["ADP", "c"]}, 
       "BoundActivators" -> {Toolbox`Private`wrap[metabolite]["FDP", "c"], 
         Toolbox`Private`wrap[metabolite]["FDP", "c"], 
         Toolbox`Private`wrap[metabolite]["FDP", "c"], 
         Toolbox`Private`wrap[metabolite]["FDP", "c"]}, 
       "BoundInhibitors" -> {}, "CatalyticSites" -> Infinity, 
       "ActivationSites" -> 4, "InhibitionSites" -> 4}] -> 
     0.000786233761410462, enzyme[{"ID" -> "PK", "Compartment" -> "c", 
       "BoundCatalytic" -> {Toolbox`Private`wrap[metabolite]["PEP", "c"]}, 
       "BoundActivators" -> {}, "BoundInhibitors" -> {}, 
       "CatalyticSites" -> Infinity, "ActivationSites" -> 4, 
       "InhibitionSites" -> 4}] -> 0.00001032128565007243, 
    enzyme[{"ID" -> "PK", "Compartment" -> "c", "BoundCatalytic" -> 
        {Toolbox`Private`wrap[metabolite]["PEP", "c"]}, 
       "BoundActivators" -> {Toolbox`Private`wrap[metabolite]["FDP", "c"]}, 
       "BoundInhibitors" -> {}, "CatalyticSites" -> Infinity, 
       "ActivationSites" -> 4, "InhibitionSites" -> 4}] -> 
     0.00007627808770925264, enzyme[{"ID" -> "PK", "Compartment" -> "c", 
       "BoundCatalytic" -> {Toolbox`Private`wrap[metabolite]["PEP", "c"]}, 
       "BoundActivators" -> {Toolbox`Private`wrap[metabolite]["FDP", "c"], 
         Toolbox`Private`wrap[metabolite]["FDP", "c"]}, 
       "BoundInhibitors" -> {}, "CatalyticSites" -> Infinity, 
       "ActivationSites" -> 4, "InhibitionSites" -> 4}] -> 
     0.00021139614513065555, enzyme[{"ID" -> "PK", "Compartment" -> "c", 
       "BoundCatalytic" -> {Toolbox`Private`wrap[metabolite]["PEP", "c"]}, 
       "BoundActivators" -> {Toolbox`Private`wrap[metabolite]["FDP", "c"], 
         Toolbox`Private`wrap[metabolite]["FDP", "c"], 
         Toolbox`Private`wrap[metabolite]["FDP", "c"]}, 
       "BoundInhibitors" -> {}, "CatalyticSites" -> Infinity, 
       "ActivationSites" -> 4, "InhibitionSites" -> 4}] -> 
     0.0002603825118685818, enzyme[{"ID" -> "PK", "Compartment" -> "c", 
       "BoundCatalytic" -> {Toolbox`Private`wrap[metabolite]["PEP", "c"]}, 
       "BoundActivators" -> {Toolbox`Private`wrap[metabolite]["FDP", "c"], 
         Toolbox`Private`wrap[metabolite]["FDP", "c"], 
         Toolbox`Private`wrap[metabolite]["FDP", "c"], 
         Toolbox`Private`wrap[metabolite]["FDP", "c"]}, 
       "BoundInhibitors" -> {}, "CatalyticSites" -> Infinity, 
       "ActivationSites" -> 4, "InhibitionSites" -> 4}] -> 
     0.00012027014336949275, enzyme[{"ID" -> "PK", "Compartment" -> "c", 
       "BoundCatalytic" -> {Toolbox`Private`wrap[metabolite]["ADP", "c"], 
         Toolbox`Private`wrap[metabolite]["PEP", "c"]}, 
       "BoundActivators" -> {}, "BoundInhibitors" -> {}, 
       "CatalyticSites" -> Infinity, "ActivationSites" -> 4, 
       "InhibitionSites" -> 4}] -> 5.6598524079356974*^-6, 
    enzyme[{"ID" -> "PK", "Compartment" -> "c", "BoundCatalytic" -> 
        {Toolbox`Private`wrap[metabolite]["ADP", "c"], 
         Toolbox`Private`wrap[metabolite]["PEP", "c"]}, 
       "BoundActivators" -> {Toolbox`Private`wrap[metabolite]["FDP", "c"]}, 
       "BoundInhibitors" -> {}, "CatalyticSites" -> Infinity, 
       "ActivationSites" -> 4, "InhibitionSites" -> 4}] -> 
     0.00004182838582622837, enzyme[{"ID" -> "PK", "Compartment" -> "c", 
       "BoundCatalytic" -> {Toolbox`Private`wrap[metabolite]["ADP", "c"], 
         Toolbox`Private`wrap[metabolite]["PEP", "c"]}, 
       "BoundActivators" -> {Toolbox`Private`wrap[metabolite]["FDP", "c"], 
         Toolbox`Private`wrap[metabolite]["FDP", "c"]}, 
       "BoundInhibitors" -> {}, "CatalyticSites" -> Infinity, 
       "ActivationSites" -> 4, "InhibitionSites" -> 4}] -> 
     0.00011592266909478169, enzyme[{"ID" -> "PK", "Compartment" -> "c", 
       "BoundCatalytic" -> {Toolbox`Private`wrap[metabolite]["ADP", "c"], 
         Toolbox`Private`wrap[metabolite]["PEP", "c"]}, 
       "BoundActivators" -> {Toolbox`Private`wrap[metabolite]["FDP", "c"], 
         Toolbox`Private`wrap[metabolite]["FDP", "c"], 
         Toolbox`Private`wrap[metabolite]["FDP", "c"]}, 
       "BoundInhibitors" -> {}, "CatalyticSites" -> Infinity, 
       "ActivationSites" -> 4, "InhibitionSites" -> 4}] -> 
     0.00014278517587325913, enzyme[{"ID" -> "PK", "Compartment" -> "c", 
       "BoundCatalytic" -> {Toolbox`Private`wrap[metabolite]["ADP", "c"], 
         Toolbox`Private`wrap[metabolite]["PEP", "c"]}, 
       "BoundActivators" -> {Toolbox`Private`wrap[metabolite]["FDP", "c"], 
         Toolbox`Private`wrap[metabolite]["FDP", "c"], 
         Toolbox`Private`wrap[metabolite]["FDP", "c"], 
         Toolbox`Private`wrap[metabolite]["FDP", "c"]}, 
       "BoundInhibitors" -> {}, "CatalyticSites" -> Infinity, 
       "ActivationSites" -> 4, "InhibitionSites" -> 4}] -> 
     0.00006595217724139029, enzyme[{"ID" -> "PK_T", "Compartment" -> "c", 
       "BoundCatalytic" -> {}, "BoundActivators" -> {}, 
       "BoundInhibitors" -> {}, "CatalyticSites" -> Infinity, 
       "ActivationSites" -> 4, "InhibitionSites" -> 4}] -> 
     0.0023343886555231147, enzyme[{"ID" -> "PK_T", "Compartment" -> "c", 
       "BoundCatalytic" -> {}, "BoundActivators" -> {}, 
       "BoundInhibitors" -> {Toolbox`Private`wrap[metabolite]["ATP", "c"]}, 
       "CatalyticSites" -> Infinity, "ActivationSites" -> 4, 
       "InhibitionSites" -> 4}] -> 0.0035517718755090568, 
    enzyme[{"ID" -> "PK_T", "Compartment" -> "c", "BoundCatalytic" -> {}, 
       "BoundActivators" -> {}, "BoundInhibitors" -> 
        {Toolbox`Private`wrap[metabolite]["ATP", "c"], 
         Toolbox`Private`wrap[metabolite]["ATP", "c"]}, 
       "CatalyticSites" -> Infinity, "ActivationSites" -> 4, 
       "InhibitionSites" -> 4}] -> 0.002026507576053708, 
    enzyme[{"ID" -> "PK_T", "Compartment" -> "c", "BoundCatalytic" -> {}, 
       "BoundActivators" -> {}, "BoundInhibitors" -> 
        {Toolbox`Private`wrap[metabolite]["ATP", "c"], 
         Toolbox`Private`wrap[metabolite]["ATP", "c"], 
         Toolbox`Private`wrap[metabolite]["ATP", "c"]}, 
       "CatalyticSites" -> Infinity, "ActivationSites" -> 4, 
       "InhibitionSites" -> 4}] -> 0.0005138884790459664, 
    enzyme[{"ID" -> "PK_T", "Compartment" -> "c", "BoundCatalytic" -> {}, 
       "BoundActivators" -> {}, "BoundInhibitors" -> 
        {Toolbox`Private`wrap[metabolite]["ATP", "c"], 
         Toolbox`Private`wrap[metabolite]["ATP", "c"], 
         Toolbox`Private`wrap[metabolite]["ATP", "c"], 
         Toolbox`Private`wrap[metabolite]["ATP", "c"]}, 
       "CatalyticSites" -> Infinity, "ActivationSites" -> 4, 
       "InhibitionSites" -> 4}] -> 0.00004886757617206246, 
    metabolite["ADP", "c"] -> 0.2603417441098995, metabolite["AMP", "c"] -> 
     0.08672812499999359, metabolite["ATP", "c"] -> 1.2894710815921886, 
    metabolite["DHAP", "c"] -> 0.13012073890658118, 
    metabolite["DPG23", "c"] -> 3.0559988795689264, 
    metabolite["F6P", "c"] -> 0.024563637398977975, 
    metabolite["FDP", "c"] -> 0.009237958609923434, 
    metabolite["G6P", "c"] -> 0.060218627802385294, 
    metabolite["GAP", "c"] -> 0.00557261365180464, 
    metabolite["GLU", "c"] -> 1.047598631243899, metabolite["H", "c"] -> 
     0.00010565773619733905, metabolite["H2O", "c"] -> 1., 
    metabolite["LAC", "c"] -> 1.3599818196666158, metabolite["NAD", "c"] -> 
     0.07670357478018829, metabolite["NADH", "c"] -> 0.030113680700871746, 
    metabolite["O2", "c"] -> 0.0200788, metabolite["PEP", "c"] -> 
     0.018936449981425726, metabolite["PG13", "c"] -> 0.00024087957507962647, 
    metabolite["PG2", "c"] -> 0.012442505489041177, 
    metabolite["PG3", "c"] -> 0.08506903732547999, 
    metabolite["PHOS", "c"] -> 2.499999999999992, metabolite["PYR", "c"] -> 
     0.060301136807008715, species["DHB", "c"] -> 0.04555776911981393, 
    species["HB", "c"] -> 0.05963060971572113, 
    v["ALD"] -> 1.1200000000000052, v["AMP"] -> 0.013999999999998968, 
    v["AMPIN"] -> 0.014, v["APK"] -> 0., v["ATP"] -> 1.8052595142290642, 
    v["DPGASE"] -> 0.4347404857709343, v["DPGM"] -> 0.4347404857709344, 
    v["ENO"] -> 2.24, v["GAPDH"] -> 2.2400000000005895, v["GLUIN"] -> 1.12, 
    v["H"] -> 1.568203619733905, v["H2O"] -> 0., v["HBDPG"] -> 0., 
    v["HBO1"] -> 0., v["HBO2"] -> 0., v["HBO3"] -> 0., v["HBO4"] -> 0., 
    v["HEX1"] -> -4.2351647362715017*^-16, v["HEX2"] -> 0., 
    v["HEX3"] -> 0.6895284625848596, v["HEX4"] -> 0.43047153741511507, 
    v["HEX5"] -> 0., v["HEX6"] -> 0.6895284625848596, 
    v["HEX7"] -> 0.4304715374151405, v["HEX8"] -> 1.12, 
    v["LAC"] -> 2.015898190133048, v["LDH"] -> 2.0158981901335435, 
    v["NADH"] -> 0.22410180986695255, v["O2"] -> 0., 
    v["PFK"] -> 1.1199999999999999, v["PGI"] -> 1.1199999999999748, 
    v["PGK"] -> 1.8052595142290595, v["PGLM"] -> 2.2399999999999327, 
    v["PK_L"] -> 0., v["PK_R01"] -> 0.017165864939259024, 
    v["PK_R02"] -> 0.01690138927458993, v["PK_R03"] -> 0.017165864939255638, 
    v["PK_R04"] -> 0.016901389274597556, v["PK_R05"] -> 0.03406725421385523, 
    v["PK_R10"] -> 0., v["PK_R11"] -> 0.12686203984990824, 
    v["PK_R12"] -> 0.12490746765484069, v["PK_R13"] -> 0.12686203984990824, 
    v["PK_R14"] -> 0.1249074676551524, v["PK_R15"] -> 0.2517695075050675, 
    v["PK_R20"] -> -3.3881317890172014*^-15, v["PK_R21"] -> 
     0.3515838819912289, v["PK_R22"] -> 0.3461670048804377, 
    v["PK_R23"] -> 0.3515838819911747, v["PK_R24"] -> 0.3461670048805868, 
    v["PK_R25"] -> 0.6977508868717861, v["PK_R30"] -> 6.776263578034403*^-15, 
    v["PK_R31"] -> 0.4330556466334201, v["PK_R32"] -> 0.4263835284273182, 
    v["PK_R33"] -> 0.43305564663350143, v["PK_R34"] -> 0.42638352842775185, 
    v["PK_R35"] -> 0.8594391750611904, v["PK_R40"] -> 6.776263578034403*^-15, 
    v["PK_R41"] -> 0.20002750696967508, v["PK_R42"] -> 0.19694566937792507, 
    v["PK_R43"] -> 0.20002750696966154, v["PK_R44"] -> 0.1969456693784333, 
    v["PK_R45"] -> 0.39697317634810075, v["PK_T1"] -> 0., 
    v["PK_T2"] -> -1.734723475976807*^-12, v["PK_T3"] -> 
     8.673617379884035*^-13, v["PK_T4"] -> 1.0842021724855044*^-13, 
    v["PYR"] -> 0.22410180986695044, v["TPI"] -> 1.1199999999999997, 
    v["vP"] -> -1.8385293287792595*^-15}}]
