# Supplementary material for: Network-level allosteric effects are elucidated by detailing how ligand-binding events modulate utilization of catalytic potentials
Source: PLoS Comput Biol. 2018 Aug 7;14(8):e1006356. doi: 10.1371/journal.pcbi.1006356 (PMC6097697; doi:10.1371/journal.pcbi.1006356)
Supplement: S2 Data — (ZIP) [file pcbi.1006356.s003.zip › Personalized Models/Personalized_GlycHbPFK_ind_4.m]

(* ::Package:: *)

(* Created with the Wolfram Language for Students - Personal Use Only : www.wolfram.com *)
MASSmodel[{"Annotations" -> {}, "Events" -> {}, 
  "Notes" -> "Network-level allosteric effects are elucidated by detailing how ligand-binding alters the catalytic potential", "Synonyms" -> {}, 
  "Stoichiometry" -> SparseArray[Automatic, {48, 53}, 0, 
    {1, {{0, 2, 4, 6, 7, 11, 15, 19, 23, 26, 28, 30, 32, 34, 36, 38, 40, 42, 
      44, 46, 48, 50, 52, 54, 57, 60, 62, 65, 75, 82, 96, 98, 104, 110, 113, 
      115, 117, 130, 134, 136, 139, 144, 146, 150, 153, 154, 155, 158, 160}, 
      {{14}, {15}, {15}, {16}, {16}, {17}, {17}, {23}, {33}, {38}, {46}, 
      {25}, {35}, {38}, {39}, {26}, {36}, {39}, {40}, {27}, {37}, {40}, {41}, 
      {24}, {34}, {41}, {23}, {28}, {25}, {30}, {26}, {31}, {27}, {32}, {24}, 
      {29}, {28}, {33}, {30}, {35}, {31}, {36}, {32}, {37}, {29}, {34}, {42}, 
      {46}, {42}, {43}, {43}, {44}, {44}, {45}, {6}, {9}, {48}, {5}, {6}, 
      {13}, {7}, {49}, {5}, {48}, {49}, {1}, {4}, {18}, {33}, {34}, {35}, 
      {36}, {37}, {48}, {51}, {1}, {2}, {3}, {38}, {39}, {40}, {41}, {1}, 
      {4}, {18}, {23}, {24}, {25}, {26}, {27}, {42}, {43}, {44}, {45}, {48}, 
      {51}, {8}, {53}, {28}, {29}, {30}, {31}, {32}, {47}, {8}, {33}, {34}, 
      {35}, {36}, {37}, {8}, {9}, {53}, {18}, {47}, {10}, {18}, {4}, {6}, 
      {9}, {11}, {18}, {20}, {21}, {33}, {34}, {35}, {36}, {37}, {51}, {4}, 
      {5}, {7}, {12}, {19}, {20}, {9}, {20}, {21}, {14}, {15}, {16}, {17}, 
      {22}, {7}, {51}, {4}, {5}, {9}, {50}, {20}, {51}, {52}, {13}, {45}, 
      {9}, {20}, {21}, {13}, {14}}}, {1, -1, 1, -1, 1, -1, 1, -1, 1, -1, -1, 
     -1, 1, 1, -1, -1, 1, 1, -1, -1, 1, 1, -1, -1, 1, 1, 1, -1, 1, -1, 1, -1, 
     1, -1, 1, -1, 1, -1, 1, -1, 1, -1, 1, -1, 1, -1, -1, 1, 1, -1, 1, -1, 1, 
     -1, -1, 1, -1, -1, 1, -1, -1, 1, 1, 1, -1, -2, 1, 1, 1, 1, 1, 1, 1, -1, 
     -1, 1, -1, 1, -1, -1, -1, -1, 1, -1, -1, -1, -1, -1, -1, -1, -1, -1, -1, 
     -1, 1, 1, 1, -1, -1, -1, -1, -1, -1, 1, -1, 1, 1, 1, 1, 1, 1, -1, 1, 1, 
     -1, 1, -1, 1, 1, 1, -1, 1, -1, 1, 1, 1, 1, 1, 1, -1, -1, -1, 1, -1, -1, 
     1, -1, 1, 1, -1, -1, -1, -1, -1, 1, -1, 1, 1, -1, -1, -1, 1, -1, 1, 1, 
     1, -1, -1, -1, -1}}], "Fluxes" -> {v["ADK1"], v["AMP"], v["AMPIN"], 
    v["ATP"], v["DPGASE"], v["DPGM"], v["ENO"], v["FBA"], v["GAPD"], 
    v["GLCt1r"], v["H"], v["H2O"], v["HBDPG"], v["HBO1"], v["HBO2"], 
    v["HBO3"], v["HBO4"], v["HEX1"], v["LAC"], v["LDH_L"], v["NADH"], 
    v["O2"], v["PFK1"], v["PFK1$10"], v["PFK1$3"], v["PFK1$7"], v["PFK1$8"], 
    v["PFK2"], v["PFK2$10"], v["PFK2$3"], v["PFK2$7"], v["PFK2$8"], 
    v["PFK3"], v["PFK3$10"], v["PFK3$3"], v["PFK3$7"], v["PFK3$8"], 
    v["PFK_Activation_amp$11"], v["PFK_Activation_amp$12"], 
    v["PFK_Activation_amp$14"], v["PFK_Activation_amp$15"], 
    v["PFK_Inhibition_atp$16"], v["PFK_Inhibition_atp$17"], 
    v["PFK_Inhibition_atp$18"], v["PFK_Inhibition_atp$21"], 
    v["PFK_TransitionStep"], v["PGI"], v["PGK"], v["PGM"], v["PIt"], 
    v["PYK"], v["PYR"], v["TPI"]}, "Species" -> 
   {complex[species["HB", "c"], metabolite["O2", "c"]], 
    complex[species["HB", "c"], metabolite["O2", "c"], 
     metabolite["O2", "c"]], complex[species["HB", "c"], 
     metabolite["O2", "c"], metabolite["O2", "c"], metabolite["O2", "c"]], 
    complex[species["HB", "c"], metabolite["O2", "c"], metabolite["O2", "c"], 
     metabolite["O2", "c"], metabolite["O2", "c"]], 
    enzyme[{"ID" -> "PFK", "Compartment" -> "c", "BoundCatalytic" -> {}, 
      "BoundActivators" -> {}, "BoundInhibitors" -> {}, 
      "CatalyticSites" -> Infinity, "ActivationSites" -> 4, 
      "InhibitionSites" -> 4}], enzyme[{"ID" -> "PFK", "Compartment" -> "c", 
      "BoundCatalytic" -> {}, "BoundActivators" -> 
       {Toolbox`Private`wrap[metabolite]["amp", "c"]}, 
      "BoundInhibitors" -> {}, "CatalyticSites" -> Infinity, 
      "ActivationSites" -> 4, "InhibitionSites" -> 4}], 
    enzyme[{"ID" -> "PFK", "Compartment" -> "c", "BoundCatalytic" -> {}, 
      "BoundActivators" -> {Toolbox`Private`wrap[metabolite]["amp", "c"], 
        Toolbox`Private`wrap[metabolite]["amp", "c"]}, 
      "BoundInhibitors" -> {}, "CatalyticSites" -> Infinity, 
      "ActivationSites" -> 4, "InhibitionSites" -> 4}], 
    enzyme[{"ID" -> "PFK", "Compartment" -> "c", "BoundCatalytic" -> {}, 
      "BoundActivators" -> {Toolbox`Private`wrap[metabolite]["amp", "c"], 
        Toolbox`Private`wrap[metabolite]["amp", "c"], 
        Toolbox`Private`wrap[metabolite]["amp", "c"]}, 
      "BoundInhibitors" -> {}, "CatalyticSites" -> Infinity, 
      "ActivationSites" -> 4, "InhibitionSites" -> 4}], 
    enzyme[{"ID" -> "PFK", "Compartment" -> "c", "BoundCatalytic" -> {}, 
      "BoundActivators" -> {Toolbox`Private`wrap[metabolite]["amp", "c"], 
        Toolbox`Private`wrap[metabolite]["amp", "c"], 
        Toolbox`Private`wrap[metabolite]["amp", "c"], 
        Toolbox`Private`wrap[metabolite]["amp", "c"]}, 
      "BoundInhibitors" -> {}, "CatalyticSites" -> Infinity, 
      "ActivationSites" -> 4, "InhibitionSites" -> 4}], 
    enzyme[{"ID" -> "PFK", "Compartment" -> "c", "BoundCatalytic" -> 
       {Toolbox`Private`wrap[metabolite]["atp", "c"]}, 
      "BoundActivators" -> {}, "BoundInhibitors" -> {}, 
      "CatalyticSites" -> Infinity, "ActivationSites" -> 4, 
      "InhibitionSites" -> 4}], enzyme[{"ID" -> "PFK", "Compartment" -> "c", 
      "BoundCatalytic" -> {Toolbox`Private`wrap[metabolite]["atp", "c"]}, 
      "BoundActivators" -> {Toolbox`Private`wrap[metabolite]["amp", "c"]}, 
      "BoundInhibitors" -> {}, "CatalyticSites" -> Infinity, 
      "ActivationSites" -> 4, "InhibitionSites" -> 4}], 
    enzyme[{"ID" -> "PFK", "Compartment" -> "c", "BoundCatalytic" -> 
       {Toolbox`Private`wrap[metabolite]["atp", "c"]}, 
      "BoundActivators" -> {Toolbox`Private`wrap[metabolite]["amp", "c"], 
        Toolbox`Private`wrap[metabolite]["amp", "c"]}, 
      "BoundInhibitors" -> {}, "CatalyticSites" -> Infinity, 
      "ActivationSites" -> 4, "InhibitionSites" -> 4}], 
    enzyme[{"ID" -> "PFK", "Compartment" -> "c", "BoundCatalytic" -> 
       {Toolbox`Private`wrap[metabolite]["atp", "c"]}, 
      "BoundActivators" -> {Toolbox`Private`wrap[metabolite]["amp", "c"], 
        Toolbox`Private`wrap[metabolite]["amp", "c"], 
        Toolbox`Private`wrap[metabolite]["amp", "c"]}, 
      "BoundInhibitors" -> {}, "CatalyticSites" -> Infinity, 
      "ActivationSites" -> 4, "InhibitionSites" -> 4}], 
    enzyme[{"ID" -> "PFK", "Compartment" -> "c", "BoundCatalytic" -> 
       {Toolbox`Private`wrap[metabolite]["atp", "c"]}, 
      "BoundActivators" -> {Toolbox`Private`wrap[metabolite]["amp", "c"], 
        Toolbox`Private`wrap[metabolite]["amp", "c"], 
        Toolbox`Private`wrap[metabolite]["amp", "c"], 
        Toolbox`Private`wrap[metabolite]["amp", "c"]}, 
      "BoundInhibitors" -> {}, "CatalyticSites" -> Infinity, 
      "ActivationSites" -> 4, "InhibitionSites" -> 4}], 
    enzyme[{"ID" -> "PFK", "Compartment" -> "c", "BoundCatalytic" -> 
       {Toolbox`Private`wrap[metabolite]["atp", "c"], 
        Toolbox`Private`wrap[metabolite]["f6p", "c"]}, 
      "BoundActivators" -> {}, "BoundInhibitors" -> {}, 
      "CatalyticSites" -> Infinity, "ActivationSites" -> 4, 
      "InhibitionSites" -> 4}], enzyme[{"ID" -> "PFK", "Compartment" -> "c", 
      "BoundCatalytic" -> {Toolbox`Private`wrap[metabolite]["atp", "c"], 
        Toolbox`Private`wrap[metabolite]["f6p", "c"]}, 
      "BoundActivators" -> {Toolbox`Private`wrap[metabolite]["amp", "c"]}, 
      "BoundInhibitors" -> {}, "CatalyticSites" -> Infinity, 
      "ActivationSites" -> 4, "InhibitionSites" -> 4}], 
    enzyme[{"ID" -> "PFK", "Compartment" -> "c", "BoundCatalytic" -> 
       {Toolbox`Private`wrap[metabolite]["atp", "c"], 
        Toolbox`Private`wrap[metabolite]["f6p", "c"]}, 
      "BoundActivators" -> {Toolbox`Private`wrap[metabolite]["amp", "c"], 
        Toolbox`Private`wrap[metabolite]["amp", "c"]}, 
      "BoundInhibitors" -> {}, "CatalyticSites" -> Infinity, 
      "ActivationSites" -> 4, "InhibitionSites" -> 4}], 
    enzyme[{"ID" -> "PFK", "Compartment" -> "c", "BoundCatalytic" -> 
       {Toolbox`Private`wrap[metabolite]["atp", "c"], 
        Toolbox`Private`wrap[metabolite]["f6p", "c"]}, 
      "BoundActivators" -> {Toolbox`Private`wrap[metabolite]["amp", "c"], 
        Toolbox`Private`wrap[metabolite]["amp", "c"], 
        Toolbox`Private`wrap[metabolite]["amp", "c"]}, 
      "BoundInhibitors" -> {}, "CatalyticSites" -> Infinity, 
      "ActivationSites" -> 4, "InhibitionSites" -> 4}], 
    enzyme[{"ID" -> "PFK", "Compartment" -> "c", "BoundCatalytic" -> 
       {Toolbox`Private`wrap[metabolite]["atp", "c"], 
        Toolbox`Private`wrap[metabolite]["f6p", "c"]}, 
      "BoundActivators" -> {Toolbox`Private`wrap[metabolite]["amp", "c"], 
        Toolbox`Private`wrap[metabolite]["amp", "c"], 
        Toolbox`Private`wrap[metabolite]["amp", "c"], 
        Toolbox`Private`wrap[metabolite]["amp", "c"]}, 
      "BoundInhibitors" -> {}, "CatalyticSites" -> Infinity, 
      "ActivationSites" -> 4, "InhibitionSites" -> 4}], 
    enzyme[{"ID" -> "PFK_T", "Compartment" -> "c", "BoundCatalytic" -> {}, 
      "BoundActivators" -> {}, "BoundInhibitors" -> {}, 
      "CatalyticSites" -> Infinity, "ActivationSites" -> 4, 
      "InhibitionSites" -> 4}], enzyme[{"ID" -> "PFK_T", 
      "Compartment" -> "c", "BoundCatalytic" -> {}, "BoundActivators" -> {}, 
      "BoundInhibitors" -> {Toolbox`Private`wrap[metabolite]["atp", "c"]}, 
      "CatalyticSites" -> Infinity, "ActivationSites" -> 4, 
      "InhibitionSites" -> 4}], enzyme[{"ID" -> "PFK_T", 
      "Compartment" -> "c", "BoundCatalytic" -> {}, "BoundActivators" -> {}, 
      "BoundInhibitors" -> {Toolbox`Private`wrap[metabolite]["atp", "c"], 
        Toolbox`Private`wrap[metabolite]["atp", "c"]}, 
      "CatalyticSites" -> Infinity, "ActivationSites" -> 4, 
      "InhibitionSites" -> 4}], enzyme[{"ID" -> "PFK_T", 
      "Compartment" -> "c", "BoundCatalytic" -> {}, "BoundActivators" -> {}, 
      "BoundInhibitors" -> {Toolbox`Private`wrap[metabolite]["atp", "c"], 
        Toolbox`Private`wrap[metabolite]["atp", "c"], 
        Toolbox`Private`wrap[metabolite]["atp", "c"]}, 
      "CatalyticSites" -> Infinity, "ActivationSites" -> 4, 
      "InhibitionSites" -> 4}], metabolite["13dpg", "c"], 
    metabolite["23dpg", "c"], metabolite["2pg", "c"], metabolite["3pg", "c"], 
    metabolite["adp", "c"], metabolite["amp", "c"], metabolite["atp", "c"], 
    metabolite["dhap", "c"], metabolite["f6p", "c"], metabolite["fdp", "c"], 
    metabolite["g3p", "c"], metabolite["g6p", "c"], metabolite["glc-D", "c"], 
    metabolite["h", "c"], metabolite["h2o", "c"], metabolite["lac-L", "c"], 
    metabolite["nad", "c"], metabolite["O2", "c"], metabolite["pep", "c"], 
    metabolite["pi", "c"], metabolite["pyr", "c"], species["DHB", "c"], 
    enzyme[{"ID" -> "PFK_T", "Compartment" -> "c", "BoundCatalytic" -> {}, 
      "BoundActivators" -> {}, "BoundInhibitors" -> 
       {Toolbox`Private`wrap[metabolite]["atp", "c"], 
        Toolbox`Private`wrap[metabolite]["atp", "c"], 
        Toolbox`Private`wrap[metabolite]["atp", "c"], 
        Toolbox`Private`wrap[metabolite]["atp", "c"]}, 
      "CatalyticSites" -> Infinity, "ActivationSites" -> 4, 
      "InhibitionSites" -> 4}], metabolite["nadh", "c"], species["HB", "c"]}, 
  "ReversibleColumnIndices" -> {1, 2, 3, 4, 5, 6, 7, 8, 9, 10, 11, 12, 13, 
    14, 15, 16, 17, 18, 19, 20, 21, 22, 23, 24, 25, 26, 27, 28, 29, 30, 31, 
    32, 38, 39, 40, 41, 42, 43, 44, 45, 46, 47, 48, 49, 50, 51, 52, 53}, 
  "Ignore" -> {metabolite["h", "c"], metabolite["h2o", "c"]}, 
  "ID" -> "Glycolysis \[Union] MASSmodel$1093 \[Union] MASSmodel$22", 
  "Name" -> "MASSmodel$774 \[Union] Hemoglobin \[Union] MASSmodel$22", 
  "InitialConditions" -> {v["HEX1"] -> Unit[1.12, "Millimole"/("Hour"*"Liter")], 
    v["PGI"] -> Unit[1.12, "Millimole"/("Hour"*"Liter")], 
    v["TPI"] -> Unit[1.120000000000001, "Millimole"/("Hour"*"Liter")], 
    v["FBA"] -> Unit[1.12, "Millimole"/("Hour"*"Liter")], 
    v["GAPD"] -> Unit[2.24, "Millimole"/("Hour"*"Liter")], 
    v["PGM"] -> Unit[2.24, "Millimole"/("Hour"*"Liter")], 
    v["ENO"] -> Unit[2.24, "Millimole"/("Hour"*"Liter")], 
    v["PYK"] -> Unit[2.24, "Millimole"/("Hour"*"Liter")], 
    v["LDH_L"] -> Unit[2.0160000000000005, "Millimole"/("Hour"*"Liter")], 
    v["AMP"] -> Unit[0.014, "Millimole"/("Hour"*"Liter")], 
    v["ADK1"] -> Unit[-1.3877787807814457*^-12, "Millimole"/("Hour"*"Liter")], 
    v["PYR"] -> Unit[0.22400000000000003, "Millimole"/("Hour"*"Liter")], 
    v["LAC"] -> Unit[2.016, "Millimole"/("Hour"*"Liter")], 
    v["ATP"] -> Unit[2.24, "Millimole"/("Hour"*"Liter")], 
    v["NADH"] -> Unit[0.224, "Millimole"/("Hour"*"Liter")], 
    v["GLCt1r"] -> Unit[1.12, "Millimole"/("Hour"*"Liter")], 
    v["AMPIN"] -> Unit[0.014, "Millimole"/("Hour"*"Liter")], 
    v["H"] -> Unit[2.6880000000000006, "Millimole"/("Hour"*"Liter")], 
    v["H2O"] -> Unit[0., "Millimole"/("Hour"*"Liter")], 
    v["PIt"] -> Unit[0., "Millimole"/("Hour"*"Liter")], 
    v["PGK"] -> Unit[1.799, "Millimole"/("Hour"*"Liter")], 
    complex[species["HB", "c"], metabolite["O2", "c"]] -> 
     Unit[0.05029538973058249, "Millimole"/"Liter"], 
    complex[species["HB", "c"], metabolite["O2", "c"], 
      metabolite["O2", "c"]] -> Unit[0.07393422290395626, 
      "Millimole"/"Liter"], complex[species["HB", "c"], 
      metabolite["O2", "c"], metabolite["O2", "c"], metabolite["O2", "c"]] -> 
     Unit[0.26394517576712384, "Millimole"/"Liter"], 
    complex[species["HB", "c"], metabolite["O2", "c"], metabolite["O2", "c"], 
      metabolite["O2", "c"], metabolite["O2", "c"]] -> 
     Unit[6.836180052368507, "Millimole"/"Liter"], 
    metabolite["13dpg", "c"] -> Unit[0.00008303882330155242, 
      "Millimole"/"Liter"], metabolite["23dpg", "c"] -> 
     Unit[1.0534996621709407, "Millimole"/"Liter"], 
    metabolite["2pg", "c"] -> Unit[0.008885976082611418, 
      "Millimole"/"Liter"], metabolite["3pg", "c"] -> 
     Unit[0.0630911095731421, "Millimole"/"Liter"], 
    metabolite["adp", "c"] -> Unit[0.6331899269762647, "Millimole"/"Liter"], 
    metabolite["amp", "c"] -> Unit[0.09391490542907896, "Millimole"/"Liter"], 
    metabolite["atp", "c"] -> Unit[1.8454110097726195, "Millimole"/"Liter"], 
    metabolite["dhap", "c"] -> Unit[0.19334171762668492, 
      "Millimole"/"Liter"], metabolite["f6p", "c"] -> 
     Unit[0.019598505536400735, "Millimole"/"Liter"], 
    metabolite["fdp", "c"] -> Unit[0.020848964157999743, 
      "Millimole"/"Liter"], metabolite["g3p", "c"] -> 
     Unit[0.008797057991344443, "Millimole"/"Liter"], 
    metabolite["g6p", "c"] -> Unit[0.05333171024651823, "Millimole"/"Liter"], 
    metabolite["glc-D", "c"] -> Unit[6.867543536880015, "Millimole"/"Liter"], 
    metabolite["h", "c"] -> Unit[0.00008997573444801939, 
      "Millimole"/"Liter"], metabolite["h2o", "c"] -> 
     Unit[1., "Millimole"/"Liter"], metabolite["lac-L", "c"] -> 
     Unit[1.2288487599585103, "Millimole"/"Liter"], 
    metabolite["nad", "c"] -> Unit[0.06746296360847599, "Millimole"/"Liter"], 
    metabolite["nadh", "c"] -> Unit[0.02942674783979232, 
      "Millimole"/"Liter"], metabolite["O2", "c"] -> 
     Unit[0.0200788, "Millimole"/"Liter"], metabolite["pep", "c"] -> 
     Unit[0.008466153178619618, "Millimole"/"Liter"], 
    metabolite["pi", "c"] -> Unit[2.5, "Millimole"/"Liter"], 
    metabolite["pyr", "c"] -> Unit[0.07091637496540543, "Millimole"/"Liter"], 
    species["DHB", "c"] -> Unit[0.015769695264858472, "Millimole"/"Liter"], 
    species["HB", "c"] -> Unit[0.05987546396497916, "Millimole"/"Liter"], 
    enzyme[{"ID" -> "PFK", "Compartment" -> "c", "BoundCatalytic" -> {}, 
       "BoundActivators" -> {}, "BoundInhibitors" -> {}, 
       "CatalyticSites" -> Infinity, "ActivationSites" -> 4, 
       "InhibitionSites" -> 4}] -> 8.716112966838008*^-8, 
    enzyme[{"ID" -> "PFK", "Compartment" -> "c", "BoundCatalytic" -> {}, 
       "BoundActivators" -> {Toolbox`Private`wrap[metabolite]["amp", "c"]}, 
       "BoundInhibitors" -> {}, "CatalyticSites" -> Infinity, 
       "ActivationSites" -> 4, "InhibitionSites" -> 4}] -> 
     9.922096060481944*^-7, enzyme[{"ID" -> "PFK", "Compartment" -> "c", 
       "BoundCatalytic" -> {}, "BoundActivators" -> 
        {Toolbox`Private`wrap[metabolite]["amp", "c"], 
         Toolbox`Private`wrap[metabolite]["amp", "c"]}, 
       "BoundInhibitors" -> {}, "CatalyticSites" -> Infinity, 
       "ActivationSites" -> 4, "InhibitionSites" -> 4}] -> 
     4.235603241719993*^-6, enzyme[{"ID" -> "PFK", "Compartment" -> "c", 
       "BoundCatalytic" -> {}, "BoundActivators" -> 
        {Toolbox`Private`wrap[metabolite]["amp", "c"], 
         Toolbox`Private`wrap[metabolite]["amp", "c"], 
         Toolbox`Private`wrap[metabolite]["amp", "c"]}, 
       "BoundInhibitors" -> {}, "CatalyticSites" -> Infinity, 
       "ActivationSites" -> 4, "InhibitionSites" -> 4}] -> 
     8.036086421843098*^-6, enzyme[{"ID" -> "PFK", "Compartment" -> "c", 
       "BoundCatalytic" -> {}, "BoundActivators" -> 
        {Toolbox`Private`wrap[metabolite]["amp", "c"], 
         Toolbox`Private`wrap[metabolite]["amp", "c"], 
         Toolbox`Private`wrap[metabolite]["amp", "c"], 
         Toolbox`Private`wrap[metabolite]["amp", "c"]}, 
       "BoundInhibitors" -> {}, "CatalyticSites" -> Infinity, 
       "ActivationSites" -> 4, "InhibitionSites" -> 4}] -> 
     5.717487093388638*^-6, enzyme[{"ID" -> "PFK", "Compartment" -> "c", 
       "BoundCatalytic" -> {Toolbox`Private`wrap[metabolite]["atp", "c"]}, 
       "BoundActivators" -> {}, "BoundInhibitors" -> {}, 
       "CatalyticSites" -> Infinity, "ActivationSites" -> 4, 
       "InhibitionSites" -> 4}] -> 9.026314272002616*^-10, 
    enzyme[{"ID" -> "PFK", "Compartment" -> "c", "BoundCatalytic" -> 
        {Toolbox`Private`wrap[metabolite]["atp", "c"]}, 
       "BoundActivators" -> {Toolbox`Private`wrap[metabolite]["amp", "c"]}, 
       "BoundInhibitors" -> {}, "CatalyticSites" -> Infinity, 
       "ActivationSites" -> 4, "InhibitionSites" -> 4}] -> 
     1.0275217590645711*^-8, enzyme[{"ID" -> "PFK", "Compartment" -> "c", 
       "BoundCatalytic" -> {Toolbox`Private`wrap[metabolite]["atp", "c"]}, 
       "BoundActivators" -> {Toolbox`Private`wrap[metabolite]["amp", "c"], 
         Toolbox`Private`wrap[metabolite]["amp", "c"]}, 
       "BoundInhibitors" -> {}, "CatalyticSites" -> Infinity, 
       "ActivationSites" -> 4, "InhibitionSites" -> 4}] -> 
     4.386345855857729*^-8, enzyme[{"ID" -> "PFK", "Compartment" -> "c", 
       "BoundCatalytic" -> {Toolbox`Private`wrap[metabolite]["atp", "c"]}, 
       "BoundActivators" -> {Toolbox`Private`wrap[metabolite]["amp", "c"], 
         Toolbox`Private`wrap[metabolite]["amp", "c"], 
         Toolbox`Private`wrap[metabolite]["amp", "c"]}, 
       "BoundInhibitors" -> {}, "CatalyticSites" -> Infinity, 
       "ActivationSites" -> 4, "InhibitionSites" -> 4}] -> 
     8.322085984487091*^-8, enzyme[{"ID" -> "PFK", "Compartment" -> "c", 
       "BoundCatalytic" -> {Toolbox`Private`wrap[metabolite]["atp", "c"]}, 
       "BoundActivators" -> {Toolbox`Private`wrap[metabolite]["amp", "c"], 
         Toolbox`Private`wrap[metabolite]["amp", "c"], 
         Toolbox`Private`wrap[metabolite]["amp", "c"], 
         Toolbox`Private`wrap[metabolite]["amp", "c"]}, 
       "BoundInhibitors" -> {}, "CatalyticSites" -> Infinity, 
       "ActivationSites" -> 4, "InhibitionSites" -> 4}] -> 
     5.920969077316429*^-8, enzyme[{"ID" -> "PFK", "Compartment" -> "c", 
       "BoundCatalytic" -> {Toolbox`Private`wrap[metabolite]["atp", "c"], 
         Toolbox`Private`wrap[metabolite]["f6p", "c"]}, 
       "BoundActivators" -> {}, "BoundInhibitors" -> {}, 
       "CatalyticSites" -> Infinity, "ActivationSites" -> 4, 
       "InhibitionSites" -> 4}] -> 5.119473137594365*^-12, 
    enzyme[{"ID" -> "PFK", "Compartment" -> "c", "BoundCatalytic" -> 
        {Toolbox`Private`wrap[metabolite]["atp", "c"], 
         Toolbox`Private`wrap[metabolite]["f6p", "c"]}, 
       "BoundActivators" -> {Toolbox`Private`wrap[metabolite]["amp", "c"]}, 
       "BoundInhibitors" -> {}, "CatalyticSites" -> Infinity, 
       "ActivationSites" -> 4, "InhibitionSites" -> 4}] -> 
     5.827816188653149*^-11, enzyme[{"ID" -> "PFK", "Compartment" -> "c", 
       "BoundCatalytic" -> {Toolbox`Private`wrap[metabolite]["atp", "c"], 
         Toolbox`Private`wrap[metabolite]["f6p", "c"]}, 
       "BoundActivators" -> {Toolbox`Private`wrap[metabolite]["amp", "c"], 
         Toolbox`Private`wrap[metabolite]["amp", "c"]}, 
       "BoundInhibitors" -> {}, "CatalyticSites" -> Infinity, 
       "ActivationSites" -> 4, "InhibitionSites" -> 4}] -> 
     2.4878127555246177*^-10, enzyme[{"ID" -> "PFK", "Compartment" -> "c", 
       "BoundCatalytic" -> {Toolbox`Private`wrap[metabolite]["atp", "c"], 
         Toolbox`Private`wrap[metabolite]["f6p", "c"]}, 
       "BoundActivators" -> {Toolbox`Private`wrap[metabolite]["amp", "c"], 
         Toolbox`Private`wrap[metabolite]["amp", "c"], 
         Toolbox`Private`wrap[metabolite]["amp", "c"]}, 
       "BoundInhibitors" -> {}, "CatalyticSites" -> Infinity, 
       "ActivationSites" -> 4, "InhibitionSites" -> 4}] -> 
     4.720054538592945*^-10, enzyme[{"ID" -> "PFK", "Compartment" -> "c", 
       "BoundCatalytic" -> {Toolbox`Private`wrap[metabolite]["atp", "c"], 
         Toolbox`Private`wrap[metabolite]["f6p", "c"]}, 
       "BoundActivators" -> {Toolbox`Private`wrap[metabolite]["amp", "c"], 
         Toolbox`Private`wrap[metabolite]["amp", "c"], 
         Toolbox`Private`wrap[metabolite]["amp", "c"], 
         Toolbox`Private`wrap[metabolite]["amp", "c"]}, 
       "BoundInhibitors" -> {}, "CatalyticSites" -> Infinity, 
       "ActivationSites" -> 4, "InhibitionSites" -> 4}] -> 
     3.3582081485761466*^-10, enzyme[{"ID" -> "PFK_T", "Compartment" -> "c", 
       "BoundCatalytic" -> {}, "BoundActivators" -> {}, 
       "BoundInhibitors" -> {}, "CatalyticSites" -> Infinity, 
       "ActivationSites" -> 4, "InhibitionSites" -> 4}] -> 
     9.587724263521811*^-11, enzyme[{"ID" -> "PFK_T", "Compartment" -> "c", 
       "BoundCatalytic" -> {}, "BoundActivators" -> {}, 
       "BoundInhibitors" -> {Toolbox`Private`wrap[metabolite]["atp", "c"]}, 
       "CatalyticSites" -> Infinity, "ActivationSites" -> 4, 
       "InhibitionSites" -> 4}] -> 7.07731676582689*^-9, 
    enzyme[{"ID" -> "PFK_T", "Compartment" -> "c", "BoundCatalytic" -> {}, 
       "BoundActivators" -> {}, "BoundInhibitors" -> 
        {Toolbox`Private`wrap[metabolite]["atp", "c"], 
         Toolbox`Private`wrap[metabolite]["atp", "c"]}, 
       "CatalyticSites" -> Infinity, "ActivationSites" -> 4, 
       "InhibitionSites" -> 4}] -> 1.9590837418957936*^-7, 
    enzyme[{"ID" -> "PFK_T", "Compartment" -> "c", "BoundCatalytic" -> {}, 
       "BoundActivators" -> {}, "BoundInhibitors" -> 
        {Toolbox`Private`wrap[metabolite]["atp", "c"], 
         Toolbox`Private`wrap[metabolite]["atp", "c"], 
         Toolbox`Private`wrap[metabolite]["atp", "c"]}, 
       "CatalyticSites" -> Infinity, "ActivationSites" -> 4, 
       "InhibitionSites" -> 4}] -> 2.4102098042406927*^-6, 
    enzyme[{"ID" -> "PFK_T", "Compartment" -> "c", "BoundCatalytic" -> {}, 
       "BoundActivators" -> {}, "BoundInhibitors" -> 
        {Toolbox`Private`wrap[metabolite]["atp", "c"], 
         Toolbox`Private`wrap[metabolite]["atp", "c"], 
         Toolbox`Private`wrap[metabolite]["atp", "c"], 
         Toolbox`Private`wrap[metabolite]["atp", "c"]}, 
       "CatalyticSites" -> Infinity, "ActivationSites" -> 4, 
       "InhibitionSites" -> 4}] -> 0.00001111956927151921}, 
  "Constraints" -> {v["GLCt1r"] -> {-Infinity, 0}, 
    v["AMPIN"] -> {-Infinity, 0}, v["PIt"] -> {0, Infinity}, 
    v["PFK3"] -> {0, Infinity}, v["PFK3$3"] -> {0, Infinity}, 
    v["PFK3$7"] -> {0, Infinity}, v["PFK3$8"] -> {0, Infinity}, 
    v["PFK3$10"] -> {0, Infinity}}, "CustomRateLaws" -> 
   {v["PFK1"] -> parameter["Volume", "c"]*rateconst["PFK1", True]*
      (-(enzyme[{"ID" -> "PFK", "Compartment" -> "c", "BoundCatalytic" -> 
             {Toolbox`Private`wrap[metabolite]["atp", "c"]}, 
            "BoundActivators" -> {}, "BoundInhibitors" -> {}, 
            "CatalyticSites" -> Infinity, "ActivationSites" -> 4, 
            "InhibitionSites" -> 4}][t]/Keq["PFK1"]) + 
       enzyme[{"ID" -> "PFK", "Compartment" -> "c", "BoundCatalytic" -> {}, 
           "BoundActivators" -> {}, "BoundInhibitors" -> {}, 
           "CatalyticSites" -> Infinity, "ActivationSites" -> 4, 
           "InhibitionSites" -> 4}][t]*metabolite["atp", "c"][t]), 
    v["PFK2"] -> parameter["Volume", "c"]*rateconst["PFK2", True]*
      (-(enzyme[{"ID" -> "PFK", "Compartment" -> "c", "BoundCatalytic" -> 
             {Toolbox`Private`wrap[metabolite]["atp", "c"], 
              Toolbox`Private`wrap[metabolite]["f6p", "c"]}, 
            "BoundActivators" -> {}, "BoundInhibitors" -> {}, 
            "CatalyticSites" -> Infinity, "ActivationSites" -> 4, 
            "InhibitionSites" -> 4}][t]/Keq["PFK2"]) + 
       enzyme[{"ID" -> "PFK", "Compartment" -> "c", "BoundCatalytic" -> 
            {Toolbox`Private`wrap[metabolite]["atp", "c"]}, 
           "BoundActivators" -> {}, "BoundInhibitors" -> {}, 
           "CatalyticSites" -> Infinity, "ActivationSites" -> 4, 
           "InhibitionSites" -> 4}][t]*metabolite["f6p", "c"][t]), 
    v["PFK3"] -> parameter["Volume", "c"]*rateconst["PFK3", True]*
      enzyme[{"ID" -> "PFK", "Compartment" -> "c", "BoundCatalytic" -> 
          {Toolbox`Private`wrap[metabolite]["atp", "c"], 
           Toolbox`Private`wrap[metabolite]["f6p", "c"]}, 
         "BoundActivators" -> {}, "BoundInhibitors" -> {}, 
         "CatalyticSites" -> Infinity, "ActivationSites" -> 4, 
         "InhibitionSites" -> 4}][t], v["PFK1$3"] -> 
     parameter["Volume", "c"]*rateconst["PFK1", True]*
      (-(enzyme[{"ID" -> "PFK", "Compartment" -> "c", "BoundCatalytic" -> 
             {Toolbox`Private`wrap[metabolite]["atp", "c"]}, 
            "BoundActivators" -> {Toolbox`Private`wrap[metabolite]["amp", 
               "c"]}, "BoundInhibitors" -> {}, "CatalyticSites" -> Infinity, 
            "ActivationSites" -> 4, "InhibitionSites" -> 4}][t]/
         Keq["PFK1"]) + enzyme[{"ID" -> "PFK", "Compartment" -> "c", 
           "BoundCatalytic" -> {}, "BoundActivators" -> 
            {Toolbox`Private`wrap[metabolite]["amp", "c"]}, 
           "BoundInhibitors" -> {}, "CatalyticSites" -> Infinity, 
           "ActivationSites" -> 4, "InhibitionSites" -> 4}][t]*
        metabolite["atp", "c"][t]), v["PFK2$3"] -> parameter["Volume", "c"]*
      rateconst["PFK2", True]*
      (-(enzyme[{"ID" -> "PFK", "Compartment" -> "c", "BoundCatalytic" -> 
             {Toolbox`Private`wrap[metabolite]["atp", "c"], 
              Toolbox`Private`wrap[metabolite]["f6p", "c"]}, 
            "BoundActivators" -> {Toolbox`Private`wrap[metabolite]["amp", 
               "c"]}, "BoundInhibitors" -> {}, "CatalyticSites" -> Infinity, 
            "ActivationSites" -> 4, "InhibitionSites" -> 4}][t]/
         Keq["PFK2"]) + enzyme[{"ID" -> "PFK", "Compartment" -> "c", 
           "BoundCatalytic" -> {Toolbox`Private`wrap[metabolite]["atp", 
              "c"]}, "BoundActivators" -> {Toolbox`Private`wrap[metabolite][
              "amp", "c"]}, "BoundInhibitors" -> {}, "CatalyticSites" -> 
            Infinity, "ActivationSites" -> 4, "InhibitionSites" -> 4}][t]*
        metabolite["f6p", "c"][t]), v["PFK3$3"] -> parameter["Volume", "c"]*
      rateconst["PFK3", True]*enzyme[{"ID" -> "PFK", "Compartment" -> "c", 
         "BoundCatalytic" -> {Toolbox`Private`wrap[metabolite]["atp", "c"], 
           Toolbox`Private`wrap[metabolite]["f6p", "c"]}, 
         "BoundActivators" -> {Toolbox`Private`wrap[metabolite]["amp", "c"]}, 
         "BoundInhibitors" -> {}, "CatalyticSites" -> Infinity, 
         "ActivationSites" -> 4, "InhibitionSites" -> 4}][t], 
    v["PFK1$7"] -> parameter["Volume", "c"]*rateconst["PFK1", True]*
      (-(enzyme[{"ID" -> "PFK", "Compartment" -> "c", "BoundCatalytic" -> 
             {Toolbox`Private`wrap[metabolite]["atp", "c"]}, 
            "BoundActivators" -> {Toolbox`Private`wrap[metabolite]["amp", 
               "c"], Toolbox`Private`wrap[metabolite]["amp", "c"]}, 
            "BoundInhibitors" -> {}, "CatalyticSites" -> Infinity, 
            "ActivationSites" -> 4, "InhibitionSites" -> 4}][t]/
         Keq["PFK1"]) + enzyme[{"ID" -> "PFK", "Compartment" -> "c", 
           "BoundCatalytic" -> {}, "BoundActivators" -> 
            {Toolbox`Private`wrap[metabolite]["amp", "c"], 
             Toolbox`Private`wrap[metabolite]["amp", "c"]}, 
           "BoundInhibitors" -> {}, "CatalyticSites" -> Infinity, 
           "ActivationSites" -> 4, "InhibitionSites" -> 4}][t]*
        metabolite["atp", "c"][t]), v["PFK2$7"] -> parameter["Volume", "c"]*
      rateconst["PFK2", True]*
      (-(enzyme[{"ID" -> "PFK", "Compartment" -> "c", "BoundCatalytic" -> 
             {Toolbox`Private`wrap[metabolite]["atp", "c"], 
              Toolbox`Private`wrap[metabolite]["f6p", "c"]}, 
            "BoundActivators" -> {Toolbox`Private`wrap[metabolite]["amp", 
               "c"], Toolbox`Private`wrap[metabolite]["amp", "c"]}, 
            "BoundInhibitors" -> {}, "CatalyticSites" -> Infinity, 
            "ActivationSites" -> 4, "InhibitionSites" -> 4}][t]/
         Keq["PFK2"]) + enzyme[{"ID" -> "PFK", "Compartment" -> "c", 
           "BoundCatalytic" -> {Toolbox`Private`wrap[metabolite]["atp", 
              "c"]}, "BoundActivators" -> {Toolbox`Private`wrap[metabolite][
              "amp", "c"], Toolbox`Private`wrap[metabolite]["amp", "c"]}, 
           "BoundInhibitors" -> {}, "CatalyticSites" -> Infinity, 
           "ActivationSites" -> 4, "InhibitionSites" -> 4}][t]*
        metabolite["f6p", "c"][t]), v["PFK3$7"] -> parameter["Volume", "c"]*
      rateconst["PFK3", True]*enzyme[{"ID" -> "PFK", "Compartment" -> "c", 
         "BoundCatalytic" -> {Toolbox`Private`wrap[metabolite]["atp", "c"], 
           Toolbox`Private`wrap[metabolite]["f6p", "c"]}, 
         "BoundActivators" -> {Toolbox`Private`wrap[metabolite]["amp", "c"], 
           Toolbox`Private`wrap[metabolite]["amp", "c"]}, 
         "BoundInhibitors" -> {}, "CatalyticSites" -> Infinity, 
         "ActivationSites" -> 4, "InhibitionSites" -> 4}][t], 
    v["PFK1$8"] -> parameter["Volume", "c"]*rateconst["PFK1", True]*
      (-(enzyme[{"ID" -> "PFK", "Compartment" -> "c", "BoundCatalytic" -> 
             {Toolbox`Private`wrap[metabolite]["atp", "c"]}, 
            "BoundActivators" -> {Toolbox`Private`wrap[metabolite]["amp", 
               "c"], Toolbox`Private`wrap[metabolite]["amp", "c"], 
              Toolbox`Private`wrap[metabolite]["amp", "c"]}, 
            "BoundInhibitors" -> {}, "CatalyticSites" -> Infinity, 
            "ActivationSites" -> 4, "InhibitionSites" -> 4}][t]/
         Keq["PFK1"]) + enzyme[{"ID" -> "PFK", "Compartment" -> "c", 
           "BoundCatalytic" -> {}, "BoundActivators" -> 
            {Toolbox`Private`wrap[metabolite]["amp", "c"], 
             Toolbox`Private`wrap[metabolite]["amp", "c"], 
             Toolbox`Private`wrap[metabolite]["amp", "c"]}, 
           "BoundInhibitors" -> {}, "CatalyticSites" -> Infinity, 
           "ActivationSites" -> 4, "InhibitionSites" -> 4}][t]*
        metabolite["atp", "c"][t]), v["PFK2$8"] -> parameter["Volume", "c"]*
      rateconst["PFK2", True]*
      (-(enzyme[{"ID" -> "PFK", "Compartment" -> "c", "BoundCatalytic" -> 
             {Toolbox`Private`wrap[metabolite]["atp", "c"], 
              Toolbox`Private`wrap[metabolite]["f6p", "c"]}, 
            "BoundActivators" -> {Toolbox`Private`wrap[metabolite]["amp", 
               "c"], Toolbox`Private`wrap[metabolite]["amp", "c"], 
              Toolbox`Private`wrap[metabolite]["amp", "c"]}, 
            "BoundInhibitors" -> {}, "CatalyticSites" -> Infinity, 
            "ActivationSites" -> 4, "InhibitionSites" -> 4}][t]/
         Keq["PFK2"]) + enzyme[{"ID" -> "PFK", "Compartment" -> "c", 
           "BoundCatalytic" -> {Toolbox`Private`wrap[metabolite]["atp", 
              "c"]}, "BoundActivators" -> {Toolbox`Private`wrap[metabolite][
              "amp", "c"], Toolbox`Private`wrap[metabolite]["amp", "c"], 
             Toolbox`Private`wrap[metabolite]["amp", "c"]}, 
           "BoundInhibitors" -> {}, "CatalyticSites" -> Infinity, 
           "ActivationSites" -> 4, "InhibitionSites" -> 4}][t]*
        metabolite["f6p", "c"][t]), v["PFK3$8"] -> parameter["Volume", "c"]*
      rateconst["PFK3", True]*enzyme[{"ID" -> "PFK", "Compartment" -> "c", 
         "BoundCatalytic" -> {Toolbox`Private`wrap[metabolite]["atp", "c"], 
           Toolbox`Private`wrap[metabolite]["f6p", "c"]}, 
         "BoundActivators" -> {Toolbox`Private`wrap[metabolite]["amp", "c"], 
           Toolbox`Private`wrap[metabolite]["amp", "c"], 
           Toolbox`Private`wrap[metabolite]["amp", "c"]}, 
         "BoundInhibitors" -> {}, "CatalyticSites" -> Infinity, 
         "ActivationSites" -> 4, "InhibitionSites" -> 4}][t], 
    v["PFK1$10"] -> parameter["Volume", "c"]*rateconst["PFK1", True]*
      (-(enzyme[{"ID" -> "PFK", "Compartment" -> "c", "BoundCatalytic" -> 
             {Toolbox`Private`wrap[metabolite]["atp", "c"]}, 
            "BoundActivators" -> {Toolbox`Private`wrap[metabolite]["amp", 
               "c"], Toolbox`Private`wrap[metabolite]["amp", "c"], 
              Toolbox`Private`wrap[metabolite]["amp", "c"], 
              Toolbox`Private`wrap[metabolite]["amp", "c"]}, 
            "BoundInhibitors" -> {}, "CatalyticSites" -> Infinity, 
            "ActivationSites" -> 4, "InhibitionSites" -> 4}][t]/
         Keq["PFK1"]) + enzyme[{"ID" -> "PFK", "Compartment" -> "c", 
           "BoundCatalytic" -> {}, "BoundActivators" -> 
            {Toolbox`Private`wrap[metabolite]["amp", "c"], 
             Toolbox`Private`wrap[metabolite]["amp", "c"], 
             Toolbox`Private`wrap[metabolite]["amp", "c"], 
             Toolbox`Private`wrap[metabolite]["amp", "c"]}, 
           "BoundInhibitors" -> {}, "CatalyticSites" -> Infinity, 
           "ActivationSites" -> 4, "InhibitionSites" -> 4}][t]*
        metabolite["atp", "c"][t]), v["PFK2$10"] -> 
     parameter["Volume", "c"]*rateconst["PFK2", True]*
      (-(enzyme[{"ID" -> "PFK", "Compartment" -> "c", "BoundCatalytic" -> 
             {Toolbox`Private`wrap[metabolite]["atp", "c"], 
              Toolbox`Private`wrap[metabolite]["f6p", "c"]}, 
            "BoundActivators" -> {Toolbox`Private`wrap[metabolite]["amp", 
               "c"], Toolbox`Private`wrap[metabolite]["amp", "c"], 
              Toolbox`Private`wrap[metabolite]["amp", "c"], 
              Toolbox`Private`wrap[metabolite]["amp", "c"]}, 
            "BoundInhibitors" -> {}, "CatalyticSites" -> Infinity, 
            "ActivationSites" -> 4, "InhibitionSites" -> 4}][t]/
         Keq["PFK2"]) + enzyme[{"ID" -> "PFK", "Compartment" -> "c", 
           "BoundCatalytic" -> {Toolbox`Private`wrap[metabolite]["atp", 
              "c"]}, "BoundActivators" -> {Toolbox`Private`wrap[metabolite][
              "amp", "c"], Toolbox`Private`wrap[metabolite]["amp", "c"], 
             Toolbox`Private`wrap[metabolite]["amp", "c"], 
             Toolbox`Private`wrap[metabolite]["amp", "c"]}, 
           "BoundInhibitors" -> {}, "CatalyticSites" -> Infinity, 
           "ActivationSites" -> 4, "InhibitionSites" -> 4}][t]*
        metabolite["f6p", "c"][t]), v["PFK3$10"] -> 
     parameter["Volume", "c"]*rateconst["PFK3", True]*
      enzyme[{"ID" -> "PFK", "Compartment" -> "c", "BoundCatalytic" -> 
          {Toolbox`Private`wrap[metabolite]["atp", "c"], 
           Toolbox`Private`wrap[metabolite]["f6p", "c"]}, 
         "BoundActivators" -> {Toolbox`Private`wrap[metabolite]["amp", "c"], 
           Toolbox`Private`wrap[metabolite]["amp", "c"], 
           Toolbox`Private`wrap[metabolite]["amp", "c"], 
           Toolbox`Private`wrap[metabolite]["amp", "c"]}, 
         "BoundInhibitors" -> {}, "CatalyticSites" -> Infinity, 
         "ActivationSites" -> 4, "InhibitionSites" -> 4}][t], 
    v["PFK_Activation_amp$11"] -> rateconst["PFK_Activation_amp", True]*
      (-(enzyme[{"ID" -> "PFK", "Compartment" -> "c", "BoundCatalytic" -> {}, 
            "BoundActivators" -> {Toolbox`Private`wrap[metabolite]["amp", 
               "c"]}, "BoundInhibitors" -> {}, "CatalyticSites" -> Infinity, 
            "ActivationSites" -> 4, "InhibitionSites" -> 4}][t]/
         Keq["PFK_Activation_amp"]) + 
       4*enzyme[{"ID" -> "PFK", "Compartment" -> "c", "BoundCatalytic" -> {}, 
           "BoundActivators" -> {}, "BoundInhibitors" -> {}, 
           "CatalyticSites" -> Infinity, "ActivationSites" -> 4, 
           "InhibitionSites" -> 4}][t]*metabolite["amp", "c"][t]), 
    v["PFK_Activation_amp$12"] -> rateconst["PFK_Activation_amp", True]*
      ((-2*enzyme[{"ID" -> "PFK", "Compartment" -> "c", "BoundCatalytic" -> 
             {}, "BoundActivators" -> {Toolbox`Private`wrap[metabolite][
               "amp", "c"], Toolbox`Private`wrap[metabolite]["amp", "c"]}, 
            "BoundInhibitors" -> {}, "CatalyticSites" -> Infinity, 
            "ActivationSites" -> 4, "InhibitionSites" -> 4}][t])/
        Keq["PFK_Activation_amp"] + 
       3*enzyme[{"ID" -> "PFK", "Compartment" -> "c", "BoundCatalytic" -> {}, 
           "BoundActivators" -> {Toolbox`Private`wrap[metabolite]["amp", 
              "c"]}, "BoundInhibitors" -> {}, "CatalyticSites" -> Infinity, 
           "ActivationSites" -> 4, "InhibitionSites" -> 4}][t]*
        metabolite["amp", "c"][t]), v["PFK_Activation_amp$14"] -> 
     rateconst["PFK_Activation_amp", True]*
      ((-3*enzyme[{"ID" -> "PFK", "Compartment" -> "c", "BoundCatalytic" -> 
             {}, "BoundActivators" -> {Toolbox`Private`wrap[metabolite][
               "amp", "c"], Toolbox`Private`wrap[metabolite]["amp", "c"], 
              Toolbox`Private`wrap[metabolite]["amp", "c"]}, 
            "BoundInhibitors" -> {}, "CatalyticSites" -> Infinity, 
            "ActivationSites" -> 4, "InhibitionSites" -> 4}][t])/
        Keq["PFK_Activation_amp"] + 
       2*enzyme[{"ID" -> "PFK", "Compartment" -> "c", "BoundCatalytic" -> {}, 
           "BoundActivators" -> {Toolbox`Private`wrap[metabolite]["amp", 
              "c"], Toolbox`Private`wrap[metabolite]["amp", "c"]}, 
           "BoundInhibitors" -> {}, "CatalyticSites" -> Infinity, 
           "ActivationSites" -> 4, "InhibitionSites" -> 4}][t]*
        metabolite["amp", "c"][t]), v["PFK_Activation_amp$15"] -> 
     rateconst["PFK_Activation_amp", True]*
      ((-4*enzyme[{"ID" -> "PFK", "Compartment" -> "c", "BoundCatalytic" -> 
             {}, "BoundActivators" -> {Toolbox`Private`wrap[metabolite][
               "amp", "c"], Toolbox`Private`wrap[metabolite]["amp", "c"], 
              Toolbox`Private`wrap[metabolite]["amp", "c"], 
              Toolbox`Private`wrap[metabolite]["amp", "c"]}, 
            "BoundInhibitors" -> {}, "CatalyticSites" -> Infinity, 
            "ActivationSites" -> 4, "InhibitionSites" -> 4}][t])/
        Keq["PFK_Activation_amp"] + 
       enzyme[{"ID" -> "PFK", "Compartment" -> "c", "BoundCatalytic" -> {}, 
           "BoundActivators" -> {Toolbox`Private`wrap[metabolite]["amp", 
              "c"], Toolbox`Private`wrap[metabolite]["amp", "c"], 
             Toolbox`Private`wrap[metabolite]["amp", "c"]}, 
           "BoundInhibitors" -> {}, "CatalyticSites" -> Infinity, 
           "ActivationSites" -> 4, "InhibitionSites" -> 4}][t]*
        metabolite["amp", "c"][t]), v["PFK_Inhibition_atp$16"] -> 
     rateconst["PFK_Inhibition_atp", True]*
      (-(enzyme[{"ID" -> "PFK_T", "Compartment" -> "c", "BoundCatalytic" -> 
             {}, "BoundActivators" -> {}, "BoundInhibitors" -> 
             {Toolbox`Private`wrap[metabolite]["atp", "c"]}, 
            "CatalyticSites" -> Infinity, "ActivationSites" -> 4, 
            "InhibitionSites" -> 4}][t]/Keq["PFK_Inhibition_atp"]) + 
       4*enzyme[{"ID" -> "PFK_T", "Compartment" -> "c", "BoundCatalytic" -> 
            {}, "BoundActivators" -> {}, "BoundInhibitors" -> {}, 
           "CatalyticSites" -> Infinity, "ActivationSites" -> 4, 
           "InhibitionSites" -> 4}][t]*metabolite["atp", "c"][t]), 
    v["PFK_Inhibition_atp$17"] -> rateconst["PFK_Inhibition_atp", True]*
      ((-2*enzyme[{"ID" -> "PFK_T", "Compartment" -> "c", "BoundCatalytic" -> 
             {}, "BoundActivators" -> {}, "BoundInhibitors" -> 
             {Toolbox`Private`wrap[metabolite]["atp", "c"], 
              Toolbox`Private`wrap[metabolite]["atp", "c"]}, 
            "CatalyticSites" -> Infinity, "ActivationSites" -> 4, 
            "InhibitionSites" -> 4}][t])/Keq["PFK_Inhibition_atp"] + 
       3*enzyme[{"ID" -> "PFK_T", "Compartment" -> "c", "BoundCatalytic" -> 
            {}, "BoundActivators" -> {}, "BoundInhibitors" -> 
            {Toolbox`Private`wrap[metabolite]["atp", "c"]}, 
           "CatalyticSites" -> Infinity, "ActivationSites" -> 4, 
           "InhibitionSites" -> 4}][t]*metabolite["atp", "c"][t]), 
    v["PFK_Inhibition_atp$18"] -> rateconst["PFK_Inhibition_atp", True]*
      ((-3*enzyme[{"ID" -> "PFK_T", "Compartment" -> "c", "BoundCatalytic" -> 
             {}, "BoundActivators" -> {}, "BoundInhibitors" -> 
             {Toolbox`Private`wrap[metabolite]["atp", "c"], 
              Toolbox`Private`wrap[metabolite]["atp", "c"], 
              Toolbox`Private`wrap[metabolite]["atp", "c"]}, 
            "CatalyticSites" -> Infinity, "ActivationSites" -> 4, 
            "InhibitionSites" -> 4}][t])/Keq["PFK_Inhibition_atp"] + 
       2*enzyme[{"ID" -> "PFK_T", "Compartment" -> "c", "BoundCatalytic" -> 
            {}, "BoundActivators" -> {}, "BoundInhibitors" -> 
            {Toolbox`Private`wrap[metabolite]["atp", "c"], 
             Toolbox`Private`wrap[metabolite]["atp", "c"]}, 
           "CatalyticSites" -> Infinity, "ActivationSites" -> 4, 
           "InhibitionSites" -> 4}][t]*metabolite["atp", "c"][t]), 
    v["PFK_Inhibition_atp$21"] -> rateconst["PFK_Inhibition_atp", True]*
      ((-4*enzyme[{"ID" -> "PFK_T", "Compartment" -> "c", "BoundCatalytic" -> 
             {}, "BoundActivators" -> {}, "BoundInhibitors" -> 
             {Toolbox`Private`wrap[metabolite]["atp", "c"], 
              Toolbox`Private`wrap[metabolite]["atp", "c"], 
              Toolbox`Private`wrap[metabolite]["atp", "c"], 
              Toolbox`Private`wrap[metabolite]["atp", "c"]}, 
            "CatalyticSites" -> Infinity, "ActivationSites" -> 4, 
            "InhibitionSites" -> 4}][t])/Keq["PFK_Inhibition_atp"] + 
       enzyme[{"ID" -> "PFK_T", "Compartment" -> "c", "BoundCatalytic" -> {}, 
           "BoundActivators" -> {}, "BoundInhibitors" -> 
            {Toolbox`Private`wrap[metabolite]["atp", "c"], 
             Toolbox`Private`wrap[metabolite]["atp", "c"], 
             Toolbox`Private`wrap[metabolite]["atp", "c"]}, 
           "CatalyticSites" -> Infinity, "ActivationSites" -> 4, 
           "InhibitionSites" -> 4}][t]*metabolite["atp", "c"][t]), 
    v["PFK_TransitionStep"] -> parameter["Volume", "c"]*
      rateconst["PFK_TransitionStep", True]*
      (enzyme[{"ID" -> "PFK", "Compartment" -> "c", "BoundCatalytic" -> {}, 
          "BoundActivators" -> {}, "BoundInhibitors" -> {}, 
          "CatalyticSites" -> Infinity, "ActivationSites" -> 4, 
          "InhibitionSites" -> 4}][t] - 
       enzyme[{"ID" -> "PFK_T", "Compartment" -> "c", "BoundCatalytic" -> {}, 
           "BoundActivators" -> {}, "BoundInhibitors" -> {}, 
           "CatalyticSites" -> Infinity, "ActivationSites" -> 4, 
           "InhibitionSites" -> 4}][t]/Keq["PFK_TransitionStep"])}, 
  "CustomODE" -> {}, "GPR" -> {}, "ElementalComposition" -> 
   {metabolite["glc-D", "c"] -> 6*"C" + 12*"H" + 6*"O", 
    metabolite["g6p", "c"] -> 6*"C" + 11*"H" + 9*"O" + "P" - 2*"q", 
    metabolite["dhap", "c"] -> 3*"C" + 5*"H" + 6*"O" + "P" - 2*"q", 
    metabolite["g3p", "c"] -> 3*"C" + 5*"H" + 6*"O" + "P" - 2*"q", 
    metabolite["2pg", "c"] -> 3*"C" + 4*"H" + 7*"O" + "P" - 3*"q", 
    metabolite["pep", "c"] -> 3*"C" + 2*"H" + 6*"O" + "P" - 3*"q", 
    metabolite["pyr", "c"] -> 3*"C" + 3*"H" + 3*"O" - "q", 
    metabolite["lac-L", "c"] -> 3*"C" + 5*"H" + 3*"O" - "q", 
    metabolite["nad", "c"] -> "&NAD&" - "q", metabolite["nadh", "c"] -> 
     "H" + "&NAD&" - 2*"q", metabolite["23dpg", "c"] -> 
     3*"C" + 3*"H" + 10*"O" + 2*"P" - 5*"q", metabolite["O2", "c"] -> 2*"O", 
    species["HB", "c"] -> "&Hb&", species["DHB", "c"] -> 
     3*"C" + 3*"H" + "&Hb&" + 10*"O" + 2*"P" - 5*"q", 
    complex[species["HB", "c"], metabolite["O2", "c"]] -> "&Hb&" + 2*"O", 
    complex[species["HB", "c"], metabolite["O2", "c"], 
      metabolite["O2", "c"]] -> "&Hb&" + 4*"O", 
    complex[species["HB", "c"], metabolite["O2", "c"], metabolite["O2", "c"], 
      metabolite["O2", "c"]] -> "&Hb&" + 6*"O", 
    complex[species["HB", "c"], metabolite["O2", "c"], metabolite["O2", "c"], 
      metabolite["O2", "c"], metabolite["O2", "c"]] -> "&Hb&" + 8*"O", 
    metabolite["13dpg", "c"] -> 3*"C" + 4*"H" + 10*"O" + 2*"P" - 4*"q", 
    metabolite["3pg", "c"] -> 3*"C" + 4*"H" + 7*"O" + "P" - 3*"q", 
    metabolite["pi", "c"] -> "H" + 4*"O" + "P" - 2*"q", 
    metabolite["h2o", "c"] -> 2*"H" + "O", 
    enzyme[{"ID" -> "PFK", "Compartment" -> "c", "BoundCatalytic" -> {}, 
       "BoundActivators" -> {}, "BoundInhibitors" -> {}, 
       "CatalyticSites" -> Infinity, "ActivationSites" -> 4, 
       "InhibitionSites" -> 4}] -> "&PFK&", 
    enzyme[{"ID" -> "PFK", "Compartment" -> "c", "BoundCatalytic" -> {}, 
       "BoundActivators" -> {Toolbox`Private`wrap[metabolite]["amp", "c"]}, 
       "BoundInhibitors" -> {}, "CatalyticSites" -> Infinity, 
       "ActivationSites" -> 4, "InhibitionSites" -> 4}] -> "&PFK&", 
    enzyme[{"ID" -> "PFK", "Compartment" -> "c", "BoundCatalytic" -> {}, 
       "BoundActivators" -> {Toolbox`Private`wrap[metabolite]["amp", "c"], 
         Toolbox`Private`wrap[metabolite]["amp", "c"]}, 
       "BoundInhibitors" -> {}, "CatalyticSites" -> Infinity, 
       "ActivationSites" -> 4, "InhibitionSites" -> 4}] -> "&PFK&", 
    enzyme[{"ID" -> "PFK", "Compartment" -> "c", "BoundCatalytic" -> {}, 
       "BoundActivators" -> {Toolbox`Private`wrap[metabolite]["amp", "c"], 
         Toolbox`Private`wrap[metabolite]["amp", "c"], 
         Toolbox`Private`wrap[metabolite]["amp", "c"]}, 
       "BoundInhibitors" -> {}, "CatalyticSites" -> Infinity, 
       "ActivationSites" -> 4, "InhibitionSites" -> 4}] -> "&PFK&", 
    enzyme[{"ID" -> "PFK", "Compartment" -> "c", "BoundCatalytic" -> {}, 
       "BoundActivators" -> {Toolbox`Private`wrap[metabolite]["amp", "c"], 
         Toolbox`Private`wrap[metabolite]["amp", "c"], 
         Toolbox`Private`wrap[metabolite]["amp", "c"], 
         Toolbox`Private`wrap[metabolite]["amp", "c"]}, 
       "BoundInhibitors" -> {}, "CatalyticSites" -> Infinity, 
       "ActivationSites" -> 4, "InhibitionSites" -> 4}] -> "&PFK&", 
    enzyme[{"ID" -> "PFK", "Compartment" -> "c", "BoundCatalytic" -> 
        {Toolbox`Private`wrap[metabolite]["atp", "c"]}, 
       "BoundActivators" -> {}, "BoundInhibitors" -> {}, 
       "CatalyticSites" -> Infinity, "ActivationSites" -> 4, 
       "InhibitionSites" -> 4}] -> "&PFK&", 
    enzyme[{"ID" -> "PFK", "Compartment" -> "c", "BoundCatalytic" -> 
        {Toolbox`Private`wrap[metabolite]["atp", "c"]}, 
       "BoundActivators" -> {Toolbox`Private`wrap[metabolite]["amp", "c"]}, 
       "BoundInhibitors" -> {}, "CatalyticSites" -> Infinity, 
       "ActivationSites" -> 4, "InhibitionSites" -> 4}] -> "&PFK&", 
    enzyme[{"ID" -> "PFK", "Compartment" -> "c", "BoundCatalytic" -> 
        {Toolbox`Private`wrap[metabolite]["atp", "c"]}, 
       "BoundActivators" -> {Toolbox`Private`wrap[metabolite]["amp", "c"], 
         Toolbox`Private`wrap[metabolite]["amp", "c"]}, 
       "BoundInhibitors" -> {}, "CatalyticSites" -> Infinity, 
       "ActivationSites" -> 4, "InhibitionSites" -> 4}] -> "&PFK&", 
    enzyme[{"ID" -> "PFK", "Compartment" -> "c", "BoundCatalytic" -> 
        {Toolbox`Private`wrap[metabolite]["atp", "c"]}, 
       "BoundActivators" -> {Toolbox`Private`wrap[metabolite]["amp", "c"], 
         Toolbox`Private`wrap[metabolite]["amp", "c"], 
         Toolbox`Private`wrap[metabolite]["amp", "c"]}, 
       "BoundInhibitors" -> {}, "CatalyticSites" -> Infinity, 
       "ActivationSites" -> 4, "InhibitionSites" -> 4}] -> "&PFK&", 
    enzyme[{"ID" -> "PFK", "Compartment" -> "c", "BoundCatalytic" -> 
        {Toolbox`Private`wrap[metabolite]["atp", "c"]}, 
       "BoundActivators" -> {Toolbox`Private`wrap[metabolite]["amp", "c"], 
         Toolbox`Private`wrap[metabolite]["amp", "c"], 
         Toolbox`Private`wrap[metabolite]["amp", "c"], 
         Toolbox`Private`wrap[metabolite]["amp", "c"]}, 
       "BoundInhibitors" -> {}, "CatalyticSites" -> Infinity, 
       "ActivationSites" -> 4, "InhibitionSites" -> 4}] -> "&PFK&", 
    enzyme[{"ID" -> "PFK", "Compartment" -> "c", "BoundCatalytic" -> 
        {Toolbox`Private`wrap[metabolite]["atp", "c"], 
         Toolbox`Private`wrap[metabolite]["f6p", "c"]}, 
       "BoundActivators" -> {}, "BoundInhibitors" -> {}, 
       "CatalyticSites" -> Infinity, "ActivationSites" -> 4, 
       "InhibitionSites" -> 4}] -> "&PFK&", 
    enzyme[{"ID" -> "PFK", "Compartment" -> "c", "BoundCatalytic" -> 
        {Toolbox`Private`wrap[metabolite]["atp", "c"], 
         Toolbox`Private`wrap[metabolite]["f6p", "c"]}, 
       "BoundActivators" -> {Toolbox`Private`wrap[metabolite]["amp", "c"]}, 
       "BoundInhibitors" -> {}, "CatalyticSites" -> Infinity, 
       "ActivationSites" -> 4, "InhibitionSites" -> 4}] -> "&PFK&", 
    enzyme[{"ID" -> "PFK", "Compartment" -> "c", "BoundCatalytic" -> 
        {Toolbox`Private`wrap[metabolite]["atp", "c"], 
         Toolbox`Private`wrap[metabolite]["f6p", "c"]}, 
       "BoundActivators" -> {Toolbox`Private`wrap[metabolite]["amp", "c"], 
         Toolbox`Private`wrap[metabolite]["amp", "c"]}, 
       "BoundInhibitors" -> {}, "CatalyticSites" -> Infinity, 
       "ActivationSites" -> 4, "InhibitionSites" -> 4}] -> "&PFK&", 
    enzyme[{"ID" -> "PFK", "Compartment" -> "c", "BoundCatalytic" -> 
        {Toolbox`Private`wrap[metabolite]["atp", "c"], 
         Toolbox`Private`wrap[metabolite]["f6p", "c"]}, 
       "BoundActivators" -> {Toolbox`Private`wrap[metabolite]["amp", "c"], 
         Toolbox`Private`wrap[metabolite]["amp", "c"], 
         Toolbox`Private`wrap[metabolite]["amp", "c"]}, 
       "BoundInhibitors" -> {}, "CatalyticSites" -> Infinity, 
       "ActivationSites" -> 4, "InhibitionSites" -> 4}] -> "&PFK&", 
    enzyme[{"ID" -> "PFK", "Compartment" -> "c", "BoundCatalytic" -> 
        {Toolbox`Private`wrap[metabolite]["atp", "c"], 
         Toolbox`Private`wrap[metabolite]["f6p", "c"]}, 
       "BoundActivators" -> {Toolbox`Private`wrap[metabolite]["amp", "c"], 
         Toolbox`Private`wrap[metabolite]["amp", "c"], 
         Toolbox`Private`wrap[metabolite]["amp", "c"], 
         Toolbox`Private`wrap[metabolite]["amp", "c"]}, 
       "BoundInhibitors" -> {}, "CatalyticSites" -> Infinity, 
       "ActivationSites" -> 4, "InhibitionSites" -> 4}] -> "&PFK&", 
    enzyme[{"ID" -> "PFK_T", "Compartment" -> "c", "BoundCatalytic" -> {}, 
       "BoundActivators" -> {}, "BoundInhibitors" -> {}, 
       "CatalyticSites" -> Infinity, "ActivationSites" -> 4, 
       "InhibitionSites" -> 4}] -> "&PFK_T&", 
    enzyme[{"ID" -> "PFK_T", "Compartment" -> "c", "BoundCatalytic" -> {}, 
       "BoundActivators" -> {}, "BoundInhibitors" -> 
        {Toolbox`Private`wrap[metabolite]["atp", "c"]}, 
       "CatalyticSites" -> Infinity, "ActivationSites" -> 4, 
       "InhibitionSites" -> 4}] -> "&PFK_T&", 
    enzyme[{"ID" -> "PFK_T", "Compartment" -> "c", "BoundCatalytic" -> {}, 
       "BoundActivators" -> {}, "BoundInhibitors" -> 
        {Toolbox`Private`wrap[metabolite]["atp", "c"], 
         Toolbox`Private`wrap[metabolite]["atp", "c"]}, 
       "CatalyticSites" -> Infinity, "ActivationSites" -> 4, 
       "InhibitionSites" -> 4}] -> "&PFK_T&", 
    enzyme[{"ID" -> "PFK_T", "Compartment" -> "c", "BoundCatalytic" -> {}, 
       "BoundActivators" -> {}, "BoundInhibitors" -> 
        {Toolbox`Private`wrap[metabolite]["atp", "c"], 
         Toolbox`Private`wrap[metabolite]["atp", "c"], 
         Toolbox`Private`wrap[metabolite]["atp", "c"]}, 
       "CatalyticSites" -> Infinity, "ActivationSites" -> 4, 
       "InhibitionSites" -> 4}] -> "&PFK_T&", 
    enzyme[{"ID" -> "PFK_T", "Compartment" -> "c", "BoundCatalytic" -> {}, 
       "BoundActivators" -> {}, "BoundInhibitors" -> 
        {Toolbox`Private`wrap[metabolite]["atp", "c"], 
         Toolbox`Private`wrap[metabolite]["atp", "c"], 
         Toolbox`Private`wrap[metabolite]["atp", "c"], 
         Toolbox`Private`wrap[metabolite]["atp", "c"]}, 
       "CatalyticSites" -> Infinity, "ActivationSites" -> 4, 
       "InhibitionSites" -> 4}] -> "&PFK_T&", metabolite["adp", "c"] -> 
     "&adp&", metabolite["amp", "c"] -> "&amp&", metabolite["atp", "c"] -> 
     "&atp&", metabolite["f6p", "c"] -> "&f6p&", metabolite["fdp", "c"] -> 
     "&fdp&", metabolite["h", "c"] -> "&h&"}, 
  "Parameters" -> {Keq["AMP"] -> Infinity, Keq["PYR"] -> 1., 
    Keq["LAC"] -> 1., Keq["ATP"] -> Unit[Infinity, "Millimole"/"Liter"], 
    Keq["NADH"] -> Infinity, Keq["GLCt1r"] -> Infinity, 
    Keq["AMPIN"] -> Infinity, Keq["H"] -> 1., Keq["H2O"] -> 1., 
    metabolite["amp", "Xt"] -> Unit[1, "Millimole"/"Liter"], 
    metabolite["h", "Xt"] -> Unit[0.00006309573444801929, 
      "Millimole"/"Liter"], metabolite["h2o", "Xt"] -> 
     Unit[1, "Millimole"/"Liter"], metabolite["glc-D", "Xt"] -> 
     Unit[1, "Millimole"/"Liter"], rateconst["ADK1", True] -> 
     Unit[100000, "Liter"/("Hour"*"Millimole")], rateconst["H2O", True] -> 
     Unit[100000, "Hour"^(-1)], Keq["PIt"] -> 1, rateconst["PIt", True] -> 
     Unit[0.23, "Hour"^(-1)], metabolite["pi", "Xt"] -> 
     Unit[2.5, "Millimole"/"Liter"], Keq["PGM"] -> 
     0.18000000000000000639488462184090190003`15.954589770191003, 
    Keq["HEX1"] -> 4000.`15.954589770191003, 
    Keq["PGI"] -> 
     0.40999999999999997557509345824655611068`15.954589770191003, 
    Keq["TPI"] -> 
     0.04550169495029604549429791404691059142`15.954589770191003, 
    Keq["FBA"] -> 
     Unit[0.09252834748957666777258168622211087495`15.954589770191003, 
      "Millimole"/"Liter"], Keq["GAPD"] -> 
     Unit[0.14999999999999999444888487687421729788`15.954589770191003, 
      "Liter"/"Millimole"], Keq["PGK"] -> 
     2304.14746543778784613600422299207526176076`15.954589770191003, 
    Keq["ENO"] -> 
     4.94670656906303563005167234223335981369`15.954589770191003, 
    Keq["PYK"] -> 
     58728.0547399022834724746644496917724609375`15.954589770191003, 
    Keq["LDH_L"] -> 
     30864.19753086419610343874928672657502040372`15.954589770191003, 
    Keq["ADK1"] -> 
     0.43227452093052390675976865643117730044`15.954589770191003, 
    metabolite["lac-L", "Xt"] -> Unit[0.5, "Millimole"/"Liter"], 
    metabolite["pyr", "Xt"] -> Unit[0.01, "Millimole"/"Liter"], 
    rateconst["HEX1", True] -> Unit[0.08837385161712362, 
      "Liter"/("Hour"*"Millimole")], rateconst["PGI", True] -> 
     Unit[202.51416889323042, "Hour"^(-1)], rateconst["TPI", True] -> 
     Unit[160325.46790644788, "Hour"^(-1)], rateconst["FBA", True] -> 
     Unit[453.9639365170548, "Hour"^(-1)], rateconst["GAPD", True] -> 
     Unit[1526.5109382242256, "Liter"^2/("Hour"*"Millimole"^2)], 
    rateconst["PGM", True] -> Unit[163.2108733826539, "Hour"^(-1)], 
    rateconst["ENO", True] -> Unit[312.2167314128941, "Hour"^(-1)], 
    rateconst["PYK", True] -> Unit[418.0309819660245, 
      "Liter"/("Hour"*"Millimole")], rateconst["LDH_L", True] -> 
     Unit[967.2997662982434, "Liter"/("Hour"*"Millimole")], 
    rateconst["AMP", True] -> Unit[0.14907111854115934, "Hour"^(-1)], 
    rateconst["AMPIN", True] -> Unit[0.014, "Hour"^(-1)], 
    rateconst["PYR", True] -> Unit[3.677172191011288, "Hour"^(-1)], 
    rateconst["LAC", True] -> Unit[2.766005940813779, "Hour"^(-1)], 
    rateconst["ATP", True] -> Unit[1.1326101155908352, "Hour"^(-1)], 
    rateconst["NADH", True] -> Unit[7.6121221828360115, "Hour"^(-1)], 
    rateconst["GLCt1r", True] -> Unit[1.12, "Hour"^(-1)], 
    rateconst["ATP", True] -> Unit[1.1326101155908352, "Hour"^(-1)], 
    rateconst["H", True] -> Unit[100000, "Hour"^(-1)], 
    Keq["DPGASE"] -> Unit[Infinity, "Millimole"/"Liter"], 
    Keq["HBDPG"] -> Unit[1/4, "Liter"/"Millimole"], 
    Keq["HBO1"] -> Unit[41.835169432436196, "Liter"/"Millimole"], 
    Keq["HBO2"] -> Unit[73.21154650676336, "Liter"/"Millimole"], 
    Keq["HBO3"] -> Unit[177.79947008785382, "Liter"/"Millimole"], 
    Keq["HBO4"] -> Unit[1289.9177241667828, "Liter"/"Millimole"], 
    Keq["O2"] -> 1, rateconst["DPGASE", True] -> Unit[0.14225806451612902, 
      "Hour"^(-1)], rateconst["DPGM", True] -> Unit[1814.8148148148148, 
      "Hour"^(-1)], rateconst["HBO1", True] -> Unit[506935.270702259, 
      "Liter"/("Hour"*"Millimole")], rateconst["HBO2", True] -> 
     Unit[511077.050923776, "Liter"/("Hour"*"Millimole")], 
    rateconst["HBO3", True] -> Unit[509243.459567699, 
      "Liter"/("Hour"*"Millimole")], rateconst["HBO4", True] -> 
     Unit[501595.340624411, "Liter"/("Hour"*"Millimole")], 
    rateconst["HBDPG", True] -> Unit[519612.560391792, 
      "Liter"/("Hour"*"Millimole")], rateconst["O2", True] -> 
     Unit[509725.707725914, "Hour"^(-1)], metabolite["O2", "Xt"] -> 
     Unit[0.0200788, "Millimole"/"Liter"], rateconst["PGK", True] -> 
     Unit[1.02*^6, "Liter"/("Hour"*"Millimole")], Keq["DPGM"] -> 2.3*^6, 
    parameter["Volume", "c"] -> 1, Keq["PFK1"] -> 14.705882352941176, 
    Keq["PFK2"] -> 10., Keq["PFK_Activation_amp"] -> 30.3030303030303, 
    Keq["PFK_Inhibition_atp"] -> 10., Keq["PFK_TransitionStep"] -> 0.0011, 
    rateconst["PFK1", True] -> 31840., rateconst["PFK2", True] -> 
     2.98018751*^8, rateconst["PFK3", True] -> 9.999953756521915*^8, 
    rateconst["PFK_Activation_amp", True] -> 1000000, 
    rateconst["PFK_Inhibition_atp", True] -> 1000000, 
    rateconst["PFK_TransitionStep", True] -> 1000000000000}, 
  "BoundaryConditions" -> {}, "Constant" -> {}, "UnitChecking" -> False, 
  "Objective" -> Automatic, "Pathway" -> {}}]
