# Supplementary material for: Network-level allosteric effects are elucidated by detailing how ligand-binding events modulate utilization of catalytic potentials
Source: PLoS Comput Biol. 2018 Aug 7;14(8):e1006356. doi: 10.1371/journal.pcbi.1006356 (PMC6097697; doi:10.1371/journal.pcbi.1006356)
Supplement: S2 Data — (ZIP) [file pcbi.1006356.s003.zip › Catalytic_Potential_Example.nb]

(* Content-type: application/vnd.wolfram.mathematica *)

(*** Wolfram Notebook File ***)
(* http://www.wolfram.com/nb *)

(* CreatedBy='Mathematica 11.1' *)

(*CacheID: 234*)
(* Internal cache information:
NotebookFileLineBreakTest
NotebookFileLineBreakTest
NotebookDataPosition[       158,          7]
NotebookDataLength[   1447412,      25428]
NotebookOptionsPosition[   1445503,      25376]
NotebookOutlinePosition[   1445838,      25391]
CellTagsIndexPosition[   1445795,      25388]
WindowFrame->Normal*)

(* Beginning of Notebook Content *)
Notebook[{

Cell[CellGroupData[{
Cell[TextData[{
 "Example simulations for \[OpenCurlyDoubleQuote]Catalytic Potential\
\[CloseCurlyDoubleQuote] plots\n",
 StyleBox["Yurkovich* and Alcantar* et al., ", "Chapter"],
 StyleBox["PLOS Computational Biology", "Chapter",
  FontSlant->"Italic"],
 StyleBox[" (2018)", "Chapter"]
}], "Title",
 CellChangeTimes->{{3.74022432846845*^9, 3.7402243562971907`*^9}, {
  3.740224943473139*^9, 
  3.740224970057206*^9}},ExpressionUUID->"245208d5-7746-44ab-95a7-\
d6b4dc5ac1a0"],

Cell["\<\
MASS Toolbox is required in order to carry out the simulations shown below. \
Instructions for installation can be found here: \
https://github.com/opencobra/MASS-Toolbox \
\>", "Text",
 CellChangeTimes->{{3.740223735312684*^9, 
  3.7402238139279013`*^9}},ExpressionUUID->"480266cd-b409-46e0-9cbc-\
8da19c567c34"],

Cell[BoxData[
 RowBox[{
  RowBox[{"(*", " ", 
   RowBox[{"Loading", " ", "in", " ", "MASS", " ", "Toolbox"}], " ", "*)"}], 
  "\n", 
  RowBox[{
   RowBox[{"<<", "Toolbox`"}], "\[IndentingNewLine]", 
   RowBox[{"<<", "Toolbox`Style`"}], "\[IndentingNewLine]", 
   RowBox[{
    RowBox[{"SetDirectory", "[", 
     RowBox[{"NotebookDirectory", "[", "]"}], "]"}], ";", " ", 
    RowBox[{"(*", " ", 
     RowBox[{
     "Notebook", " ", "directory", " ", "assumed", " ", "to", " ", "be", " ", 
      "the", " ", "same", " ", "as", " ", "model", " ", "directory"}], " ", 
     "*)"}], " "}]}]}]], "Code",
 CellChangeTimes->{{3.740223826984873*^9, 3.740223870983073*^9}, 
   3.740223906855605*^9, {3.740224808419178*^9, 
   3.740224835939437*^9}},ExpressionUUID->"a1eb447e-5196-47be-89ac-\
b56b6fe4db45"],

Cell[TextData[StyleBox["Loading in model", "Subsection"]], "Text",
 CellChangeTimes->{{3.740224394633131*^9, 3.740224411289201*^9}, {
  3.7402248161063833`*^9, 3.7402248469454536`*^9}, {3.740225676591896*^9, 
  3.74022568034052*^9}},ExpressionUUID->"b77ecfa0-3f22-4e8d-a647-\
03c3e298c42c"],

Cell[BoxData[
 RowBox[{
  RowBox[{"(*", " ", 
   RowBox[{
   "Importing", " ", "model", " ", "containing", " ", "glycolysis", " ", 
    "with", " ", "PFK", " ", "module"}], " ", "*)"}], "\n", 
  RowBox[{
   RowBox[{
    RowBox[{"glycPFK", " ", "=", " ", 
     RowBox[{"Import", "[", "\"\<Phos_glyc_PFK.m\>\"", "]"}]}], ";"}], 
   "\[IndentingNewLine]", 
   RowBox[{"updateInitialConditions", "[", 
    RowBox[{"glycPFK", ",", " ", 
     RowBox[{"Flatten", "@", 
      RowBox[{"findSteadyState", "[", 
       RowBox[{"glycPFK", ",", " ", 
        RowBox[{"Strategy", " ", "\[Rule]", " ", "FindRoot"}]}], "]"}]}]}], 
    "]"}], " ", 
   RowBox[{"(*", " ", 
    RowBox[{
    "Setting", " ", "system", " ", "to", " ", "steady", " ", "state"}], " ", 
    "*)"}]}]}]], "Code",
 CellChangeTimes->{{3.712266409561338*^9, 3.712266616631475*^9}, {
  3.712267217571907*^9, 3.712267309043084*^9}, {3.712317778248527*^9, 
  3.712317785527104*^9}, {3.712317912869907*^9, 3.712317982006176*^9}, {
  3.713012594245905*^9, 3.7130125967897463`*^9}, {3.713465636117506*^9, 
  3.7134656720048323`*^9}, {3.713465756569811*^9, 3.713465756583584*^9}, {
  3.714852161300478*^9, 3.714852189571557*^9}, {3.714852253027314*^9, 
  3.714852268031735*^9}, {3.714852465611197*^9, 3.7148524834571543`*^9}, {
  3.714853367444331*^9, 3.714853492051985*^9}, {3.71631046948168*^9, 
  3.7163104827584267`*^9}, {3.716310514042457*^9, 3.7163105151261044`*^9}, {
  3.7201213337873898`*^9, 3.720121336399625*^9}, {3.720121394947399*^9, 
  3.720121410448752*^9}, {3.720121731420311*^9, 3.720121782127924*^9}, {
  3.7402234506094723`*^9, 3.740223464906412*^9}, {3.740223877519668*^9, 
  3.7402239218257847`*^9}},ExpressionUUID->"0102ac5a-b302-4450-8e9c-\
343039041a04"],

Cell[CellGroupData[{

Cell["Energy Charge", "Subsection",
 CellChangeTimes->{{3.710087305329815*^9, 3.710087320284584*^9}, {
  3.740223929245409*^9, 
  3.7402239595364723`*^9}},ExpressionUUID->"541816b5-16d3-40b9-9cc8-\
d8986ed02142"],

Cell[BoxData[
 RowBox[{
  RowBox[{"(*", " ", 
   RowBox[{
   "Defining", " ", "equation", " ", "for", " ", "energy", " ", "charge"}], 
   " ", "*)"}], " ", "\n", 
  RowBox[{
   RowBox[{"EC", " ", "=", " ", 
    RowBox[{"{", 
     RowBox[{"\"\<Energy Charge\>\"", "\[Rule]", 
      FractionBox[
       RowBox[{" ", 
        RowBox[{
         InterpretationBox[
          SuperscriptBox[
           StyleBox["ATP",
            StripOnInput->False,
            ShowSyntaxStyles->False,
            AutoSpacing->False,
            ZeroWidthTimes->True,
            LineColor->RGBColor[0, 0, 0],
            FrontFaceColor->RGBColor[0, 0, 0],
            BackFaceColor->RGBColor[0, 0, 0],
            GraphicsColor->RGBColor[0, 0, 0],
            FontColor->RGBColor[0, 0, 0]], 
           StyleBox["c",
            StripOnInput->False,
            ShowSyntaxStyles->False,
            AutoSpacing->False,
            ZeroWidthTimes->True,
            LineColor->RGBColor[0, 0, 0],
            FrontFaceColor->RGBColor[0, 0, 0],
            BackFaceColor->RGBColor[0, 0, 0],
            GraphicsColor->RGBColor[0, 0, 0],
            FontColor->RGBColor[0, 0, 0]]],
          Toolbox`metabolite["ATP", "c"],
          Editable->False,
          Selectable->False], "+", 
         RowBox[{
          FractionBox["1", "2"], 
          InterpretationBox[
           SuperscriptBox[
            StyleBox["ADP",
             StripOnInput->False,
             ShowSyntaxStyles->False,
             AutoSpacing->False,
             ZeroWidthTimes->True,
             LineColor->RGBColor[0, 0, 0],
             FrontFaceColor->RGBColor[0, 0, 0],
             BackFaceColor->RGBColor[0, 0, 0],
             GraphicsColor->RGBColor[0, 0, 0],
             FontColor->RGBColor[0, 0, 0]], 
            StyleBox["c",
             StripOnInput->False,
             ShowSyntaxStyles->False,
             AutoSpacing->False,
             ZeroWidthTimes->True,
             LineColor->RGBColor[0, 0, 0],
             FrontFaceColor->RGBColor[0, 0, 0],
             BackFaceColor->RGBColor[0, 0, 0],
             GraphicsColor->RGBColor[0, 0, 0],
             FontColor->RGBColor[0, 0, 0]]],
           Toolbox`metabolite["ADP", "c"],
           Editable->False,
           Selectable->False], 
          RowBox[{"(*", "Occupancy", "*)"}]}]}]}], 
       RowBox[{" ", 
        RowBox[{"(", 
         RowBox[{
          InterpretationBox[
           SuperscriptBox[
            StyleBox["ADP",
             StripOnInput->False,
             ShowSyntaxStyles->False,
             AutoSpacing->False,
             ZeroWidthTimes->True,
             LineColor->RGBColor[0, 0, 0],
             FrontFaceColor->RGBColor[0, 0, 0],
             BackFaceColor->RGBColor[0, 0, 0],
             GraphicsColor->RGBColor[0, 0, 0],
             FontColor->RGBColor[0, 0, 0]], 
            StyleBox["c",
             StripOnInput->False,
             ShowSyntaxStyles->False,
             AutoSpacing->False,
             ZeroWidthTimes->True,
             LineColor->RGBColor[0, 0, 0],
             FrontFaceColor->RGBColor[0, 0, 0],
             BackFaceColor->RGBColor[0, 0, 0],
             GraphicsColor->RGBColor[0, 0, 0],
             FontColor->RGBColor[0, 0, 0]]],
           Toolbox`metabolite["ADP", "c"],
           Editable->False,
           Selectable->False], "+", 
          InterpretationBox[
           SuperscriptBox[
            StyleBox["AMP",
             StripOnInput->False,
             ShowSyntaxStyles->False,
             AutoSpacing->False,
             ZeroWidthTimes->True,
             LineColor->RGBColor[0, 0, 0],
             FrontFaceColor->RGBColor[0, 0, 0],
             BackFaceColor->RGBColor[0, 0, 0],
             GraphicsColor->RGBColor[0, 0, 0],
             FontColor->RGBColor[0, 0, 0]], 
            StyleBox["c",
             StripOnInput->False,
             ShowSyntaxStyles->False,
             AutoSpacing->False,
             ZeroWidthTimes->True,
             LineColor->RGBColor[0, 0, 0],
             FrontFaceColor->RGBColor[0, 0, 0],
             BackFaceColor->RGBColor[0, 0, 0],
             GraphicsColor->RGBColor[0, 0, 0],
             FontColor->RGBColor[0, 0, 0]]],
           Toolbox`metabolite["AMP", "c"],
           Editable->False,
           Selectable->False], "+", 
          InterpretationBox[
           SuperscriptBox[
            StyleBox["ATP",
             StripOnInput->False,
             ShowSyntaxStyles->False,
             AutoSpacing->False,
             ZeroWidthTimes->True,
             LineColor->RGBColor[0, 0, 0],
             FrontFaceColor->RGBColor[0, 0, 0],
             BackFaceColor->RGBColor[0, 0, 0],
             GraphicsColor->RGBColor[0, 0, 0],
             FontColor->RGBColor[0, 0, 0]], 
            StyleBox["c",
             StripOnInput->False,
             ShowSyntaxStyles->False,
             AutoSpacing->False,
             ZeroWidthTimes->True,
             LineColor->RGBColor[0, 0, 0],
             FrontFaceColor->RGBColor[0, 0, 0],
             BackFaceColor->RGBColor[0, 0, 0],
             GraphicsColor->RGBColor[0, 0, 0],
             FontColor->RGBColor[0, 0, 0]]],
           Toolbox`metabolite["ATP", "c"],
           Editable->False,
           Selectable->False]}], ")"}], 
        RowBox[{"(*", "Capacity", "*)"}]}]]}], "}"}]}], ";"}]}]], "Code",
 CellChangeTimes->{{3.712319490172461*^9, 3.712319493195203*^9}, {
  3.740223961776533*^9, 
  3.740223980944208*^9}},ExpressionUUID->"c3aa7afc-9ff8-4e88-b2e9-\
f526d0ac7a34"]
}, Open  ]],

Cell[CellGroupData[{

Cell["PFK", "Subsection",
 CellChangeTimes->{{3.710087298652714*^9, 3.710087300109158*^9}, {
  3.710087346876886*^9, 
  3.71008736228518*^9}},ExpressionUUID->"e0d63392-6e9f-4c30-a282-\
b1365aeef322"],

Cell[CellGroupData[{

Cell[BoxData[
 RowBox[{
  RowBox[{"(*", " ", 
   RowBox[{"Defining", " ", "active", " ", "fraction", " ", "equation"}], " ",
    "*)"}], " ", "\n", 
  RowBox[{
   RowBox[{
    RowBox[{"pfk", " ", "=", " ", 
     RowBox[{"ExampleData", "[", 
      RowBox[{"{", 
       RowBox[{"\"\<Toolbox\>\"", ",", "\"\<PFK\>\""}], "}"}], "]"}]}], "  ", 
    
    RowBox[{"(*", " ", 
     RowBox[{
     "Contains", " ", "biochemical", " ", "equations", " ", "for", " ", 
      "allosteric", " ", "regulation", " ", "by", " ", "ATP", " ", 
      RowBox[{"(", "Inhibitor", ")"}], " ", "and", " ", "AMP", " ", 
      RowBox[{
       RowBox[{"(", "Activator", ")"}], "."}]}], " ", "*)"}], ";"}], "\n", 
   RowBox[{
    RowBox[{"activetotPFK", " ", "=", " ", 
     RowBox[{"Plus", "@@", 
      RowBox[{
       RowBox[{"glycPFK", "[", "\"\<Species\>\"", "]"}], "[", 
       RowBox[{"[", 
        RowBox[{"1", ";;", "15"}], "]"}], "]"}]}]}], ";"}], " ", 
   RowBox[{"(*", " ", 
    RowBox[{"Sum", " ", "of", " ", "active", " ", "PFK", " ", "forms"}], " ", 
    "*)"}], "\[IndentingNewLine]", 
   RowBox[{
    RowBox[{"pfktot", " ", "=", " ", 
     RowBox[{"Plus", "@@", 
      RowBox[{"Join", "[", 
       RowBox[{
        RowBox[{
         RowBox[{"glycPFK", "[", "\"\<Species\>\"", "]"}], "[", 
         RowBox[{"[", 
          RowBox[{"1", ";;", "19"}], "]"}], "]"}], ",", " ", 
        RowBox[{"{", 
         RowBox[{
          RowBox[{"glycPFK", "[", "\"\<Species\>\"", "]"}], "[", 
          RowBox[{"[", "38", "]"}], "]"}], "}"}]}], "]"}]}]}], ";", "  ", 
    RowBox[{"(*", " ", 
     RowBox[{"Sum", " ", "of", " ", "all", " ", "PFK", " ", "forms"}], " ", 
     "*)"}], "\[IndentingNewLine]", 
    RowBox[{"activeFractionPFK", " ", "=", " ", 
     RowBox[{"{", 
      RowBox[{
      "\"\<PFK \!\(\*SubscriptBox[\(f\), \(A\)]\)\>\"", "\[Rule]", " ", 
       RowBox[{"activetotPFK", "/", "pfktot"}]}], "}"}], " ", 
     RowBox[{"(*", " ", 
      RowBox[{"Active", " ", "fraction", " ", 
       RowBox[{"(", 
        SubscriptBox["f", "A"], ")"}], " ", "for", " ", "PFK"}], " ", 
      "*)"}]}]}]}]}]], "Code",
 CellChangeTimes->{{3.71128515545858*^9, 3.711285157666288*^9}, {
   3.711285262720353*^9, 3.711285315152635*^9}, {3.712318146791287*^9, 
   3.7123181653957443`*^9}, {3.7142494195460653`*^9, 3.714249460585249*^9}, {
   3.7201225252152767`*^9, 3.720122565631507*^9}, 3.7201226683193913`*^9, {
   3.7402235132884073`*^9, 3.740223514016796*^9}, {3.740223628756692*^9, 
   3.740223629172296*^9}, {3.740223991320485*^9, 3.7402240348712254`*^9}, {
   3.740224111695065*^9, 3.740224125270331*^9}, 3.740225225125248*^9, {
   3.740225364679443*^9, 3.740225365664323*^9}, {3.740225592923057*^9, 
   3.740225596159527*^9}},ExpressionUUID->"c08f1a92-509d-442e-b65b-\
11ad46b20a2c"],

Cell[BoxData[
 RowBox[{"{", 
  RowBox[{"\<\"PFK \\!\\(\\*SubscriptBox[\\(f\\), \\(A\\)]\\)\"\>", "\[Rule]", 
   RowBox[{
    RowBox[{"(", 
     RowBox[{
      InterpretationBox[
       UnderoverscriptBox[
        StyleBox[
         SuperscriptBox[
          StyleBox["PFK",
           StripOnInput->False,
           ShowSyntaxStyles->False,
           AutoSpacing->False,
           ZeroWidthTimes->True,
           LineColor->RGBColor[0, 0, 0],
           FrontFaceColor->RGBColor[0, 0, 0],
           BackFaceColor->RGBColor[0, 0, 0],
           GraphicsColor->RGBColor[0, 0, 0],
           FontColor->RGBColor[0, 0, 0]], 
          StyleBox["c",
           StripOnInput->False,
           ShowSyntaxStyles->False,
           AutoSpacing->False,
           ZeroWidthTimes->True,
           LineColor->RGBColor[0, 0, 0],
           FrontFaceColor->RGBColor[0, 0, 0],
           BackFaceColor->RGBColor[0, 0, 0],
           GraphicsColor->RGBColor[0, 0, 0],
           FontColor->RGBColor[0, 0, 0]]],
         Background->RGBColor[0.9, 0.9, 0.9]], "", ""],
       Toolbox`enzyme[{
        "ID" -> "PFK", "Compartment" -> "c", "BoundCatalytic" -> {}, 
         "BoundActivators" -> {}, "BoundInhibitors" -> {}, "CatalyticSites" -> 
         DirectedInfinity[1], "ActivationSites" -> 4, "InhibitionSites" -> 4}],
       Editable->False,
       Selectable->False], "+", 
      InterpretationBox[
       UnderoverscriptBox[
        StyleBox[
         SuperscriptBox[
          StyleBox["PFK",
           StripOnInput->False,
           ShowSyntaxStyles->False,
           AutoSpacing->False,
           ZeroWidthTimes->True,
           LineColor->RGBColor[0, 0, 0],
           FrontFaceColor->RGBColor[0, 0, 0],
           BackFaceColor->RGBColor[0, 0, 0],
           GraphicsColor->RGBColor[0, 0, 0],
           FontColor->RGBColor[0, 0, 0]], 
          StyleBox["c",
           StripOnInput->False,
           ShowSyntaxStyles->False,
           AutoSpacing->False,
           ZeroWidthTimes->True,
           LineColor->RGBColor[0, 0, 0],
           FrontFaceColor->RGBColor[0, 0, 0],
           BackFaceColor->RGBColor[0, 0, 0],
           GraphicsColor->RGBColor[0, 0, 0],
           FontColor->RGBColor[0, 0, 0]]],
         Background->RGBColor[0.9, 0.9, 0.9]], "", 
        InterpretationBox[
         SuperscriptBox[
          StyleBox["AMP",
           StripOnInput->False,
           ShowSyntaxStyles->False,
           AutoSpacing->False,
           ZeroWidthTimes->True,
           LineColor->RGBColor[0, 2/3, 0],
           FrontFaceColor->RGBColor[0, 2/3, 0],
           BackFaceColor->RGBColor[0, 2/3, 0],
           GraphicsColor->RGBColor[0, 2/3, 0],
           FontColor->RGBColor[0, 2/3, 0]], 
          StyleBox["c",
           StripOnInput->False,
           ShowSyntaxStyles->False,
           AutoSpacing->False,
           ZeroWidthTimes->True,
           LineColor->RGBColor[0, 2/3, 0],
           FrontFaceColor->RGBColor[0, 2/3, 0],
           BackFaceColor->RGBColor[0, 2/3, 0],
           GraphicsColor->RGBColor[0, 2/3, 0],
           FontColor->RGBColor[0, 2/3, 0]]],
         Toolbox`metabolite["AMP", "c"],
         Editable->False,
         Selectable->False]],
       Toolbox`enzyme[{
        "ID" -> "PFK", "Compartment" -> "c", "BoundCatalytic" -> {}, 
         "BoundActivators" -> {
           Toolbox`Private`wrap[Toolbox`metabolite]["AMP", "c"]}, 
         "BoundInhibitors" -> {}, "CatalyticSites" -> DirectedInfinity[1], 
         "ActivationSites" -> 4, "InhibitionSites" -> 4}],
       Editable->False,
       Selectable->False], "+", 
      InterpretationBox[
       UnderoverscriptBox[
        StyleBox[
         SuperscriptBox[
          StyleBox["PFK",
           StripOnInput->False,
           ShowSyntaxStyles->False,
           AutoSpacing->False,
           ZeroWidthTimes->True,
           LineColor->RGBColor[0, 0, 0],
           FrontFaceColor->RGBColor[0, 0, 0],
           BackFaceColor->RGBColor[0, 0, 0],
           GraphicsColor->RGBColor[0, 0, 0],
           FontColor->RGBColor[0, 0, 0]], 
          StyleBox["c",
           StripOnInput->False,
           ShowSyntaxStyles->False,
           AutoSpacing->False,
           ZeroWidthTimes->True,
           LineColor->RGBColor[0, 0, 0],
           FrontFaceColor->RGBColor[0, 0, 0],
           BackFaceColor->RGBColor[0, 0, 0],
           GraphicsColor->RGBColor[0, 0, 0],
           FontColor->RGBColor[0, 0, 0]]],
         Background->RGBColor[0.9, 0.9, 0.9]], "", 
        RowBox[{
         InterpretationBox[
          SuperscriptBox[
           StyleBox["AMP",
            StripOnInput->False,
            ShowSyntaxStyles->False,
            AutoSpacing->False,
            ZeroWidthTimes->True,
            LineColor->RGBColor[0, 2/3, 0],
            FrontFaceColor->RGBColor[0, 2/3, 0],
            BackFaceColor->RGBColor[0, 2/3, 0],
            GraphicsColor->RGBColor[0, 2/3, 0],
            FontColor->RGBColor[0, 2/3, 0]], 
           StyleBox["c",
            StripOnInput->False,
            ShowSyntaxStyles->False,
            AutoSpacing->False,
            ZeroWidthTimes->True,
            LineColor->RGBColor[0, 2/3, 0],
            FrontFaceColor->RGBColor[0, 2/3, 0],
            BackFaceColor->RGBColor[0, 2/3, 0],
            GraphicsColor->RGBColor[0, 2/3, 0],
            FontColor->RGBColor[0, 2/3, 0]]],
          Toolbox`metabolite["AMP", "c"],
          Editable->False,
          Selectable->False], 
         InterpretationBox[
          SuperscriptBox[
           StyleBox["AMP",
            StripOnInput->False,
            ShowSyntaxStyles->False,
            AutoSpacing->False,
            ZeroWidthTimes->True,
            LineColor->RGBColor[0, 2/3, 0],
            FrontFaceColor->RGBColor[0, 2/3, 0],
            BackFaceColor->RGBColor[0, 2/3, 0],
            GraphicsColor->RGBColor[0, 2/3, 0],
            FontColor->RGBColor[0, 2/3, 0]], 
           StyleBox["c",
            StripOnInput->False,
            ShowSyntaxStyles->False,
            AutoSpacing->False,
            ZeroWidthTimes->True,
            LineColor->RGBColor[0, 2/3, 0],
            FrontFaceColor->RGBColor[0, 2/3, 0],
            BackFaceColor->RGBColor[0, 2/3, 0],
            GraphicsColor->RGBColor[0, 2/3, 0],
            FontColor->RGBColor[0, 2/3, 0]]],
          Toolbox`metabolite["AMP", "c"],
          Editable->False,
          Selectable->False]}]],
       Toolbox`enzyme[{
        "ID" -> "PFK", "Compartment" -> "c", "BoundCatalytic" -> {}, 
         "BoundActivators" -> {
           Toolbox`Private`wrap[Toolbox`metabolite]["AMP", "c"], 
           Toolbox`Private`wrap[Toolbox`metabolite]["AMP", "c"]}, 
         "BoundInhibitors" -> {}, "CatalyticSites" -> DirectedInfinity[1], 
         "ActivationSites" -> 4, "InhibitionSites" -> 4}],
       Editable->False,
       Selectable->False], "+", 
      InterpretationBox[
       UnderoverscriptBox[
        StyleBox[
         SuperscriptBox[
          StyleBox["PFK",
           StripOnInput->False,
           ShowSyntaxStyles->False,
           AutoSpacing->False,
           ZeroWidthTimes->True,
           LineColor->RGBColor[0, 0, 0],
           FrontFaceColor->RGBColor[0, 0, 0],
           BackFaceColor->RGBColor[0, 0, 0],
           GraphicsColor->RGBColor[0, 0, 0],
           FontColor->RGBColor[0, 0, 0]], 
          StyleBox["c",
           StripOnInput->False,
           ShowSyntaxStyles->False,
           AutoSpacing->False,
           ZeroWidthTimes->True,
           LineColor->RGBColor[0, 0, 0],
           FrontFaceColor->RGBColor[0, 0, 0],
           BackFaceColor->RGBColor[0, 0, 0],
           GraphicsColor->RGBColor[0, 0, 0],
           FontColor->RGBColor[0, 0, 0]]],
         Background->RGBColor[0.9, 0.9, 0.9]], "", 
        RowBox[{
         InterpretationBox[
          SuperscriptBox[
           StyleBox["AMP",
            StripOnInput->False,
            ShowSyntaxStyles->False,
            AutoSpacing->False,
            ZeroWidthTimes->True,
            LineColor->RGBColor[0, 2/3, 0],
            FrontFaceColor->RGBColor[0, 2/3, 0],
            BackFaceColor->RGBColor[0, 2/3, 0],
            GraphicsColor->RGBColor[0, 2/3, 0],
            FontColor->RGBColor[0, 2/3, 0]], 
           StyleBox["c",
            StripOnInput->False,
            ShowSyntaxStyles->False,
            AutoSpacing->False,
            ZeroWidthTimes->True,
            LineColor->RGBColor[0, 2/3, 0],
            FrontFaceColor->RGBColor[0, 2/3, 0],
            BackFaceColor->RGBColor[0, 2/3, 0],
            GraphicsColor->RGBColor[0, 2/3, 0],
            FontColor->RGBColor[0, 2/3, 0]]],
          Toolbox`metabolite["AMP", "c"],
          Editable->False,
          Selectable->False], 
         InterpretationBox[
          SuperscriptBox[
           StyleBox["AMP",
            StripOnInput->False,
            ShowSyntaxStyles->False,
            AutoSpacing->False,
            ZeroWidthTimes->True,
            LineColor->RGBColor[0, 2/3, 0],
            FrontFaceColor->RGBColor[0, 2/3, 0],
            BackFaceColor->RGBColor[0, 2/3, 0],
            GraphicsColor->RGBColor[0, 2/3, 0],
            FontColor->RGBColor[0, 2/3, 0]], 
           StyleBox["c",
            StripOnInput->False,
            ShowSyntaxStyles->False,
            AutoSpacing->False,
            ZeroWidthTimes->True,
            LineColor->RGBColor[0, 2/3, 0],
            FrontFaceColor->RGBColor[0, 2/3, 0],
            BackFaceColor->RGBColor[0, 2/3, 0],
            GraphicsColor->RGBColor[0, 2/3, 0],
            FontColor->RGBColor[0, 2/3, 0]]],
          Toolbox`metabolite["AMP", "c"],
          Editable->False,
          Selectable->False], 
         InterpretationBox[
          SuperscriptBox[
           StyleBox["AMP",
            StripOnInput->False,
            ShowSyntaxStyles->False,
            AutoSpacing->False,
            ZeroWidthTimes->True,
            LineColor->RGBColor[0, 2/3, 0],
            FrontFaceColor->RGBColor[0, 2/3, 0],
            BackFaceColor->RGBColor[0, 2/3, 0],
            GraphicsColor->RGBColor[0, 2/3, 0],
            FontColor->RGBColor[0, 2/3, 0]], 
           StyleBox["c",
            StripOnInput->False,
            ShowSyntaxStyles->False,
            AutoSpacing->False,
            ZeroWidthTimes->True,
            LineColor->RGBColor[0, 2/3, 0],
            FrontFaceColor->RGBColor[0, 2/3, 0],
            BackFaceColor->RGBColor[0, 2/3, 0],
            GraphicsColor->RGBColor[0, 2/3, 0],
            FontColor->RGBColor[0, 2/3, 0]]],
          Toolbox`metabolite["AMP", "c"],
          Editable->False,
          Selectable->False]}]],
       Toolbox`enzyme[{
        "ID" -> "PFK", "Compartment" -> "c", "BoundCatalytic" -> {}, 
         "BoundActivators" -> {
           Toolbox`Private`wrap[Toolbox`metabolite]["AMP", "c"], 
           Toolbox`Private`wrap[Toolbox`metabolite]["AMP", "c"], 
           Toolbox`Private`wrap[Toolbox`metabolite]["AMP", "c"]}, 
         "BoundInhibitors" -> {}, "CatalyticSites" -> DirectedInfinity[1], 
         "ActivationSites" -> 4, "InhibitionSites" -> 4}],
       Editable->False,
       Selectable->False], "+", 
      InterpretationBox[
       UnderoverscriptBox[
        StyleBox[
         SuperscriptBox[
          StyleBox["PFK",
           StripOnInput->False,
           ShowSyntaxStyles->False,
           AutoSpacing->False,
           ZeroWidthTimes->True,
           LineColor->RGBColor[0, 0, 0],
           FrontFaceColor->RGBColor[0, 0, 0],
           BackFaceColor->RGBColor[0, 0, 0],
           GraphicsColor->RGBColor[0, 0, 0],
           FontColor->RGBColor[0, 0, 0]], 
          StyleBox["c",
           StripOnInput->False,
           ShowSyntaxStyles->False,
           AutoSpacing->False,
           ZeroWidthTimes->True,
           LineColor->RGBColor[0, 0, 0],
           FrontFaceColor->RGBColor[0, 0, 0],
           BackFaceColor->RGBColor[0, 0, 0],
           GraphicsColor->RGBColor[0, 0, 0],
           FontColor->RGBColor[0, 0, 0]]],
         Background->RGBColor[0.9, 0.9, 0.9]], "", 
        RowBox[{
         InterpretationBox[
          SuperscriptBox[
           StyleBox["AMP",
            StripOnInput->False,
            ShowSyntaxStyles->False,
            AutoSpacing->False,
            ZeroWidthTimes->True,
            LineColor->RGBColor[0, 2/3, 0],
            FrontFaceColor->RGBColor[0, 2/3, 0],
            BackFaceColor->RGBColor[0, 2/3, 0],
            GraphicsColor->RGBColor[0, 2/3, 0],
            FontColor->RGBColor[0, 2/3, 0]], 
           StyleBox["c",
            StripOnInput->False,
            ShowSyntaxStyles->False,
            AutoSpacing->False,
            ZeroWidthTimes->True,
            LineColor->RGBColor[0, 2/3, 0],
            FrontFaceColor->RGBColor[0, 2/3, 0],
            BackFaceColor->RGBColor[0, 2/3, 0],
            GraphicsColor->RGBColor[0, 2/3, 0],
            FontColor->RGBColor[0, 2/3, 0]]],
          Toolbox`metabolite["AMP", "c"],
          Editable->False,
          Selectable->False], 
         InterpretationBox[
          SuperscriptBox[
           StyleBox["AMP",
            StripOnInput->False,
            ShowSyntaxStyles->False,
            AutoSpacing->False,
            ZeroWidthTimes->True,
            LineColor->RGBColor[0, 2/3, 0],
            FrontFaceColor->RGBColor[0, 2/3, 0],
            BackFaceColor->RGBColor[0, 2/3, 0],
            GraphicsColor->RGBColor[0, 2/3, 0],
            FontColor->RGBColor[0, 2/3, 0]], 
           StyleBox["c",
            StripOnInput->False,
            ShowSyntaxStyles->False,
            AutoSpacing->False,
            ZeroWidthTimes->True,
            LineColor->RGBColor[0, 2/3, 0],
            FrontFaceColor->RGBColor[0, 2/3, 0],
            BackFaceColor->RGBColor[0, 2/3, 0],
            GraphicsColor->RGBColor[0, 2/3, 0],
            FontColor->RGBColor[0, 2/3, 0]]],
          Toolbox`metabolite["AMP", "c"],
          Editable->False,
          Selectable->False], 
         InterpretationBox[
          SuperscriptBox[
           StyleBox["AMP",
            StripOnInput->False,
            ShowSyntaxStyles->False,
            AutoSpacing->False,
            ZeroWidthTimes->True,
            LineColor->RGBColor[0, 2/3, 0],
            FrontFaceColor->RGBColor[0, 2/3, 0],
            BackFaceColor->RGBColor[0, 2/3, 0],
            GraphicsColor->RGBColor[0, 2/3, 0],
            FontColor->RGBColor[0, 2/3, 0]], 
           StyleBox["c",
            StripOnInput->False,
            ShowSyntaxStyles->False,
            AutoSpacing->False,
            ZeroWidthTimes->True,
            LineColor->RGBColor[0, 2/3, 0],
            FrontFaceColor->RGBColor[0, 2/3, 0],
            BackFaceColor->RGBColor[0, 2/3, 0],
            GraphicsColor->RGBColor[0, 2/3, 0],
            FontColor->RGBColor[0, 2/3, 0]]],
          Toolbox`metabolite["AMP", "c"],
          Editable->False,
          Selectable->False], 
         InterpretationBox[
          SuperscriptBox[
           StyleBox["AMP",
            StripOnInput->False,
            ShowSyntaxStyles->False,
            AutoSpacing->False,
            ZeroWidthTimes->True,
            LineColor->RGBColor[0, 2/3, 0],
            FrontFaceColor->RGBColor[0, 2/3, 0],
            BackFaceColor->RGBColor[0, 2/3, 0],
            GraphicsColor->RGBColor[0, 2/3, 0],
            FontColor->RGBColor[0, 2/3, 0]], 
           StyleBox["c",
            StripOnInput->False,
            ShowSyntaxStyles->False,
            AutoSpacing->False,
            ZeroWidthTimes->True,
            LineColor->RGBColor[0, 2/3, 0],
            FrontFaceColor->RGBColor[0, 2/3, 0],
            BackFaceColor->RGBColor[0, 2/3, 0],
            GraphicsColor->RGBColor[0, 2/3, 0],
            FontColor->RGBColor[0, 2/3, 0]]],
          Toolbox`metabolite["AMP", "c"],
          Editable->False,
          Selectable->False]}]],
       Toolbox`enzyme[{
        "ID" -> "PFK", "Compartment" -> "c", "BoundCatalytic" -> {}, 
         "BoundActivators" -> {
           Toolbox`Private`wrap[Toolbox`metabolite]["AMP", "c"], 
           Toolbox`Private`wrap[Toolbox`metabolite]["AMP", "c"], 
           Toolbox`Private`wrap[Toolbox`metabolite]["AMP", "c"], 
           Toolbox`Private`wrap[Toolbox`metabolite]["AMP", "c"]}, 
         "BoundInhibitors" -> {}, "CatalyticSites" -> DirectedInfinity[1], 
         "ActivationSites" -> 4, "InhibitionSites" -> 4}],
       Editable->False,
       Selectable->False], "+", 
      InterpretationBox[
       UnderoverscriptBox[
        StyleBox[
         RowBox[{
          SuperscriptBox[
           StyleBox["PFK",
            StripOnInput->False,
            ShowSyntaxStyles->False,
            AutoSpacing->False,
            ZeroWidthTimes->True,
            LineColor->RGBColor[0, 0, 0],
            FrontFaceColor->RGBColor[0, 0, 0],
            BackFaceColor->RGBColor[0, 0, 0],
            GraphicsColor->RGBColor[0, 0, 0],
            FontColor->RGBColor[0, 0, 0]], 
           StyleBox["c",
            StripOnInput->False,
            ShowSyntaxStyles->False,
            AutoSpacing->False,
            ZeroWidthTimes->True,
            LineColor->RGBColor[0, 0, 0],
            FrontFaceColor->RGBColor[0, 0, 0],
            BackFaceColor->RGBColor[0, 0, 0],
            GraphicsColor->RGBColor[0, 0, 0],
            FontColor->RGBColor[0, 0, 0]]], "&", 
          InterpretationBox[
           SuperscriptBox[
            StyleBox["ATP",
             StripOnInput->False,
             ShowSyntaxStyles->False,
             AutoSpacing->False,
             ZeroWidthTimes->True,
             LineColor->RGBColor[0, 0, 0],
             FrontFaceColor->RGBColor[0, 0, 0],
             BackFaceColor->RGBColor[0, 0, 0],
             GraphicsColor->RGBColor[0, 0, 0],
             FontColor->RGBColor[0, 0, 0]], 
            StyleBox["c",
             StripOnInput->False,
             ShowSyntaxStyles->False,
             AutoSpacing->False,
             ZeroWidthTimes->True,
             LineColor->RGBColor[0, 0, 0],
             FrontFaceColor->RGBColor[0, 0, 0],
             BackFaceColor->RGBColor[0, 0, 0],
             GraphicsColor->RGBColor[0, 0, 0],
             FontColor->RGBColor[0, 0, 0]]],
           Toolbox`metabolite["ATP", "c"],
           Editable->False,
           Selectable->False]}],
         Background->RGBColor[0.9, 0.9, 0.9]], "", ""],
       Toolbox`enzyme[{"ID" -> "PFK", "Compartment" -> "c", "BoundCatalytic" -> {
           Toolbox`Private`wrap[Toolbox`metabolite]["ATP", "c"]}, 
         "BoundActivators" -> {}, "BoundInhibitors" -> {}, "CatalyticSites" -> 
         DirectedInfinity[1], "ActivationSites" -> 4, "InhibitionSites" -> 4}],
       Editable->False,
       Selectable->False], "+", 
      InterpretationBox[
       UnderoverscriptBox[
        StyleBox[
         RowBox[{
          SuperscriptBox[
           StyleBox["PFK",
            StripOnInput->False,
            ShowSyntaxStyles->False,
            AutoSpacing->False,
            ZeroWidthTimes->True,
            LineColor->RGBColor[0, 0, 0],
            FrontFaceColor->RGBColor[0, 0, 0],
            BackFaceColor->RGBColor[0, 0, 0],
            GraphicsColor->RGBColor[0, 0, 0],
            FontColor->RGBColor[0, 0, 0]], 
           StyleBox["c",
            StripOnInput->False,
            ShowSyntaxStyles->False,
            AutoSpacing->False,
            ZeroWidthTimes->True,
            LineColor->RGBColor[0, 0, 0],
            FrontFaceColor->RGBColor[0, 0, 0],
            BackFaceColor->RGBColor[0, 0, 0],
            GraphicsColor->RGBColor[0, 0, 0],
            FontColor->RGBColor[0, 0, 0]]], "&", 
          InterpretationBox[
           SuperscriptBox[
            StyleBox["ATP",
             StripOnInput->False,
             ShowSyntaxStyles->False,
             AutoSpacing->False,
             ZeroWidthTimes->True,
             LineColor->RGBColor[0, 0, 0],
             FrontFaceColor->RGBColor[0, 0, 0],
             BackFaceColor->RGBColor[0, 0, 0],
             GraphicsColor->RGBColor[0, 0, 0],
             FontColor->RGBColor[0, 0, 0]], 
            StyleBox["c",
             StripOnInput->False,
             ShowSyntaxStyles->False,
             AutoSpacing->False,
             ZeroWidthTimes->True,
             LineColor->RGBColor[0, 0, 0],
             FrontFaceColor->RGBColor[0, 0, 0],
             BackFaceColor->RGBColor[0, 0, 0],
             GraphicsColor->RGBColor[0, 0, 0],
             FontColor->RGBColor[0, 0, 0]]],
           Toolbox`metabolite["ATP", "c"],
           Editable->False,
           Selectable->False]}],
         Background->RGBColor[0.9, 0.9, 0.9]], "", 
        InterpretationBox[
         SuperscriptBox[
          StyleBox["AMP",
           StripOnInput->False,
           ShowSyntaxStyles->False,
           AutoSpacing->False,
           ZeroWidthTimes->True,
           LineColor->RGBColor[0, 2/3, 0],
           FrontFaceColor->RGBColor[0, 2/3, 0],
           BackFaceColor->RGBColor[0, 2/3, 0],
           GraphicsColor->RGBColor[0, 2/3, 0],
           FontColor->RGBColor[0, 2/3, 0]], 
          StyleBox["c",
           StripOnInput->False,
           ShowSyntaxStyles->False,
           AutoSpacing->False,
           ZeroWidthTimes->True,
           LineColor->RGBColor[0, 2/3, 0],
           FrontFaceColor->RGBColor[0, 2/3, 0],
           BackFaceColor->RGBColor[0, 2/3, 0],
           GraphicsColor->RGBColor[0, 2/3, 0],
           FontColor->RGBColor[0, 2/3, 0]]],
         Toolbox`metabolite["AMP", "c"],
         Editable->False,
         Selectable->False]],
       Toolbox`enzyme[{"ID" -> "PFK", "Compartment" -> "c", "BoundCatalytic" -> {
           Toolbox`Private`wrap[Toolbox`metabolite]["ATP", "c"]}, 
         "BoundActivators" -> {
           Toolbox`Private`wrap[Toolbox`metabolite]["AMP", "c"]}, 
         "BoundInhibitors" -> {}, "CatalyticSites" -> DirectedInfinity[1], 
         "ActivationSites" -> 4, "InhibitionSites" -> 4}],
       Editable->False,
       Selectable->False], "+", 
      InterpretationBox[
       UnderoverscriptBox[
        StyleBox[
         RowBox[{
          SuperscriptBox[
           StyleBox["PFK",
            StripOnInput->False,
            ShowSyntaxStyles->False,
            AutoSpacing->False,
            ZeroWidthTimes->True,
            LineColor->RGBColor[0, 0, 0],
            FrontFaceColor->RGBColor[0, 0, 0],
            BackFaceColor->RGBColor[0, 0, 0],
            GraphicsColor->RGBColor[0, 0, 0],
            FontColor->RGBColor[0, 0, 0]], 
           StyleBox["c",
            StripOnInput->False,
            ShowSyntaxStyles->False,
            AutoSpacing->False,
            ZeroWidthTimes->True,
            LineColor->RGBColor[0, 0, 0],
            FrontFaceColor->RGBColor[0, 0, 0],
            BackFaceColor->RGBColor[0, 0, 0],
            GraphicsColor->RGBColor[0, 0, 0],
            FontColor->RGBColor[0, 0, 0]]], "&", 
          InterpretationBox[
           SuperscriptBox[
            StyleBox["ATP",
             StripOnInput->False,
             ShowSyntaxStyles->False,
             AutoSpacing->False,
             ZeroWidthTimes->True,
             LineColor->RGBColor[0, 0, 0],
             FrontFaceColor->RGBColor[0, 0, 0],
             BackFaceColor->RGBColor[0, 0, 0],
             GraphicsColor->RGBColor[0, 0, 0],
             FontColor->RGBColor[0, 0, 0]], 
            StyleBox["c",
             StripOnInput->False,
             ShowSyntaxStyles->False,
             AutoSpacing->False,
             ZeroWidthTimes->True,
             LineColor->RGBColor[0, 0, 0],
             FrontFaceColor->RGBColor[0, 0, 0],
             BackFaceColor->RGBColor[0, 0, 0],
             GraphicsColor->RGBColor[0, 0, 0],
             FontColor->RGBColor[0, 0, 0]]],
           Toolbox`metabolite["ATP", "c"],
           Editable->False,
           Selectable->False]}],
         Background->RGBColor[0.9, 0.9, 0.9]], "", 
        RowBox[{
         InterpretationBox[
          SuperscriptBox[
           StyleBox["AMP",
            StripOnInput->False,
            ShowSyntaxStyles->False,
            AutoSpacing->False,
            ZeroWidthTimes->True,
            LineColor->RGBColor[0, 2/3, 0],
            FrontFaceColor->RGBColor[0, 2/3, 0],
            BackFaceColor->RGBColor[0, 2/3, 0],
            GraphicsColor->RGBColor[0, 2/3, 0],
            FontColor->RGBColor[0, 2/3, 0]], 
           StyleBox["c",
            StripOnInput->False,
            ShowSyntaxStyles->False,
            AutoSpacing->False,
            ZeroWidthTimes->True,
            LineColor->RGBColor[0, 2/3, 0],
            FrontFaceColor->RGBColor[0, 2/3, 0],
            BackFaceColor->RGBColor[0, 2/3, 0],
            GraphicsColor->RGBColor[0, 2/3, 0],
            FontColor->RGBColor[0, 2/3, 0]]],
          Toolbox`metabolite["AMP", "c"],
          Editable->False,
          Selectable->False], 
         InterpretationBox[
          SuperscriptBox[
           StyleBox["AMP",
            StripOnInput->False,
            ShowSyntaxStyles->False,
            AutoSpacing->False,
            ZeroWidthTimes->True,
            LineColor->RGBColor[0, 2/3, 0],
            FrontFaceColor->RGBColor[0, 2/3, 0],
            BackFaceColor->RGBColor[0, 2/3, 0],
            GraphicsColor->RGBColor[0, 2/3, 0],
            FontColor->RGBColor[0, 2/3, 0]], 
           StyleBox["c",
            StripOnInput->False,
            ShowSyntaxStyles->False,
            AutoSpacing->False,
            ZeroWidthTimes->True,
            LineColor->RGBColor[0, 2/3, 0],
            FrontFaceColor->RGBColor[0, 2/3, 0],
            BackFaceColor->RGBColor[0, 2/3, 0],
            GraphicsColor->RGBColor[0, 2/3, 0],
            FontColor->RGBColor[0, 2/3, 0]]],
          Toolbox`metabolite["AMP", "c"],
          Editable->False,
          Selectable->False]}]],
       Toolbox`enzyme[{"ID" -> "PFK", "Compartment" -> "c", "BoundCatalytic" -> {
           Toolbox`Private`wrap[Toolbox`metabolite]["ATP", "c"]}, 
         "BoundActivators" -> {
           Toolbox`Private`wrap[Toolbox`metabolite]["AMP", "c"], 
           Toolbox`Private`wrap[Toolbox`metabolite]["AMP", "c"]}, 
         "BoundInhibitors" -> {}, "CatalyticSites" -> DirectedInfinity[1], 
         "ActivationSites" -> 4, "InhibitionSites" -> 4}],
       Editable->False,
       Selectable->False], "+", 
      InterpretationBox[
       UnderoverscriptBox[
        StyleBox[
         RowBox[{
          SuperscriptBox[
           StyleBox["PFK",
            StripOnInput->False,
            ShowSyntaxStyles->False,
            AutoSpacing->False,
            ZeroWidthTimes->True,
            LineColor->RGBColor[0, 0, 0],
            FrontFaceColor->RGBColor[0, 0, 0],
            BackFaceColor->RGBColor[0, 0, 0],
            GraphicsColor->RGBColor[0, 0, 0],
            FontColor->RGBColor[0, 0, 0]], 
           StyleBox["c",
            StripOnInput->False,
            ShowSyntaxStyles->False,
            AutoSpacing->False,
            ZeroWidthTimes->True,
            LineColor->RGBColor[0, 0, 0],
            FrontFaceColor->RGBColor[0, 0, 0],
            BackFaceColor->RGBColor[0, 0, 0],
            GraphicsColor->RGBColor[0, 0, 0],
            FontColor->RGBColor[0, 0, 0]]], "&", 
          InterpretationBox[
           SuperscriptBox[
            StyleBox["ATP",
             StripOnInput->False,
             ShowSyntaxStyles->False,
             AutoSpacing->False,
             ZeroWidthTimes->True,
             LineColor->RGBColor[0, 0, 0],
             FrontFaceColor->RGBColor[0, 0, 0],
             BackFaceColor->RGBColor[0, 0, 0],
             GraphicsColor->RGBColor[0, 0, 0],
             FontColor->RGBColor[0, 0, 0]], 
            StyleBox["c",
             StripOnInput->False,
             ShowSyntaxStyles->False,
             AutoSpacing->False,
             ZeroWidthTimes->True,
             LineColor->RGBColor[0, 0, 0],
             FrontFaceColor->RGBColor[0, 0, 0],
             BackFaceColor->RGBColor[0, 0, 0],
             GraphicsColor->RGBColor[0, 0, 0],
             FontColor->RGBColor[0, 0, 0]]],
           Toolbox`metabolite["ATP", "c"],
           Editable->False,
           Selectable->False]}],
         Background->RGBColor[0.9, 0.9, 0.9]], "", 
        RowBox[{
         InterpretationBox[
          SuperscriptBox[
           StyleBox["AMP",
            StripOnInput->False,
            ShowSyntaxStyles->False,
            AutoSpacing->False,
            ZeroWidthTimes->True,
            LineColor->RGBColor[0, 2/3, 0],
            FrontFaceColor->RGBColor[0, 2/3, 0],
            BackFaceColor->RGBColor[0, 2/3, 0],
            GraphicsColor->RGBColor[0, 2/3, 0],
            FontColor->RGBColor[0, 2/3, 0]], 
           StyleBox["c",
            StripOnInput->False,
            ShowSyntaxStyles->False,
            AutoSpacing->False,
            ZeroWidthTimes->True,
            LineColor->RGBColor[0, 2/3, 0],
            FrontFaceColor->RGBColor[0, 2/3, 0],
            BackFaceColor->RGBColor[0, 2/3, 0],
            GraphicsColor->RGBColor[0, 2/3, 0],
            FontColor->RGBColor[0, 2/3, 0]]],
          Toolbox`metabolite["AMP", "c"],
          Editable->False,
          Selectable->False], 
         InterpretationBox[
          SuperscriptBox[
           StyleBox["AMP",
            StripOnInput->False,
            ShowSyntaxStyles->False,
            AutoSpacing->False,
            ZeroWidthTimes->True,
            LineColor->RGBColor[0, 2/3, 0],
            FrontFaceColor->RGBColor[0, 2/3, 0],
            BackFaceColor->RGBColor[0, 2/3, 0],
            GraphicsColor->RGBColor[0, 2/3, 0],
            FontColor->RGBColor[0, 2/3, 0]], 
           StyleBox["c",
            StripOnInput->False,
            ShowSyntaxStyles->False,
            AutoSpacing->False,
            ZeroWidthTimes->True,
            LineColor->RGBColor[0, 2/3, 0],
            FrontFaceColor->RGBColor[0, 2/3, 0],
            BackFaceColor->RGBColor[0, 2/3, 0],
            GraphicsColor->RGBColor[0, 2/3, 0],
            FontColor->RGBColor[0, 2/3, 0]]],
          Toolbox`metabolite["AMP", "c"],
          Editable->False,
          Selectable->False], 
         InterpretationBox[
          SuperscriptBox[
           StyleBox["AMP",
            StripOnInput->False,
            ShowSyntaxStyles->False,
            AutoSpacing->False,
            ZeroWidthTimes->True,
            LineColor->RGBColor[0, 2/3, 0],
            FrontFaceColor->RGBColor[0, 2/3, 0],
            BackFaceColor->RGBColor[0, 2/3, 0],
            GraphicsColor->RGBColor[0, 2/3, 0],
            FontColor->RGBColor[0, 2/3, 0]], 
           StyleBox["c",
            StripOnInput->False,
            ShowSyntaxStyles->False,
            AutoSpacing->False,
            ZeroWidthTimes->True,
            LineColor->RGBColor[0, 2/3, 0],
            FrontFaceColor->RGBColor[0, 2/3, 0],
            BackFaceColor->RGBColor[0, 2/3, 0],
            GraphicsColor->RGBColor[0, 2/3, 0],
            FontColor->RGBColor[0, 2/3, 0]]],
          Toolbox`metabolite["AMP", "c"],
          Editable->False,
          Selectable->False]}]],
       Toolbox`enzyme[{"ID" -> "PFK", "Compartment" -> "c", "BoundCatalytic" -> {
           Toolbox`Private`wrap[Toolbox`metabolite]["ATP", "c"]}, 
         "BoundActivators" -> {
           Toolbox`Private`wrap[Toolbox`metabolite]["AMP", "c"], 
           Toolbox`Private`wrap[Toolbox`metabolite]["AMP", "c"], 
           Toolbox`Private`wrap[Toolbox`metabolite]["AMP", "c"]}, 
         "BoundInhibitors" -> {}, "CatalyticSites" -> DirectedInfinity[1], 
         "ActivationSites" -> 4, "InhibitionSites" -> 4}],
       Editable->False,
       Selectable->False], "+", 
      InterpretationBox[
       UnderoverscriptBox[
        StyleBox[
         RowBox[{
          SuperscriptBox[
           StyleBox["PFK",
            StripOnInput->False,
            ShowSyntaxStyles->False,
            AutoSpacing->False,
            ZeroWidthTimes->True,
            LineColor->RGBColor[0, 0, 0],
            FrontFaceColor->RGBColor[0, 0, 0],
            BackFaceColor->RGBColor[0, 0, 0],
            GraphicsColor->RGBColor[0, 0, 0],
            FontColor->RGBColor[0, 0, 0]], 
           StyleBox["c",
            StripOnInput->False,
            ShowSyntaxStyles->False,
            AutoSpacing->False,
            ZeroWidthTimes->True,
            LineColor->RGBColor[0, 0, 0],
            FrontFaceColor->RGBColor[0, 0, 0],
            BackFaceColor->RGBColor[0, 0, 0],
            GraphicsColor->RGBColor[0, 0, 0],
            FontColor->RGBColor[0, 0, 0]]], "&", 
          InterpretationBox[
           SuperscriptBox[
            StyleBox["ATP",
             StripOnInput->False,
             ShowSyntaxStyles->False,
             AutoSpacing->False,
             ZeroWidthTimes->True,
             LineColor->RGBColor[0, 0, 0],
             FrontFaceColor->RGBColor[0, 0, 0],
             BackFaceColor->RGBColor[0, 0, 0],
             GraphicsColor->RGBColor[0, 0, 0],
             FontColor->RGBColor[0, 0, 0]], 
            StyleBox["c",
             StripOnInput->False,
             ShowSyntaxStyles->False,
             AutoSpacing->False,
             ZeroWidthTimes->True,
             LineColor->RGBColor[0, 0, 0],
             FrontFaceColor->RGBColor[0, 0, 0],
             BackFaceColor->RGBColor[0, 0, 0],
             GraphicsColor->RGBColor[0, 0, 0],
             FontColor->RGBColor[0, 0, 0]]],
           Toolbox`metabolite["ATP", "c"],
           Editable->False,
           Selectable->False]}],
         Background->RGBColor[0.9, 0.9, 0.9]], "", 
        RowBox[{
         InterpretationBox[
          SuperscriptBox[
           StyleBox["AMP",
            StripOnInput->False,
            ShowSyntaxStyles->False,
            AutoSpacing->False,
            ZeroWidthTimes->True,
            LineColor->RGBColor[0, 2/3, 0],
            FrontFaceColor->RGBColor[0, 2/3, 0],
            BackFaceColor->RGBColor[0, 2/3, 0],
            GraphicsColor->RGBColor[0, 2/3, 0],
            FontColor->RGBColor[0, 2/3, 0]], 
           StyleBox["c",
            StripOnInput->False,
            ShowSyntaxStyles->False,
            AutoSpacing->False,
            ZeroWidthTimes->True,
            LineColor->RGBColor[0, 2/3, 0],
            FrontFaceColor->RGBColor[0, 2/3, 0],
            BackFaceColor->RGBColor[0, 2/3, 0],
            GraphicsColor->RGBColor[0, 2/3, 0],
            FontColor->RGBColor[0, 2/3, 0]]],
          Toolbox`metabolite["AMP", "c"],
          Editable->False,
          Selectable->False], 
         InterpretationBox[
          SuperscriptBox[
           StyleBox["AMP",
            StripOnInput->False,
            ShowSyntaxStyles->False,
            AutoSpacing->False,
            ZeroWidthTimes->True,
            LineColor->RGBColor[0, 2/3, 0],
            FrontFaceColor->RGBColor[0, 2/3, 0],
            BackFaceColor->RGBColor[0, 2/3, 0],
            GraphicsColor->RGBColor[0, 2/3, 0],
            FontColor->RGBColor[0, 2/3, 0]], 
           StyleBox["c",
            StripOnInput->False,
            ShowSyntaxStyles->False,
            AutoSpacing->False,
            ZeroWidthTimes->True,
            LineColor->RGBColor[0, 2/3, 0],
            FrontFaceColor->RGBColor[0, 2/3, 0],
            BackFaceColor->RGBColor[0, 2/3, 0],
            GraphicsColor->RGBColor[0, 2/3, 0],
            FontColor->RGBColor[0, 2/3, 0]]],
          Toolbox`metabolite["AMP", "c"],
          Editable->False,
          Selectable->False], 
         InterpretationBox[
          SuperscriptBox[
           StyleBox["AMP",
            StripOnInput->False,
            ShowSyntaxStyles->False,
            AutoSpacing->False,
            ZeroWidthTimes->True,
            LineColor->RGBColor[0, 2/3, 0],
            FrontFaceColor->RGBColor[0, 2/3, 0],
            BackFaceColor->RGBColor[0, 2/3, 0],
            GraphicsColor->RGBColor[0, 2/3, 0],
            FontColor->RGBColor[0, 2/3, 0]], 
           StyleBox["c",
            StripOnInput->False,
            ShowSyntaxStyles->False,
            AutoSpacing->False,
            ZeroWidthTimes->True,
            LineColor->RGBColor[0, 2/3, 0],
            FrontFaceColor->RGBColor[0, 2/3, 0],
            BackFaceColor->RGBColor[0, 2/3, 0],
            GraphicsColor->RGBColor[0, 2/3, 0],
            FontColor->RGBColor[0, 2/3, 0]]],
          Toolbox`metabolite["AMP", "c"],
          Editable->False,
          Selectable->False], 
         InterpretationBox[
          SuperscriptBox[
           StyleBox["AMP",
            StripOnInput->False,
            ShowSyntaxStyles->False,
            AutoSpacing->False,
            ZeroWidthTimes->True,
            LineColor->RGBColor[0, 2/3, 0],
            FrontFaceColor->RGBColor[0, 2/3, 0],
            BackFaceColor->RGBColor[0, 2/3, 0],
            GraphicsColor->RGBColor[0, 2/3, 0],
            FontColor->RGBColor[0, 2/3, 0]], 
           StyleBox["c",
            StripOnInput->False,
            ShowSyntaxStyles->False,
            AutoSpacing->False,
            ZeroWidthTimes->True,
            LineColor->RGBColor[0, 2/3, 0],
            FrontFaceColor->RGBColor[0, 2/3, 0],
            BackFaceColor->RGBColor[0, 2/3, 0],
            GraphicsColor->RGBColor[0, 2/3, 0],
            FontColor->RGBColor[0, 2/3, 0]]],
          Toolbox`metabolite["AMP", "c"],
          Editable->False,
          Selectable->False]}]],
       Toolbox`enzyme[{"ID" -> "PFK", "Compartment" -> "c", "BoundCatalytic" -> {
           Toolbox`Private`wrap[Toolbox`metabolite]["ATP", "c"]}, 
         "BoundActivators" -> {
           Toolbox`Private`wrap[Toolbox`metabolite]["AMP", "c"], 
           Toolbox`Private`wrap[Toolbox`metabolite]["AMP", "c"], 
           Toolbox`Private`wrap[Toolbox`metabolite]["AMP", "c"], 
           Toolbox`Private`wrap[Toolbox`metabolite]["AMP", "c"]}, 
         "BoundInhibitors" -> {}, "CatalyticSites" -> DirectedInfinity[1], 
         "ActivationSites" -> 4, "InhibitionSites" -> 4}],
       Editable->False,
       Selectable->False], "+", 
      InterpretationBox[
       UnderoverscriptBox[
        StyleBox[
         RowBox[{
          SuperscriptBox[
           StyleBox["PFK",
            StripOnInput->False,
            ShowSyntaxStyles->False,
            AutoSpacing->False,
            ZeroWidthTimes->True,
            LineColor->RGBColor[0, 0, 0],
            FrontFaceColor->RGBColor[0, 0, 0],
            BackFaceColor->RGBColor[0, 0, 0],
            GraphicsColor->RGBColor[0, 0, 0],
            FontColor->RGBColor[0, 0, 0]], 
           StyleBox["c",
            StripOnInput->False,
            ShowSyntaxStyles->False,
            AutoSpacing->False,
            ZeroWidthTimes->True,
            LineColor->RGBColor[0, 0, 0],
            FrontFaceColor->RGBColor[0, 0, 0],
            BackFaceColor->RGBColor[0, 0, 0],
            GraphicsColor->RGBColor[0, 0, 0],
            FontColor->RGBColor[0, 0, 0]]], "&", 
          InterpretationBox[
           SuperscriptBox[
            StyleBox["ATP",
             StripOnInput->False,
             ShowSyntaxStyles->False,
             AutoSpacing->False,
             ZeroWidthTimes->True,
             LineColor->RGBColor[0, 0, 0],
             FrontFaceColor->RGBColor[0, 0, 0],
             BackFaceColor->RGBColor[0, 0, 0],
             GraphicsColor->RGBColor[0, 0, 0],
             FontColor->RGBColor[0, 0, 0]], 
            StyleBox["c",
             StripOnInput->False,
             ShowSyntaxStyles->False,
             AutoSpacing->False,
             ZeroWidthTimes->True,
             LineColor->RGBColor[0, 0, 0],
             FrontFaceColor->RGBColor[0, 0, 0],
             BackFaceColor->RGBColor[0, 0, 0],
             GraphicsColor->RGBColor[0, 0, 0],
             FontColor->RGBColor[0, 0, 0]]],
           Toolbox`metabolite["ATP", "c"],
           Editable->False,
           Selectable->False], "&", 
          InterpretationBox[
           SuperscriptBox[
            StyleBox["F6P",
             StripOnInput->False,
             ShowSyntaxStyles->False,
             AutoSpacing->False,
             ZeroWidthTimes->True,
             LineColor->RGBColor[0, 0, 0],
             FrontFaceColor->RGBColor[0, 0, 0],
             BackFaceColor->RGBColor[0, 0, 0],
             GraphicsColor->RGBColor[0, 0, 0],
             FontColor->RGBColor[0, 0, 0]], 
            StyleBox["c",
             StripOnInput->False,
             ShowSyntaxStyles->False,
             AutoSpacing->False,
             ZeroWidthTimes->True,
             LineColor->RGBColor[0, 0, 0],
             FrontFaceColor->RGBColor[0, 0, 0],
             BackFaceColor->RGBColor[0, 0, 0],
             GraphicsColor->RGBColor[0, 0, 0],
             FontColor->RGBColor[0, 0, 0]]],
           Toolbox`metabolite["F6P", "c"],
           Editable->False,
           Selectable->False]}],
         Background->RGBColor[0.9, 0.9, 0.9]], "", ""],
       Toolbox`enzyme[{"ID" -> "PFK", "Compartment" -> "c", "BoundCatalytic" -> {
           Toolbox`Private`wrap[Toolbox`metabolite]["ATP", "c"], 
           Toolbox`Private`wrap[Toolbox`metabolite]["F6P", "c"]}, 
         "BoundActivators" -> {}, "BoundInhibitors" -> {}, "CatalyticSites" -> 
         DirectedInfinity[1], "ActivationSites" -> 4, "InhibitionSites" -> 4}],
       Editable->False,
       Selectable->False], "+", 
      InterpretationBox[
       UnderoverscriptBox[
        StyleBox[
         RowBox[{
          SuperscriptBox[
           StyleBox["PFK",
            StripOnInput->False,
            ShowSyntaxStyles->False,
            AutoSpacing->False,
            ZeroWidthTimes->True,
            LineColor->RGBColor[0, 0, 0],
            FrontFaceColor->RGBColor[0, 0, 0],
            BackFaceColor->RGBColor[0, 0, 0],
            GraphicsColor->RGBColor[0, 0, 0],
            FontColor->RGBColor[0, 0, 0]], 
           StyleBox["c",
            StripOnInput->False,
            ShowSyntaxStyles->False,
            AutoSpacing->False,
            ZeroWidthTimes->True,
            LineColor->RGBColor[0, 0, 0],
            FrontFaceColor->RGBColor[0, 0, 0],
            BackFaceColor->RGBColor[0, 0, 0],
            GraphicsColor->RGBColor[0, 0, 0],
            FontColor->RGBColor[0, 0, 0]]], "&", 
          InterpretationBox[
           SuperscriptBox[
            StyleBox["ATP",
             StripOnInput->False,
             ShowSyntaxStyles->False,
             AutoSpacing->False,
             ZeroWidthTimes->True,
             LineColor->RGBColor[0, 0, 0],
             FrontFaceColor->RGBColor[0, 0, 0],
             BackFaceColor->RGBColor[0, 0, 0],
             GraphicsColor->RGBColor[0, 0, 0],
             FontColor->RGBColor[0, 0, 0]], 
            StyleBox["c",
             StripOnInput->False,
             ShowSyntaxStyles->False,
             AutoSpacing->False,
             ZeroWidthTimes->True,
             LineColor->RGBColor[0, 0, 0],
             FrontFaceColor->RGBColor[0, 0, 0],
             BackFaceColor->RGBColor[0, 0, 0],
             GraphicsColor->RGBColor[0, 0, 0],
             FontColor->RGBColor[0, 0, 0]]],
           Toolbox`metabolite["ATP", "c"],
           Editable->False,
           Selectable->False], "&", 
          InterpretationBox[
           SuperscriptBox[
            StyleBox["F6P",
             StripOnInput->False,
             ShowSyntaxStyles->False,
             AutoSpacing->False,
             ZeroWidthTimes->True,
             LineColor->RGBColor[0, 0, 0],
             FrontFaceColor->RGBColor[0, 0, 0],
             BackFaceColor->RGBColor[0, 0, 0],
             GraphicsColor->RGBColor[0, 0, 0],
             FontColor->RGBColor[0, 0, 0]], 
            StyleBox["c",
             StripOnInput->False,
             ShowSyntaxStyles->False,
             AutoSpacing->False,
             ZeroWidthTimes->True,
             LineColor->RGBColor[0, 0, 0],
             FrontFaceColor->RGBColor[0, 0, 0],
             BackFaceColor->RGBColor[0, 0, 0],
             GraphicsColor->RGBColor[0, 0, 0],
             FontColor->RGBColor[0, 0, 0]]],
           Toolbox`metabolite["F6P", "c"],
           Editable->False,
           Selectable->False]}],
         Background->RGBColor[0.9, 0.9, 0.9]], "", 
        InterpretationBox[
         SuperscriptBox[
          StyleBox["AMP",
           StripOnInput->False,
           ShowSyntaxStyles->False,
           AutoSpacing->False,
           ZeroWidthTimes->True,
           LineColor->RGBColor[0, 2/3, 0],
           FrontFaceColor->RGBColor[0, 2/3, 0],
           BackFaceColor->RGBColor[0, 2/3, 0],
           GraphicsColor->RGBColor[0, 2/3, 0],
           FontColor->RGBColor[0, 2/3, 0]], 
          StyleBox["c",
           StripOnInput->False,
           ShowSyntaxStyles->False,
           AutoSpacing->False,
           ZeroWidthTimes->True,
           LineColor->RGBColor[0, 2/3, 0],
           FrontFaceColor->RGBColor[0, 2/3, 0],
           BackFaceColor->RGBColor[0, 2/3, 0],
           GraphicsColor->RGBColor[0, 2/3, 0],
           FontColor->RGBColor[0, 2/3, 0]]],
         Toolbox`metabolite["AMP", "c"],
         Editable->False,
         Selectable->False]],
       Toolbox`enzyme[{"ID" -> "PFK", "Compartment" -> "c", "BoundCatalytic" -> {
           Toolbox`Private`wrap[Toolbox`metabolite]["ATP", "c"], 
           Toolbox`Private`wrap[Toolbox`metabolite]["F6P", "c"]}, 
         "BoundActivators" -> {
           Toolbox`Private`wrap[Toolbox`metabolite]["AMP", "c"]}, 
         "BoundInhibitors" -> {}, "CatalyticSites" -> DirectedInfinity[1], 
         "ActivationSites" -> 4, "InhibitionSites" -> 4}],
       Editable->False,
       Selectable->False], "+", 
      InterpretationBox[
       UnderoverscriptBox[
        StyleBox[
         RowBox[{
          SuperscriptBox[
           StyleBox["PFK",
            StripOnInput->False,
            ShowSyntaxStyles->False,
            AutoSpacing->False,
            ZeroWidthTimes->True,
            LineColor->RGBColor[0, 0, 0],
            FrontFaceColor->RGBColor[0, 0, 0],
            BackFaceColor->RGBColor[0, 0, 0],
            GraphicsColor->RGBColor[0, 0, 0],
            FontColor->RGBColor[0, 0, 0]], 
           StyleBox["c",
            StripOnInput->False,
            ShowSyntaxStyles->False,
            AutoSpacing->False,
            ZeroWidthTimes->True,
            LineColor->RGBColor[0, 0, 0],
            FrontFaceColor->RGBColor[0, 0, 0],
            BackFaceColor->RGBColor[0, 0, 0],
            GraphicsColor->RGBColor[0, 0, 0],
            FontColor->RGBColor[0, 0, 0]]], "&", 
          InterpretationBox[
           SuperscriptBox[
            StyleBox["ATP",
             StripOnInput->False,
             ShowSyntaxStyles->False,
             AutoSpacing->False,
             ZeroWidthTimes->True,
             LineColor->RGBColor[0, 0, 0],
             FrontFaceColor->RGBColor[0, 0, 0],
             BackFaceColor->RGBColor[0, 0, 0],
             GraphicsColor->RGBColor[0, 0, 0],
             FontColor->RGBColor[0, 0, 0]], 
            StyleBox["c",
             StripOnInput->False,
             ShowSyntaxStyles->False,
             AutoSpacing->False,
             ZeroWidthTimes->True,
             LineColor->RGBColor[0, 0, 0],
             FrontFaceColor->RGBColor[0, 0, 0],
             BackFaceColor->RGBColor[0, 0, 0],
             GraphicsColor->RGBColor[0, 0, 0],
             FontColor->RGBColor[0, 0, 0]]],
           Toolbox`metabolite["ATP", "c"],
           Editable->False,
           Selectable->False], "&", 
          InterpretationBox[
           SuperscriptBox[
            StyleBox["F6P",
             StripOnInput->False,
             ShowSyntaxStyles->False,
             AutoSpacing->False,
             ZeroWidthTimes->True,
             LineColor->RGBColor[0, 0, 0],
             FrontFaceColor->RGBColor[0, 0, 0],
             BackFaceColor->RGBColor[0, 0, 0],
             GraphicsColor->RGBColor[0, 0, 0],
             FontColor->RGBColor[0, 0, 0]], 
            StyleBox["c",
             StripOnInput->False,
             ShowSyntaxStyles->False,
             AutoSpacing->False,
             ZeroWidthTimes->True,
             LineColor->RGBColor[0, 0, 0],
             FrontFaceColor->RGBColor[0, 0, 0],
             BackFaceColor->RGBColor[0, 0, 0],
             GraphicsColor->RGBColor[0, 0, 0],
             FontColor->RGBColor[0, 0, 0]]],
           Toolbox`metabolite["F6P", "c"],
           Editable->False,
           Selectable->False]}],
         Background->RGBColor[0.9, 0.9, 0.9]], "", 
        RowBox[{
         InterpretationBox[
          SuperscriptBox[
           StyleBox["AMP",
            StripOnInput->False,
            ShowSyntaxStyles->False,
            AutoSpacing->False,
            ZeroWidthTimes->True,
            LineColor->RGBColor[0, 2/3, 0],
            FrontFaceColor->RGBColor[0, 2/3, 0],
            BackFaceColor->RGBColor[0, 2/3, 0],
            GraphicsColor->RGBColor[0, 2/3, 0],
            FontColor->RGBColor[0, 2/3, 0]], 
           StyleBox["c",
            StripOnInput->False,
            ShowSyntaxStyles->False,
            AutoSpacing->False,
            ZeroWidthTimes->True,
            LineColor->RGBColor[0, 2/3, 0],
            FrontFaceColor->RGBColor[0, 2/3, 0],
            BackFaceColor->RGBColor[0, 2/3, 0],
            GraphicsColor->RGBColor[0, 2/3, 0],
            FontColor->RGBColor[0, 2/3, 0]]],
          Toolbox`metabolite["AMP", "c"],
          Editable->False,
          Selectable->False], 
         InterpretationBox[
          SuperscriptBox[
           StyleBox["AMP",
            StripOnInput->False,
            ShowSyntaxStyles->False,
            AutoSpacing->False,
            ZeroWidthTimes->True,
            LineColor->RGBColor[0, 2/3, 0],
            FrontFaceColor->RGBColor[0, 2/3, 0],
            BackFaceColor->RGBColor[0, 2/3, 0],
            GraphicsColor->RGBColor[0, 2/3, 0],
            FontColor->RGBColor[0, 2/3, 0]], 
           StyleBox["c",
            StripOnInput->False,
            ShowSyntaxStyles->False,
            AutoSpacing->False,
            ZeroWidthTimes->True,
            LineColor->RGBColor[0, 2/3, 0],
            FrontFaceColor->RGBColor[0, 2/3, 0],
            BackFaceColor->RGBColor[0, 2/3, 0],
            GraphicsColor->RGBColor[0, 2/3, 0],
            FontColor->RGBColor[0, 2/3, 0]]],
          Toolbox`metabolite["AMP", "c"],
          Editable->False,
          Selectable->False]}]],
       Toolbox`enzyme[{"ID" -> "PFK", "Compartment" -> "c", "BoundCatalytic" -> {
           Toolbox`Private`wrap[Toolbox`metabolite]["ATP", "c"], 
           Toolbox`Private`wrap[Toolbox`metabolite]["F6P", "c"]}, 
         "BoundActivators" -> {
           Toolbox`Private`wrap[Toolbox`metabolite]["AMP", "c"], 
           Toolbox`Private`wrap[Toolbox`metabolite]["AMP", "c"]}, 
         "BoundInhibitors" -> {}, "CatalyticSites" -> DirectedInfinity[1], 
         "ActivationSites" -> 4, "InhibitionSites" -> 4}],
       Editable->False,
       Selectable->False], "+", 
      InterpretationBox[
       UnderoverscriptBox[
        StyleBox[
         RowBox[{
          SuperscriptBox[
           StyleBox["PFK",
            StripOnInput->False,
            ShowSyntaxStyles->False,
            AutoSpacing->False,
            ZeroWidthTimes->True,
            LineColor->RGBColor[0, 0, 0],
            FrontFaceColor->RGBColor[0, 0, 0],
            BackFaceColor->RGBColor[0, 0, 0],
            GraphicsColor->RGBColor[0, 0, 0],
            FontColor->RGBColor[0, 0, 0]], 
           StyleBox["c",
            StripOnInput->False,
            ShowSyntaxStyles->False,
            AutoSpacing->False,
            ZeroWidthTimes->True,
            LineColor->RGBColor[0, 0, 0],
            FrontFaceColor->RGBColor[0, 0, 0],
            BackFaceColor->RGBColor[0, 0, 0],
            GraphicsColor->RGBColor[0, 0, 0],
            FontColor->RGBColor[0, 0, 0]]], "&", 
          InterpretationBox[
           SuperscriptBox[
            StyleBox["ATP",
             StripOnInput->False,
             ShowSyntaxStyles->False,
             AutoSpacing->False,
             ZeroWidthTimes->True,
             LineColor->RGBColor[0, 0, 0],
             FrontFaceColor->RGBColor[0, 0, 0],
             BackFaceColor->RGBColor[0, 0, 0],
             GraphicsColor->RGBColor[0, 0, 0],
             FontColor->RGBColor[0, 0, 0]], 
            StyleBox["c",
             StripOnInput->False,
             ShowSyntaxStyles->False,
             AutoSpacing->False,
             ZeroWidthTimes->True,
             LineColor->RGBColor[0, 0, 0],
             FrontFaceColor->RGBColor[0, 0, 0],
             BackFaceColor->RGBColor[0, 0, 0],
             GraphicsColor->RGBColor[0, 0, 0],
             FontColor->RGBColor[0, 0, 0]]],
           Toolbox`metabolite["ATP", "c"],
           Editable->False,
           Selectable->False], "&", 
          InterpretationBox[
           SuperscriptBox[
            StyleBox["F6P",
             StripOnInput->False,
             ShowSyntaxStyles->False,
             AutoSpacing->False,
             ZeroWidthTimes->True,
             LineColor->RGBColor[0, 0, 0],
             FrontFaceColor->RGBColor[0, 0, 0],
             BackFaceColor->RGBColor[0, 0, 0],
             GraphicsColor->RGBColor[0, 0, 0],
             FontColor->RGBColor[0, 0, 0]], 
            StyleBox["c",
             StripOnInput->False,
             ShowSyntaxStyles->False,
             AutoSpacing->False,
             ZeroWidthTimes->True,
             LineColor->RGBColor[0, 0, 0],
             FrontFaceColor->RGBColor[0, 0, 0],
             BackFaceColor->RGBColor[0, 0, 0],
             GraphicsColor->RGBColor[0, 0, 0],
             FontColor->RGBColor[0, 0, 0]]],
           Toolbox`metabolite["F6P", "c"],
           Editable->False,
           Selectable->False]}],
         Background->RGBColor[0.9, 0.9, 0.9]], "", 
        RowBox[{
         InterpretationBox[
          SuperscriptBox[
           StyleBox["AMP",
            StripOnInput->False,
            ShowSyntaxStyles->False,
            AutoSpacing->False,
            ZeroWidthTimes->True,
            LineColor->RGBColor[0, 2/3, 0],
            FrontFaceColor->RGBColor[0, 2/3, 0],
            BackFaceColor->RGBColor[0, 2/3, 0],
            GraphicsColor->RGBColor[0, 2/3, 0],
            FontColor->RGBColor[0, 2/3, 0]], 
           StyleBox["c",
            StripOnInput->False,
            ShowSyntaxStyles->False,
            AutoSpacing->False,
            ZeroWidthTimes->True,
            LineColor->RGBColor[0, 2/3, 0],
            FrontFaceColor->RGBColor[0, 2/3, 0],
            BackFaceColor->RGBColor[0, 2/3, 0],
            GraphicsColor->RGBColor[0, 2/3, 0],
            FontColor->RGBColor[0, 2/3, 0]]],
          Toolbox`metabolite["AMP", "c"],
          Editable->False,
          Selectable->False], 
         InterpretationBox[
          SuperscriptBox[
           StyleBox["AMP",
            StripOnInput->False,
            ShowSyntaxStyles->False,
            AutoSpacing->False,
            ZeroWidthTimes->True,
            LineColor->RGBColor[0, 2/3, 0],
            FrontFaceColor->RGBColor[0, 2/3, 0],
            BackFaceColor->RGBColor[0, 2/3, 0],
            GraphicsColor->RGBColor[0, 2/3, 0],
            FontColor->RGBColor[0, 2/3, 0]], 
           StyleBox["c",
            StripOnInput->False,
            ShowSyntaxStyles->False,
            AutoSpacing->False,
            ZeroWidthTimes->True,
            LineColor->RGBColor[0, 2/3, 0],
            FrontFaceColor->RGBColor[0, 2/3, 0],
            BackFaceColor->RGBColor[0, 2/3, 0],
            GraphicsColor->RGBColor[0, 2/3, 0],
            FontColor->RGBColor[0, 2/3, 0]]],
          Toolbox`metabolite["AMP", "c"],
          Editable->False,
          Selectable->False], 
         InterpretationBox[
          SuperscriptBox[
           StyleBox["AMP",
            StripOnInput->False,
            ShowSyntaxStyles->False,
            AutoSpacing->False,
            ZeroWidthTimes->True,
            LineColor->RGBColor[0, 2/3, 0],
            FrontFaceColor->RGBColor[0, 2/3, 0],
            BackFaceColor->RGBColor[0, 2/3, 0],
            GraphicsColor->RGBColor[0, 2/3, 0],
            FontColor->RGBColor[0, 2/3, 0]], 
           StyleBox["c",
            StripOnInput->False,
            ShowSyntaxStyles->False,
            AutoSpacing->False,
            ZeroWidthTimes->True,
            LineColor->RGBColor[0, 2/3, 0],
            FrontFaceColor->RGBColor[0, 2/3, 0],
            BackFaceColor->RGBColor[0, 2/3, 0],
            GraphicsColor->RGBColor[0, 2/3, 0],
            FontColor->RGBColor[0, 2/3, 0]]],
          Toolbox`metabolite["AMP", "c"],
          Editable->False,
          Selectable->False]}]],
       Toolbox`enzyme[{"ID" -> "PFK", "Compartment" -> "c", "BoundCatalytic" -> {
           Toolbox`Private`wrap[Toolbox`metabolite]["ATP", "c"], 
           Toolbox`Private`wrap[Toolbox`metabolite]["F6P", "c"]}, 
         "BoundActivators" -> {
           Toolbox`Private`wrap[Toolbox`metabolite]["AMP", "c"], 
           Toolbox`Private`wrap[Toolbox`metabolite]["AMP", "c"], 
           Toolbox`Private`wrap[Toolbox`metabolite]["AMP", "c"]}, 
         "BoundInhibitors" -> {}, "CatalyticSites" -> DirectedInfinity[1], 
         "ActivationSites" -> 4, "InhibitionSites" -> 4}],
       Editable->False,
       Selectable->False], "+", 
      InterpretationBox[
       UnderoverscriptBox[
        StyleBox[
         RowBox[{
          SuperscriptBox[
           StyleBox["PFK",
            StripOnInput->False,
            ShowSyntaxStyles->False,
            AutoSpacing->False,
            ZeroWidthTimes->True,
            LineColor->RGBColor[0, 0, 0],
            FrontFaceColor->RGBColor[0, 0, 0],
            BackFaceColor->RGBColor[0, 0, 0],
            GraphicsColor->RGBColor[0, 0, 0],
            FontColor->RGBColor[0, 0, 0]], 
           StyleBox["c",
            StripOnInput->False,
            ShowSyntaxStyles->False,
            AutoSpacing->False,
            ZeroWidthTimes->True,
            LineColor->RGBColor[0, 0, 0],
            FrontFaceColor->RGBColor[0, 0, 0],
            BackFaceColor->RGBColor[0, 0, 0],
            GraphicsColor->RGBColor[0, 0, 0],
            FontColor->RGBColor[0, 0, 0]]], "&", 
          InterpretationBox[
           SuperscriptBox[
            StyleBox["ATP",
             StripOnInput->False,
             ShowSyntaxStyles->False,
             AutoSpacing->False,
             ZeroWidthTimes->True,
             LineColor->RGBColor[0, 0, 0],
             FrontFaceColor->RGBColor[0, 0, 0],
             BackFaceColor->RGBColor[0, 0, 0],
             GraphicsColor->RGBColor[0, 0, 0],
             FontColor->RGBColor[0, 0, 0]], 
            StyleBox["c",
             StripOnInput->False,
             ShowSyntaxStyles->False,
             AutoSpacing->False,
             ZeroWidthTimes->True,
             LineColor->RGBColor[0, 0, 0],
             FrontFaceColor->RGBColor[0, 0, 0],
             BackFaceColor->RGBColor[0, 0, 0],
             GraphicsColor->RGBColor[0, 0, 0],
             FontColor->RGBColor[0, 0, 0]]],
           Toolbox`metabolite["ATP", "c"],
           Editable->False,
           Selectable->False], "&", 
          InterpretationBox[
           SuperscriptBox[
            StyleBox["F6P",
             StripOnInput->False,
             ShowSyntaxStyles->False,
             AutoSpacing->False,
             ZeroWidthTimes->True,
             LineColor->RGBColor[0, 0, 0],
             FrontFaceColor->RGBColor[0, 0, 0],
             BackFaceColor->RGBColor[0, 0, 0],
             GraphicsColor->RGBColor[0, 0, 0],
             FontColor->RGBColor[0, 0, 0]], 
            StyleBox["c",
             StripOnInput->False,
             ShowSyntaxStyles->False,
             AutoSpacing->False,
             ZeroWidthTimes->True,
             LineColor->RGBColor[0, 0, 0],
             FrontFaceColor->RGBColor[0, 0, 0],
             BackFaceColor->RGBColor[0, 0, 0],
             GraphicsColor->RGBColor[0, 0, 0],
             FontColor->RGBColor[0, 0, 0]]],
           Toolbox`metabolite["F6P", "c"],
           Editable->False,
           Selectable->False]}],
         Background->RGBColor[0.9, 0.9, 0.9]], "", 
        RowBox[{
         InterpretationBox[
          SuperscriptBox[
           StyleBox["AMP",
            StripOnInput->False,
            ShowSyntaxStyles->False,
            AutoSpacing->False,
            ZeroWidthTimes->True,
            LineColor->RGBColor[0, 2/3, 0],
            FrontFaceColor->RGBColor[0, 2/3, 0],
            BackFaceColor->RGBColor[0, 2/3, 0],
            GraphicsColor->RGBColor[0, 2/3, 0],
            FontColor->RGBColor[0, 2/3, 0]], 
           StyleBox["c",
            StripOnInput->False,
            ShowSyntaxStyles->False,
            AutoSpacing->False,
            ZeroWidthTimes->True,
            LineColor->RGBColor[0, 2/3, 0],
            FrontFaceColor->RGBColor[0, 2/3, 0],
            BackFaceColor->RGBColor[0, 2/3, 0],
            GraphicsColor->RGBColor[0, 2/3, 0],
            FontColor->RGBColor[0, 2/3, 0]]],
          Toolbox`metabolite["AMP", "c"],
          Editable->False,
          Selectable->False], 
         InterpretationBox[
          SuperscriptBox[
           StyleBox["AMP",
            StripOnInput->False,
            ShowSyntaxStyles->False,
            AutoSpacing->False,
            ZeroWidthTimes->True,
            LineColor->RGBColor[0, 2/3, 0],
            FrontFaceColor->RGBColor[0, 2/3, 0],
            BackFaceColor->RGBColor[0, 2/3, 0],
            GraphicsColor->RGBColor[0, 2/3, 0],
            FontColor->RGBColor[0, 2/3, 0]], 
           StyleBox["c",
            StripOnInput->False,
            ShowSyntaxStyles->False,
            AutoSpacing->False,
            ZeroWidthTimes->True,
            LineColor->RGBColor[0, 2/3, 0],
            FrontFaceColor->RGBColor[0, 2/3, 0],
            BackFaceColor->RGBColor[0, 2/3, 0],
            GraphicsColor->RGBColor[0, 2/3, 0],
            FontColor->RGBColor[0, 2/3, 0]]],
          Toolbox`metabolite["AMP", "c"],
          Editable->False,
          Selectable->False], 
         InterpretationBox[
          SuperscriptBox[
           StyleBox["AMP",
            StripOnInput->False,
            ShowSyntaxStyles->False,
            AutoSpacing->False,
            ZeroWidthTimes->True,
            LineColor->RGBColor[0, 2/3, 0],
            FrontFaceColor->RGBColor[0, 2/3, 0],
            BackFaceColor->RGBColor[0, 2/3, 0],
            GraphicsColor->RGBColor[0, 2/3, 0],
            FontColor->RGBColor[0, 2/3, 0]], 
           StyleBox["c",
            StripOnInput->False,
            ShowSyntaxStyles->False,
            AutoSpacing->False,
            ZeroWidthTimes->True,
            LineColor->RGBColor[0, 2/3, 0],
            FrontFaceColor->RGBColor[0, 2/3, 0],
            BackFaceColor->RGBColor[0, 2/3, 0],
            GraphicsColor->RGBColor[0, 2/3, 0],
            FontColor->RGBColor[0, 2/3, 0]]],
          Toolbox`metabolite["AMP", "c"],
          Editable->False,
          Selectable->False], 
         InterpretationBox[
          SuperscriptBox[
           StyleBox["AMP",
            StripOnInput->False,
            ShowSyntaxStyles->False,
            AutoSpacing->False,
            ZeroWidthTimes->True,
            LineColor->RGBColor[0, 2/3, 0],
            FrontFaceColor->RGBColor[0, 2/3, 0],
            BackFaceColor->RGBColor[0, 2/3, 0],
            GraphicsColor->RGBColor[0, 2/3, 0],
            FontColor->RGBColor[0, 2/3, 0]], 
           StyleBox["c",
            StripOnInput->False,
            ShowSyntaxStyles->False,
            AutoSpacing->False,
            ZeroWidthTimes->True,
            LineColor->RGBColor[0, 2/3, 0],
            FrontFaceColor->RGBColor[0, 2/3, 0],
            BackFaceColor->RGBColor[0, 2/3, 0],
            GraphicsColor->RGBColor[0, 2/3, 0],
            FontColor->RGBColor[0, 2/3, 0]]],
          Toolbox`metabolite["AMP", "c"],
          Editable->False,
          Selectable->False]}]],
       Toolbox`enzyme[{"ID" -> "PFK", "Compartment" -> "c", "BoundCatalytic" -> {
           Toolbox`Private`wrap[Toolbox`metabolite]["ATP", "c"], 
           Toolbox`Private`wrap[Toolbox`metabolite]["F6P", "c"]}, 
         "BoundActivators" -> {
           Toolbox`Private`wrap[Toolbox`metabolite]["AMP", "c"], 
           Toolbox`Private`wrap[Toolbox`metabolite]["AMP", "c"], 
           Toolbox`Private`wrap[Toolbox`metabolite]["AMP", "c"], 
           Toolbox`Private`wrap[Toolbox`metabolite]["AMP", "c"]}, 
         "BoundInhibitors" -> {}, "CatalyticSites" -> DirectedInfinity[1], 
         "ActivationSites" -> 4, "InhibitionSites" -> 4}],
       Editable->False,
       Selectable->False]}], ")"}], "/", 
    RowBox[{"(", 
     RowBox[{
      InterpretationBox[
       UnderoverscriptBox[
        StyleBox[
         SuperscriptBox[
          StyleBox["PFK",
           StripOnInput->False,
           ShowSyntaxStyles->False,
           AutoSpacing->False,
           ZeroWidthTimes->True,
           LineColor->RGBColor[0, 0, 0],
           FrontFaceColor->RGBColor[0, 0, 0],
           BackFaceColor->RGBColor[0, 0, 0],
           GraphicsColor->RGBColor[0, 0, 0],
           FontColor->RGBColor[0, 0, 0]], 
          StyleBox["c",
           StripOnInput->False,
           ShowSyntaxStyles->False,
           AutoSpacing->False,
           ZeroWidthTimes->True,
           LineColor->RGBColor[0, 0, 0],
           FrontFaceColor->RGBColor[0, 0, 0],
           BackFaceColor->RGBColor[0, 0, 0],
           GraphicsColor->RGBColor[0, 0, 0],
           FontColor->RGBColor[0, 0, 0]]],
         Background->RGBColor[0.9, 0.9, 0.9]], "", ""],
       Toolbox`enzyme[{
        "ID" -> "PFK", "Compartment" -> "c", "BoundCatalytic" -> {}, 
         "BoundActivators" -> {}, "BoundInhibitors" -> {}, "CatalyticSites" -> 
         DirectedInfinity[1], "ActivationSites" -> 4, "InhibitionSites" -> 4}],
       Editable->False,
       Selectable->False], "+", 
      InterpretationBox[
       UnderoverscriptBox[
        StyleBox[
         SuperscriptBox[
          StyleBox["PFK",
           StripOnInput->False,
           ShowSyntaxStyles->False,
           AutoSpacing->False,
           ZeroWidthTimes->True,
           LineColor->RGBColor[0, 0, 0],
           FrontFaceColor->RGBColor[0, 0, 0],
           BackFaceColor->RGBColor[0, 0, 0],
           GraphicsColor->RGBColor[0, 0, 0],
           FontColor->RGBColor[0, 0, 0]], 
          StyleBox["c",
           StripOnInput->False,
           ShowSyntaxStyles->False,
           AutoSpacing->False,
           ZeroWidthTimes->True,
           LineColor->RGBColor[0, 0, 0],
           FrontFaceColor->RGBColor[0, 0, 0],
           BackFaceColor->RGBColor[0, 0, 0],
           GraphicsColor->RGBColor[0, 0, 0],
           FontColor->RGBColor[0, 0, 0]]],
         Background->RGBColor[0.9, 0.9, 0.9]], "", 
        InterpretationBox[
         SuperscriptBox[
          StyleBox["AMP",
           StripOnInput->False,
           ShowSyntaxStyles->False,
           AutoSpacing->False,
           ZeroWidthTimes->True,
           LineColor->RGBColor[0, 2/3, 0],
           FrontFaceColor->RGBColor[0, 2/3, 0],
           BackFaceColor->RGBColor[0, 2/3, 0],
           GraphicsColor->RGBColor[0, 2/3, 0],
           FontColor->RGBColor[0, 2/3, 0]], 
          StyleBox["c",
           StripOnInput->False,
           ShowSyntaxStyles->False,
           AutoSpacing->False,
           ZeroWidthTimes->True,
           LineColor->RGBColor[0, 2/3, 0],
           FrontFaceColor->RGBColor[0, 2/3, 0],
           BackFaceColor->RGBColor[0, 2/3, 0],
           GraphicsColor->RGBColor[0, 2/3, 0],
           FontColor->RGBColor[0, 2/3, 0]]],
         Toolbox`metabolite["AMP", "c"],
         Editable->False,
         Selectable->False]],
       Toolbox`enzyme[{
        "ID" -> "PFK", "Compartment" -> "c", "BoundCatalytic" -> {}, 
         "BoundActivators" -> {
           Toolbox`Private`wrap[Toolbox`metabolite]["AMP", "c"]}, 
         "BoundInhibitors" -> {}, "CatalyticSites" -> DirectedInfinity[1], 
         "ActivationSites" -> 4, "InhibitionSites" -> 4}],
       Editable->False,
       Selectable->False], "+", 
      InterpretationBox[
       UnderoverscriptBox[
        StyleBox[
         SuperscriptBox[
          StyleBox["PFK",
           StripOnInput->False,
           ShowSyntaxStyles->False,
           AutoSpacing->False,
           ZeroWidthTimes->True,
           LineColor->RGBColor[0, 0, 0],
           FrontFaceColor->RGBColor[0, 0, 0],
           BackFaceColor->RGBColor[0, 0, 0],
           GraphicsColor->RGBColor[0, 0, 0],
           FontColor->RGBColor[0, 0, 0]], 
          StyleBox["c",
           StripOnInput->False,
           ShowSyntaxStyles->False,
           AutoSpacing->False,
           ZeroWidthTimes->True,
           LineColor->RGBColor[0, 0, 0],
           FrontFaceColor->RGBColor[0, 0, 0],
           BackFaceColor->RGBColor[0, 0, 0],
           GraphicsColor->RGBColor[0, 0, 0],
           FontColor->RGBColor[0, 0, 0]]],
         Background->RGBColor[0.9, 0.9, 0.9]], "", 
        RowBox[{
         InterpretationBox[
          SuperscriptBox[
           StyleBox["AMP",
            StripOnInput->False,
            ShowSyntaxStyles->False,
            AutoSpacing->False,
            ZeroWidthTimes->True,
            LineColor->RGBColor[0, 2/3, 0],
            FrontFaceColor->RGBColor[0, 2/3, 0],
            BackFaceColor->RGBColor[0, 2/3, 0],
            GraphicsColor->RGBColor[0, 2/3, 0],
            FontColor->RGBColor[0, 2/3, 0]], 
           StyleBox["c",
            StripOnInput->False,
            ShowSyntaxStyles->False,
            AutoSpacing->False,
            ZeroWidthTimes->True,
            LineColor->RGBColor[0, 2/3, 0],
            FrontFaceColor->RGBColor[0, 2/3, 0],
            BackFaceColor->RGBColor[0, 2/3, 0],
            GraphicsColor->RGBColor[0, 2/3, 0],
            FontColor->RGBColor[0, 2/3, 0]]],
          Toolbox`metabolite["AMP", "c"],
          Editable->False,
          Selectable->False], 
         InterpretationBox[
          SuperscriptBox[
           StyleBox["AMP",
            StripOnInput->False,
            ShowSyntaxStyles->False,
            AutoSpacing->False,
            ZeroWidthTimes->True,
            LineColor->RGBColor[0, 2/3, 0],
            FrontFaceColor->RGBColor[0, 2/3, 0],
            BackFaceColor->RGBColor[0, 2/3, 0],
            GraphicsColor->RGBColor[0, 2/3, 0],
            FontColor->RGBColor[0, 2/3, 0]], 
           StyleBox["c",
            StripOnInput->False,
            ShowSyntaxStyles->False,
            AutoSpacing->False,
            ZeroWidthTimes->True,
            LineColor->RGBColor[0, 2/3, 0],
            FrontFaceColor->RGBColor[0, 2/3, 0],
            BackFaceColor->RGBColor[0, 2/3, 0],
            GraphicsColor->RGBColor[0, 2/3, 0],
            FontColor->RGBColor[0, 2/3, 0]]],
          Toolbox`metabolite["AMP", "c"],
          Editable->False,
          Selectable->False]}]],
       Toolbox`enzyme[{
        "ID" -> "PFK", "Compartment" -> "c", "BoundCatalytic" -> {}, 
         "BoundActivators" -> {
           Toolbox`Private`wrap[Toolbox`metabolite]["AMP", "c"], 
           Toolbox`Private`wrap[Toolbox`metabolite]["AMP", "c"]}, 
         "BoundInhibitors" -> {}, "CatalyticSites" -> DirectedInfinity[1], 
         "ActivationSites" -> 4, "InhibitionSites" -> 4}],
       Editable->False,
       Selectable->False], "+", 
      InterpretationBox[
       UnderoverscriptBox[
        StyleBox[
         SuperscriptBox[
          StyleBox["PFK",
           StripOnInput->False,
           ShowSyntaxStyles->False,
           AutoSpacing->False,
           ZeroWidthTimes->True,
           LineColor->RGBColor[0, 0, 0],
           FrontFaceColor->RGBColor[0, 0, 0],
           BackFaceColor->RGBColor[0, 0, 0],
           GraphicsColor->RGBColor[0, 0, 0],
           FontColor->RGBColor[0, 0, 0]], 
          StyleBox["c",
           StripOnInput->False,
           ShowSyntaxStyles->False,
           AutoSpacing->False,
           ZeroWidthTimes->True,
           LineColor->RGBColor[0, 0, 0],
           FrontFaceColor->RGBColor[0, 0, 0],
           BackFaceColor->RGBColor[0, 0, 0],
           GraphicsColor->RGBColor[0, 0, 0],
           FontColor->RGBColor[0, 0, 0]]],
         Background->RGBColor[0.9, 0.9, 0.9]], "", 
        RowBox[{
         InterpretationBox[
          SuperscriptBox[
           StyleBox["AMP",
            StripOnInput->False,
            ShowSyntaxStyles->False,
            AutoSpacing->False,
            ZeroWidthTimes->True,
            LineColor->RGBColor[0, 2/3, 0],
            FrontFaceColor->RGBColor[0, 2/3, 0],
            BackFaceColor->RGBColor[0, 2/3, 0],
            GraphicsColor->RGBColor[0, 2/3, 0],
            FontColor->RGBColor[0, 2/3, 0]], 
           StyleBox["c",
            StripOnInput->False,
            ShowSyntaxStyles->False,
            AutoSpacing->False,
            ZeroWidthTimes->True,
            LineColor->RGBColor[0, 2/3, 0],
            FrontFaceColor->RGBColor[0, 2/3, 0],
            BackFaceColor->RGBColor[0, 2/3, 0],
            GraphicsColor->RGBColor[0, 2/3, 0],
            FontColor->RGBColor[0, 2/3, 0]]],
          Toolbox`metabolite["AMP", "c"],
          Editable->False,
          Selectable->False], 
         InterpretationBox[
          SuperscriptBox[
           StyleBox["AMP",
            StripOnInput->False,
            ShowSyntaxStyles->False,
            AutoSpacing->False,
            ZeroWidthTimes->True,
            LineColor->RGBColor[0, 2/3, 0],
            FrontFaceColor->RGBColor[0, 2/3, 0],
            BackFaceColor->RGBColor[0, 2/3, 0],
            GraphicsColor->RGBColor[0, 2/3, 0],
            FontColor->RGBColor[0, 2/3, 0]], 
           StyleBox["c",
            StripOnInput->False,
            ShowSyntaxStyles->False,
            AutoSpacing->False,
            ZeroWidthTimes->True,
            LineColor->RGBColor[0, 2/3, 0],
            FrontFaceColor->RGBColor[0, 2/3, 0],
            BackFaceColor->RGBColor[0, 2/3, 0],
            GraphicsColor->RGBColor[0, 2/3, 0],
            FontColor->RGBColor[0, 2/3, 0]]],
          Toolbox`metabolite["AMP", "c"],
          Editable->False,
          Selectable->False], 
         InterpretationBox[
          SuperscriptBox[
           StyleBox["AMP",
            StripOnInput->False,
            ShowSyntaxStyles->False,
            AutoSpacing->False,
            ZeroWidthTimes->True,
            LineColor->RGBColor[0, 2/3, 0],
            FrontFaceColor->RGBColor[0, 2/3, 0],
            BackFaceColor->RGBColor[0, 2/3, 0],
            GraphicsColor->RGBColor[0, 2/3, 0],
            FontColor->RGBColor[0, 2/3, 0]], 
           StyleBox["c",
            StripOnInput->False,
            ShowSyntaxStyles->False,
            AutoSpacing->False,
            ZeroWidthTimes->True,
            LineColor->RGBColor[0, 2/3, 0],
            FrontFaceColor->RGBColor[0, 2/3, 0],
            BackFaceColor->RGBColor[0, 2/3, 0],
            GraphicsColor->RGBColor[0, 2/3, 0],
            FontColor->RGBColor[0, 2/3, 0]]],
          Toolbox`metabolite["AMP", "c"],
          Editable->False,
          Selectable->False]}]],
       Toolbox`enzyme[{
        "ID" -> "PFK", "Compartment" -> "c", "BoundCatalytic" -> {}, 
         "BoundActivators" -> {
           Toolbox`Private`wrap[Toolbox`metabolite]["AMP", "c"], 
           Toolbox`Private`wrap[Toolbox`metabolite]["AMP", "c"], 
           Toolbox`Private`wrap[Toolbox`metabolite]["AMP", "c"]}, 
         "BoundInhibitors" -> {}, "CatalyticSites" -> DirectedInfinity[1], 
         "ActivationSites" -> 4, "InhibitionSites" -> 4}],
       Editable->False,
       Selectable->False], "+", 
      InterpretationBox[
       UnderoverscriptBox[
        StyleBox[
         SuperscriptBox[
          StyleBox["PFK",
           StripOnInput->False,
           ShowSyntaxStyles->False,
           AutoSpacing->False,
           ZeroWidthTimes->True,
           LineColor->RGBColor[0, 0, 0],
           FrontFaceColor->RGBColor[0, 0, 0],
           BackFaceColor->RGBColor[0, 0, 0],
           GraphicsColor->RGBColor[0, 0, 0],
           FontColor->RGBColor[0, 0, 0]], 
          StyleBox["c",
           StripOnInput->False,
           ShowSyntaxStyles->False,
           AutoSpacing->False,
           ZeroWidthTimes->True,
           LineColor->RGBColor[0, 0, 0],
           FrontFaceColor->RGBColor[0, 0, 0],
           BackFaceColor->RGBColor[0, 0, 0],
           GraphicsColor->RGBColor[0, 0, 0],
           FontColor->RGBColor[0, 0, 0]]],
         Background->RGBColor[0.9, 0.9, 0.9]], "", 
        RowBox[{
         InterpretationBox[
          SuperscriptBox[
           StyleBox["AMP",
            StripOnInput->False,
            ShowSyntaxStyles->False,
            AutoSpacing->False,
            ZeroWidthTimes->True,
            LineColor->RGBColor[0, 2/3, 0],
            FrontFaceColor->RGBColor[0, 2/3, 0],
            BackFaceColor->RGBColor[0, 2/3, 0],
            GraphicsColor->RGBColor[0, 2/3, 0],
            FontColor->RGBColor[0, 2/3, 0]], 
           StyleBox["c",
            StripOnInput->False,
            ShowSyntaxStyles->False,
            AutoSpacing->False,
            ZeroWidthTimes->True,
            LineColor->RGBColor[0, 2/3, 0],
            FrontFaceColor->RGBColor[0, 2/3, 0],
            BackFaceColor->RGBColor[0, 2/3, 0],
            GraphicsColor->RGBColor[0, 2/3, 0],
            FontColor->RGBColor[0, 2/3, 0]]],
          Toolbox`metabolite["AMP", "c"],
          Editable->False,
          Selectable->False], 
         InterpretationBox[
          SuperscriptBox[
           StyleBox["AMP",
            StripOnInput->False,
            ShowSyntaxStyles->False,
            AutoSpacing->False,
            ZeroWidthTimes->True,
            LineColor->RGBColor[0, 2/3, 0],
            FrontFaceColor->RGBColor[0, 2/3, 0],
            BackFaceColor->RGBColor[0, 2/3, 0],
            GraphicsColor->RGBColor[0, 2/3, 0],
            FontColor->RGBColor[0, 2/3, 0]], 
           StyleBox["c",
            StripOnInput->False,
            ShowSyntaxStyles->False,
            AutoSpacing->False,
            ZeroWidthTimes->True,
            LineColor->RGBColor[0, 2/3, 0],
            FrontFaceColor->RGBColor[0, 2/3, 0],
            BackFaceColor->RGBColor[0, 2/3, 0],
            GraphicsColor->RGBColor[0, 2/3, 0],
            FontColor->RGBColor[0, 2/3, 0]]],
          Toolbox`metabolite["AMP", "c"],
          Editable->False,
          Selectable->False], 
         InterpretationBox[
          SuperscriptBox[
           StyleBox["AMP",
            StripOnInput->False,
            ShowSyntaxStyles->False,
            AutoSpacing->False,
            ZeroWidthTimes->True,
            LineColor->RGBColor[0, 2/3, 0],
            FrontFaceColor->RGBColor[0, 2/3, 0],
            BackFaceColor->RGBColor[0, 2/3, 0],
            GraphicsColor->RGBColor[0, 2/3, 0],
            FontColor->RGBColor[0, 2/3, 0]], 
           StyleBox["c",
            StripOnInput->False,
            ShowSyntaxStyles->False,
            AutoSpacing->False,
            ZeroWidthTimes->True,
            LineColor->RGBColor[0, 2/3, 0],
            FrontFaceColor->RGBColor[0, 2/3, 0],
            BackFaceColor->RGBColor[0, 2/3, 0],
            GraphicsColor->RGBColor[0, 2/3, 0],
            FontColor->RGBColor[0, 2/3, 0]]],
          Toolbox`metabolite["AMP", "c"],
          Editable->False,
          Selectable->False], 
         InterpretationBox[
          SuperscriptBox[
           StyleBox["AMP",
            StripOnInput->False,
            ShowSyntaxStyles->False,
            AutoSpacing->False,
            ZeroWidthTimes->True,
            LineColor->RGBColor[0, 2/3, 0],
            FrontFaceColor->RGBColor[0, 2/3, 0],
            BackFaceColor->RGBColor[0, 2/3, 0],
            GraphicsColor->RGBColor[0, 2/3, 0],
            FontColor->RGBColor[0, 2/3, 0]], 
           StyleBox["c",
            StripOnInput->False,
            ShowSyntaxStyles->False,
            AutoSpacing->False,
            ZeroWidthTimes->True,
            LineColor->RGBColor[0, 2/3, 0],
            FrontFaceColor->RGBColor[0, 2/3, 0],
            BackFaceColor->RGBColor[0, 2/3, 0],
            GraphicsColor->RGBColor[0, 2/3, 0],
            FontColor->RGBColor[0, 2/3, 0]]],
          Toolbox`metabolite["AMP", "c"],
          Editable->False,
          Selectable->False]}]],
       Toolbox`enzyme[{
        "ID" -> "PFK", "Compartment" -> "c", "BoundCatalytic" -> {}, 
         "BoundActivators" -> {
           Toolbox`Private`wrap[Toolbox`metabolite]["AMP", "c"], 
           Toolbox`Private`wrap[Toolbox`metabolite]["AMP", "c"], 
           Toolbox`Private`wrap[Toolbox`metabolite]["AMP", "c"], 
           Toolbox`Private`wrap[Toolbox`metabolite]["AMP", "c"]}, 
         "BoundInhibitors" -> {}, "CatalyticSites" -> DirectedInfinity[1], 
         "ActivationSites" -> 4, "InhibitionSites" -> 4}],
       Editable->False,
       Selectable->False], "+", 
      InterpretationBox[
       UnderoverscriptBox[
        StyleBox[
         RowBox[{
          SuperscriptBox[
           StyleBox["PFK",
            StripOnInput->False,
            ShowSyntaxStyles->False,
            AutoSpacing->False,
            ZeroWidthTimes->True,
            LineColor->RGBColor[0, 0, 0],
            FrontFaceColor->RGBColor[0, 0, 0],
            BackFaceColor->RGBColor[0, 0, 0],
            GraphicsColor->RGBColor[0, 0, 0],
            FontColor->RGBColor[0, 0, 0]], 
           StyleBox["c",
            StripOnInput->False,
            ShowSyntaxStyles->False,
            AutoSpacing->False,
            ZeroWidthTimes->True,
            LineColor->RGBColor[0, 0, 0],
            FrontFaceColor->RGBColor[0, 0, 0],
            BackFaceColor->RGBColor[0, 0, 0],
            GraphicsColor->RGBColor[0, 0, 0],
            FontColor->RGBColor[0, 0, 0]]], "&", 
          InterpretationBox[
           SuperscriptBox[
            StyleBox["ATP",
             StripOnInput->False,
             ShowSyntaxStyles->False,
             AutoSpacing->False,
             ZeroWidthTimes->True,
             LineColor->RGBColor[0, 0, 0],
             FrontFaceColor->RGBColor[0, 0, 0],
             BackFaceColor->RGBColor[0, 0, 0],
             GraphicsColor->RGBColor[0, 0, 0],
             FontColor->RGBColor[0, 0, 0]], 
            StyleBox["c",
             StripOnInput->False,
             ShowSyntaxStyles->False,
             AutoSpacing->False,
             ZeroWidthTimes->True,
             LineColor->RGBColor[0, 0, 0],
             FrontFaceColor->RGBColor[0, 0, 0],
             BackFaceColor->RGBColor[0, 0, 0],
             GraphicsColor->RGBColor[0, 0, 0],
             FontColor->RGBColor[0, 0, 0]]],
           Toolbox`metabolite["ATP", "c"],
           Editable->False,
           Selectable->False]}],
         Background->RGBColor[0.9, 0.9, 0.9]], "", ""],
       Toolbox`enzyme[{"ID" -> "PFK", "Compartment" -> "c", "BoundCatalytic" -> {
           Toolbox`Private`wrap[Toolbox`metabolite]["ATP", "c"]}, 
         "BoundActivators" -> {}, "BoundInhibitors" -> {}, "CatalyticSites" -> 
         DirectedInfinity[1], "ActivationSites" -> 4, "InhibitionSites" -> 4}],
       Editable->False,
       Selectable->False], "+", 
      InterpretationBox[
       UnderoverscriptBox[
        StyleBox[
         RowBox[{
          SuperscriptBox[
           StyleBox["PFK",
            StripOnInput->False,
            ShowSyntaxStyles->False,
            AutoSpacing->False,
            ZeroWidthTimes->True,
            LineColor->RGBColor[0, 0, 0],
            FrontFaceColor->RGBColor[0, 0, 0],
            BackFaceColor->RGBColor[0, 0, 0],
            GraphicsColor->RGBColor[0, 0, 0],
            FontColor->RGBColor[0, 0, 0]], 
           StyleBox["c",
            StripOnInput->False,
            ShowSyntaxStyles->False,
            AutoSpacing->False,
            ZeroWidthTimes->True,
            LineColor->RGBColor[0, 0, 0],
            FrontFaceColor->RGBColor[0, 0, 0],
            BackFaceColor->RGBColor[0, 0, 0],
            GraphicsColor->RGBColor[0, 0, 0],
            FontColor->RGBColor[0, 0, 0]]], "&", 
          InterpretationBox[
           SuperscriptBox[
            StyleBox["ATP",
             StripOnInput->False,
             ShowSyntaxStyles->False,
             AutoSpacing->False,
             ZeroWidthTimes->True,
             LineColor->RGBColor[0, 0, 0],
             FrontFaceColor->RGBColor[0, 0, 0],
             BackFaceColor->RGBColor[0, 0, 0],
             GraphicsColor->RGBColor[0, 0, 0],
             FontColor->RGBColor[0, 0, 0]], 
            StyleBox["c",
             StripOnInput->False,
             ShowSyntaxStyles->False,
             AutoSpacing->False,
             ZeroWidthTimes->True,
             LineColor->RGBColor[0, 0, 0],
             FrontFaceColor->RGBColor[0, 0, 0],
             BackFaceColor->RGBColor[0, 0, 0],
             GraphicsColor->RGBColor[0, 0, 0],
             FontColor->RGBColor[0, 0, 0]]],
           Toolbox`metabolite["ATP", "c"],
           Editable->False,
           Selectable->False]}],
         Background->RGBColor[0.9, 0.9, 0.9]], "", 
        InterpretationBox[
         SuperscriptBox[
          StyleBox["AMP",
           StripOnInput->False,
           ShowSyntaxStyles->False,
           AutoSpacing->False,
           ZeroWidthTimes->True,
           LineColor->RGBColor[0, 2/3, 0],
           FrontFaceColor->RGBColor[0, 2/3, 0],
           BackFaceColor->RGBColor[0, 2/3, 0],
           GraphicsColor->RGBColor[0, 2/3, 0],
           FontColor->RGBColor[0, 2/3, 0]], 
          StyleBox["c",
           StripOnInput->False,
           ShowSyntaxStyles->False,
           AutoSpacing->False,
           ZeroWidthTimes->True,
           LineColor->RGBColor[0, 2/3, 0],
           FrontFaceColor->RGBColor[0, 2/3, 0],
           BackFaceColor->RGBColor[0, 2/3, 0],
           GraphicsColor->RGBColor[0, 2/3, 0],
           FontColor->RGBColor[0, 2/3, 0]]],
         Toolbox`metabolite["AMP", "c"],
         Editable->False,
         Selectable->False]],
       Toolbox`enzyme[{"ID" -> "PFK", "Compartment" -> "c", "BoundCatalytic" -> {
           Toolbox`Private`wrap[Toolbox`metabolite]["ATP", "c"]}, 
         "BoundActivators" -> {
           Toolbox`Private`wrap[Toolbox`metabolite]["AMP", "c"]}, 
         "BoundInhibitors" -> {}, "CatalyticSites" -> DirectedInfinity[1], 
         "ActivationSites" -> 4, "InhibitionSites" -> 4}],
       Editable->False,
       Selectable->False], "+", 
      InterpretationBox[
       UnderoverscriptBox[
        StyleBox[
         RowBox[{
          SuperscriptBox[
           StyleBox["PFK",
            StripOnInput->False,
            ShowSyntaxStyles->False,
            AutoSpacing->False,
            ZeroWidthTimes->True,
            LineColor->RGBColor[0, 0, 0],
            FrontFaceColor->RGBColor[0, 0, 0],
            BackFaceColor->RGBColor[0, 0, 0],
            GraphicsColor->RGBColor[0, 0, 0],
            FontColor->RGBColor[0, 0, 0]], 
           StyleBox["c",
            StripOnInput->False,
            ShowSyntaxStyles->False,
            AutoSpacing->False,
            ZeroWidthTimes->True,
            LineColor->RGBColor[0, 0, 0],
            FrontFaceColor->RGBColor[0, 0, 0],
            BackFaceColor->RGBColor[0, 0, 0],
            GraphicsColor->RGBColor[0, 0, 0],
            FontColor->RGBColor[0, 0, 0]]], "&", 
          InterpretationBox[
           SuperscriptBox[
            StyleBox["ATP",
             StripOnInput->False,
             ShowSyntaxStyles->False,
             AutoSpacing->False,
             ZeroWidthTimes->True,
             LineColor->RGBColor[0, 0, 0],
             FrontFaceColor->RGBColor[0, 0, 0],
             BackFaceColor->RGBColor[0, 0, 0],
             GraphicsColor->RGBColor[0, 0, 0],
             FontColor->RGBColor[0, 0, 0]], 
            StyleBox["c",
             StripOnInput->False,
             ShowSyntaxStyles->False,
             AutoSpacing->False,
             ZeroWidthTimes->True,
             LineColor->RGBColor[0, 0, 0],
             FrontFaceColor->RGBColor[0, 0, 0],
             BackFaceColor->RGBColor[0, 0, 0],
             GraphicsColor->RGBColor[0, 0, 0],
             FontColor->RGBColor[0, 0, 0]]],
           Toolbox`metabolite["ATP", "c"],
           Editable->False,
           Selectable->False]}],
         Background->RGBColor[0.9, 0.9, 0.9]], "", 
        RowBox[{
         InterpretationBox[
          SuperscriptBox[
           StyleBox["AMP",
            StripOnInput->False,
            ShowSyntaxStyles->False,
            AutoSpacing->False,
            ZeroWidthTimes->True,
            LineColor->RGBColor[0, 2/3, 0],
            FrontFaceColor->RGBColor[0, 2/3, 0],
            BackFaceColor->RGBColor[0, 2/3, 0],
            GraphicsColor->RGBColor[0, 2/3, 0],
            FontColor->RGBColor[0, 2/3, 0]], 
           StyleBox["c",
            StripOnInput->False,
            ShowSyntaxStyles->False,
            AutoSpacing->False,
            ZeroWidthTimes->True,
            LineColor->RGBColor[0, 2/3, 0],
            FrontFaceColor->RGBColor[0, 2/3, 0],
            BackFaceColor->RGBColor[0, 2/3, 0],
            GraphicsColor->RGBColor[0, 2/3, 0],
            FontColor->RGBColor[0, 2/3, 0]]],
          Toolbox`metabolite["AMP", "c"],
          Editable->False,
          Selectable->False], 
         InterpretationBox[
          SuperscriptBox[
           StyleBox["AMP",
            StripOnInput->False,
            ShowSyntaxStyles->False,
            AutoSpacing->False,
            ZeroWidthTimes->True,
            LineColor->RGBColor[0, 2/3, 0],
            FrontFaceColor->RGBColor[0, 2/3, 0],
            BackFaceColor->RGBColor[0, 2/3, 0],
            GraphicsColor->RGBColor[0, 2/3, 0],
            FontColor->RGBColor[0, 2/3, 0]], 
           StyleBox["c",
            StripOnInput->False,
            ShowSyntaxStyles->False,
            AutoSpacing->False,
            ZeroWidthTimes->True,
            LineColor->RGBColor[0, 2/3, 0],
            FrontFaceColor->RGBColor[0, 2/3, 0],
            BackFaceColor->RGBColor[0, 2/3, 0],
            GraphicsColor->RGBColor[0, 2/3, 0],
            FontColor->RGBColor[0, 2/3, 0]]],
          Toolbox`metabolite["AMP", "c"],
          Editable->False,
          Selectable->False]}]],
       Toolbox`enzyme[{"ID" -> "PFK", "Compartment" -> "c", "BoundCatalytic" -> {
           Toolbox`Private`wrap[Toolbox`metabolite]["ATP", "c"]}, 
         "BoundActivators" -> {
           Toolbox`Private`wrap[Toolbox`metabolite]["AMP", "c"], 
           Toolbox`Private`wrap[Toolbox`metabolite]["AMP", "c"]}, 
         "BoundInhibitors" -> {}, "CatalyticSites" -> DirectedInfinity[1], 
         "ActivationSites" -> 4, "InhibitionSites" -> 4}],
       Editable->False,
       Selectable->False], "+", 
      InterpretationBox[
       UnderoverscriptBox[
        StyleBox[
         RowBox[{
          SuperscriptBox[
           StyleBox["PFK",
            StripOnInput->False,
            ShowSyntaxStyles->False,
            AutoSpacing->False,
            ZeroWidthTimes->True,
            LineColor->RGBColor[0, 0, 0],
            FrontFaceColor->RGBColor[0, 0, 0],
            BackFaceColor->RGBColor[0, 0, 0],
            GraphicsColor->RGBColor[0, 0, 0],
            FontColor->RGBColor[0, 0, 0]], 
           StyleBox["c",
            StripOnInput->False,
            ShowSyntaxStyles->False,
            AutoSpacing->False,
            ZeroWidthTimes->True,
            LineColor->RGBColor[0, 0, 0],
            FrontFaceColor->RGBColor[0, 0, 0],
            BackFaceColor->RGBColor[0, 0, 0],
            GraphicsColor->RGBColor[0, 0, 0],
            FontColor->RGBColor[0, 0, 0]]], "&", 
          InterpretationBox[
           SuperscriptBox[
            StyleBox["ATP",
             StripOnInput->False,
             ShowSyntaxStyles->False,
             AutoSpacing->False,
             ZeroWidthTimes->True,
             LineColor->RGBColor[0, 0, 0],
             FrontFaceColor->RGBColor[0, 0, 0],
             BackFaceColor->RGBColor[0, 0, 0],
             GraphicsColor->RGBColor[0, 0, 0],
             FontColor->RGBColor[0, 0, 0]], 
            StyleBox["c",
             StripOnInput->False,
             ShowSyntaxStyles->False,
             AutoSpacing->False,
             ZeroWidthTimes->True,
             LineColor->RGBColor[0, 0, 0],
             FrontFaceColor->RGBColor[0, 0, 0],
             BackFaceColor->RGBColor[0, 0, 0],
             GraphicsColor->RGBColor[0, 0, 0],
             FontColor->RGBColor[0, 0, 0]]],
           Toolbox`metabolite["ATP", "c"],
           Editable->False,
           Selectable->False]}],
         Background->RGBColor[0.9, 0.9, 0.9]], "", 
        RowBox[{
         InterpretationBox[
          SuperscriptBox[
           StyleBox["AMP",
            StripOnInput->False,
            ShowSyntaxStyles->False,
            AutoSpacing->False,
            ZeroWidthTimes->True,
            LineColor->RGBColor[0, 2/3, 0],
            FrontFaceColor->RGBColor[0, 2/3, 0],
            BackFaceColor->RGBColor[0, 2/3, 0],
            GraphicsColor->RGBColor[0, 2/3, 0],
            FontColor->RGBColor[0, 2/3, 0]], 
           StyleBox["c",
            StripOnInput->False,
            ShowSyntaxStyles->False,
            AutoSpacing->False,
            ZeroWidthTimes->True,
            LineColor->RGBColor[0, 2/3, 0],
            FrontFaceColor->RGBColor[0, 2/3, 0],
            BackFaceColor->RGBColor[0, 2/3, 0],
            GraphicsColor->RGBColor[0, 2/3, 0],
            FontColor->RGBColor[0, 2/3, 0]]],
          Toolbox`metabolite["AMP", "c"],
          Editable->False,
          Selectable->False], 
         InterpretationBox[
          SuperscriptBox[
           StyleBox["AMP",
            StripOnInput->False,
            ShowSyntaxStyles->False,
            AutoSpacing->False,
            ZeroWidthTimes->True,
            LineColor->RGBColor[0, 2/3, 0],
            FrontFaceColor->RGBColor[0, 2/3, 0],
            BackFaceColor->RGBColor[0, 2/3, 0],
            GraphicsColor->RGBColor[0, 2/3, 0],
            FontColor->RGBColor[0, 2/3, 0]], 
           StyleBox["c",
            StripOnInput->False,
            ShowSyntaxStyles->False,
            AutoSpacing->False,
            ZeroWidthTimes->True,
            LineColor->RGBColor[0, 2/3, 0],
            FrontFaceColor->RGBColor[0, 2/3, 0],
            BackFaceColor->RGBColor[0, 2/3, 0],
            GraphicsColor->RGBColor[0, 2/3, 0],
            FontColor->RGBColor[0, 2/3, 0]]],
          Toolbox`metabolite["AMP", "c"],
          Editable->False,
          Selectable->False], 
         InterpretationBox[
          SuperscriptBox[
           StyleBox["AMP",
            StripOnInput->False,
            ShowSyntaxStyles->False,
            AutoSpacing->False,
            ZeroWidthTimes->True,
            LineColor->RGBColor[0, 2/3, 0],
            FrontFaceColor->RGBColor[0, 2/3, 0],
            BackFaceColor->RGBColor[0, 2/3, 0],
            GraphicsColor->RGBColor[0, 2/3, 0],
            FontColor->RGBColor[0, 2/3, 0]], 
           StyleBox["c",
            StripOnInput->False,
            ShowSyntaxStyles->False,
            AutoSpacing->False,
            ZeroWidthTimes->True,
            LineColor->RGBColor[0, 2/3, 0],
            FrontFaceColor->RGBColor[0, 2/3, 0],
            BackFaceColor->RGBColor[0, 2/3, 0],
            GraphicsColor->RGBColor[0, 2/3, 0],
            FontColor->RGBColor[0, 2/3, 0]]],
          Toolbox`metabolite["AMP", "c"],
          Editable->False,
          Selectable->False]}]],
       Toolbox`enzyme[{"ID" -> "PFK", "Compartment" -> "c", "BoundCatalytic" -> {
           Toolbox`Private`wrap[Toolbox`metabolite]["ATP", "c"]}, 
         "BoundActivators" -> {
           Toolbox`Private`wrap[Toolbox`metabolite]["AMP", "c"], 
           Toolbox`Private`wrap[Toolbox`metabolite]["AMP", "c"], 
           Toolbox`Private`wrap[Toolbox`metabolite]["AMP", "c"]}, 
         "BoundInhibitors" -> {}, "CatalyticSites" -> DirectedInfinity[1], 
         "ActivationSites" -> 4, "InhibitionSites" -> 4}],
       Editable->False,
       Selectable->False], "+", 
      InterpretationBox[
       UnderoverscriptBox[
        StyleBox[
         RowBox[{
          SuperscriptBox[
           StyleBox["PFK",
            StripOnInput->False,
            ShowSyntaxStyles->False,
            AutoSpacing->False,
            ZeroWidthTimes->True,
            LineColor->RGBColor[0, 0, 0],
            FrontFaceColor->RGBColor[0, 0, 0],
            BackFaceColor->RGBColor[0, 0, 0],
            GraphicsColor->RGBColor[0, 0, 0],
            FontColor->RGBColor[0, 0, 0]], 
           StyleBox["c",
            StripOnInput->False,
            ShowSyntaxStyles->False,
            AutoSpacing->False,
            ZeroWidthTimes->True,
            LineColor->RGBColor[0, 0, 0],
            FrontFaceColor->RGBColor[0, 0, 0],
            BackFaceColor->RGBColor[0, 0, 0],
            GraphicsColor->RGBColor[0, 0, 0],
            FontColor->RGBColor[0, 0, 0]]], "&", 
          InterpretationBox[
           SuperscriptBox[
            StyleBox["ATP",
             StripOnInput->False,
             ShowSyntaxStyles->False,
             AutoSpacing->False,
             ZeroWidthTimes->True,
             LineColor->RGBColor[0, 0, 0],
             FrontFaceColor->RGBColor[0, 0, 0],
             BackFaceColor->RGBColor[0, 0, 0],
             GraphicsColor->RGBColor[0, 0, 0],
             FontColor->RGBColor[0, 0, 0]], 
            StyleBox["c",
             StripOnInput->False,
             ShowSyntaxStyles->False,
             AutoSpacing->False,
             ZeroWidthTimes->True,
             LineColor->RGBColor[0, 0, 0],
             FrontFaceColor->RGBColor[0, 0, 0],
             BackFaceColor->RGBColor[0, 0, 0],
             GraphicsColor->RGBColor[0, 0, 0],
             FontColor->RGBColor[0, 0, 0]]],
           Toolbox`metabolite["ATP", "c"],
           Editable->False,
           Selectable->False]}],
         Background->RGBColor[0.9, 0.9, 0.9]], "", 
        RowBox[{
         InterpretationBox[
          SuperscriptBox[
           StyleBox["AMP",
            StripOnInput->False,
            ShowSyntaxStyles->False,
            AutoSpacing->False,
            ZeroWidthTimes->True,
            LineColor->RGBColor[0, 2/3, 0],
            FrontFaceColor->RGBColor[0, 2/3, 0],
            BackFaceColor->RGBColor[0, 2/3, 0],
            GraphicsColor->RGBColor[0, 2/3, 0],
            FontColor->RGBColor[0, 2/3, 0]], 
           StyleBox["c",
            StripOnInput->False,
            ShowSyntaxStyles->False,
            AutoSpacing->False,
            ZeroWidthTimes->True,
            LineColor->RGBColor[0, 2/3, 0],
            FrontFaceColor->RGBColor[0, 2/3, 0],
            BackFaceColor->RGBColor[0, 2/3, 0],
            GraphicsColor->RGBColor[0, 2/3, 0],
            FontColor->RGBColor[0, 2/3, 0]]],
          Toolbox`metabolite["AMP", "c"],
          Editable->False,
          Selectable->False], 
         InterpretationBox[
          SuperscriptBox[
           StyleBox["AMP",
            StripOnInput->False,
            ShowSyntaxStyles->False,
            AutoSpacing->False,
            ZeroWidthTimes->True,
            LineColor->RGBColor[0, 2/3, 0],
            FrontFaceColor->RGBColor[0, 2/3, 0],
            BackFaceColor->RGBColor[0, 2/3, 0],
            GraphicsColor->RGBColor[0, 2/3, 0],
            FontColor->RGBColor[0, 2/3, 0]], 
           StyleBox["c",
            StripOnInput->False,
            ShowSyntaxStyles->False,
            AutoSpacing->False,
            ZeroWidthTimes->True,
            LineColor->RGBColor[0, 2/3, 0],
            FrontFaceColor->RGBColor[0, 2/3, 0],
            BackFaceColor->RGBColor[0, 2/3, 0],
            GraphicsColor->RGBColor[0, 2/3, 0],
            FontColor->RGBColor[0, 2/3, 0]]],
          Toolbox`metabolite["AMP", "c"],
          Editable->False,
          Selectable->False], 
         InterpretationBox[
          SuperscriptBox[
           StyleBox["AMP",
            StripOnInput->False,
            ShowSyntaxStyles->False,
            AutoSpacing->False,
            ZeroWidthTimes->True,
            LineColor->RGBColor[0, 2/3, 0],
            FrontFaceColor->RGBColor[0, 2/3, 0],
            BackFaceColor->RGBColor[0, 2/3, 0],
            GraphicsColor->RGBColor[0, 2/3, 0],
            FontColor->RGBColor[0, 2/3, 0]], 
           StyleBox["c",
            StripOnInput->False,
            ShowSyntaxStyles->False,
            AutoSpacing->False,
            ZeroWidthTimes->True,
            LineColor->RGBColor[0, 2/3, 0],
            FrontFaceColor->RGBColor[0, 2/3, 0],
            BackFaceColor->RGBColor[0, 2/3, 0],
            GraphicsColor->RGBColor[0, 2/3, 0],
            FontColor->RGBColor[0, 2/3, 0]]],
          Toolbox`metabolite["AMP", "c"],
          Editable->False,
          Selectable->False], 
         InterpretationBox[
          SuperscriptBox[
           StyleBox["AMP",
            StripOnInput->False,
            ShowSyntaxStyles->False,
            AutoSpacing->False,
            ZeroWidthTimes->True,
            LineColor->RGBColor[0, 2/3, 0],
            FrontFaceColor->RGBColor[0, 2/3, 0],
            BackFaceColor->RGBColor[0, 2/3, 0],
            GraphicsColor->RGBColor[0, 2/3, 0],
            FontColor->RGBColor[0, 2/3, 0]], 
           StyleBox["c",
            StripOnInput->False,
            ShowSyntaxStyles->False,
            AutoSpacing->False,
            ZeroWidthTimes->True,
            LineColor->RGBColor[0, 2/3, 0],
            FrontFaceColor->RGBColor[0, 2/3, 0],
            BackFaceColor->RGBColor[0, 2/3, 0],
            GraphicsColor->RGBColor[0, 2/3, 0],
            FontColor->RGBColor[0, 2/3, 0]]],
          Toolbox`metabolite["AMP", "c"],
          Editable->False,
          Selectable->False]}]],
       Toolbox`enzyme[{"ID" -> "PFK", "Compartment" -> "c", "BoundCatalytic" -> {
           Toolbox`Private`wrap[Toolbox`metabolite]["ATP", "c"]}, 
         "BoundActivators" -> {
           Toolbox`Private`wrap[Toolbox`metabolite]["AMP", "c"], 
           Toolbox`Private`wrap[Toolbox`metabolite]["AMP", "c"], 
           Toolbox`Private`wrap[Toolbox`metabolite]["AMP", "c"], 
           Toolbox`Private`wrap[Toolbox`metabolite]["AMP", "c"]}, 
         "BoundInhibitors" -> {}, "CatalyticSites" -> DirectedInfinity[1], 
         "ActivationSites" -> 4, "InhibitionSites" -> 4}],
       Editable->False,
       Selectable->False], "+", 
      InterpretationBox[
       UnderoverscriptBox[
        StyleBox[
         RowBox[{
          SuperscriptBox[
           StyleBox["PFK",
            StripOnInput->False,
            ShowSyntaxStyles->False,
            AutoSpacing->False,
            ZeroWidthTimes->True,
            LineColor->RGBColor[0, 0, 0],
            FrontFaceColor->RGBColor[0, 0, 0],
            BackFaceColor->RGBColor[0, 0, 0],
            GraphicsColor->RGBColor[0, 0, 0],
            FontColor->RGBColor[0, 0, 0]], 
           StyleBox["c",
            StripOnInput->False,
            ShowSyntaxStyles->False,
            AutoSpacing->False,
            ZeroWidthTimes->True,
            LineColor->RGBColor[0, 0, 0],
            FrontFaceColor->RGBColor[0, 0, 0],
            BackFaceColor->RGBColor[0, 0, 0],
            GraphicsColor->RGBColor[0, 0, 0],
            FontColor->RGBColor[0, 0, 0]]], "&", 
          InterpretationBox[
           SuperscriptBox[
            StyleBox["ATP",
             StripOnInput->False,
             ShowSyntaxStyles->False,
             AutoSpacing->False,
             ZeroWidthTimes->True,
             LineColor->RGBColor[0, 0, 0],
             FrontFaceColor->RGBColor[0, 0, 0],
             BackFaceColor->RGBColor[0, 0, 0],
             GraphicsColor->RGBColor[0, 0, 0],
             FontColor->RGBColor[0, 0, 0]], 
            StyleBox["c",
             StripOnInput->False,
             ShowSyntaxStyles->False,
             AutoSpacing->False,
             ZeroWidthTimes->True,
             LineColor->RGBColor[0, 0, 0],
             FrontFaceColor->RGBColor[0, 0, 0],
             BackFaceColor->RGBColor[0, 0, 0],
             GraphicsColor->RGBColor[0, 0, 0],
             FontColor->RGBColor[0, 0, 0]]],
           Toolbox`metabolite["ATP", "c"],
           Editable->False,
           Selectable->False], "&", 
          InterpretationBox[
           SuperscriptBox[
            StyleBox["F6P",
             StripOnInput->False,
             ShowSyntaxStyles->False,
             AutoSpacing->False,
             ZeroWidthTimes->True,
             LineColor->RGBColor[0, 0, 0],
             FrontFaceColor->RGBColor[0, 0, 0],
             BackFaceColor->RGBColor[0, 0, 0],
             GraphicsColor->RGBColor[0, 0, 0],
             FontColor->RGBColor[0, 0, 0]], 
            StyleBox["c",
             StripOnInput->False,
             ShowSyntaxStyles->False,
             AutoSpacing->False,
             ZeroWidthTimes->True,
             LineColor->RGBColor[0, 0, 0],
             FrontFaceColor->RGBColor[0, 0, 0],
             BackFaceColor->RGBColor[0, 0, 0],
             GraphicsColor->RGBColor[0, 0, 0],
             FontColor->RGBColor[0, 0, 0]]],
           Toolbox`metabolite["F6P", "c"],
           Editable->False,
           Selectable->False]}],
         Background->RGBColor[0.9, 0.9, 0.9]], "", ""],
       Toolbox`enzyme[{"ID" -> "PFK", "Compartment" -> "c", "BoundCatalytic" -> {
           Toolbox`Private`wrap[Toolbox`metabolite]["ATP", "c"], 
           Toolbox`Private`wrap[Toolbox`metabolite]["F6P", "c"]}, 
         "BoundActivators" -> {}, "BoundInhibitors" -> {}, "CatalyticSites" -> 
         DirectedInfinity[1], "ActivationSites" -> 4, "InhibitionSites" -> 4}],
       Editable->False,
       Selectable->False], "+", 
      InterpretationBox[
       UnderoverscriptBox[
        StyleBox[
         RowBox[{
          SuperscriptBox[
           StyleBox["PFK",
            StripOnInput->False,
            ShowSyntaxStyles->False,
            AutoSpacing->False,
            ZeroWidthTimes->True,
            LineColor->RGBColor[0, 0, 0],
            FrontFaceColor->RGBColor[0, 0, 0],
            BackFaceColor->RGBColor[0, 0, 0],
            GraphicsColor->RGBColor[0, 0, 0],
            FontColor->RGBColor[0, 0, 0]], 
           StyleBox["c",
            StripOnInput->False,
            ShowSyntaxStyles->False,
            AutoSpacing->False,
            ZeroWidthTimes->True,
            LineColor->RGBColor[0, 0, 0],
            FrontFaceColor->RGBColor[0, 0, 0],
            BackFaceColor->RGBColor[0, 0, 0],
            GraphicsColor->RGBColor[0, 0, 0],
            FontColor->RGBColor[0, 0, 0]]], "&", 
          InterpretationBox[
           SuperscriptBox[
            StyleBox["ATP",
             StripOnInput->False,
             ShowSyntaxStyles->False,
             AutoSpacing->False,
             ZeroWidthTimes->True,
             LineColor->RGBColor[0, 0, 0],
             FrontFaceColor->RGBColor[0, 0, 0],
             BackFaceColor->RGBColor[0, 0, 0],
             GraphicsColor->RGBColor[0, 0, 0],
             FontColor->RGBColor[0, 0, 0]], 
            StyleBox["c",
             StripOnInput->False,
             ShowSyntaxStyles->False,
             AutoSpacing->False,
             ZeroWidthTimes->True,
             LineColor->RGBColor[0, 0, 0],
             FrontFaceColor->RGBColor[0, 0, 0],
             BackFaceColor->RGBColor[0, 0, 0],
             GraphicsColor->RGBColor[0, 0, 0],
             FontColor->RGBColor[0, 0, 0]]],
           Toolbox`metabolite["ATP", "c"],
           Editable->False,
           Selectable->False], "&", 
          InterpretationBox[
           SuperscriptBox[
            StyleBox["F6P",
             StripOnInput->False,
             ShowSyntaxStyles->False,
             AutoSpacing->False,
             ZeroWidthTimes->True,
             LineColor->RGBColor[0, 0, 0],
             FrontFaceColor->RGBColor[0, 0, 0],
             BackFaceColor->RGBColor[0, 0, 0],
             GraphicsColor->RGBColor[0, 0, 0],
             FontColor->RGBColor[0, 0, 0]], 
            StyleBox["c",
             StripOnInput->False,
             ShowSyntaxStyles->False,
             AutoSpacing->False,
             ZeroWidthTimes->True,
             LineColor->RGBColor[0, 0, 0],
             FrontFaceColor->RGBColor[0, 0, 0],
             BackFaceColor->RGBColor[0, 0, 0],
             GraphicsColor->RGBColor[0, 0, 0],
             FontColor->RGBColor[0, 0, 0]]],
           Toolbox`metabolite["F6P", "c"],
           Editable->False,
           Selectable->False]}],
         Background->RGBColor[0.9, 0.9, 0.9]], "", 
        InterpretationBox[
         SuperscriptBox[
          StyleBox["AMP",
           StripOnInput->False,
           ShowSyntaxStyles->False,
           AutoSpacing->False,
           ZeroWidthTimes->True,
           LineColor->RGBColor[0, 2/3, 0],
           FrontFaceColor->RGBColor[0, 2/3, 0],
           BackFaceColor->RGBColor[0, 2/3, 0],
           GraphicsColor->RGBColor[0, 2/3, 0],
           FontColor->RGBColor[0, 2/3, 0]], 
          StyleBox["c",
           StripOnInput->False,
           ShowSyntaxStyles->False,
           AutoSpacing->False,
           ZeroWidthTimes->True,
           LineColor->RGBColor[0, 2/3, 0],
           FrontFaceColor->RGBColor[0, 2/3, 0],
           BackFaceColor->RGBColor[0, 2/3, 0],
           GraphicsColor->RGBColor[0, 2/3, 0],
           FontColor->RGBColor[0, 2/3, 0]]],
         Toolbox`metabolite["AMP", "c"],
         Editable->False,
         Selectable->False]],
       Toolbox`enzyme[{"ID" -> "PFK", "Compartment" -> "c", "BoundCatalytic" -> {
           Toolbox`Private`wrap[Toolbox`metabolite]["ATP", "c"], 
           Toolbox`Private`wrap[Toolbox`metabolite]["F6P", "c"]}, 
         "BoundActivators" -> {
           Toolbox`Private`wrap[Toolbox`metabolite]["AMP", "c"]}, 
         "BoundInhibitors" -> {}, "CatalyticSites" -> DirectedInfinity[1], 
         "ActivationSites" -> 4, "InhibitionSites" -> 4}],
       Editable->False,
       Selectable->False], "+", 
      InterpretationBox[
       UnderoverscriptBox[
        StyleBox[
         RowBox[{
          SuperscriptBox[
           StyleBox["PFK",
            StripOnInput->False,
            ShowSyntaxStyles->False,
            AutoSpacing->False,
            ZeroWidthTimes->True,
            LineColor->RGBColor[0, 0, 0],
            FrontFaceColor->RGBColor[0, 0, 0],
            BackFaceColor->RGBColor[0, 0, 0],
            GraphicsColor->RGBColor[0, 0, 0],
            FontColor->RGBColor[0, 0, 0]], 
           StyleBox["c",
            StripOnInput->False,
            ShowSyntaxStyles->False,
            AutoSpacing->False,
            ZeroWidthTimes->True,
            LineColor->RGBColor[0, 0, 0],
            FrontFaceColor->RGBColor[0, 0, 0],
            BackFaceColor->RGBColor[0, 0, 0],
            GraphicsColor->RGBColor[0, 0, 0],
            FontColor->RGBColor[0, 0, 0]]], "&", 
          InterpretationBox[
           SuperscriptBox[
            StyleBox["ATP",
             StripOnInput->False,
             ShowSyntaxStyles->False,
             AutoSpacing->False,
             ZeroWidthTimes->True,
             LineColor->RGBColor[0, 0, 0],
             FrontFaceColor->RGBColor[0, 0, 0],
             BackFaceColor->RGBColor[0, 0, 0],
             GraphicsColor->RGBColor[0, 0, 0],
             FontColor->RGBColor[0, 0, 0]], 
            StyleBox["c",
             StripOnInput->False,
             ShowSyntaxStyles->False,
             AutoSpacing->False,
             ZeroWidthTimes->True,
             LineColor->RGBColor[0, 0, 0],
             FrontFaceColor->RGBColor[0, 0, 0],
             BackFaceColor->RGBColor[0, 0, 0],
             GraphicsColor->RGBColor[0, 0, 0],
             FontColor->RGBColor[0, 0, 0]]],
           Toolbox`metabolite["ATP", "c"],
           Editable->False,
           Selectable->False], "&", 
          InterpretationBox[
           SuperscriptBox[
            StyleBox["F6P",
             StripOnInput->False,
             ShowSyntaxStyles->False,
             AutoSpacing->False,
             ZeroWidthTimes->True,
             LineColor->RGBColor[0, 0, 0],
             FrontFaceColor->RGBColor[0, 0, 0],
             BackFaceColor->RGBColor[0, 0, 0],
             GraphicsColor->RGBColor[0, 0, 0],
             FontColor->RGBColor[0, 0, 0]], 
            StyleBox["c",
             StripOnInput->False,
             ShowSyntaxStyles->False,
             AutoSpacing->False,
             ZeroWidthTimes->True,
             LineColor->RGBColor[0, 0, 0],
             FrontFaceColor->RGBColor[0, 0, 0],
             BackFaceColor->RGBColor[0, 0, 0],
             GraphicsColor->RGBColor[0, 0, 0],
             FontColor->RGBColor[0, 0, 0]]],
           Toolbox`metabolite["F6P", "c"],
           Editable->False,
           Selectable->False]}],
         Background->RGBColor[0.9, 0.9, 0.9]], "", 
        RowBox[{
         InterpretationBox[
          SuperscriptBox[
           StyleBox["AMP",
            StripOnInput->False,
            ShowSyntaxStyles->False,
            AutoSpacing->False,
            ZeroWidthTimes->True,
            LineColor->RGBColor[0, 2/3, 0],
            FrontFaceColor->RGBColor[0, 2/3, 0],
            BackFaceColor->RGBColor[0, 2/3, 0],
            GraphicsColor->RGBColor[0, 2/3, 0],
            FontColor->RGBColor[0, 2/3, 0]], 
           StyleBox["c",
            StripOnInput->False,
            ShowSyntaxStyles->False,
            AutoSpacing->False,
            ZeroWidthTimes->True,
            LineColor->RGBColor[0, 2/3, 0],
            FrontFaceColor->RGBColor[0, 2/3, 0],
            BackFaceColor->RGBColor[0, 2/3, 0],
            GraphicsColor->RGBColor[0, 2/3, 0],
            FontColor->RGBColor[0, 2/3, 0]]],
          Toolbox`metabolite["AMP", "c"],
          Editable->False,
          Selectable->False], 
         InterpretationBox[
          SuperscriptBox[
           StyleBox["AMP",
            StripOnInput->False,
            ShowSyntaxStyles->False,
            AutoSpacing->False,
            ZeroWidthTimes->True,
            LineColor->RGBColor[0, 2/3, 0],
            FrontFaceColor->RGBColor[0, 2/3, 0],
            BackFaceColor->RGBColor[0, 2/3, 0],
            GraphicsColor->RGBColor[0, 2/3, 0],
            FontColor->RGBColor[0, 2/3, 0]], 
           StyleBox["c",
            StripOnInput->False,
            ShowSyntaxStyles->False,
            AutoSpacing->False,
            ZeroWidthTimes->True,
            LineColor->RGBColor[0, 2/3, 0],
            FrontFaceColor->RGBColor[0, 2/3, 0],
            BackFaceColor->RGBColor[0, 2/3, 0],
            GraphicsColor->RGBColor[0, 2/3, 0],
            FontColor->RGBColor[0, 2/3, 0]]],
          Toolbox`metabolite["AMP", "c"],
          Editable->False,
          Selectable->False]}]],
       Toolbox`enzyme[{"ID" -> "PFK", "Compartment" -> "c", "BoundCatalytic" -> {
           Toolbox`Private`wrap[Toolbox`metabolite]["ATP", "c"], 
           Toolbox`Private`wrap[Toolbox`metabolite]["F6P", "c"]}, 
         "BoundActivators" -> {
           Toolbox`Private`wrap[Toolbox`metabolite]["AMP", "c"], 
           Toolbox`Private`wrap[Toolbox`metabolite]["AMP", "c"]}, 
         "BoundInhibitors" -> {}, "CatalyticSites" -> DirectedInfinity[1], 
         "ActivationSites" -> 4, "InhibitionSites" -> 4}],
       Editable->False,
       Selectable->False], "+", 
      InterpretationBox[
       UnderoverscriptBox[
        StyleBox[
         RowBox[{
          SuperscriptBox[
           StyleBox["PFK",
            StripOnInput->False,
            ShowSyntaxStyles->False,
            AutoSpacing->False,
            ZeroWidthTimes->True,
            LineColor->RGBColor[0, 0, 0],
            FrontFaceColor->RGBColor[0, 0, 0],
            BackFaceColor->RGBColor[0, 0, 0],
            GraphicsColor->RGBColor[0, 0, 0],
            FontColor->RGBColor[0, 0, 0]], 
           StyleBox["c",
            StripOnInput->False,
            ShowSyntaxStyles->False,
            AutoSpacing->False,
            ZeroWidthTimes->True,
            LineColor->RGBColor[0, 0, 0],
            FrontFaceColor->RGBColor[0, 0, 0],
            BackFaceColor->RGBColor[0, 0, 0],
            GraphicsColor->RGBColor[0, 0, 0],
            FontColor->RGBColor[0, 0, 0]]], "&", 
          InterpretationBox[
           SuperscriptBox[
            StyleBox["ATP",
             StripOnInput->False,
             ShowSyntaxStyles->False,
             AutoSpacing->False,
             ZeroWidthTimes->True,
             LineColor->RGBColor[0, 0, 0],
             FrontFaceColor->RGBColor[0, 0, 0],
             BackFaceColor->RGBColor[0, 0, 0],
             GraphicsColor->RGBColor[0, 0, 0],
             FontColor->RGBColor[0, 0, 0]], 
            StyleBox["c",
             StripOnInput->False,
             ShowSyntaxStyles->False,
             AutoSpacing->False,
             ZeroWidthTimes->True,
             LineColor->RGBColor[0, 0, 0],
             FrontFaceColor->RGBColor[0, 0, 0],
             BackFaceColor->RGBColor[0, 0, 0],
             GraphicsColor->RGBColor[0, 0, 0],
             FontColor->RGBColor[0, 0, 0]]],
           Toolbox`metabolite["ATP", "c"],
           Editable->False,
           Selectable->False], "&", 
          InterpretationBox[
           SuperscriptBox[
            StyleBox["F6P",
             StripOnInput->False,
             ShowSyntaxStyles->False,
             AutoSpacing->False,
             ZeroWidthTimes->True,
             LineColor->RGBColor[0, 0, 0],
             FrontFaceColor->RGBColor[0, 0, 0],
             BackFaceColor->RGBColor[0, 0, 0],
             GraphicsColor->RGBColor[0, 0, 0],
             FontColor->RGBColor[0, 0, 0]], 
            StyleBox["c",
             StripOnInput->False,
             ShowSyntaxStyles->False,
             AutoSpacing->False,
             ZeroWidthTimes->True,
             LineColor->RGBColor[0, 0, 0],
             FrontFaceColor->RGBColor[0, 0, 0],
             BackFaceColor->RGBColor[0, 0, 0],
             GraphicsColor->RGBColor[0, 0, 0],
             FontColor->RGBColor[0, 0, 0]]],
           Toolbox`metabolite["F6P", "c"],
           Editable->False,
           Selectable->False]}],
         Background->RGBColor[0.9, 0.9, 0.9]], "", 
        RowBox[{
         InterpretationBox[
          SuperscriptBox[
           StyleBox["AMP",
            StripOnInput->False,
            ShowSyntaxStyles->False,
            AutoSpacing->False,
            ZeroWidthTimes->True,
            LineColor->RGBColor[0, 2/3, 0],
            FrontFaceColor->RGBColor[0, 2/3, 0],
            BackFaceColor->RGBColor[0, 2/3, 0],
            GraphicsColor->RGBColor[0, 2/3, 0],
            FontColor->RGBColor[0, 2/3, 0]], 
           StyleBox["c",
            StripOnInput->False,
            ShowSyntaxStyles->False,
            AutoSpacing->False,
            ZeroWidthTimes->True,
            LineColor->RGBColor[0, 2/3, 0],
            FrontFaceColor->RGBColor[0, 2/3, 0],
            BackFaceColor->RGBColor[0, 2/3, 0],
            GraphicsColor->RGBColor[0, 2/3, 0],
            FontColor->RGBColor[0, 2/3, 0]]],
          Toolbox`metabolite["AMP", "c"],
          Editable->False,
          Selectable->False], 
         InterpretationBox[
          SuperscriptBox[
           StyleBox["AMP",
            StripOnInput->False,
            ShowSyntaxStyles->False,
            AutoSpacing->False,
            ZeroWidthTimes->True,
            LineColor->RGBColor[0, 2/3, 0],
            FrontFaceColor->RGBColor[0, 2/3, 0],
            BackFaceColor->RGBColor[0, 2/3, 0],
            GraphicsColor->RGBColor[0, 2/3, 0],
            FontColor->RGBColor[0, 2/3, 0]], 
           StyleBox["c",
            StripOnInput->False,
            ShowSyntaxStyles->False,
            AutoSpacing->False,
            ZeroWidthTimes->True,
            LineColor->RGBColor[0, 2/3, 0],
            FrontFaceColor->RGBColor[0, 2/3, 0],
            BackFaceColor->RGBColor[0, 2/3, 0],
            GraphicsColor->RGBColor[0, 2/3, 0],
            FontColor->RGBColor[0, 2/3, 0]]],
          Toolbox`metabolite["AMP", "c"],
          Editable->False,
          Selectable->False], 
         InterpretationBox[
          SuperscriptBox[
           StyleBox["AMP",
            StripOnInput->False,
            ShowSyntaxStyles->False,
            AutoSpacing->False,
            ZeroWidthTimes->True,
            LineColor->RGBColor[0, 2/3, 0],
            FrontFaceColor->RGBColor[0, 2/3, 0],
            BackFaceColor->RGBColor[0, 2/3, 0],
            GraphicsColor->RGBColor[0, 2/3, 0],
            FontColor->RGBColor[0, 2/3, 0]], 
           StyleBox["c",
            StripOnInput->False,
            ShowSyntaxStyles->False,
            AutoSpacing->False,
            ZeroWidthTimes->True,
            LineColor->RGBColor[0, 2/3, 0],
            FrontFaceColor->RGBColor[0, 2/3, 0],
            BackFaceColor->RGBColor[0, 2/3, 0],
            GraphicsColor->RGBColor[0, 2/3, 0],
            FontColor->RGBColor[0, 2/3, 0]]],
          Toolbox`metabolite["AMP", "c"],
          Editable->False,
          Selectable->False]}]],
       Toolbox`enzyme[{"ID" -> "PFK", "Compartment" -> "c", "BoundCatalytic" -> {
           Toolbox`Private`wrap[Toolbox`metabolite]["ATP", "c"], 
           Toolbox`Private`wrap[Toolbox`metabolite]["F6P", "c"]}, 
         "BoundActivators" -> {
           Toolbox`Private`wrap[Toolbox`metabolite]["AMP", "c"], 
           Toolbox`Private`wrap[Toolbox`metabolite]["AMP", "c"], 
           Toolbox`Private`wrap[Toolbox`metabolite]["AMP", "c"]}, 
         "BoundInhibitors" -> {}, "CatalyticSites" -> DirectedInfinity[1], 
         "ActivationSites" -> 4, "InhibitionSites" -> 4}],
       Editable->False,
       Selectable->False], "+", 
      InterpretationBox[
       UnderoverscriptBox[
        StyleBox[
         RowBox[{
          SuperscriptBox[
           StyleBox["PFK",
            StripOnInput->False,
            ShowSyntaxStyles->False,
            AutoSpacing->False,
            ZeroWidthTimes->True,
            LineColor->RGBColor[0, 0, 0],
            FrontFaceColor->RGBColor[0, 0, 0],
            BackFaceColor->RGBColor[0, 0, 0],
            GraphicsColor->RGBColor[0, 0, 0],
            FontColor->RGBColor[0, 0, 0]], 
           StyleBox["c",
            StripOnInput->False,
            ShowSyntaxStyles->False,
            AutoSpacing->False,
            ZeroWidthTimes->True,
            LineColor->RGBColor[0, 0, 0],
            FrontFaceColor->RGBColor[0, 0, 0],
            BackFaceColor->RGBColor[0, 0, 0],
            GraphicsColor->RGBColor[0, 0, 0],
            FontColor->RGBColor[0, 0, 0]]], "&", 
          InterpretationBox[
           SuperscriptBox[
            StyleBox["ATP",
             StripOnInput->False,
             ShowSyntaxStyles->False,
             AutoSpacing->False,
             ZeroWidthTimes->True,
             LineColor->RGBColor[0, 0, 0],
             FrontFaceColor->RGBColor[0, 0, 0],
             BackFaceColor->RGBColor[0, 0, 0],
             GraphicsColor->RGBColor[0, 0, 0],
             FontColor->RGBColor[0, 0, 0]], 
            StyleBox["c",
             StripOnInput->False,
             ShowSyntaxStyles->False,
             AutoSpacing->False,
             ZeroWidthTimes->True,
             LineColor->RGBColor[0, 0, 0],
             FrontFaceColor->RGBColor[0, 0, 0],
             BackFaceColor->RGBColor[0, 0, 0],
             GraphicsColor->RGBColor[0, 0, 0],
             FontColor->RGBColor[0, 0, 0]]],
           Toolbox`metabolite["ATP", "c"],
           Editable->False,
           Selectable->False], "&", 
          InterpretationBox[
           SuperscriptBox[
            StyleBox["F6P",
             StripOnInput->False,
             ShowSyntaxStyles->False,
             AutoSpacing->False,
             ZeroWidthTimes->True,
             LineColor->RGBColor[0, 0, 0],
             FrontFaceColor->RGBColor[0, 0, 0],
             BackFaceColor->RGBColor[0, 0, 0],
             GraphicsColor->RGBColor[0, 0, 0],
             FontColor->RGBColor[0, 0, 0]], 
            StyleBox["c",
             StripOnInput->False,
             ShowSyntaxStyles->False,
             AutoSpacing->False,
             ZeroWidthTimes->True,
             LineColor->RGBColor[0, 0, 0],
             FrontFaceColor->RGBColor[0, 0, 0],
             BackFaceColor->RGBColor[0, 0, 0],
             GraphicsColor->RGBColor[0, 0, 0],
             FontColor->RGBColor[0, 0, 0]]],
           Toolbox`metabolite["F6P", "c"],
           Editable->False,
           Selectable->False]}],
         Background->RGBColor[0.9, 0.9, 0.9]], "", 
        RowBox[{
         InterpretationBox[
          SuperscriptBox[
           StyleBox["AMP",
            StripOnInput->False,
            ShowSyntaxStyles->False,
            AutoSpacing->False,
            ZeroWidthTimes->True,
            LineColor->RGBColor[0, 2/3, 0],
            FrontFaceColor->RGBColor[0, 2/3, 0],
            BackFaceColor->RGBColor[0, 2/3, 0],
            GraphicsColor->RGBColor[0, 2/3, 0],
            FontColor->RGBColor[0, 2/3, 0]], 
           StyleBox["c",
            StripOnInput->False,
            ShowSyntaxStyles->False,
            AutoSpacing->False,
            ZeroWidthTimes->True,
            LineColor->RGBColor[0, 2/3, 0],
            FrontFaceColor->RGBColor[0, 2/3, 0],
            BackFaceColor->RGBColor[0, 2/3, 0],
            GraphicsColor->RGBColor[0, 2/3, 0],
            FontColor->RGBColor[0, 2/3, 0]]],
          Toolbox`metabolite["AMP", "c"],
          Editable->False,
          Selectable->False], 
         InterpretationBox[
          SuperscriptBox[
           StyleBox["AMP",
            StripOnInput->False,
            ShowSyntaxStyles->False,
            AutoSpacing->False,
            ZeroWidthTimes->True,
            LineColor->RGBColor[0, 2/3, 0],
            FrontFaceColor->RGBColor[0, 2/3, 0],
            BackFaceColor->RGBColor[0, 2/3, 0],
            GraphicsColor->RGBColor[0, 2/3, 0],
            FontColor->RGBColor[0, 2/3, 0]], 
           StyleBox["c",
            StripOnInput->False,
            ShowSyntaxStyles->False,
            AutoSpacing->False,
            ZeroWidthTimes->True,
            LineColor->RGBColor[0, 2/3, 0],
            FrontFaceColor->RGBColor[0, 2/3, 0],
            BackFaceColor->RGBColor[0, 2/3, 0],
            GraphicsColor->RGBColor[0, 2/3, 0],
            FontColor->RGBColor[0, 2/3, 0]]],
          Toolbox`metabolite["AMP", "c"],
          Editable->False,
          Selectable->False], 
         InterpretationBox[
          SuperscriptBox[
           StyleBox["AMP",
            StripOnInput->False,
            ShowSyntaxStyles->False,
            AutoSpacing->False,
            ZeroWidthTimes->True,
            LineColor->RGBColor[0, 2/3, 0],
            FrontFaceColor->RGBColor[0, 2/3, 0],
            BackFaceColor->RGBColor[0, 2/3, 0],
            GraphicsColor->RGBColor[0, 2/3, 0],
            FontColor->RGBColor[0, 2/3, 0]], 
           StyleBox["c",
            StripOnInput->False,
            ShowSyntaxStyles->False,
            AutoSpacing->False,
            ZeroWidthTimes->True,
            LineColor->RGBColor[0, 2/3, 0],
            FrontFaceColor->RGBColor[0, 2/3, 0],
            BackFaceColor->RGBColor[0, 2/3, 0],
            GraphicsColor->RGBColor[0, 2/3, 0],
            FontColor->RGBColor[0, 2/3, 0]]],
          Toolbox`metabolite["AMP", "c"],
          Editable->False,
          Selectable->False], 
         InterpretationBox[
          SuperscriptBox[
           StyleBox["AMP",
            StripOnInput->False,
            ShowSyntaxStyles->False,
            AutoSpacing->False,
            ZeroWidthTimes->True,
            LineColor->RGBColor[0, 2/3, 0],
            FrontFaceColor->RGBColor[0, 2/3, 0],
            BackFaceColor->RGBColor[0, 2/3, 0],
            GraphicsColor->RGBColor[0, 2/3, 0],
            FontColor->RGBColor[0, 2/3, 0]], 
           StyleBox["c",
            StripOnInput->False,
            ShowSyntaxStyles->False,
            AutoSpacing->False,
            ZeroWidthTimes->True,
            LineColor->RGBColor[0, 2/3, 0],
            FrontFaceColor->RGBColor[0, 2/3, 0],
            BackFaceColor->RGBColor[0, 2/3, 0],
            GraphicsColor->RGBColor[0, 2/3, 0],
            FontColor->RGBColor[0, 2/3, 0]]],
          Toolbox`metabolite["AMP", "c"],
          Editable->False,
          Selectable->False]}]],
       Toolbox`enzyme[{"ID" -> "PFK", "Compartment" -> "c", "BoundCatalytic" -> {
           Toolbox`Private`wrap[Toolbox`metabolite]["ATP", "c"], 
           Toolbox`Private`wrap[Toolbox`metabolite]["F6P", "c"]}, 
         "BoundActivators" -> {
           Toolbox`Private`wrap[Toolbox`metabolite]["AMP", "c"], 
           Toolbox`Private`wrap[Toolbox`metabolite]["AMP", "c"], 
           Toolbox`Private`wrap[Toolbox`metabolite]["AMP", "c"], 
           Toolbox`Private`wrap[Toolbox`metabolite]["AMP", "c"]}, 
         "BoundInhibitors" -> {}, "CatalyticSites" -> DirectedInfinity[1], 
         "ActivationSites" -> 4, "InhibitionSites" -> 4}],
       Editable->False,
       Selectable->False], "+", 
      InterpretationBox[
       UnderoverscriptBox[
        StyleBox[
         SuperscriptBox[
          StyleBox["PFK_T",
           StripOnInput->False,
           ShowSyntaxStyles->False,
           AutoSpacing->False,
           ZeroWidthTimes->True,
           LineColor->RGBColor[0, 0, 0],
           FrontFaceColor->RGBColor[0, 0, 0],
           BackFaceColor->RGBColor[0, 0, 0],
           GraphicsColor->RGBColor[0, 0, 0],
           FontColor->RGBColor[0, 0, 0]], 
          StyleBox["c",
           StripOnInput->False,
           ShowSyntaxStyles->False,
           AutoSpacing->False,
           ZeroWidthTimes->True,
           LineColor->RGBColor[0, 0, 0],
           FrontFaceColor->RGBColor[0, 0, 0],
           BackFaceColor->RGBColor[0, 0, 0],
           GraphicsColor->RGBColor[0, 0, 0],
           FontColor->RGBColor[0, 0, 0]]],
         Background->RGBColor[0.9, 0.9, 0.9]], "", ""],
       Toolbox`enzyme[{
        "ID" -> "PFK_T", "Compartment" -> "c", "BoundCatalytic" -> {}, 
         "BoundActivators" -> {}, "BoundInhibitors" -> {}, "CatalyticSites" -> 
         DirectedInfinity[1], "ActivationSites" -> 4, "InhibitionSites" -> 4}],
       Editable->False,
       Selectable->False], "+", 
      InterpretationBox[
       UnderoverscriptBox[
        StyleBox[
         SuperscriptBox[
          StyleBox["PFK_T",
           StripOnInput->False,
           ShowSyntaxStyles->False,
           AutoSpacing->False,
           ZeroWidthTimes->True,
           LineColor->RGBColor[0, 0, 0],
           FrontFaceColor->RGBColor[0, 0, 0],
           BackFaceColor->RGBColor[0, 0, 0],
           GraphicsColor->RGBColor[0, 0, 0],
           FontColor->RGBColor[0, 0, 0]], 
          StyleBox["c",
           StripOnInput->False,
           ShowSyntaxStyles->False,
           AutoSpacing->False,
           ZeroWidthTimes->True,
           LineColor->RGBColor[0, 0, 0],
           FrontFaceColor->RGBColor[0, 0, 0],
           BackFaceColor->RGBColor[0, 0, 0],
           GraphicsColor->RGBColor[0, 0, 0],
           FontColor->RGBColor[0, 0, 0]]],
         Background->RGBColor[0.9, 0.9, 0.9]], 
        InterpretationBox[
         SuperscriptBox[
          StyleBox["ATP",
           StripOnInput->False,
           ShowSyntaxStyles->False,
           AutoSpacing->False,
           ZeroWidthTimes->True,
           LineColor->RGBColor[2/3, 0, 0],
           FrontFaceColor->RGBColor[2/3, 0, 0],
           BackFaceColor->RGBColor[2/3, 0, 0],
           GraphicsColor->RGBColor[2/3, 0, 0],
           FontColor->RGBColor[2/3, 0, 0]], 
          StyleBox["c",
           StripOnInput->False,
           ShowSyntaxStyles->False,
           AutoSpacing->False,
           ZeroWidthTimes->True,
           LineColor->RGBColor[2/3, 0, 0],
           FrontFaceColor->RGBColor[2/3, 0, 0],
           BackFaceColor->RGBColor[2/3, 0, 0],
           GraphicsColor->RGBColor[2/3, 0, 0],
           FontColor->RGBColor[2/3, 0, 0]]],
         Toolbox`metabolite["ATP", "c"],
         Editable->False,
         Selectable->False], ""],
       Toolbox`enzyme[{
        "ID" -> "PFK_T", "Compartment" -> "c", "BoundCatalytic" -> {}, 
         "BoundActivators" -> {}, "BoundInhibitors" -> {
           Toolbox`Private`wrap[Toolbox`metabolite]["ATP", "c"]}, 
         "CatalyticSites" -> DirectedInfinity[1], "ActivationSites" -> 4, 
         "InhibitionSites" -> 4}],
       Editable->False,
       Selectable->False], "+", 
      InterpretationBox[
       UnderoverscriptBox[
        StyleBox[
         SuperscriptBox[
          StyleBox["PFK_T",
           StripOnInput->False,
           ShowSyntaxStyles->False,
           AutoSpacing->False,
           ZeroWidthTimes->True,
           LineColor->RGBColor[0, 0, 0],
           FrontFaceColor->RGBColor[0, 0, 0],
           BackFaceColor->RGBColor[0, 0, 0],
           GraphicsColor->RGBColor[0, 0, 0],
           FontColor->RGBColor[0, 0, 0]], 
          StyleBox["c",
           StripOnInput->False,
           ShowSyntaxStyles->False,
           AutoSpacing->False,
           ZeroWidthTimes->True,
           LineColor->RGBColor[0, 0, 0],
           FrontFaceColor->RGBColor[0, 0, 0],
           BackFaceColor->RGBColor[0, 0, 0],
           GraphicsColor->RGBColor[0, 0, 0],
           FontColor->RGBColor[0, 0, 0]]],
         Background->RGBColor[0.9, 0.9, 0.9]], 
        RowBox[{
         InterpretationBox[
          SuperscriptBox[
           StyleBox["ATP",
            StripOnInput->False,
            ShowSyntaxStyles->False,
            AutoSpacing->False,
            ZeroWidthTimes->True,
            LineColor->RGBColor[2/3, 0, 0],
            FrontFaceColor->RGBColor[2/3, 0, 0],
            BackFaceColor->RGBColor[2/3, 0, 0],
            GraphicsColor->RGBColor[2/3, 0, 0],
            FontColor->RGBColor[2/3, 0, 0]], 
           StyleBox["c",
            StripOnInput->False,
            ShowSyntaxStyles->False,
            AutoSpacing->False,
            ZeroWidthTimes->True,
            LineColor->RGBColor[2/3, 0, 0],
            FrontFaceColor->RGBColor[2/3, 0, 0],
            BackFaceColor->RGBColor[2/3, 0, 0],
            GraphicsColor->RGBColor[2/3, 0, 0],
            FontColor->RGBColor[2/3, 0, 0]]],
          Toolbox`metabolite["ATP", "c"],
          Editable->False,
          Selectable->False], 
         InterpretationBox[
          SuperscriptBox[
           StyleBox["ATP",
            StripOnInput->False,
            ShowSyntaxStyles->False,
            AutoSpacing->False,
            ZeroWidthTimes->True,
            LineColor->RGBColor[2/3, 0, 0],
            FrontFaceColor->RGBColor[2/3, 0, 0],
            BackFaceColor->RGBColor[2/3, 0, 0],
            GraphicsColor->RGBColor[2/3, 0, 0],
            FontColor->RGBColor[2/3, 0, 0]], 
           StyleBox["c",
            StripOnInput->False,
            ShowSyntaxStyles->False,
            AutoSpacing->False,
            ZeroWidthTimes->True,
            LineColor->RGBColor[2/3, 0, 0],
            FrontFaceColor->RGBColor[2/3, 0, 0],
            BackFaceColor->RGBColor[2/3, 0, 0],
            GraphicsColor->RGBColor[2/3, 0, 0],
            FontColor->RGBColor[2/3, 0, 0]]],
          Toolbox`metabolite["ATP", "c"],
          Editable->False,
          Selectable->False]}], ""],
       Toolbox`enzyme[{
        "ID" -> "PFK_T", "Compartment" -> "c", "BoundCatalytic" -> {}, 
         "BoundActivators" -> {}, "BoundInhibitors" -> {
           Toolbox`Private`wrap[Toolbox`metabolite]["ATP", "c"], 
           Toolbox`Private`wrap[Toolbox`metabolite]["ATP", "c"]}, 
         "CatalyticSites" -> DirectedInfinity[1], "ActivationSites" -> 4, 
         "InhibitionSites" -> 4}],
       Editable->False,
       Selectable->False], "+", 
      InterpretationBox[
       UnderoverscriptBox[
        StyleBox[
         SuperscriptBox[
          StyleBox["PFK_T",
           StripOnInput->False,
           ShowSyntaxStyles->False,
           AutoSpacing->False,
           ZeroWidthTimes->True,
           LineColor->RGBColor[0, 0, 0],
           FrontFaceColor->RGBColor[0, 0, 0],
           BackFaceColor->RGBColor[0, 0, 0],
           GraphicsColor->RGBColor[0, 0, 0],
           FontColor->RGBColor[0, 0, 0]], 
          StyleBox["c",
           StripOnInput->False,
           ShowSyntaxStyles->False,
           AutoSpacing->False,
           ZeroWidthTimes->True,
           LineColor->RGBColor[0, 0, 0],
           FrontFaceColor->RGBColor[0, 0, 0],
           BackFaceColor->RGBColor[0, 0, 0],
           GraphicsColor->RGBColor[0, 0, 0],
           FontColor->RGBColor[0, 0, 0]]],
         Background->RGBColor[0.9, 0.9, 0.9]], 
        RowBox[{
         InterpretationBox[
          SuperscriptBox[
           StyleBox["ATP",
            StripOnInput->False,
            ShowSyntaxStyles->False,
            AutoSpacing->False,
            ZeroWidthTimes->True,
            LineColor->RGBColor[2/3, 0, 0],
            FrontFaceColor->RGBColor[2/3, 0, 0],
            BackFaceColor->RGBColor[2/3, 0, 0],
            GraphicsColor->RGBColor[2/3, 0, 0],
            FontColor->RGBColor[2/3, 0, 0]], 
           StyleBox["c",
            StripOnInput->False,
            ShowSyntaxStyles->False,
            AutoSpacing->False,
            ZeroWidthTimes->True,
            LineColor->RGBColor[2/3, 0, 0],
            FrontFaceColor->RGBColor[2/3, 0, 0],
            BackFaceColor->RGBColor[2/3, 0, 0],
            GraphicsColor->RGBColor[2/3, 0, 0],
            FontColor->RGBColor[2/3, 0, 0]]],
          Toolbox`metabolite["ATP", "c"],
          Editable->False,
          Selectable->False], 
         InterpretationBox[
          SuperscriptBox[
           StyleBox["ATP",
            StripOnInput->False,
            ShowSyntaxStyles->False,
            AutoSpacing->False,
            ZeroWidthTimes->True,
            LineColor->RGBColor[2/3, 0, 0],
            FrontFaceColor->RGBColor[2/3, 0, 0],
            BackFaceColor->RGBColor[2/3, 0, 0],
            GraphicsColor->RGBColor[2/3, 0, 0],
            FontColor->RGBColor[2/3, 0, 0]], 
           StyleBox["c",
            StripOnInput->False,
            ShowSyntaxStyles->False,
            AutoSpacing->False,
            ZeroWidthTimes->True,
            LineColor->RGBColor[2/3, 0, 0],
            FrontFaceColor->RGBColor[2/3, 0, 0],
            BackFaceColor->RGBColor[2/3, 0, 0],
            GraphicsColor->RGBColor[2/3, 0, 0],
            FontColor->RGBColor[2/3, 0, 0]]],
          Toolbox`metabolite["ATP", "c"],
          Editable->False,
          Selectable->False], 
         InterpretationBox[
          SuperscriptBox[
           StyleBox["ATP",
            StripOnInput->False,
            ShowSyntaxStyles->False,
            AutoSpacing->False,
            ZeroWidthTimes->True,
            LineColor->RGBColor[2/3, 0, 0],
            FrontFaceColor->RGBColor[2/3, 0, 0],
            BackFaceColor->RGBColor[2/3, 0, 0],
            GraphicsColor->RGBColor[2/3, 0, 0],
            FontColor->RGBColor[2/3, 0, 0]], 
           StyleBox["c",
            StripOnInput->False,
            ShowSyntaxStyles->False,
            AutoSpacing->False,
            ZeroWidthTimes->True,
            LineColor->RGBColor[2/3, 0, 0],
            FrontFaceColor->RGBColor[2/3, 0, 0],
            BackFaceColor->RGBColor[2/3, 0, 0],
            GraphicsColor->RGBColor[2/3, 0, 0],
            FontColor->RGBColor[2/3, 0, 0]]],
          Toolbox`metabolite["ATP", "c"],
          Editable->False,
          Selectable->False]}], ""],
       Toolbox`enzyme[{
        "ID" -> "PFK_T", "Compartment" -> "c", "BoundCatalytic" -> {}, 
         "BoundActivators" -> {}, "BoundInhibitors" -> {
           Toolbox`Private`wrap[Toolbox`metabolite]["ATP", "c"], 
           Toolbox`Private`wrap[Toolbox`metabolite]["ATP", "c"], 
           Toolbox`Private`wrap[Toolbox`metabolite]["ATP", "c"]}, 
         "CatalyticSites" -> DirectedInfinity[1], "ActivationSites" -> 4, 
         "InhibitionSites" -> 4}],
       Editable->False,
       Selectable->False], "+", 
      InterpretationBox[
       UnderoverscriptBox[
        StyleBox[
         SuperscriptBox[
          StyleBox["PFK_T",
           StripOnInput->False,
           ShowSyntaxStyles->False,
           AutoSpacing->False,
           ZeroWidthTimes->True,
           LineColor->RGBColor[0, 0, 0],
           FrontFaceColor->RGBColor[0, 0, 0],
           BackFaceColor->RGBColor[0, 0, 0],
           GraphicsColor->RGBColor[0, 0, 0],
           FontColor->RGBColor[0, 0, 0]], 
          StyleBox["c",
           StripOnInput->False,
           ShowSyntaxStyles->False,
           AutoSpacing->False,
           ZeroWidthTimes->True,
           LineColor->RGBColor[0, 0, 0],
           FrontFaceColor->RGBColor[0, 0, 0],
           BackFaceColor->RGBColor[0, 0, 0],
           GraphicsColor->RGBColor[0, 0, 0],
           FontColor->RGBColor[0, 0, 0]]],
         Background->RGBColor[0.9, 0.9, 0.9]], 
        RowBox[{
         InterpretationBox[
          SuperscriptBox[
           StyleBox["ATP",
            StripOnInput->False,
            ShowSyntaxStyles->False,
            AutoSpacing->False,
            ZeroWidthTimes->True,
            LineColor->RGBColor[2/3, 0, 0],
            FrontFaceColor->RGBColor[2/3, 0, 0],
            BackFaceColor->RGBColor[2/3, 0, 0],
            GraphicsColor->RGBColor[2/3, 0, 0],
            FontColor->RGBColor[2/3, 0, 0]], 
           StyleBox["c",
            StripOnInput->False,
            ShowSyntaxStyles->False,
            AutoSpacing->False,
            ZeroWidthTimes->True,
            LineColor->RGBColor[2/3, 0, 0],
            FrontFaceColor->RGBColor[2/3, 0, 0],
            BackFaceColor->RGBColor[2/3, 0, 0],
            GraphicsColor->RGBColor[2/3, 0, 0],
            FontColor->RGBColor[2/3, 0, 0]]],
          Toolbox`metabolite["ATP", "c"],
          Editable->False,
          Selectable->False], 
         InterpretationBox[
          SuperscriptBox[
           StyleBox["ATP",
            StripOnInput->False,
            ShowSyntaxStyles->False,
            AutoSpacing->False,
            ZeroWidthTimes->True,
            LineColor->RGBColor[2/3, 0, 0],
            FrontFaceColor->RGBColor[2/3, 0, 0],
            BackFaceColor->RGBColor[2/3, 0, 0],
            GraphicsColor->RGBColor[2/3, 0, 0],
            FontColor->RGBColor[2/3, 0, 0]], 
           StyleBox["c",
            StripOnInput->False,
            ShowSyntaxStyles->False,
            AutoSpacing->False,
            ZeroWidthTimes->True,
            LineColor->RGBColor[2/3, 0, 0],
            FrontFaceColor->RGBColor[2/3, 0, 0],
            BackFaceColor->RGBColor[2/3, 0, 0],
            GraphicsColor->RGBColor[2/3, 0, 0],
            FontColor->RGBColor[2/3, 0, 0]]],
          Toolbox`metabolite["ATP", "c"],
          Editable->False,
          Selectable->False], 
         InterpretationBox[
          SuperscriptBox[
           StyleBox["ATP",
            StripOnInput->False,
            ShowSyntaxStyles->False,
            AutoSpacing->False,
            ZeroWidthTimes->True,
            LineColor->RGBColor[2/3, 0, 0],
            FrontFaceColor->RGBColor[2/3, 0, 0],
            BackFaceColor->RGBColor[2/3, 0, 0],
            GraphicsColor->RGBColor[2/3, 0, 0],
            FontColor->RGBColor[2/3, 0, 0]], 
           StyleBox["c",
            StripOnInput->False,
            ShowSyntaxStyles->False,
            AutoSpacing->False,
            ZeroWidthTimes->True,
            LineColor->RGBColor[2/3, 0, 0],
            FrontFaceColor->RGBColor[2/3, 0, 0],
            BackFaceColor->RGBColor[2/3, 0, 0],
            GraphicsColor->RGBColor[2/3, 0, 0],
            FontColor->RGBColor[2/3, 0, 0]]],
          Toolbox`metabolite["ATP", "c"],
          Editable->False,
          Selectable->False], 
         InterpretationBox[
          SuperscriptBox[
           StyleBox["ATP",
            StripOnInput->False,
            ShowSyntaxStyles->False,
            AutoSpacing->False,
            ZeroWidthTimes->True,
            LineColor->RGBColor[2/3, 0, 0],
            FrontFaceColor->RGBColor[2/3, 0, 0],
            BackFaceColor->RGBColor[2/3, 0, 0],
            GraphicsColor->RGBColor[2/3, 0, 0],
            FontColor->RGBColor[2/3, 0, 0]], 
           StyleBox["c",
            StripOnInput->False,
            ShowSyntaxStyles->False,
            AutoSpacing->False,
            ZeroWidthTimes->True,
            LineColor->RGBColor[2/3, 0, 0],
            FrontFaceColor->RGBColor[2/3, 0, 0],
            BackFaceColor->RGBColor[2/3, 0, 0],
            GraphicsColor->RGBColor[2/3, 0, 0],
            FontColor->RGBColor[2/3, 0, 0]]],
          Toolbox`metabolite["ATP", "c"],
          Editable->False,
          Selectable->False]}], ""],
       Toolbox`enzyme[{
        "ID" -> "PFK_T", "Compartment" -> "c", "BoundCatalytic" -> {}, 
         "BoundActivators" -> {}, "BoundInhibitors" -> {
           Toolbox`Private`wrap[Toolbox`metabolite]["ATP", "c"], 
           Toolbox`Private`wrap[Toolbox`metabolite]["ATP", "c"], 
           Toolbox`Private`wrap[Toolbox`metabolite]["ATP", "c"], 
           Toolbox`Private`wrap[Toolbox`metabolite]["ATP", "c"]}, 
         "CatalyticSites" -> DirectedInfinity[1], "ActivationSites" -> 4, 
         "InhibitionSites" -> 4}],
       Editable->False,
       Selectable->False]}], ")"}]}]}], "}"}]], "Output",
 CellChangeTimes->{
  3.740225789897028*^9},ExpressionUUID->"6c066e0b-cd94-4958-8c3b-\
01de7ecd9380"]
}, Open  ]],

Cell[TextData[StyleBox["Simulate ATP perturbation ", "Subsection"]], "Text",
 CellChangeTimes->{{3.7402240558965187`*^9, 3.74022408979842*^9}, {
  3.7402248941074133`*^9, 
  3.740224920753315*^9}},ExpressionUUID->"8cafc629-af0a-4244-b3e5-\
b0fe2e94a4f7"],

Cell[BoxData[
 RowBox[{
  RowBox[{"(*", " ", 
   RowBox[{
   "Simulating", " ", "model", " ", "after", " ", "ATP", " ", 
    "perturbations"}], " ", "*)"}], " ", "\n", 
  RowBox[{
   RowBox[{
    RowBox[{"tfinal", " ", "=", " ", "1000"}], ";"}], " ", 
   RowBox[{"(*", " ", 
    RowBox[{"Simulation", " ", 
     RowBox[{"time", ":", " ", 
      RowBox[{
      "everything", " ", "reaches", " ", "SS", " ", "by", " ", "this", " ", 
       "time", " ", "point"}]}]}], " ", "*)"}], "\n", "\n", 
   RowBox[{"(*", " ", 
    RowBox[{
    "Simulating", " ", "50", "%", " ", "increase", " ", "in", " ", "ATP", " ",
      "utilization"}], " ", "*)"}], " ", "\n", 
   RowBox[{
    RowBox[{
     RowBox[{"{", 
      RowBox[{"glycPFKconcATPInc", ",", " ", "glycPFKfluxATPInc"}], "}"}], 
     " ", "=", "  ", 
     RowBox[{"simulate", "[", 
      RowBox[{"glycPFK", ",", " ", 
       RowBox[{"{", 
        RowBox[{"t", ",", " ", "0", ",", " ", "tfinal"}], "}"}], ",", " ", 
       RowBox[{"MaxStepSize", " ", "\[Rule]", " ", "0.01"}], ",", 
       RowBox[{"StartingStepSize", " ", "\[Rule]", " ", "0.001"}], ",", 
       "\[IndentingNewLine]", 
       RowBox[{"Parameters", "\[Rule]", 
        RowBox[{"{", 
         RowBox[{
          InterpretationBox[
           SubsuperscriptBox["k", 
            StyleBox["ATP",
             StripOnInput->False,
             ShowSyntaxStyles->False,
             AutoSpacing->False,
             ZeroWidthTimes->True,
             LineColor->RGBColor[0, 0, 0],
             FrontFaceColor->RGBColor[0, 0, 0],
             BackFaceColor->RGBColor[0, 0, 0],
             GraphicsColor->RGBColor[0, 0, 0],
             FontColor->RGBColor[0, 0, 0]], "\[LongRightArrow]"],
           Toolbox`rateconst["ATP", True],
           Editable->False,
           Selectable->False], "\[Rule]", 
          RowBox[{
           RowBox[{"(", 
            RowBox[{
             InterpretationBox[
              SubsuperscriptBox["k", 
               StyleBox["ATP",
                StripOnInput->False,
                ShowSyntaxStyles->False,
                AutoSpacing->False,
                ZeroWidthTimes->True,
                LineColor->RGBColor[0, 0, 0],
                FrontFaceColor->RGBColor[0, 0, 0],
                BackFaceColor->RGBColor[0, 0, 0],
                GraphicsColor->RGBColor[0, 0, 0],
                FontColor->RGBColor[0, 0, 0]], "\[LongRightArrow]"],
              Toolbox`rateconst["ATP", True],
              Editable->False,
              Selectable->False], "/.", 
             RowBox[{"glycPFK", "[", "\"\<Parameters\>\"", "]"}]}], ")"}], 
           "*", 
           RowBox[{"(", 
            RowBox[{"1", " ", "+", " ", ".50"}], ")"}]}]}], "}"}]}]}], 
      RowBox[{"(*", " ", 
       RowBox[{"Applying", " ", "50", "%", " ", 
        SubscriptBox["k", "ATP"], " ", "increase"}], " ", "*)"}], "]"}]}], 
    ";"}], " ", "\[IndentingNewLine]", "\n", 
   RowBox[{"(*", " ", 
    RowBox[{
    "Simulating", " ", "15", "%", " ", "decrease", " ", "in", " ", "ATP", " ",
      "utilization"}], " ", "*)"}], " ", "\n", 
   RowBox[{
    RowBox[{
     RowBox[{"{", 
      RowBox[{"glycPFKconcATPDec", ",", " ", "glycPFKfluxATPDec"}], "}"}], 
     " ", "=", "  ", 
     RowBox[{"simulate", "[", 
      RowBox[{"glycPFK", ",", " ", 
       RowBox[{"{", 
        RowBox[{"t", ",", " ", "0", ",", " ", "tfinal"}], "}"}], ",", " ", 
       RowBox[{"MaxStepSize", " ", "\[Rule]", " ", "0.01"}], ",", 
       RowBox[{"StartingStepSize", " ", "\[Rule]", " ", "0.001"}], ",", 
       "\[IndentingNewLine]", 
       RowBox[{"Parameters", "\[Rule]", 
        RowBox[{"{", 
         RowBox[{
          InterpretationBox[
           SubsuperscriptBox["k", 
            StyleBox["ATP",
             StripOnInput->False,
             ShowSyntaxStyles->False,
             AutoSpacing->False,
             ZeroWidthTimes->True,
             LineColor->RGBColor[0, 0, 0],
             FrontFaceColor->RGBColor[0, 0, 0],
             BackFaceColor->RGBColor[0, 0, 0],
             GraphicsColor->RGBColor[0, 0, 0],
             FontColor->RGBColor[0, 0, 0]], "\[LongRightArrow]"],
           Toolbox`rateconst["ATP", True],
           Editable->False,
           Selectable->False], "\[Rule]", 
          RowBox[{
           RowBox[{"(", 
            RowBox[{
             InterpretationBox[
              SubsuperscriptBox["k", 
               StyleBox["ATP",
                StripOnInput->False,
                ShowSyntaxStyles->False,
                AutoSpacing->False,
                ZeroWidthTimes->True,
                LineColor->RGBColor[0, 0, 0],
                FrontFaceColor->RGBColor[0, 0, 0],
                BackFaceColor->RGBColor[0, 0, 0],
                GraphicsColor->RGBColor[0, 0, 0],
                FontColor->RGBColor[0, 0, 0]], "\[LongRightArrow]"],
              Toolbox`rateconst["ATP", True],
              Editable->False,
              Selectable->False], "/.", 
             RowBox[{"glycPFK", "[", "\"\<Parameters\>\"", "]"}]}], ")"}], 
           "*", 
           RowBox[{"(", 
            RowBox[{"1", "  ", "-", ".15"}], ")"}]}]}], "}"}]}]}], 
      RowBox[{"(*", " ", 
       RowBox[{"Applying", " ", "15", "%", " ", 
        SubscriptBox["k", 
         RowBox[{"ATP", " "}]], "decrease"}], " ", "*)"}], "]"}]}], 
    ";"}]}]}]], "Code",
 CellChangeTimes->{{3.709581635209784*^9, 3.709581673804159*^9}, {
   3.7095817097378283`*^9, 3.7095817177523823`*^9}, 3.7112167062424593`*^9, 
   3.711278547188858*^9, 3.711278643107399*^9, {3.71127867349175*^9, 
   3.711278674946698*^9}, {3.7123176808271437`*^9, 3.7123177004240713`*^9}, {
   3.712317735894843*^9, 3.712317852857106*^9}, {3.712318315255363*^9, 
   3.712318442566449*^9}, {3.712318517015133*^9, 3.712318532003986*^9}, {
   3.713465755336731*^9, 3.7134657553466673`*^9}, {3.71424330732909*^9, 
   3.7142433323504457`*^9}, {3.714243899368514*^9, 3.714243931846602*^9}, {
   3.714244009879982*^9, 3.714244015095303*^9}, {3.714313932109618*^9, 
   3.714313934227291*^9}, {3.7143139693145733`*^9, 3.714313984914049*^9}, {
   3.714319752593731*^9, 3.714319755697192*^9}, {3.714320260679188*^9, 
   3.714320266655706*^9}, {3.714320394238689*^9, 3.71432040081286*^9}, 
   3.714738820260336*^9, {3.716310899715623*^9, 3.716310948686517*^9}, {
   3.740223540746477*^9, 3.740223544706573*^9}, {3.740224041192762*^9, 
   3.740224043176539*^9}, {3.740224100721195*^9, 3.740224107088887*^9}, {
   3.740224137184471*^9, 
   3.740224210474104*^9}},ExpressionUUID->"a4b66e11-3ae7-44f9-ae72-\
143296972372"],

Cell[TextData[StyleBox["Generate catalytic potential plot", "Subsection"]], \
"Text",
 CellChangeTimes->{{3.7402250041106586`*^9, 
  3.740225013629281*^9}},ExpressionUUID->"956a091b-4eae-4c86-8aa3-\
cbfdf262b8a4"],

Cell[CellGroupData[{

Cell[BoxData[
 RowBox[{"Show", "[", "\[IndentingNewLine]", 
  RowBox[{
   RowBox[{"plotPhasePortrait", "[", 
    RowBox[{
     RowBox[{
      RowBox[{"Join", "[", 
       RowBox[{"EC", ",", "activeFractionPFK"}], "]"}], "/.", 
      "glycPFKconcATPInc"}], ",", 
     RowBox[{"{", 
      RowBox[{"t", ",", "0", ",", "tfinal"}], "}"}], ",", " ", 
     RowBox[{
     "PlotLabel", "\[Rule]", 
      "\"\<Glycolysis with PFK module: \nPFK \!\(\*SubscriptBox[\(f\), \(A\)]\
\) response to EC changes\>\""}], ",", 
     RowBox[{"PlotPoints", " ", "\[Rule]", " ", "100000"}], ",", " ", 
     RowBox[{"MaxRecursion", " ", "\[Rule]", " ", "0"}], ",", "\n", 
     RowBox[{"ImageSize", "\[Rule]", "400"}], ",", " ", 
     RowBox[{"PlotRange", "\[Rule]", " ", 
      RowBox[{"{", 
       RowBox[{
        RowBox[{"{", 
         RowBox[{"0.60", ",", "1"}], "}"}], ",", 
        RowBox[{"{", 
         RowBox[{"0.35", ",", " ", "1"}], "}"}]}], "}"}]}], ",", 
     RowBox[{"PlotStyle", "\[Rule]", " ", 
      RowBox[{"{", 
       RowBox[{
        RowBox[{"Darker", "[", "Blue", "]"}], ",", " ", "Dashed"}], "}"}]}], 
     ",", " ", 
     RowBox[{"PlotLegends", " ", "\[Rule]", " ", 
      RowBox[{"{", "\"\<50% increase in ATP utilization\>\"", "}"}]}], ",", 
     " ", 
     RowBox[{"Mesh", " ", "\[Rule]", " ", "None"}]}], "]"}], ",", 
   "\[IndentingNewLine]", 
   RowBox[{"plotPhasePortrait", "[", 
    RowBox[{
     RowBox[{
      RowBox[{"Join", "[", 
       RowBox[{"EC", ",", "activeFractionPFK"}], "]"}], "/.", 
      "glycPFKconcATPDec"}], ",", 
     RowBox[{"{", 
      RowBox[{"t", ",", "0", ",", "tfinal"}], "}"}], ",", " ", 
     RowBox[{
     "PlotLabel", "\[Rule]", 
      "\"\<Glycolysis with PFK module: \!\(\*SubscriptBox[\(f\), \(A\)]\) and \
response to EC changes\>\""}], ",", "\n", 
     RowBox[{"ImageSize", "\[Rule]", "400"}], ",", " ", 
     RowBox[{"PlotRange", "\[Rule]", " ", 
      RowBox[{"{", 
       RowBox[{
        RowBox[{"{", 
         RowBox[{"0.60", ",", " ", "1"}], "}"}], ",", " ", 
        RowBox[{"{", 
         RowBox[{"0.35", ",", " ", "1"}], "}"}]}], "}"}]}], ",", " ", 
     RowBox[{"PlotPoints", " ", "\[Rule]", " ", "100000"}], ",", " ", 
     RowBox[{"MaxRecursion", " ", "\[Rule]", " ", "0"}], ",", 
     RowBox[{"PlotStyle", "\[Rule]", " ", 
      RowBox[{"{", 
       RowBox[{
        RowBox[{"Darker", "[", "Red", "]"}], ",", " ", "Dashed"}], "}"}]}], 
     ",", 
     RowBox[{"PlotLegends", " ", "\[Rule]", " ", 
      RowBox[{"{", "\"\<15% decrease in ATP utilization\>\"", "}"}]}]}], 
    "]"}], "\n", ",", "\[IndentingNewLine]", 
   RowBox[{"Graphics", "[", 
    RowBox[{"{", 
     RowBox[{"Dashed", ",", "Gray", ",", 
      RowBox[{"Opacity", "[", ".7", "]"}], ",", 
      RowBox[{"Line", "[", 
       RowBox[{"{", 
        RowBox[{
         RowBox[{"{", " ", 
          RowBox[{"0.882772", ",", ".25`"}], "}"}], ",", 
         RowBox[{"{", " ", 
          RowBox[{"0.882772", ",", " ", "1.10`"}], "}"}]}], "}"}], "]"}]}], 
     "}"}], "]"}], ",", " ", 
   RowBox[{"(*", " ", 
    RowBox[{
    "Intersection", " ", "of", " ", "gray", " ", "lines", " ", "indicating", 
     " ", "location", " ", "of", " ", "the", " ", "initial", " ", "steady", 
     " ", "state"}], " ", "*)"}], "\[IndentingNewLine]", 
   RowBox[{"Graphics", "[", 
    RowBox[{"{", 
     RowBox[{"Dashed", ",", "Gray", ",", 
      RowBox[{"Opacity", "[", ".7", "]"}], ",", "\[IndentingNewLine]", 
      RowBox[{"Line", "[", 
       RowBox[{"{", 
        RowBox[{
         RowBox[{"{", 
          RowBox[{"0.55", ",", " ", "0.960906"}], "}"}], ",", 
         RowBox[{"{", 
          RowBox[{"1.05", ",", "0.960906"}], "}"}]}], "}"}], "]"}]}], "}"}], 
    "]"}], ",", "\[IndentingNewLine]", 
   RowBox[{"Graphics", "[", 
    RowBox[{"Text", "[", 
     RowBox[{"\"\<Lower\\n EC\>\"", " ", ",", 
      RowBox[{"{", 
       RowBox[{".83", ",", "0.35"}], "}"}]}], "]"}], "]"}], ",", " ", 
   RowBox[{"(*", " ", 
    RowBox[{"Indicating", " ", "where", " ", "EC", " ", "is", " ", 
     RowBox[{"lower", "/", "greater"}], " ", "than", " ", "initial", " ", 
     "SS", " ", "values"}], " ", "*)"}], "\[IndentingNewLine]", 
   RowBox[{"Graphics", "[", 
    RowBox[{"Text", "[", 
     RowBox[{"\"\<Higher\\n EC\>\"", " ", ",", 
      RowBox[{"{", " ", 
       RowBox[{".915", ",", "0.35"}], "}"}]}], "]"}], "]"}], ",", 
   "\[IndentingNewLine]", 
   RowBox[{"Graphics", "[", 
    RowBox[{"Text", "[", 
     RowBox[{"\"\<More\\n R Forms\>\"", " ", ",", 
      RowBox[{"{", 
       RowBox[{"0.60", ",", "1"}], "}"}]}], "]"}], "]"}], ",", " ", 
   RowBox[{"(*", " ", 
    RowBox[{"Indicating", " ", "where", " ", "the", " ", 
     SubscriptBox["f", "A"], " ", "value", " ", "is", " ", 
     RowBox[{"greater", "/", "lower"}], " ", "than", " ", "inital", " ", "SS",
      " ", "values"}], "*)"}], "\[IndentingNewLine]", 
   RowBox[{"Graphics", "[", 
    RowBox[{"Text", "[", 
     RowBox[{"\"\<More\\n T Forms\>\"", " ", ",", 
      RowBox[{"{", 
       RowBox[{".60", ",", "0.8"}], "}"}]}], "]"}], "]"}]}], "]"}]], "Code",
 CellChangeTimes->{{3.698503883767687*^9, 3.6985040450891113`*^9}, {
   3.6985040917011633`*^9, 3.698504114900324*^9}, {3.698504200959229*^9, 
   3.698504358098481*^9}, 3.6985045206671124`*^9, {3.698504787622321*^9, 
   3.698505033969327*^9}, {3.69851708710774*^9, 3.698517141586604*^9}, 
   3.698517275709339*^9, {3.698517373520591*^9, 3.6985173777505207`*^9}, 
   3.698519408394208*^9, {3.6985194486781282`*^9, 3.698519530292714*^9}, {
   3.701670207176455*^9, 3.7016703723400593`*^9}, {3.709415585181528*^9, 
   3.709415625314308*^9}, {3.70941569735507*^9, 3.70941569888949*^9}, 
   3.709415767140608*^9, 3.7094159992368917`*^9, {3.709581361276498*^9, 
   3.709581361420411*^9}, {3.709581700121862*^9, 3.7095817477949953`*^9}, {
   3.7095819453711977`*^9, 3.709581968074484*^9}, {3.709582002636443*^9, 
   3.709582028811944*^9}, {3.7099029615990133`*^9, 3.709902974029331*^9}, {
   3.709903101618609*^9, 3.709903110737924*^9}, {3.70990317533279*^9, 
   3.709903181967605*^9}, {3.7099032141655293`*^9, 3.709903218464326*^9}, {
   3.711215598637226*^9, 3.711215641436234*^9}, {3.711278649589325*^9, 
   3.711278666435235*^9}, {3.7113813172631397`*^9, 3.711381385568206*^9}, 
   3.7118302426865063`*^9, 3.7123178871463223`*^9, {3.712319143839961*^9, 
   3.71231919994821*^9}, {3.71231923823855*^9, 3.712319338307839*^9}, {
   3.712319372957931*^9, 3.712319410964676*^9}, {3.7123194600458307`*^9, 
   3.712319461500682*^9}, {3.71231955790173*^9, 3.71231956670072*^9}, {
   3.712319606701454*^9, 3.71231965751577*^9}, {3.712319970714888*^9, 
   3.71231997394532*^9}, 3.712321063556507*^9, {3.71232468307551*^9, 
   3.712324694002924*^9}, {3.7123247435686502`*^9, 3.7123247890742617`*^9}, {
   3.71232484213137*^9, 3.712324845219001*^9}, 3.712325030994151*^9, {
   3.712333769222249*^9, 3.7123338619888783`*^9}, {3.712333894166539*^9, 
   3.712333900149674*^9}, 3.71346575552985*^9, {3.714246004918991*^9, 
   3.714246033413652*^9}, {3.7142460796022882`*^9, 3.7142460831743803`*^9}, 
   3.7142498374506474`*^9, {3.7143144848081827`*^9, 3.714314485591586*^9}, {
   3.714739623835709*^9, 3.714739633581709*^9}, {3.714741909742819*^9, 
   3.714741932530961*^9}, {3.714751563614922*^9, 3.7147515789670973`*^9}, {
   3.714751721662972*^9, 3.714751723658243*^9}, {3.714831152287406*^9, 
   3.714831245006115*^9}, 3.71509089989559*^9, {3.7201225381065283`*^9, 
   3.720122538113872*^9}, {3.720122667702733*^9, 3.720122667712536*^9}, {
   3.720123269336178*^9, 3.720123303591524*^9}, {3.720123359103163*^9, 
   3.720123359902392*^9}, 3.735067935527535*^9, {3.7402236595573463`*^9, 
   3.740223722102385*^9}, {3.740224220425166*^9, 3.7402242897627707`*^9}, {
   3.740224935830085*^9, 3.740224936291546*^9}, {3.7402257363062572`*^9, 
   3.7402257643917923`*^9}},ExpressionUUID->"c48b186f-7958-498a-a14b-\
b801eb7dd288"],

Cell[BoxData[
 TemplateBox[{GraphicsBox[{{{{}, {}, 
       TagBox[{
         Directive[
          Opacity[1.], 
          AbsoluteThickness[1.6], 
          FaceForm[
           Opacity[0.3]], 
          RGBColor[0, 0, 
           NCache[
            Rational[2, 3], 0.6666666666666666]], 
          Dashing[{Small, Small}]], 
         LineBox[CompressedData["
1:eJwc3Hc8lV8YAHAqo4yWCpkp2YlKAwehlFHZ2bKK7IRkhBApu2SEzKyUmVFS
SLJTSMYdr3mVEInfc35/9fl+Lve+73nPec7zPOdK0Nrlku0GOjq6p3fp6fC/
nQbuHQVoGtVknXKra5hFI99seoXEppHG8T8md1pnUS533f0jHNPo4rXEiekf
s+gK871XX+imUewFjsaopVlUW7f11ofZKZTzXWr8NxsNcWnPqu0dmkIz0s2/
ePbTUDNTrtjNtilkXt/vdfsYDS0Z+GnL1IAv0s1vPEtD+5n9Vmn5U6jtR2fb
dkMaCiX5tus+mUIyhRK6nldo6JN22jpj1BQqNml9auRCQ0423Ztk/acQfd8H
xuM+NJQ1eHELo9sUypLxFhoLoqHuCJ0je69ModMHHFnV79FQzUFdaReDKZSm
GHB7KoaGBrrLK9fPTqFLDRPlHY9oqIMR2e+Un0LMT+VKKGk0JF5cTT0pPYWm
LjrdV3hGQ8EOX+PihKbQdsmdI9H5NHTSqvzI9J4ptE/IOuxAMQ1RjOPjXVmm
0IO4zOeNZTR0TOHOE+31SXTo33bThQoaCuP1u8jxexI9VSisf1JDQxEj4mWr
1EnU4C/5SLuehmg3+hgahyaRez6tMvwtDVXN2R5v65pEdvfvFIU00dBaVeUI
7f0kyjvf9PxhMw1Z7V6tI9dMou4ukfvHP9LQV7+kQ/PFk+hrThHP7080xEhI
1ZzMmkTXrStEfDpoqLA987rmo0m0vliq+6KLhl5me4a5Rk2iwYS9n1Z7aOic
uICgadAkWmjxI3r7aOgtjVPPz2sSnsflDw39NJQrdo/x+bVJJLt4hfHtNxp6
GDvlkm4xiShP/V0CBmnI4EaF7FPdSeTiT2dx5jsNJVfpGdmdnURrqHZoYJiG
Dn1TnTVXmEQsjf+4VUdoSG7BPsXq8CRSz+F53DxKQz8dz8aJCcN43Z6zEhqn
IbvJKsNVrkmk51UmfJdEQ3dKe1bW2SaReeAhxw4yDe0s7s5r2zCJLkmQbOYp
NFTSkHs4fXEC0XrL3/ET8Pzs6OjkpybQ78Ld7mIT8PxOLHOxjUygBcn3I0KT
cD80iQ/kngkULzbDKTxFQ6sbPFYjWiaQQNARUZZpGP/HLQ1HaycQMXuPbxlc
IvBCck/pBFqX2NrVPQPPO8nN9cOzCTRyZjoufpaGSuldJm4/mkAdrrN7rGgw
nwQ07226P4Hm9qw17JqD8S/2oo8PnECPNXn/dILVtTcJmnpOoPP9Ayp+P2lI
NaLcdMEBXmd4sYvzFw2x/GX5/sh0AhUHf//wEsys0RPDfnECtbxZo6jO05Bg
loZAg9oE4u5wZmgDhxk2ld46MYGUR2iFl37TUGJ6bwuL1AQqey7j3grm+BR7
IV9wAqXe1i9WW6Ahe/PSn8G7JlDha0uuGrAvnRGT7JYJ9EpMv0dwkYbURKYH
fv4j0D+GuOtR4KscSbmhvwj0Yo713TSY3X7bY0MqgZxEmyXPLMF8W095d2qQ
QD9vSIxngTkZFQ8sdBCIcszXZhF87Gfgm8Z3BKo4bOB8/g8N7eKdem1bRSAz
RRbVJLBtd47N2SICDRnvdRsGx1fMCqpkEKiW2UBBZJmGUrqzBrYlEmhyV8uN
q+AA5pX5PxEEEjX5GlQErr1oRdnnT6Bv+UwJ0+DbMqqbBT0IZMC0q+nACg0t
3hZvOmVPIP25k2rm4HjOsXNipgTahWSYY8C/Kc/HjC8SiIu3q/AN+I0Vu26+
GoGMk+N4lsBmMr6KbScJ1M6vMiP4l4Zm9NOfbT1EoCUrR3kdcPxkHneSEIF4
2xIO+oNN102taJwEYh51EskFG6RPF1xnI1Cf16xkJ/izd9HM6w0E8jljcvA3
2Jo6E3P+DxU9O71h9+5VGjrL7fxm0wwV3d+sVHkCXJeSPBA5RkUp0fXVxuAZ
iT5j1E9Fsi+K8nzBU9E/Shs+UVEvQd78CPyqx1wnqJGKssdZ2l+CGUbU1t0r
qWj7ul96J7jAKJz7UBEVFf6oc5sEuyQRynyZVETddECL4R8NRb9odL6QREW1
29ZM+cDNSksG5+7D9W0v7TsCbrVkE751h4qSkt3DNcFpFeYX3L2pKGiLVKwV
+HPUqbf5zlTUvlIw7gmO100k7bWhovhS3rYIcIW+dsDFy1QkGHPAMxWsG3xo
vEmHirLWYphKwEcqPYV91ajois1oQAN4/vBKE+0UFXEOthf3gJn2FO/NPUxF
lkE+rlTw0vitY7wiVESK+FTwC1zvzi37lZeKZpgZGenWaEgkNFaxdycVeSUF
6G8Dt6cXVkduoaIKDflyPnCPhdyOKDoqKrrlOCgB1hi5dFB9iYJiJhZ5j4PD
koLHFWYpiJ25j1ABHwwfvnKHREH9odlMl8DLIlKnbg9SUA09R4o5+M2fUIaW
Lgq6ZpHmYAver3Nz9GILBY2/PCXsAi6KmQ+JbqCgU9f5fW+Bd2ovcfFXUFBg
3fVvIeBE0ZgsyyIKenBW6uoD8L8TJY++P6Ogzlsr75+AH6f52pQ9oSAmf36B
LPBXOs74I3EU1JT+xb4A7Lyto2X7PQqKFzjsWg7WSev2Tw6ioHYksFQPlu5W
0DHzoSBnIeWUWnCslTJbgCsFdZxAOvj1mN9VT886UBCdVP+ldrDyI63znhYU
JEkTOj0AVpFV0B80oKALFG/OMTBXuqUTRZuCstxvX6OCn990TTRUpyAJ6uKT
GbDw05yha4pwfeO/R+fBFpJ2GeXHKKjh9PzIMnj377oL16QoSH3sfOs6eNGF
ybJOmIJa4rb927ROQ8V6SoG3+eDn2SuebQFbO5B0vHZTUEV6Jcc2sK+zVt7m
rRTE5zdN4QB/3by4yMZEQRymofNcYFuXhi8F62T05XpfFB+45umFjtdLZHTD
gmYuBC7oTp3aOEdGB23/TB4EJ8UFVI8QZMQ+ZiYoAd5I9PsfHSUj07G0IGmw
+Ol3yzwDZDRseVb/CFhuxv+pXA8ZBds38x0HNzdxrLW3gSedDsuD6XZpnp9v
IiOvG0Q6At+jVFgl1ZFRyR1x/dPgVc/HNS4VZBSpUnHgDJhLy+1gTwkZFZ30
P3UO33+Z9oHqPDIa+ZHnqAWWluJWEMkkI45Lz8YvgJvYdLOan5DR412x33XB
vHtLVGbiyeiE8/EKA7Ar2znFR9FklPL+1oAx2FL5vfunMDLqbN5caApOl6v6
dziIjA6lvBO0AAd5neLgukVGp2XHaVbgs0fO77jvSUZI9EyXDXhUKjA30JmM
btKucNiD0Uny3k0OZPQ1LKDnKrhVe06l0oqM5BO1+Jzw++u8kqWYkJG55FLb
dTyeKRM5efpkJCvDXOsKnq/5NkfSgfGJqrXyAPO0VjFpnSOjO/T1dDfAr40+
7tdUJaO/i78VvMGnHVSd3yqSUWr2DzNf8OVZm6edx8kooYKBzgdMPLeNY5Ul
I/47jDF+YCbKwFKNJBmJ3XLedAd8fv9YG6MIGX2kVVdh81RQRd7tIyPSAm9o
MPY2smceLxm5+qlsuQv+3d33WIqTjAJTfvaGgNd35L0Q3ElG+zV+h4WCQ164
X69iI6Mr5lwx98CDxMDRGmYympjJ2huFfz6KxXh8IxmtMG6NwNb5cer2yzUS
qlPI6I3F8zkmQHBqmYQ2fCqJuw8+8Hkx4tNvEnJ8c2UUv3/gbRapLzQSokN6
oQ/Be2nyZaenSKh4207RJDyepbcMzCkkFBlUzZ0Ifhd6mnFwlIS07leLPgLX
af5V9vtOQoK8zJLYB69E/mj/SkI13fmq8eA4Nf0d/r0kJKIn7/AYrM3EdWG0
g4S8Sb/Vk/HzT1X6ebWNhKLrFi2xv7WrZWs1k9CNrdst8edXD7ZmUxtJ6AmR
v7EYzJiuOTVQT0L5Rh/1XoCH1pX5w2pIqJ/Lvi0bXOGfLGRYQUICVg+ys8C9
r/OW/cpIqMzpHzkdrDybN2deTEKWjguM+HUScfxXfAEJ3fm5PQZ7Y+OJo1M5
cH+RdJdywFlLt4vpskgo/uPJ8VxwON+3Ebt0Etpm4Py6AM+/J5Xd0U9IiP6k
p+5zvP6mv3f0J5GQh7xEVR5e/2vGEs7x8DxSZ3Px77t+jjJvfUiCOLvrOH79
p8+hY673SajJSEI8HyzLv5xz5B4JuYnWvsHWu15OeXOXhNQl8vXx5x04cisp
IZiEZlbtmfHnccaQw48EkpBRy+l32LeKuU9w3yahaX13u0JwyUvTbTy+JOTz
dMMf7OaKZo4pLxLiN92RWATenpRV/M+DhK5Emh/E4+txxWzohysJDapqvsUu
P/d+evg6Cd2/5KlbAq5NWbLgc4Tn7Rbaj+1zklNX2oGEHGQuXykFM6zpMwTZ
ktDAZ/Yx7K9731yasiahjS9CTfDzurnZeU7MkoQeHOcZxEYBT1GOGVwfZY9O
GTjybpnU8mUSsi90bMUWpWNxsjMiIW3hYoWX4GO7mlRZDWC8XM7mYmf9+xkV
pUtC79MSd78Ct6Gbg6cvkpCKLvst7JvlTNo7dGD+0W0bxM4TqiXVaZJQSFyK
UjmOb5fYH6aeI6FXrg+eYHNreTwyPUtCW1vC/2IrHM0V1lYnoesSDboVOJ40
8Qfpq8L6OROejR1iLDGiqALzJ8HoL7Z1o+EPQyUSSmzu0azE8WxIdru+Ignd
W3yVim2y9LXcQZ6EXqSOUbEpZ+3Z8k+S0Ed1vaNVYKfhcoXO4yR0yKbjNrZR
WOvTfXIk9DqT+xW2/SdZr/CjJPQD2dFXg5feVZX2y5JQye0uBeztDbv0dGRI
KOWhvim2oYGlZ5k0Ccmt8r/DVuFtyRY9REJCO32nsbM9OFw+SJIQ79zyMrbJ
5Ql0UYKEPmmV+taAr/NTj9GJk5Ds6+po7I8vrVXSRUlIst3mMfa3KcWtF0VI
6KjXtc2vwWcsmBX3H4T5o1O5A9saspyJAyQ06mAujS20ZUd5x34S+jk+fBO7
NDPN4L0QCVVaHb6F/aRgfqZkHwkl0GzKsO+lvfhWKQivJ452Y/eVHSqrECCh
6ocV49jxJEHmD/wkZJHBv6sWPJO4a8scHwmJOtDzYz/xrLm8E1zodE4J+wPJ
ekWHl4T+mplbYgt7GZsl85AQy81vFtjD6yLGI3tJKLk3OAjbNDyXRwEc5PLm
CXbEWcfLSdwkdHW8Lw472/HAZiZww2hICXaJEqNOMBeM91O5t9gSrkaa65yw
Xo8s12Ff7tJB0WB/pNCH7fDP7Q0fmMGqtwdbzCPXonYPCaW25g9hH/Qb9LgG
bnMZmsAOM0cXeMBm1Jf92LcEZ4y+74b5tWvHCHYKA8tsHtijZHkK+9TO586+
4Lm0rs7//bShxgg8WhTyFbtdqvOlIvjIN5X/XW8wXnUIfMjtVQP2eGGZkDhY
RfB7E3Zt7TkTaXDD1h1l2ELbCuvw70sEnsnFbm4PzMLvL5rC8gx7vUTWzQ+8
TN3ri936OXhbLpiJ5OCKfWbYU+0HeLJM3hn76wWLPbxwf1GSL+WxPVcb7a3B
VkoTR7FRrtm5SrCgxrP92KMO+g+2wvjdVbX7jefDS20pZh9w1czEJHZPj5DH
JPjqrcz32Nt/tdGbwfOZus9WgM3nFFs7BpZI9XiMbaH9x8MBnicnXavu/45W
7pgH/7w+fgI7IX/hRDzMh3MxBbLYixnagTIwf5z3fx3B62H01cYrVHAg57HP
2OKXpvQzYb6ViqUUYx+KnFo3gvl4zynCEns/J3W/CMxfjekHOti/k2WoP8ER
qoW7sTOKfHL6YL5b/d70Ba/P3Tt2O9XDeviukFyPzSM0U5EO6yX/c5Qrtsfl
0o4UvJ5arp/GljgmfzkG1ht37Q0u7L5CvqZwWI/3PV68x/HE68RkVaowCXU/
N36GfTmfJpQH69c09pQVtn63fFgXrG9DeoUd2FP1amJrsP5T3+2awvGrLVhZ
jQ/iwwO2gjjsteX5rRYQP9xZlQywD6Yaa8ZCfBFiFhfAfvTo++sPUiTE/DXw
LY6XXbzyAbwQny4SZx9gq/Y1dtkcJiEdN0IZ27d/e1cHxLNfacvjOB7H3blj
IXaEhNpL88uwdXmL5UIhHsrzK174/3XyPV0GiJdvqEfpsWVEZw96QDx9wfj+
DY7/7X3r95kg3m48+F4Luy5SPjblFAk1BhZsxqY2xXrxKpDQc8PEUry/3Jzb
ePsDxO/QpD1q/+8/39JcL0N8f2LWu+H/18+r8Mwok9BuK9NEvF9lBQg45J+G
9aSyUQ7bhmwzrq0G16dxkor3u/Q0/+P8ZyA+h6c7YFMevIidhf2mMFR6B/b7
imNm2bAf+e80KsT757WYeu9w2K/s1NllsQcan/Bd0iahzW7zw3j/LaIbOa1x
gYQuxfiZYpfV8UQpXoL1OVs1g/dvJzr5Qk49yIf4fO5hLwd8fyUI+6fil90b
sKtetpWzw/5qnXIuFecDk8Fq3H+MIR/4/VoEe0/nXP12U4gHzgmZOH8QPnD8
HZs5CenJy53E3uNUI3gK9vP4D5kFOP+Ytkrfbwv7/b2tm8Wx13WJGRcbEvqQ
sKEc5y+ChKFVkR0JhWcaCGAfG/Vt+Qj5w/rhA3k43znUbC81fo2ERmw6hbC/
ZT64fQjyj18vMx/gfOmHjKbSZRfYr6TMd2CbifL+qnYjoSWn4544vzq6SeL8
EuQzMa9WJnD+pr1sMyIF+Q7nnx5L7OgI2cQUbxJa5eKux/liZeGFAArkR8Ne
fYexV6dig+0hf5pEd+8/A3c0pf8ZC4D8LtpzAueHKgrpkifukJA5a6MB9rNq
j5zmEBIauzKSmwneNlPILx0G+aaZACu2IA/lXkwE/P6v144Z4LeD9y5JRMH+
Ve5d+xSvx0jvhvRomH/N7ZzYRosSLloxJHQ+5L41zlc/csor/o6D9fsk5nka
WFEtytA9kYRMdrttxCY9JjeKPyahvNYVpVTwEb5HTa8hH1Unkx6m4P2zjG8h
LI2EXOnftj0Bb6odjdDMgPla7MOMndOm5EiB/LYw0U4L59+7E4R86yD/dWMh
3cH5OoM7k+jVfBJSEsx+g/N7miL/OEsh5GsFQ/TYpQt7GqYhn1YpNJLA+fof
F1H6jBckpHqs0B7XC2ps7OLxr2C+GUVGJOD1WKN6x78S8oeEj8W4PtCImGA/
Bfl7W035cBzYZ/qno1wdCdUeL1nF9ctjgSZzhjckdIJY2YfduzsAtUI94CZP
1YoBn1+zbGt/D/Otk8MK1y9/xFzaM1tIaLvXjZAHeL/+uyRRDfWF7XB6ZPQ6
7lfWxbz/TEJdw+eTcT30ocJdL6ML8nEjvpe4fpL4LqTaAPVKkG5ZRSQ48qXK
2vN+yLdmnr7H9Vfm+HDk4AAJkewbGiLAbttzAuiGIZ88VlsRjuPh5c/i8yMw
//K/vA0Db+wqdRYlkZBYnmkprvcE+gXGJKiwn2j2FuP6K6pkMmv/JIyvzN1i
XP+VqimUWs6QUC7LqwRcLzZTtv52mIN85G56JK4nx3nEd1XMw3jWGNkHgfvf
ZMcuLcJ6eEOvGgg23i92cdMK7Efifw8H4OfHoZZo8I+EmusDN/qD1fucUj3o
yOhIEycF169nTstvCIH68ddA3sdbeD16/40YYCQjnrqhWFz/8owRv1Y2Qz0a
N+aE699+jax1K6hHXfSeiOB6mez30DN2GxkFXR1f8gKXXKloKof69dDD7g+4
vqZ/9u20wB4y2nRB1tcT/Ep2q7EuNxm1cHsq4no83vEdx2eohzf6CZHcwK1d
qOSUIBmxONRG4vqdsmN2q9t+Mgq7U67uguNtu2Ty7EEyYhvlHcX1/gbO2/6y
4vB+KTbRuB9QfO2L/TUpMhLx+o0cwcMaT39NHCYjU7v1z7h/QNSGcEsfBbPu
93AA/7MfVGuA+p7HKvq3HVj5kqW7kjwZFQuy+tiCD2TkBochMuoo27gD9yee
uH/fwHmajErq6MKtwSO9xzY7q5ORQWLkTtzPkNvV1ct2joymIxx8cb8jiemF
SLoWGS2Jl5PMwFpv7l1euECGuuSHDe6PoC714gQ9GB/ySP1lvD5IqXdXDMnI
JIdXGvdTsr0vHb1gQkavo4qzDcGnd/Aaz5mTEeOuR/P6eD/dO3tVz5qMqvTX
jfTA0lwXZTfakdHQY65Hl8Dfjym8z7xKRg35+7/ifg71vFsJw3Uy8rszKqMD
NiyPevzSlYxyuJiv4P5P+T/92P2eMH5LK4Xn8fVFB78OvUlGwpa3VjTw/H6d
Kyhzi4yqJ9L5zuLxD/HaneEP49Evb6qO1+sNdV+TO2TE3/jKSRXs8VpB+Gso
Ga3yBSWr4PHRMM5VjSCjky7lbUp4fXorf1iNgut9cK1DEbx3Q1GN10P4vOHJ
Gdzf8jFid5ePJyPXXs3Rk+DtGrspP5PIyK6d1of7YTuj5t46PCGjLg096jFw
U/3zMPF0Mnpb9bYV98/WmPtvlWSSUbLf7jYZ8FPnhKp9OWR0XvVgB+63dfrF
LI/mk9F6NzVdChyaE7PFuoiMGDKq4nB/DvEGHpV6QUbSCu26YuC6vNzwiVdk
9Fy2f7cI3t9evDKwrSKj927hywdwPDpurylZS0bdaffycP+v9GfSg/IGMjrX
utFHELxZ7HuGxDsyog/cpcOP4/PO3DHaBzKa4Wia4QG/ERwU8fhIRvLPmIu4
wbdqpTJVPpORlIfAcU78eYsPlru6yGj5E5W8C68Hgx+DOn0wf26derQT/HXd
dZrrGxldI45u2w6e897yNGuIjES3exax4+vf9+y2zwgZxWbf3caK55e8VqMC
iYy2hjD6bMbP47Ww11sqGRlvbGFgwvvd8V6lmCky+nbmmy7ulwbKxJoJ0Mjo
KwvzJ3q83sOJ3NRfZJQrVnAW91eV5U7Q7BZhfc36hK2CGQOdbGjLZPQyZH0W
92PnrN43vvtHRhEJLruXwNtyLhy4S09BJYscyr/Bdt8PJzExUNBcYFriT/DV
Pu5PvcwUxKuRXTQL5pm/uW7JSkFu9DFTU+BbCkf7jm+jIBpbCIUAd3Lu917b
SUGTNG4qGffLpTmYgvdQULD16I5x8PAOji26eynowp57yz/Abt/ezo7yUdD5
mTn27+BwhlOR5vsoyHvrEzHcj14XuGQjLExB+14Z/f2Cf3+ciatIlIJspOtW
e8B+SQxD/pIUlDCiWdEJFnSPF1I8TEFmh37fwP3tO2bzGrVH4P0D2ew+gkX1
AuRDj1PQVZosSzOYQRqxs8lTkLj23+F3YA4JD5s7iIJa5DVfvwEf532HVE5T
EJq7r12H+/EabExv1SmIWcNxZw1Yhm1l971zcL+Rb+5WgGe+veHcoQ3XL/xX
8iVYjvloSNhFCpKvfv69BF9P+l1CXZ+CelO55AvBra5dhu+NKCjrkkR3Hnit
I9/vvikFTW39tysbvJro0a1iSUE/Tz43zQA3kgP1Kq/AeBahgVT8vG57it+w
pyCRAB6mZLD3i62Kv65R0EHVn46J4GeR1zJMnSkoTN1oIBb39x0OL291pyDd
xB8/o8G5TwSr79ygoN9L60qRYKYITj5FHxjfwm9Hw8CHr9s8ovjB+LNcOBEM
FuBkL9QOpCBDvW++AWD+XJmltWAKWl+QMMHnHTl1ub+dwyjo7fr8zZtgPr7F
LuFICuJYnJbzAG/ZUFPeFk1B10pu0uPzkn0jERHSsTCeP7RZHMGzUdebhxIo
qJgcUm4H7r6avlPjMQVVKG94ao2vf+Hcs8wUCtq7cjQRn8fE72ncd/opBQWM
zUtdxvM1Qf1PVhYFJafKMRiAN43eMzmfS0FiYpJuF8H31tobfhRQ0HCL1pwm
Po949KP1SDEF7TjrV3kW/DD83WDHCwqa5zHYpgpOSVurES+nICpraAECN3F4
THhWUZBojKPRKfDn8cCUjbUU5MShmXEMfNZbzlW3gYLK3uYelgHTmZ67TDRS
kEVhmK4kXp+H7XWvfaAgu0P8t0XAY3+ftxW1UtBCRMdvIfBdiacfj7bD/CSL
rOPzq4+1z70DOilIq5NRlxuctzJwnK2XgsLn9BV34fOu2Dq28H4KSgnbdByf
f22jO/a3aYCCPB3v+7KASQuqlmrDFPTi7CMtRrDDBdXt4aMUdEPpkBM9+LXZ
vFIViYKkZpcSVv/RkGzgZx1xgoLMd0roLIHvcDNwWU1RkAzV3hifvwXLUFS/
zVKQC929mWl8nmc+nK/4i4JqlEgJ+LzudUeovP0CBS1enHg4BuYiP33Y9YcC
dcxV1u9gUXkJnfW/FORf9eB7P/iXqHQt9zoF2QYvfOgG79t86+zNDVQk0fnk
WDt4jfFAVRIDFe2pEVpsBnP/vdn4hxle72OQawQL8xXP8bJSkdUkU1ctmHBQ
mpLeSkVv6cWCK8HvlcX7gndQ0bFV1uoX4NT+bvsnu6iIXzL0dCF4h+hGi1+c
VPSBfkAnB18vq+7AMR4q0vX85PgUrNorFa7ET0VOV4nhZLCRRx4Rvo+KhigV
XfHgt2TmxsQD8H5+EUIPwAXcZwpiRago/Mi7MHweOr+xK/GTOBWdWKC7Hgwu
9fYO+yRFRXevaL68jcezbm1qswwV+ds+d70JFvhwdffRo1Sk9cBW2Q3ccERz
SPg4FVWX/nBzBCsIpZro4/PSIdNdtvj+BvrfnFOkovIOEUELfJ475qThp0xF
c3av843A6tSChieqVJSz7aHiJXBM88OaO2eoyNQw7zA+321LO8qZfY6Kfuff
TlMDb/FmPvdAi4rGC4K8Efjd4BsmhwtUZHnS6doJ8KhWodMtXSpi7tFplQH3
FvOrGhpQ0cJwTYQEmHbVXvi6MRX5/lOrPwA+eeeItpspFaU98GHlB9t17ryv
aEFFemVR7zjx9fDN7FSzhuc1LD27HdytlsKwyxZevxsaygJ2ZWIj99hTEWs8
RRKfX7+XzdRouwb3M/pJZW0V9rMy6bdR16mI/UDd5yV8vl6RwH/XlYoyvx5p
nQP3XNtO1fCgItvv7OL4PPz1VE336g0qUuRffDoObrjd853iDb//NSJoCGyk
Kk2fcgue1wnG731gv6D7T8P84fMPBDz7DHZuH+C2DoL7CX/o3QzuP6FoyRwC
z99ctuEN+K55qj7pLhVlnePzqQbT5di4R0VQkZ1mQkEZWCRYim9/FBU5ozLa
c7D19NKLuWgqGm5mj30GfjzNxX8vhopY9G0LU8F8N/Q/G8ZTEaPO3mOJ4B0B
MU0cSfC8tzwZiQZzWXVdSH8Mz+NOwN8wcNiqhKZZChWJ3oq8GQgmfjOdmkiD
+39PdfIBHxDKlLbNgPUzLXHbHWz8vbN15zMqurLsNH8NHFHxdWtMDhU168pO
XQFnHUm8qJRPRfZTxYqm4Koepcz651T0XlWPQR+soax6QrKYihRuu8xogaOy
MtY/lVKR+o1ApA7e5qv0QP4lXM/TyZ0I/O98d+ZQORXJHcxXkQOLXvGtdKqC
9em1HnwI7PPZ5XJ7DRW1/Vs8LwIeFdEoNKuD32977y8A7u04NlffgNcbnQQX
mHlB/t+2Rio6E1UwuR3cmoOoMU1UtPXyvs1bwJ8blcJIH6ioqCSofAN405dW
I9tWKoqj829d+Qv1UE5S4Zc2KmqJr1/8BVZcW/Tj/gzzmTrwaAocI25YENlJ
RWYsyqnj4HMqLdUd3VSE9NGRIfDgrwofpT4qut40sr8X7K2gypDZT0UcmllC
n8D/1jPl+79RUaOxaUETeNKPQ+f4ENyffV9yLXioydPz+jAVMbAY8ZSDpXfW
yMaPUNHmtJXqIrAW06m/5DEq+nhcLDMb7Ga+mMpKhvXNULknDcxfdzTFjEpF
Bn8ylhPALG8iaekTVLRNzmD1Pjj3ful05RQVnRw66HEXrM0YfX15hoqsSwLU
8PdZnEzO0m+fo6JCyrUSL7CRRFcN9y8qkhTIPu8CflbYclDrNxWtOtsr2oNV
GZGrwSIVXYren2uBv9/SVNgQ9oeKCGVuF0Nw14y23sMVKpqNtOvB35/ZfeCM
eeQqFVEync3Ogr3yL6YVrVER+YPxISXwx9a/M7l0BHr5qy38OLhKYLy5ZQOB
iHRdLWnwYRaD3sFNBKJ+TT4nAt4s9+dtMyOBKt33fxIA72p0u/KNmUBCIa4J
nOAIP4pO0xYC1efUzWwDu64jtUxWApXrVflvBq+tHuLLZidQ5ttWN3rwqVRj
9jvbCLS1ddfg8grkr7tU5YJ3EKjUVjvtJ9jqQIXoTQ4CXQoueTwB7nZz2ai+
m0AcQnmiY/jn96iqHOck0PYtgbsHwPJHI3sYuAn0aLN7aDc4M/Q4/+JeAon/
/WbwETzqzRz2jZdAb//uNGsEL9e/3fmYn0AnVCYna8DuqC3MV5BAAZZ3O8vA
Nwz1Io8LEahzK73ac3Aya3HQ5H4Codm5ySzwxpDzcXXCBIpn2TD/BGw06k3n
LEKgQlWbwHjwzQW6UUUxArkF7naPAr8mn725UYJANfJ7YkPA+xgTjudIEmik
OlTlNjjA61yawyECZfmrG98Ae4bnJ28+TCAWIZ+F62Dv2cP70mXg+mJ5q+zA
Ltqed3SPwOePFRH4+1c3d0WrUY8SaFu7f4EhOPBkofxjOQKt1sV06YDb6KPW
xU4QKOcAv/9Z8GTQ/cwXJwnEK/LOUBnf/7GBEn15Aj23zso4ATZMiNQfUIDr
mx7zlAF3sXE33kIEunNI/4UY+BhdV992Zfj5i1O7hcA+eWStCBUC0VaOMPGA
+7M2NvGoEqg1k86JA493zciWWPz9r7xDxmxgR+4bH1fVCdRlftGREXxLXOzd
nbMEOsbdNr22DPks/4rulAaBPr3furIE9h0Y9Hc+TyCtypLbc+CTRiITFE14
vqcGRSbAWQzW1SraBBI79cdwDJw312FSpQPz+/fivwHwC5+Btu0XCXRr/yaJ
XnDHlTQtq0sEuvZlOqQd7OT4eaxVl0CuW1z1PoBv2Eiz7NEn0N+pjzkN4OZW
3Tw/A/i8Wn7PqmX8fVQdlWZDApFtOt+/wO+3elSF2Rjud05G5TmYgfHxX8vL
MN8rS088w9ffmemWbkIguavnX6aCuZNFGBdMCbTXzq0oEbzJmtauZE6gfx2L
PQ/AhUzf93pYEOhuc4B3BPhXx3jra0sCvWZJS7kDdqRTs5myItD7tYPKfuAt
Cqrr268Q6Jdq3XYvfH35TxS1bQhkx/jQ3gUcFNEp4W5LIAU1DTn8fb/DfKfF
ntsRyNA2IMoa/KW+anHAnkBObMXspmBG7xbZeQcCpXPUsxuAHU5OtvBfI5Dl
nPUjHXDaIWHZo44E0ktNeqQBnmA+Y2buRKBl2wWh03j8T5wo8r9OoOalimF5
8H3r23HhzgTyMenZIQempduEZbsQiHP+c680OKw2zLPQlUD5OYeZxfH4X5TX
ee5GICvVbpsDYHNyTmitOzz/Xm8jfvCsW79LlQeB5o6/fMuFP/++tfAHTwI9
nNWp3QkO5uRMbrsBn8fA/p0N/LJxNKjWi0Cyb7tcmcFPyxuC628SaNDmYtYG
cO4tucuF3gTyun9d7d8fyC//FJbE+sD4GU+y/AF/uX7aJ8KXQBERvY6/wPkW
Gz463SLQTOzZUzPg5TyzjZZ+BLrAfrWQCt6oPn9A6TaB5J1+ho+BhVQEObn8
CSS1WB/+HSyjHalNHwDP32ZO5CuYm1mZvx88WhVwtAc87L6v4HUggW5M35po
Bx+VXP32KAiu70D8uxawmtSUic0dAr3zYKRrAn8dsfmpEAzr3SaUVA/Wjw87
whhCIPour8M1YKdNUgPN4N9B7tnlYOHgpbnEUAJ94DvaVAr2ljhjq3+XQMld
ukqFYEolXatAGLzfqb/XcsGpVQtXyWBGwZ66TLCIQQZHcjiBzl2wd0sDs5ZP
bzOJIJBK9WDfY7CJsLsb6z3YL4aIhAQwc29pVit4x+iPLTHgjpwa68BIAlm/
p2VHgRl4z8iIREG85UFPwsEprWUnB8F/ai3PhICfbckoDLhPoPmGS+cDwRxk
b1O+aAJdceh18wPLRv4oaAanlx/V9waXGxhtufKAQGNqhVGe4MRh+YfMDwlk
MT8U5Aq+8dHqUB54vOVoshMez4TauydjCKQcNM9wFTxz+YLLF/CDuH+ytmD6
7Yk2trEEKntsUGoFRn9P8NDA0U4d58zBUnGh34LiCDQxw1Z0GX//NitAiTme
QBoB5maG+Pr6s+SSwOyaPX26YK6rO3sEEgjUW9/jeAEcKS9VnQbec+7hOS3w
tp69mfsTYX3FFS5pgI88H9ifDu6R7JxRBz8vlD4pmESg3QzcpafB7sljKA18
QaA2WgksemgsYNsjiHfB1mUK4BwTvuYIMIfNk8KTYIMqt8d/wLbZTRNyYEHh
a/+sHxNIx5IdHcXXz2FO7gH/2HTXTgas2Nw2dTIZ1r+KZech/P7OsSx5YL3u
83skwY2UscxtT2C9LXj5ioHv+eVPuYCtkrfsEAF7Zl7v7AU3ivHeOYDnq9fZ
V9IpBLpqfviwELh0+WxuOFie9eyaAHjf3+oKMvha+4VcPvDu6GS9k6kEatPW
CeABH/xNeh4Htkk/cowbvLemboAEDsoVEOcEHziVZCmTBvPRZrPCbnDa628H
QsBSa3OSHHh9CF3T+QwOaNA7swN/nkW2Pk86gb79Gz+7DdymEPrIDuz6hebM
jtfnQaGP+eBa0vf3rHi+mJTZzIELM/b92wL+ab9RTvopgTyzF/Q3g9d+rnQ7
gXtb+1uYwHvyy68Wgl9XXzrKCNayeVlBBnPtGWzbBDZ0zcgSzCDQ0M0c5Y3g
sjwr1cvgz83X3tODd2rK7LsPFmBM9aYDb/5YKN0I7l21ObS+BM//a2fDT/Du
D7KMa+BQ9WcHhTIJpJh+8M0quDP6dshFsP7f/eF/wSS5yjFf8PO6ytAV8J4J
15Js8N8PgWHL4I+ic/Vt4H67E2l/wJRE6bM0sOVMctES+LdO2/edWQTa8mZf
Cf4+OhPPHfEj4JXuwJEFcBsDnaw+WMBM/wB2U3NKtgc4tljX5zd4+mXT2Wjw
LXLtu3nwlxpOtXwwP5vCJuweR7viN+DlDU8cfoEdTvf86wNXPWRa+QmOces9
OwWeeSEThZ03fNDzH/iSyh9e7F4a/YWtzyC+poamzIGj1M3V+cDJV02PYSuf
STQRB9+K6luggWdcXVvkwD2VIm+xA7pN3yiDfeduP8Quc7n+/hyYoSDoAnb7
3bKhi+C2l9Vi2A2zAoQB+PKxJV7sL96ZJZfB1MDAvdizX7syTcHzV4V2YZcv
H99tBh5K0dyJHXu+Z8EE/KYsax+2n4mLrTG+vvcD57FvFFxb1wMLWYj7YnNZ
VrPqgH88Vc3HrmWgbD8LppfjGcCOYyn4qQh2tBEWw/cbGWK+egRsVKcbjK3U
1DwqCs5Q8f2BLX0l7DIPuCqhUgGPX1pmnyk7+KiD2xPswA0TL/H4hpid48PP
o0zi8YdpPP7yG7OxTwRoUAbA3D3hEvj5vWSs5f4AHn3ZXYvd1yBn+QLMlTSv
jZ+/1huPoMfg4pZOejw/nEoL8wLxfFg5Vo/9UnnulANYdzHeCc8vkU1uVzXB
gUxp4nj+DWR1Sh8GO94jJrH7Nn+9vAu8d8q4Gs/XN9NMwwswX5sawlPxfN7H
4q7TDz5p98AZz3f6p88nXoEZjUN18Xpw8HcYiQFfqhs6g9eLivRDDlf8+rP3
6B/YOThO7hx2lZUeXl+HdqQ0HgCPPVDWxuuvraWP7R+sv4LtFiZ4fR4qGqP0
4L+3sDjkgdfvD980t0JwXHzUgw1gnoCmiEDwotLWD3i9X1Xh8TcAD8iVk3A8
YP50TVsCfK760joD2CtC+OY/iBerzs0qOJ6snKp+1wmeLZXxZwavkk+qpIP3
B27ux/En3tM66TrYLyl3PwuOR68UjBTBe1pVzHH8+hTryL0F3LPZ7T0bju9P
/l79CvEszJBDcCuOf4FL/Tlg64mlGzge/rPeyO8KHuTX+LEdfGXHGRl58KVS
raM78f5kzr+yAWyqu+E1jq/1TyVffIL4+oM/5giOv24cM88Twer1mbl7wJek
7Y6ZgI9LhxziApuPeE7sA38I08rA8XzWzJCNDPHc/q41wvH+vuKGG7lgh+PB
ZF7wBu5E5etgd8UqR35wnGibsSSYPeTPVkG8H3VfmJ+D/aNH80L6PvAH57xt
5WBnDh3Z/eC/bSeNPcC/fjPO4v3IT/uy0VHwvdfTdw+C++Zu2f2E/aopXE9F
FNxJWVwpAj8M4d0kjveXeNObzuA7GpmlEuBjZ5ImRMDkL9sCpcAB+4PNqbA/
xgpvEJXGf58T+rs0HSwUf2fhMDhbmFZgBJ7XffpRFmxDHejbBb5ONYjE++/a
TrbWT7D/GpisueP9uVHjxsZw8PXAHvETYLr+nD2q4MdLRT/wfp4QXT24DPt5
8tTFd/J4fJx/7nwFbhdji1HE80V8YNIe/LJCPgTnB1sClNJ5wA/3PnVQAcu/
/DTbB/mD+zdbSVVwVI9sazh4W+0QP843QvQK9JTA0u9i/pzBzyMplvwH8hGS
YUczzk9afscvFIB1PpvX4r9H4v9z94sVuL5M7sH/+cylCNEd4Jph/Qc64P1v
d4a/g3xnv0nvvYs4X1Nd/uYDrhvWu4LzI8aR5FhRsNiap5U++E1PiNYw5E+H
htOVcD616XCbbRT4ilaNljHY+f7VZ6fAz3mLdU3w/PuTzzAH+di7R12yZuAd
799Xp4Irw31OWOD9NqMu7QJ4z2MefpzPqWWYtmwCDySv010B63hdUiqD/M6a
Xp4d53/eDzs24Pyv52r6gh3OJyQ0WbeDC254bcD5Ypw7q1095IsopHKzI3hJ
ehefG/ix+NRPnF+eoaPy8YJVZXo3uIBHVOMiPkP+uffA+ymcj94qDjINAt8s
evzRHd//tegbkmD+HO5+nL+env+w5Qfks3EP0Dsv/HzD31IjwB4Hwvtwvusx
EnP+JFhzx+cGX/Aj+vcHpyEfFv5Ce4rz47sjReeTwDYppcX+YJmt8UxnwQZb
lFNwPj1tsZftF+TX3HKBJXfAg5vrE1PB+y8cfoXzbwsP3XfaYM6XfxLugs9P
risvQ37ur2P4DOfr+6oGHfPB3vK6MffAJ9kDDpiAk1ekXXF+v3ix5iQjeLB8
o0c0+OPR7XSVkP9fk+/QfQjWJReLWoF3BYhaxYJzlzNmWcFr+qw28Xj+ZDxy
qof6QWLVSCkR569ZFwyvgktn7yk/wvHsoOcaF1hDqFQgGcw+sI2nCeoRnfnd
oingpzU14y5g/hYDYVyvOF4cui4I/mMisZaO88m3I76foJ65eLBiJQPHK4N9
WrfB4mEP+7LA4t8mPx0C/+C4kJsN3sgVOjoI9ZA+t10aro/yN7tV3QdfLBNz
zcfz0Xvx8AnwkdJnds/Bf4SOOFCgvjLT/65bhJ+HiqjZY3BRKSt/Cb7fBZnN
6mBzbza2F2CHV1fd/0B9NieZ86UMr//rqY8KwQ9uuCS+As8UPgq7DA5UFvGr
AM8nzRxmB5+SOoKqwKZp3BWvod5jjHUXwvWf46t7P53B8U3946/BT4oXZoXA
JKGjT+rAlQpZQ91QP8YIr9xswPNzkOQXBtaZ9pR5C6b3ZeE7BvYuDWR5h8c/
ojuGAvXnlNWpr7j+NNQbKUgB29AOh34AP1TOGdO8g/8esU4f16uu6YqvN4DH
luM2fcT5K7e5SQ3Us47nXXPawGftjY44gXm8qu1xvfs3JShdCNxgKLO5A2w5
Hm3SB/WwcMbyp05wXonzVDjYXZsrtBs8XK25QQVsX1fN3YvXg4xQ6ALU00qC
jz734fVc7nu3GLz1Vv+VfrxfyjqyWIP7buhxfQOrf9e7tgd8NfRX4wBYlNvz
WDfU66n0seeHwNZxU9lhYLZbHj9x/U6f9NxXBez3bKvPDzzfFoI51qHeT24f
XRwBU1m2e1WAo0NKHuL6f4iXR9gDnHj8zxYSWELbuVIMzL7NIYMMnvy0RZDk
B/mmJEkS9w9Ofsp+lwlu63+XQoDnZl85moKfWe4VngSPZtAr7QV/vvzm4RT4
Na3v2+AtAsm0s/+cBqfEqj9KAjNopzrN4nhP1+VsBE44/bKNBu63/RfBAb4W
VnL6Jx7PE0q+3b5Qny9vK8X9DXGZN7YJ4BdnntL9BnsmLNTqgo2/pF1bALv4
hmzaAxbX/VC1CH53m7uvzwfir+RNXtwveWPs55MI/kvHfnMZ74/smjMmYEMB
nYoVsH2+xG5ecMLFQLZVcNDwto3j3rAfatVq4P6LTYJedgH43Cr3rTVwxiO7
fc7g6Wszb9fBrXNLasfAM8PtNLplGrq5XGq/chPq2Y1isrifIyifqf0GvG/p
tONGcIiXXf09cNvk54hNYMnGxksXwRYXAmoZwLe+O1vwgCP4uvsZwbExd3ZM
eBFoQaJ+ggn81f8ZZxlYO7ycbTPuTx209AwAdyBtri1gr6kFNQ3wo4QEORaw
iTen6R4w16IXYgUfsXjITr0B42dNUsD9qJuX3W1fgtdCtDTZwZ+yOIeCwXnO
AapbwZQKe66LYJtMT61t4Mqip4wC4IfrTFrbwfMvbs398iQQX2POsR3gM1+D
OxrB28W/SeH+19VR0UeJ4OS83B0c4O2BZdOOYDkDk1nshix2a0WwhvV4/y5w
feKbVA5w7/CDwt14fEzGBQgPiLdaV6L3gOeGTVTqwPT09fac4D+qU2sJYE9b
NSncf7tnLnzUCXzq8mk6brDY6rN5NTBXik4D9uuPMZd4wReIloi9YH/+X6qL
7rC+hyQ1eZbx/p4R1w024h1bxZYx96koBDu451Xw4vF7+JH/HnhrlIoFH+53
ttH9dgD7Zfyhw/1A/aWwj2rgogd/nmMLCBu9PQCOXL6uLgAu+Ww7vhEcEjxA
xS6t2xw07gbzNdsvSBC8vmC68wOYmrKBbR+YLVWMPhc85XIxHbsmP6bjHtiY
5fI+IbCRZs2UC5hd/Xcq9oU24Ue64Cul/vz78fW/eLdwAiywUyYee7N7CSs/
+Kd0DBvuZ1a1qzYwggM8wn2wy2Iry2iukB9dyB/GRrWXYvvB2ZTEM8LgB/82
Db8FJ92feoa9je+l8nNwOi1y00GwZc31hQSww7MyU2wGK+XJO2Dp1/YF2AJ7
D4u6gOcUm5exd4yuPDADL32nKuK/B5dVC+LWAiduLr6NHasSJSQP/icbWIs9
y5l7QBJ88WvUL+zvFmqfecHXk+hERMFFM73FW8H0egMG2MsslXobwTFGdrex
A8d1BhZdIP8h8WViu6g5bJ0Gv6msaMD2d4jQGAMHs+74ii1V0Z/wFUxa+TmN
ndjpYd0Jrmo2/4v9gWLm1AL+pNLHIPZ/f3pk4C347GTVFuwjr5oVa8EP4179
b494ie2V4Os7OP//+U2W9ntfgrevk1fw+z3wYW4sAUtbJUxi6xRpOheBrYX3
9GE/G6bjKwT/2k17je3EapnxHOxly/cE+2t+Jjt+3fCo103s9siD5/Hvv5vv
1sHuEjwei99fzzuQH3uSVPOgDGxBPTWDxzP4gvHbCvCXX3IvsOkK4ntf48+7
2+mK7T3Efx3fn3/ej0PYCTcvuOD7Nxj7M46fpwm701CHC16Pc0nYN8S3/8Dj
J5b8E2GfZNEsweM7fJM6juePmK51FR7/D0NbI7D9yljv/QHffcgoiN25Fuiz
CZ6fSE9DDZ6PC5JCG7eDfS6mX8T+ySYTzQ/+emzPAJ7fZ7yNNkiB5RZMbbHT
D3JmKYI1950fxetDUz2RpgOeLN9yGfu89LNZS/Dzkx1f8PpqbpS75Akeujah
gk3NLtUMA89+TnyJ16f7v+n6ZDy/GY32YQcOujSXgslW1gF4PdOR78l9AItd
EBvD67/tSeTVYXDd5OJhbKGTJdQF8Fsz0XAcP5peZTSzwfq7ljQyhOPLcuGp
FBFwiXgmL3a75qlIFfCxyVFbHI/Oir58ZAFmTZ95hOOXj0A+122wb9fOjzi+
rev43X4MrujYtwmbReHAiWrw927aQRwfBx1F6/rBJiK/9HD8fH5D6vYieH/S
riAcX923WbZwQnyqGmlJwPHXuss05wT4RMqBchyfbTcKypvj84+dbLU4fveI
fucKBp8+/+Qtjvcu5Q+Mc8CukT+68X6gaTN0px3Md9TvI94vKhP3/PoFZn4V
+xnvJwo/yTd4IB6bnPtRifcb9zvhh9TBVu2nn+L9yHmOWL4O/mUimoj3KwkH
ypZkcJXyQVe8n7VERu1swj+vFmWE97uxiQDOWXDipLky3g8v3X2fzAP7STmt
mhXvl6pGGcNnwbR5RyreT3Omz7b4gP+k7X6G99vHVNRQAD5y968l3o8rXMZP
fwP3qKtJ4f26VdQikxX2v+Xz5EG8v+/MHnFTAPse60umBw9XWPA4gx/MXzHB
+cBrlZD2LHz+M3PsL84fqs9Xv/kCTvTaUoTzi7x7AhR2vL//+SuP84/2Ow2/
1MGtaSc+4/zEUkyO1Q+c7WzvgfMXhV8e9yrAY0+sFpbA3WPcf2fA9oMskTj/
eV91Y1EM8oe4A7mrOF/SaH7RZA9msrV2nQcbe+poZ4Cf9bcs43yLdIZIGgF/
+XrFbA68XpQQygP5jAhb+hecr3lK2201ApdXtlzC50u1Uu53H4MLdm3Px/ne
jpHNrv1g5e9Zu3E+KNHi4boX8qmFEA1TnC/KlfTvsQDLSnzIouD7q/akTwcr
KTNuwvnmVwlhSTJYwn351Dh49/XHgQchnyNbzkaNgs/pfjx7Fcx7nmsU57dm
J6VDX4DjzGRY8P8nsk46ULkA7kj+poPz486af3eUIJ98xVdzFefPwwzvxcLA
Wx/IpeHzrcX3Y4fawaRs9y9fwG1JE2tckL9mHnw+hvP1isWom9bgq/1mLPj8
a7Qn5PsLsPsUmbEL1xP7mIrpIF/u68xgwPVAl7jQ8jkwxcpWENcLvaH8Fing
HWlz7LieSDEREJ4Al4/0cbeCc/59Fj4K+XpQeop4M9iP8atjOFhe35r1PTi+
V538BXykkZ4V1zfJVynvJaAeKGmXGHzzB/ezBqeDwNqSWiX4fK1WrGNXNz6v
46/PqgVznSb6RKH+UG0etcX11i7ysL8fuNWx8Syux1rZRka/gIdTlv/g87co
LZUb0lDfTPt7F7/E75dt+DYE3Ja9Gorrv2G3od8j4POsHKK4PoxSetQsB/XT
4dbuWXw+d98nKPk+2FJK+HUBrhcbM25NgdemzC/lgUPm07pPQ732s9mDLQd8
u0LI+Bn4Nf+bGFzP7vM7QmyE+u98XNVeXO+WXsh7YwaeVJZuw/Vxyti3uQZw
pv6N07h+bvg0r8sD9eVd3sxRfL4Xu20l+mYo3l8N7uL/b4ZYmT0/CDZR/foT
1+vff91lPQH1LK31WQiu54fMLrmkgwfdLg8/AI+xKr1ZBw+UTljcx+M/UvTF
HOrlcFdzAvcPHhaPln8AN4mzHMX9hZoxf30RqL+rrlYXhIJfVa79iAXXv/Il
437FqbATcqvghMKnB3E/oyXZT9gC6vuIEJW42+CFtL1CbeAJx81vcX8kTsU0
Q/oe5Fuyj7lw/8T8KGNjPDg9R/zWDTDlPtPuDZEwPt9j03A/5jj3jUYH8LFs
+xncvxFiL677CvZ/abWK+zt9rix2Z6IgHyTl7rwG/rFF7VQJmPrbx8gex4da
z7sC92H/F2kztQFfTl2cuAdm3W4ZjftPIkHF7fNg2pfOFnyeqCmQpmEXDfWm
je1b3M9i6yNXdoHZvWwmjMCFA1sH1R8QSNCYvQP3x5Qcx7++Ajv9nBy/BH72
+aK64EOoB90o9Ph88XyufHgSOJapcVAT17cq9kGMMQTiiC+k4P6drsPEtQCw
rRNPEe73aXlyty6CKy2G/PD54pjFerldLORzclO3cf9QkEYtHwG/FIo+js8X
J1MVZHXjCPSUebcw7kcuGxevvAMHZXbw4f7l627nJcV4AunelOjE/c7H9l4a
ZWCWi6qvcH/U4mYzcSgB1ntvpQ4+T/z9Zc+35+Ch+7KLuP+6zTFvlT8R6v+D
Jt3CeL038t1LA9+6lGmDzw/D7S3ldiURyDz8kDg+PyxVLbqWCN5fwJmL+8dy
p4IHdz2C169I/t9vPkMx1rgPvhZoOrsLXNL21GjrYwKF+Ylb4fNAb6/QSxHg
4Y/KW3A/fAO3oB19MsS/wJsNuJ/eu3v+RAh4xmJFBPffO6Lde9fAkXMK/5/n
rdxsOh2C+8Hii3y4/382sqmXKQXqu8wzt/F5woub7czB4Atq2bvwecSCVPWh
zamQjx9PscTnHaGnd03eBbe+JZHx+UrYxfysDWlwvw96vPD5TkeLrn0EeI3L
sGIKn8cV+mcwpRMomotDhsDncauMqw/BZ083mZPARjN81dufEshu6lzzCHh3
YpfNQ7A+Rf3Ud3CqrNg57gyoD84pmX4DU5mZbjwBi9ZEvO7D5zsJI9MHM2H+
WEm1doFZ2OYMy8AT163G28EyrG+oslkEOlpx/ORH8PPTIyP4/I6y4iv/AZ83
LvrSVJ9BvTmuF9AIrnk59/kDuOK3VVc9fn+zL5J62QRqHhRorwHzrVWFfgXP
nu5grATnll52cciB/C13eaIM7O92Q2IRzLzC8L0YvMn/VYtvLsw38uCO5+BH
FrGbWfIgPnq5zuWA9Sr2c8eCc3y52fD/pxXKo0zanw/vd2ihMw2fB1W5eJSD
fRzGspPBhGVnpXwBgUxTqhsSwT+Tq1s6wKNB9P6xYDrzwADj5wQq29jrFw2W
XI3+PgL2lvOLvIfHu2qc37MQ1oM13+m7+LxPVHj6H7jfqUnpDj6PrecviCsi
0DZlp9HbYGR+huNgMYEKk05H+yzh/sAVWin4nkdw4A38+ywxXeolBMoQGOZ0
w+d5X+j29IAtDh9fdgIX3fOhmZZCfnHpI+EAvrzlyeAv8IEbqd424Cre85wB
LyAfLXXSsQR/zmbw3lMGz5ez4KMJfv+id5w5YIvLf6INwcIF2ooyLyG/eHvF
WhdsL63+6CPYsEC9Rxt8lXSQ1/gVgWpXd0SfA+t3zY7Pg4Wvr06pgTVu+spG
lRMombvMRBkcnEeO566AfGrKbIcCeFdsh0Y5WH+fss1x8L8rA0zqlTBeWqn0
R8C/QsWO9YINTh55dQifd9p2NjlXEWiTUxyTOL5evYmz6+B0jW9ZwmCpjtgT
KdVQH5D+9QuC/ya9f3SsBtbHHsTLC3Y1Mxz8AF43nHrFideLlkn8ldewvu5y
Te/E6yuBOLD4Gs93Saet+PXc9h13a2E+GfKsbAF/siHd3VcH8zHg/T5G/LyY
WOtfgRfWYtLpwf9RdN/xVP1hHMAlEUoJJXvGL0UyIx0zZBcqkpTIDhFCoiil
qOxVoYjKzFYIZWU3kD3uNbMz6ve5f75f555zvuM5z/f5XhyperN3TlWMEz/C
H5WsL80QEtoL9ONwhb0z/wosvdmq1/sD1rOGyqfzMO8SuwH7R9QTNOeSpmFL
j4wrWfDrPvN/JJikQi+qV4l4tLP6OwyfvkyWnYCtz/Vv64cJ5mv9/lUYDyEz
626YtvGqPG814lnE17AL9lxv4y2AdffkPGmFRU0aNLU+jRPsw2WzjfA23lv7
xuHfSi+H6+DUC/b3/GrwPHKeEqqGTcRvveatxXxoGS2WU95Pt5zB+AFWzlDr
LYJrjtr2nqrD/qKJmScfjlFZ9l6EdwWPzr+Fpf6qBzz4PE541ATueQ1XHF8x
PvQF60nx04ZUyvk15y60wv/pX4tNhrU5NWpt6xH//JNVcZT+eB+iYWxA/ckx
fyMSds+4FJ0Cy3ynCwqHP77sPXWkcZxIkAlNvE8Zn+S75G64f/CHYTD8wj66
0b0J+fK98MVb8NuOAxHszbi+ocpmXzhj85RPCUx34MFbT1g3VCTN6CvypdV4
pisseCetgPK+vfL5QFVH2M8k6t/DFuxHruUr2sI/bQYvCLciPxjoa1+EV/TW
sz/DZKtNP87B0zHLB63aKD+/Eiw9DW+m/hVH2z5OND33lTwJR/E4H3oOt7z1
3a4HZy2sfJPvQDy+z9+sBafMxrj1wqcaJ3xVKSZXHLjeifVwn4SGEuX8RtU+
7i7Urxf4EuXgI1znkivh3LYlrsOU44EGXmbfUK/MTK0egF8deaJN9X2cCDrK
ek4E7jl/QzweVl25xyQAn3zpxyH1A/mXmv8HF7xM+23Td/hVlLriHtjY+9OC
60/UZ56bNu2inG9AHmDvHieanc10tsH7Z/S6ymCdkq8JtPCTfoFmkx6s5/Ov
DTdRxsvWq3oN1n16Nm5tEetf7HhRVO848aB17vgS7LcYnXXs1zjBp3/SbRa2
4nqbOAQ7ujRlkOGn5xpC/frGCVrxixojcGNRu6dQ/zhh9KHEsw+mT7I5+xH+
FlO07Sec+69F5uzAOKG56cTrDjiSvLH9Hxyl+qWyGc5U1+6JHRwn6qONlb/A
nr1rqSpD48TteiPLajguOM16FKbpn0woh/NTzFgDhlF/S64LFcFXcsbK9o3g
ef0+xp0Le1+rNKmC1+e2BWXBM51vfpmNYv+jUMD/Cp7V/GtJNTZOWHRUmD6H
nWiUG+LgeRu+b/HwWc194qrjOD/wa04kfK3X3XcUNnlunfIIPpSXUHCTNE44
O83vC4Uz2OsHhMmoX8/GGtyGezvSFj/CyUOtFf5w0r+0P1cmkH8jnLy84BtL
JaPbJ/E8SK4qucFurOrlr+B86otRjpTrcx7105/C/tPlzhsbeKDGcR8ZLlOq
57GCB89pvA+cxv5bTPiiOeV9l4ssB0VnUI9PVf01plzvdnloFeygyyJlAH+k
ed9gN4t4o8pX0IbX1qpmt//GftRD8LIaXPiUtPoSDuDMy1aizM+14WHdOewn
/YLl5GAbSeO8MXjuzaqCJCwxnGl7c36cYNsiUCwGI0nPCS6ME22PDEeE4evd
ybbl8MG7RtJ8i5TfJ2t5c2lxnCh2qkjeCzf/+tb7F+beY+PNAtPQlP+OWhon
Pg/5lG2HpQpNvyouI1/TuHymg/n2OMV3wjtOTuylhhXFl8V8Vyi/v3DFc20B
+SVfIJ73D8ZHZL11AT6r4bdcCIuuTMxMw99bp1ksVseJwA6XuXFY5vVl3mU4
N7xCagjWV9RjeLg2TgzGzkr1wg8mj7yRXB8n5Nz17nTB0mmMavWwOc+/nBZ4
3EThnsvGOKHAa15dD6ueJ6Uz/8Xx/ac+fILLjeOr0uHTKXduVcCZp7hv6f7D
emX5PLgQ/tjGqzgCx2SMxObANlbikaFUJEJO+fbHTDicQf/zgU0kIr6aoSQN
1tzbtFYN/yVvVUiGt2z588mWmkSsMSq3RcPdz+48ptpMIhheH/aLgItXq45G
wZUSr+UewM3ape7yNCTirPyiVTB8reti7lfY8WirbAB8O6/Hw30LiXC+Fj/u
BU8VFbOy0pIIZb5fu93g6AGnygz4xOzlGEf47k+jMR06EsGh/HjGBl55fpFr
CJ7eLLl+AU4Tz5C5vpVE3Hd2FzeDD6bLlO2hJxFG44ripyjXS5gxfwP/fG4S
qLdAeX/df5YGDCTi2JJYqyZsMUp7cxQu5O+tVKFc3/hwgA8jicgaSh9WgI21
NvdwbCMRUkdvuEnByvINFtlwWtqRGwdhy9SUAye3k4ijdklUonCXQPr3WTgn
uMiDH3ZVPZJzm4lEdOxdYeZYoMSzbIvQDhIx49OyfRfMcmITTwksz5N6cRu8
W1vVUHcnifhnclBpK3xHX6+YDOcldrFvpsTbqMA5f2YSMTQkubo2j/qoVFOC
ZxeJyIytCJuDf0WYDJTAvYpfeifgioD6Ll0WEvFWVfHKOBz4lG6cDHex0/kM
w6nnTNT9WUkE655YgV5Y2KI0lImNRLQ+H7BuhyWXL4y8hnXpC/jr4facpIij
u0nESfNPl2rgD8vCqj9hjWEhumo4QXLXCac9JKKpZTW7Ap6yZzu2AbvO3Qss
gJtMzkrEspOIlNPzyxlwiVjTrf17ScRwYUDCC3gHTWRVHbwSZPzmGaU/pZyD
VhwkIkTZcTwRVrl9x+03rFu6jyUS/m34eeQBJ4mQEVnQugcv3bZo4uYiEQ1G
cpyBlPf76ue/yIT17FbOBcC7yqSPa3CTCO6A3Ge+MG1cml0HzK9xedmZcr/l
LHMXHhLxVSXslRnlfcCVZ6TpeElEwK4z9Jaw+fiO0Kewy/7fbO7wABvjo4N8
JGLQ9MQrF/jMFT3FMlju8VS8Fuyd1h9lyk8ifnH7v1eFPYKHWqbgvV+2tJrA
hy74p/oIIH4bdtAbzFPe/6grxCJIItbvc1+QgEU5uLWew8qFWg2ylP4Xehod
ECIRSTcJdVO4K8xirgpe2p5htw+uU3A7byBMIuh+D/duhSfrRiTG4CwLvXwx
WDdkYP3GPhJx3sq8mApuJrWG0YqQiEWC4Tc9/GIpxDcBFnrGKEAHs+o9kBYV
JRFX/UyS1+cw3ks7ZrNhk8X4tUWYe22OTuM/ErG1mzCbgVmbJuaaYcn13QdJ
cFwG/0Hr/ZjPwTeWg3D4x0GVGfiO/NRyN6zotXHuuhiJYMrlyeqENTtZCxkO
kIjgE37fmmG758TqEzifZ4fXZ3i34aSz6EESkVpKG14JczotDhXD/IrFdSXw
/F5aIxVxzEdPvns+XCrg96sdvl5MHf0G1lINczgnQSJqLevFX8EpwVxbB+F3
+1NGn81R1kvZfLdDJCLR8wNbHOxqW+n8B15ddCl+Aq/cX91/X5JEGHC6dzyA
W48Hz+49TCLumaXuCKb0V2WiPQmeM7rx4Sacv+HxSlyKRDzenzfqBX9hyXqW
D59qTw50g/tdB25oSKP9XmuRDvDwj7OX2+FXsa+/WMMWhvq3T8uQCOFrPG7n
4YNbrd1H4eNWHI9Pw/fv/kt2kCUR+lHD+4zmKO/TniVPwW+t2HpOwMxu1xd8
5EhEeRp5qzpMsj6m8xeOZoh+rQT3jEidfCBPIrbf+FctSxnvzWque44gHm0n
NyTguqT+qRhYMzc/6z/4Yfe9rcIKJMLUxqJdAK7Q3n7vFVydNezMBdOnKB8W
UUT+rljav5sSHymFtjnwefudljvgO11SLIePkog377ZspYcDlsyOlsP71wX+
o4a5/KnvaighH1yasF/7PUPI9tibfYJV74XwL8JNP0Ri9I6RCLVaH8Np2Ehr
/+Um+F7BsYUx+BV34cPTBIloj7m5cwBm6I3s/wUPTgXo/fxNed9Dfds5ZUo+
U//XDrsZrTONwHycJf81wc/HpBcuqZCIpwwTn2thaRU+ln7Y9V/z3Y/wv6QB
OxtVrAeHkiqLKb57y2cItnu/yyUP1tbZmW+vRiI+BT+LzIJvLEjyz8DG37b0
psHHkp+ctVcnEYFySzHJMD390fQZ+EMK0RwDn3r4r95BA+uXPZ3XY/jtGUap
Ecr7yW3DVB/A+/gFkq8cJxHN1G+D78Bjcy6zg7B+6AHiJixT3SJrq0kiikJu
uHrBvDdsHQY1Kfmcnd0NXtHMmzDTIhHum7z7HGCzghz9Xrhv52++y7DvdyLH
VJtEbDsX3nUeFvhhP/YDHj4SRHsGDo9Wu2R2AuvZtwunjWCy3d3ZVvjlfXku
HTiuOOrYKR0SwamcZ64Od04deNUAO02y7jgGc3a8slXRJRG8AtJDcpT3tUeG
dX2EXWXVD0vCpQEBrnJ6lHhjXNwP+5t+ySyEu9/RSQnBelL08jL6yN8jpAhu
Sjx0nKV+Dec7nbDeA1Ntlj0rakAiFsjyuTthrVOnlhPhMZ5QdwbK/K937OI2
RD7/lZ69Ge5REwmJhZd35DJtzGJ92Jgw3m6EfFQ51rcEZ+w8EhYKR1ZrHJyF
VxRVRP/BDtvTpkjwxN/X4q4nSYT5QlHzELzbQSlsEo6/ZnWgF96nYHzB8hTG
m6N2vQsOkvH37YbTNNe1Ke+vrxdX/WtsTCIOG+4u+gLH/K6nrYUJ54KYapi3
PV1D2YRE9AvfWSqDPXoTWHNh94782vdwrFSTOb8piQi6cbMwG3YTZq2LheV3
jwu/hh9tVumgP00iSrzNaVPhzzdClwLhgWd11omw5H6uT/PwvLGsTDQ8p7+Z
+eIZ1BPVe/ZFwInPai78gH9+lYkMhS2FS520zpIIrrg9nrdhk4hHzh/hqY3W
Tj844AovScYM9ce1LabXYdkNRakU2Ln9vKYr7CiTdn6vOYmQHdldZA9f/bh6
MQSuObU9zhrWGqmfn4MD1oQSzlOu/+DHKdtzuJ5dMfcZyv1Hs5Pa4Rgdp50n
4fXjCxlaFiSCJ2Q1UAdOUDl6tBT2fX6fTYMyf7ufNgifR/72+shOwE4SVPSx
8IEP0wnycJNamy6NJeJLfU/EYZhoM93vBDNQr6cegJfXeVJ/way8VAr7YG6B
HbJaF/A8ZCkQfDBNxAuTEjisVblmL7x1ujRKyIpE3MhrKmGBOca/ej2A799s
aNkOH/vyqWsdHvW9e4UOdt9Nf+XyRRIhyqTosglOjYmz6YL7aMeXV2ewn305
RqVxCfM5Y/F8ASbC3/Vnwo/iEoqnYQX3Gk5Oazxv/NGnxuFDXM/TAuEHRTss
BuGUycbeMTiiWyGkB5YxbrE0uYz1d4FDqgse9ZFTLYU9d3PqtsAHMvku/GeD
+j1HnvwF1ptTE4mER3TVMqrhvUufLvyBg5/c6SiHO6M5P122JREZmgJBhbB+
zKaUeng366bnOfCZ1RuJcldIxB7Ls2qZcCx9jtYL+MJxr81pM5SfH9rd2mKH
+qLqrmQyHEIj+ukqfEz53VgM7PAsJrEDjrFlpH8Ch40JKMjao/5xf6oeNkP5
e7+cr8nw36emW0NgT3/97dQOJKKA/cixW5T+my3LOMJhrkLLPrBszCBXB+xo
JNBwDY7b/ahc2hHzUXiHyQXeR7NXPhGOHRbovgKXDrh5/IUvt67vuATv1BEL
snAiEXdV+60sYG0aXrNP8K3GZOI0vCT4h0bIGe0zL7pnBA9ZX3G4D/O49xjp
wFOdNW8n4N+MD+5owEdq679ou+B4ff4YAXP5jj56B1uLLHw9Qpkf9wU1pqvI
/11+O6VhEm9U5DW4X1b+50G459mJku9wwYmgDhF4okjll4wriWCxOiojAC/v
lHgUB4sP/tvJBT9/oai1AtdOx57bTWmf4u7RU24k4rNNROtO+PKjTqpCmGva
/wsDTL9wWZrFnUQIThoIbIFpf77+5gmXmD9m/Dc9Q/hUmJp/h9XW5Tn+wENO
DVulriH/ul8LnYcX3BvYImGXNoOAqWlKPahmMgsLNhmMjsGTZ4+OnfRAfP4L
/DEA8wdvtsqDezwlh7vhPHlunu2eqH+Ompl2wWlsH7md4eUTs2db4MxME7vP
sEipRE09rJy6/obvOupDc2btGlgvu1I4AO5KuHj2A/xe4c2f73BUqXoXHiCC
Q2D7grwX1u8az9482GDn+aEo2DXq2d838E31E8Q0vMn58L30aUq8HszV9Ua8
NDWnvICXt3HEpcIfOxwFEmGPK+0hq7Bo47/SaNg3IMLvtA/i7131aAR8w054
5Q2co6zq84DSX15vZ8YbyE8R+54Ew4fn/7lehEsLj++4Be8y1A8shBN/JxTe
gEOEk26y+JKIidjNcx4wlXLdXjv40aOQ61fhHuWhpzVwTYfUfXuYZnaSnc+P
RFxyk+22hgVtX2pfg7VTbe9bwgfY7+t+hRvMo3LPwqW02jRC/iQilLBSN56m
7E8UOj1hhvN2dAbwFk0O+xZYSSbhpDZM3sFQLXgT9etgwYwavElfqcMPdkit
FD5GuV/j6mon3DX64p48bPPm4KJIANbvlt2EFHx54kpsAHztV/31g3BKC9Xe
djgoxlNKFH7gMl0ueItEeJzQ5ROEqz7/988Hbns3fokbLnodur8R5qOWm95D
me/mpVHBQBLxPfi+7S7Y+Z5ipAds8PiO6Xb40ZUQlxp4tD15nQ5m7HNq4gxC
vdd1WJAaduRtEnOEP4yM79yYQn7RekVdDR/zF49ehple7aNmv4316e3V7t/w
gW9DO23h4mzP+5OwRE9maBl8wE6bbwyO15Xm3HYH9VLE+uZBmKMqYOgsrMGV
Wd4D5zrM0r+Fp2zyeL7Bj5qlTNZho+dVfJT/j3Mm7ve8YTDq1RGThEZ4OFet
LgUubpNYq4Xpjr5pmoWT3i90V8Lsn19xqIeQiJ1GvAFl8NeITS8iQijju2BZ
CNOyRFwegfnzE17nwK8KdK3l7mK8Cg7rZsGbai9kBsHbk5jtXsGhXFsEumA+
xsby55T29BwfF7iH/ZTbHa0E+L4+w4oTrDWRExkNM/8RFvsAS/ncLXgMb9aQ
LGUIRb4wDJEOg6sERqzPwW0HHnOEwFujhU2y4PCnVUqB8E/+0ndLcOCuk5/8
YA25z3s07yNfPFJfuQ6vc0r8joDVL+zvd4Nt5Nh4u2HzrkJaZ3hSs0t//wPE
e8alyCvwiEfVujts0ncg9BJMSph9UQ1f+Fp74Dwsv42heXsYichLGNl/Fr5d
/OiUKex2WV7BGJaZZ6pNhXV+1AzqU47f5aifgjvb6ma14Qm9rpyjD1H/qrc8
UYeVHW1/34N1dqqeIOBugaNfW+H8DForBVhx8907vI+wHsZs3iMDC7Ml9tvC
lsQtgUPwG/unz97CRfecVcTgal8V8TWYU8Vlyz54aE+to2o48kkynSQ//Fj3
v6uPYL1zL3o4KfH4j7rrJ1wdZvFoN2xbMLjCF4H9Z55PPTOlv86/Ox1h137t
mG2UeNin5pkHv6KOTKODBdfFP/+D7x3kt6SGK+QvBJ54jPHSYDHYmET9lFHA
GA5vVjT1X4HdLQyPdsPqjY/3z8N0yrKq/E8Qf3UXzafhgM9xZZfhnyE+FSS4
dVWv4x1cFfDt+jDl+GR04wJ8kbbsXB+sz73bjHhKIpJdnKx+wsPM7Wfvwn+0
6bo64RU5U41GmNXiQGIL3J57rYwtEvk0/ZREA3w13ELYDPZupk2tpVz/jvy2
RLjTZtOeKkr7/rJ6jMBDVXQlZfDCnNVP0Sis5zGZI4VwYeNYsSt8iPPkrjz4
55vzbMUw6cYhzrdwBROX1xpM78vKmwFnHpzRUYvG81jHvj8VPsbnfCAYbuE+
OZwMf6G57tkMdwb/iI+DqZZ6VNhi8DwyJ5yJhOUsk4VOw/I6zrHhlP6vbbuS
BJewqd67Dyu+E/3cDzPcbWkPhul/X87nj0X731dIB8Lc3nkrtnCvhJCkH/zk
XdKlDJi4vPeOF9z0Kop3Fn44x3DdHeZNmLssE0cipoW0A53hsKihHg/4/a9d
w3aU9jJ4J5TCajIPh6xhu1PVEetwxt+aIxfgC+s5nEfjMR6d/enm8K2dyqMB
8PXF1QJTmGtudOYjHGBmsvcknJQcLUWbgP4dnebQo1wv0aL0OMyyK95NC/az
u9JzBy58sDioBi/WfpSoh4PMvv0+Bv910G+hT0S9KeBuqgAPNHxN0Id51VvP
ysA1ZNZNj+GmtTGPQ/DpydzSFni90HJMDA6eehfHmkQiZsd/Le+Da8uKO07B
DCwRFgLws4WZdxHwampyNzecLa+X3kE53rW0wg4PGuvTsCSTCNPGgw6scKDh
veum8FTdoO8O2EjnaWgMfINh4yUD/NSlm74LdlZLFaalmFMvlv0ZibApoVPf
BHNetY01heUSm96vTyCefq+mxMLqj299WYYnTZtPdsMmjI4LczBDT7wP+3MS
wcxo7z4Nd9RwvzSDTY7iKYSdTQb1Y+Cn6slbRmCN116pHfCPvifh/fDzDeNl
thdYHwzGS7vhBj/i60m4Z8dPhW+wur5o8lP4op+pWRtcuqWSoxMW46+OaIJr
rh0SZE5BvWgYyPUFtiwx4z4JK8csaX6Cx6TPpz+E47Re136AM4Z2j32B9bWp
LUrhoOkYZoZU1M/ch5++hyW6FTs04PSvZ3hyJyjvt6z1C4Z/B6Zqv4ETt5+s
roLN49Pr0uEXxQYfN+CPLjwWqXCf570kpTTUJ5ZzT5LhyuE6Xm/4drgKdzyl
vXvi/IrhCs6vmlFw19h8xArsE0kbGgEffWxoKPUSn297xBMGpx2qHHGDf/E4
G9+F6yu/ir6F2WxieoIo8zMc/984nJrP6XsTbmrSXN/3ikQcZxcq94GfTLIF
WcG8i+yGnvBmLv9vz+Datyu3XeGPQ9/Gf8G2+f9aHOGfWV/z2dNJhD3NJ+cr
sKe4mfZpeM9jn7eXKNf3+RkfAXcJNROWsFbbek49vH6Na9wMDv36+/7WDNQj
J70Pm8IrPUP/qcI6gRrNRjDVtqqQALh2TmybHpx3rD2rBFYxdIzXosyPYGHM
PCxvGaaiDrcf2qos+ZpEKNb03yNgb5lT+fYw48VzgopwsIxZfzp8KVHcUhZe
S4tpG4GVS7/mSMJmNx9E82SSiB1HLpochEtqyDvOwW3vXeNFYemUeYtIeEzY
5rAQ7KbE69UEXzNo6eOljP/bVBWGLOSLmRYJTjhWRHBUFX6yvbdlN9wbliob
AN96Tc+6C3768PPJMpiJ+7HTdviDlojBAhy5z4adHj6vnTZ/6A3l/w2+uExD
uf8L1ht28IxIFTUVXJUe8OolXGy1XW2NjPlVv/tiEH5atj9uCWakD7zD8Rb7
jfWdKnOwiH0H/WlY93186BTcU/rW6xFcYdkrRIJrpwxLa+HDXic6h+FslsF4
6neIf3tL0X5YmSraQQGe8a1t6IYNzzt1ecJNno3M32BFmfesuXDnOI9zGxxv
+O44Cf7gkM7RDCerhe0UziYRdBVDdl9gbV2PlnPwbzcW+hp4ROz2lSdwecHj
io+U65e7RjbDX959210GbxOKKtuSg/rXZ6WiEDa15fZUgbl1G+nz4Bm13Qe8
4azO0tS3sHBbeNk7WG/9jclryvhQPe8hwybGuzLSKP3nZdvgz0V9lFiv+5zS
vqDW1xawaqbZkwR4x6/+wzFwaPTqdDR8yVbmQzNs79EW9wTW05bsos9Dfvr4
lvwQjqx0n1eGcwNa7obCiT+3z3jCTqJXjwbDNUx9bjnwZedHT2/BnyZuUo3D
53UnFf1gx2JTVsF8EnF/UeC2Fzw/Z09rAS9/eDPkTpmP3zVbnsDjQTlPXOCI
BOZ7TbAqX9ewPXxjzoWTpgD1pxp/sA3szkuWIOD1RO56KziIr0bIG+azrha0
oIxn3KzYOzifk7PpDKxPEs0jwZm5s+zG8J9KS32+9yTi5pJJvgFcfta4yQQm
XYu6rANzrFytfwRH96sXH4fNNvn8qoGNByPPqcI7E7hcqApJhP9TmhdKsJhY
0NAR+FfshQ15uLks29UFXnHySZeGz2uW+2TAf7LDFyVgqx+MyX0wvbvpYzFY
YJn1NWsR8vt5MQ0ReInaTlwffne3PVYAvrP1UUsQ/KyhX4mHMn9LeeRyOFMv
5PZeyvhTv55Ygg2P8Qywwq5K09sOFJMIzVeMD3bCJ7xrUy/D58JO/WCENzHJ
nY+HI1nUvego/WPdHdYJP4oYf08Nzza6pDKVYL2ctWT4S0I98eF1nxp8s8Ut
+w+8VY39kR8saeG2vACvLkZdyoOZjuTfn4Xjf88KjMP7xSLlJuHeyIsm/KUk
YiNRNXgMLmkhvzWF00+UCAzBV7Jf+ITDRic5rH7BBVo2kl9g200vCn7A0TmS
zH9hdfPis52wwR/5i3JlJCL7wVpSC+xDq9PrCFu020g3wrbHXDSew43fffvq
KJb9w/0Tfqf4SKwa/qOlIrCjnERETH2tq4Cdvx+L0oJNeSZoSuCvh0dk/eER
DdbHBfD2wvqaXLjrzQ6ZHEr7jhVVT8Bxpo1eWfAya+cMXwX25z4J29Lh8GX7
UDP4njidSgrsvxbM8gTmyLS7n0Tpz0+1RtyY+HiqRTgOvmX/e47qA/LRdqEL
kfCA4qYTsrDZt86JcPglK0eEPazW4hD2AF7JyNNIgXPj05pC4KkRsth3ePi8
vGUQibL/On6T+SPqJQvux/4wY+NalTZc9Wnuuzd8M93jiD+c9GPRxQPeR1fH
VQhr9XdnXKX8/1gaT6lJeOj10mFHOJnpw3vhSuQn3xenbeG2M5Zi52HGsu9R
F+GauLMdj2HjB+9Fz8OzBZ9IDfDqgPOps/DVmzulN1Uh/u7VtBjD5r1lV2Vg
50Vxe0M43fvTXmd4/d2ZJB1YVNZn5QW8akLLpwlvEr2h1gMP7FnTUIUVTx67
xVqN8am9GaAET8/ZLGrBVXEVDEdg8f7Rzluw05sOaWm4u/3g1Hu4vPxWtgT8
rHxtmQyXvL+vIgbv+ankIviJRCzukHTdB88wd3KfgUv4Mub44W9xy/IR8Atf
3l3ccPNI+f1a2EBHKIgdbj2W0rYKq4V5MrDC7R36wVI1qGdPf5DYAcd0bnW7
Anvf9HnJAAuPFdU/h7XSdUu3wKQ7S3t+wl7Dx0ep4NHvMYlMtSSCqzbi4vr4
DOF1KzRcEw7/FOS7DGct7yjzhQWVckhz8FztrZ5s2OP0dsfpccr3z+n2JNjA
ui2UBBu3REry1CHfKNhtDMObfUJtTsOxBYrb++EYsb7wR/DgcadD3XCj5t6F
avjFtpJXXbDL9Z6adViSlepDK8z5JKpF8jM+LzYt1ASf5lQ74QAvJmUJf4Yn
eMqLU+DU+zKq1fBe6wMXv8MGeieyK+Cb8v/5MH/B87qnNb8YPrvE03Ac9nzi
u7MAfmY5wnwDjv2XdycbNrLo+ZwHs9tvRGTCN1TeFI3DWa1mcy/h/PfSewXq
kW+W9s0+h3krt141gy3PzFMnwi+u3P73EFaIWL4SA8uvuFN9hjlXJuyfUPr7
ef7IBmx40PfjQ1jA5bGdZAPiW5zuQCisYXqF0R6W6Z84fAcuEQ0aSYIFl1bC
AuCAn9cOf4fXgvSCbsAFl6g9dzYiPge6HnpS2sd8/bc63BxxaMYVlrJM7PeD
tyZlkhzh9HVfujxY+cuG3BW4W7LixST8pJKB/xL8Y+SDtHAT1tejyXzn4aWX
m/+ehR/o6l47C/OFRh19AifWLVoZw61uh3I/w+kOkakGlPYpsfFswAxUzzZO
wNMuR6hkm1HfjPHNasCnvv1gd4Bn67rkVGAGIf/0VLihrZb9KNzGMCXeC9Mn
re6Qg+2HFCeYv2L/4ZB27jB88uQTXh14vNpM9SC8dsX3XgAc9sncTxRW735C
yodpnGi/ClLi6Upx1RTMxJlVzAP3H/3UItCC8ZQc+bOXYrW8M+dgbrmXrayU
+7uKsz2GNzbtpdoJR3d9rKuFb0/qHGeEr5idWPwHk5/9FKCF604+M5VpxfjO
mZhsgnM8mqVcYN35aP71MdSnV5/QpcNMz+s2L8MOi8ZMvXCXvIfCHPxKn+Xx
7jbkd1Uuhik41tlaSxd2fFsqOQ4b3fVZCICnHe2ch+DGlnc8JfAqi6bqL3jB
NNFnBpac3uz8A86yizb5rx31c8aoRAe8Q6hj30V4mOv61q/w6pY+0Wj4Uvt7
+XqYWlM0swV+9kH83ydK+6Y+W9B2IB+d/Mv1EdYbSIxQhp81kltK4FvqAaXe
8L6zK/EF8Lr4R9Z38HOZ5IpsuJ/dZXYcviHX7JkJh8esr/J0ot7Vcwh5CSe2
xK6egrkPy717Di/L9viFwdvmGxwS4HHxDfFquN9N7FY0/HNvpfUGrMBVLvYY
bjFgCpftwvPk9HTyAXzs/IFxB5g51IH2LpxbJFGbBqv+YHsfSBkvOZ+W7i7K
z1uCyv3gDzcVv+78RiKsblp3e8Hf13lMTsA69848coeLReVpA2A/AZpEZ/h8
lSdRAsfFZinYwX2O51Jm4YWpN1LWMMOwxZrwdxJRLxatbQnbCNb0WMJjulem
zsKFa4VjkfAf2Z5RYzilgN2vBV6feO1rAD9rpqNj+EEi2tvu7z8Bb9pvVkzA
kmziIhrwE2mbZW84badTKUHpj8hRi2yYjpDIVYAVBt3ej8AOf6aKZGB3pbQE
3p/ITwnLhofgkskbGSZwgLOclhh89oGxejh85JNiizDsf2Kj7Qv8vorfiQ9m
1GAP+Qf3Kshc4YS/yd2sP9KN/XJtyRIbTCNaevgq3FOe3L0T5lN4GJYGW83f
/M4ICxdNe/XBqwwPHGkp96+ZD2HrIREv+T+e3QRnnnsoagin8x1qXxvF+lUj
PhkMn7jUkrUEV/03+7wMXio8m/wb/sYfQl6CFeZGeCfhM43Txgd7kX/45TdG
4ZCEw6euwBIqzo4DsMPDdbUXsOSx3XPd8Im+Mybf4dJWsfYueGika23XL6zP
CpXHW+FzJ9SqtOGcTvM9jXDq+Iz3TfghF8tGLfy2+09dMTzka+xeCcszl0jP
wsn8D7XL4MTH3+XF+hAPq5ez3sNJ3pHil2HpAH6RHLig57NKPByt/osqC/7j
EDPVCUe2LV95CSccUni/rR/7O+13B5/DmdPX2bVg59r8W/Ew3fMmh0DYUpR7
JhKu58/7WQTn3x8pCocvGzoPz8Mbh1R33odjqlnoxQZIxB7jQ5/vwAb0wdxW
MKfOxZgAyviIrzfFw6EtMgs+sMSoYEwbPKcpne0Bv9Q5/m/7IM7vaP/jAi/s
umuqBS+vapnbwwe/Kdb6w1rnZjkvwzNu7B3FsFCWgL0lHB5Q9WcWTo/6vdsM
Pv9QjUlkiERMhlv0GFPaW7+jygp+v1NdwgB+F3LtQQxcelZ2UJvSv27m5XZ4
tTeWVx02VUi9zjhMIqhv/1d+jDKfuoGjKvB6iofHEfj+5vwlX7hC+maRFPw5
5xVnPtzHZmwuDu/Z+W1wBk7lEAkVhQe9o2P2jyBe5o62CVDiQXTQygrmcbPw
4YZ1egKaE+C+moY3e+AILnr9DljtQpzqLviS8UAJwyiJoCozmN0GPwnd26gB
h2UzidLBO+t2zvjCvpvkqjbB196rFhbB3DcCR9dGkN8CNjnNwzLsWNLhaDMj
qf1jJGL0+KGqWfiRzVDyZdjH+9QEGa50tedKhC97NniMwEo+dMo/YN3OZ/f6
YN3EBEPWcRJx1j+18Aec92zDRQd+LJyg2QFTv3aVC4GDvwteaIb/abFv/wBr
Jr3p/gyrrgc1L8K+weWu1bBo+5y8JAnxJnX/UTnMxuyTfQW2T9+7swg+OPq5
NRU2Ge3amwtHkRj6+uDRWSmlLLhCT3tlNxn5qsW6+iUcmCBfdhI+t/iz9Rm8
2zjifijMavBTLR5eKijUqITlTq5+jYRrrBwy12F1r9ShR/BzI19O6QkSURB+
1jwUXk5olrsKez3nMLsNG4SzEJlw0rkhN3+4bXuGwSDsYC076wXPN5zazjNJ
+T4xbMENThyqbjeBvzdVnnOCE0LmNR/D/+n66dhSxjcm6GUTXM0tYGIFf8nu
2LZlikTEOJ6sNofVNjL5VeCrszaFJrC0f7mSN3xytGCnIWwbwK+WDWufJd0+
AQuE1yxPwNPST/3VYYvH2bmC08i/j8p6j8Gj9u7cF2Aj18gqefjD1iTXeFjy
T0/lYbgwmbuhDRb6/GLfQbhHR6iTaQbnL4/tFIE/baUePg6rtx+z4odZuHW7
/eDo38qNnPDW0Q9BxfCC5kYp2wjl+939h37DdyPMd+2E/6yqPjw4i/r66Ogk
PXy44sfMZfgs16+DNHDkk3NHEuH/bFVD/w6jfvjIL/MD9qhPs1+BvZgeSTH/
JhHzl5tz5uAjEYXDevCdrDe+k7DNuVa/e3DwPdLFUVhM+yN7JbyHQTu7Hz6Z
89tmg/L5mPcBP+FhjdD3MnMk4hcHVXEHXLMgN+UI8/XPbPsKX2dI+ZYOKyVd
HfoMt8fmV/XDOrWj/NWw98cxK+55rDeD+4fK4F9vxMbPwFoGdR/eU9qrd9Y5
HFbjfUyTQ/l8CltGI3zSKrfhNbxr5MwQzQLyca/xWiqcQBPYpgJrXKrKSoJV
HI+m+8HxKr+8Y2CtTc2+BXD31dV3j+GkzOe0c/B9hQDbB3Dw5dmH+xdRr7uQ
QoLhieE9G1bwj1dRnwLgd+utfElwN9+DQB/Yl2Sn2gV/UX+dcQ3eWOzcy7KE
/UdGoZEzfI285Zs+fMmwm+0K3HHQNyIYfliZr3YRFjeho66Gu/ZSz5nD6v/u
uqzBVa8uMpjCDtXiVYeXSYSAMzthCCtt8DQ4w3Tnh+e14XPVAS0v4Q0tZhb1
YcrvD595MASfmDiRqwQfcDujzrVCIlZy5kvlYLYX7AOn4KHl4QFJ+PAvN+lw
2LErNkQMjmW4GfQZFn5lGCMMfzdWvbflD9YDXnZRXsp8WzxzV4F9I+U72OGu
YeWz3nD8z08Tu+CvNpmLBXBXpVTgNjhjkitsGrZ+NhNEC5eu5Gzdt0oiWC48
eEEF37m+V/EifNKVTKwOof09+6/EwZnfG7UW4EBWNt1v8Ae6wa9TMB37AgvL
GvZ7yTuvjVFMJ9p1AvaKP317AE6lFjMIgVlmDuzqhqOETKo+wE41T7Z1wpMb
e/Yuw2ycckJfYUmdqH1S6yRCRF2n+DNcOL1y0AEOWZovqYKvmdJOvoKvLEgr
lMEz660p/TBrkfG+97BuMekY+waJ6GS6IpENd94KDjeGk/wzCzLgZJe33Q9g
CU2rjBRYLl2x9wss6fpybyK8Vbmrcstf7I9V815GwR4xbclKcFfM5+fhlPt9
WZXygRtK/faGwtIjjpW58LY9V/4GwSzhZZJkeN9EB5U/nLV96fS+fyRiV179
zevwvjtW18/DmssvHF1h+5mbuvHw8R0ynfbwpS3SNN9gXRFDc2s4OmtbARMV
mdjaMWxwHh4eUOHUgafSuj+chpOUHvsEwaLRTklGMPu7lYcfYeJvzsoJOFMu
+846rDCvfFUd5v0Q7CG9iUw8Dtc0PQb7p9BzuML/XnwtlIMH770uzIAnp/Lu
SsK9P+LkBmAlpUVPMXhiX60DNzWZuPuqu08IPnZMKNYEvr7tfhEP/NfQ0ucx
LHehmJEdPhPwWKkZzmE44ssMh6yyr27ZTCZutVacY6ScH79opwqrrm0uooEf
aEi1+8Ad8u6BfwexX6q9zZML33R1tV+BE/4lcU3DCTUPmn7DzKknWPfRkIkS
S7rnEzAT74mKi/Bzw7XJYZhBf84qHo70fJjxC+bYHzbWBnsVSt/5DucJdPPs
2EImrrL1/WgdpHz/ymKoCVfrpCQ1wGLVPodvwwfd+Xs/wWxazksf4MsftypU
wMGNcfnL8J9j9nRF8IAnIShNSyYW0/P1cmCa56oo5MmE1n/xWzLh4j9c31Jg
gx1l3akwSSCvtQ+2KB/8LwmuH9lSt4eOTJw8s4UcDYv2ejkYwx5VtwUj4G8+
xr8fwSpPJX1CKee7nHGrg/nm6VVvw5qtGc83byUTge9cgvzg9P2nGxXhMM80
2evwoV2vUr3gAp6vF67CRn4nzufDkcy/Muxgma91LJPwjpdFly/BW8eoPEXp
yYT6ll8x5+CvOUYdF2C+uj4lU/hK3lXWGLjP7BC1IeXzJReoOuBsJelj2vAQ
9cI4IwOZ2PeDf1IVNpWO9tWCU1/eYj4KC7bc/x0E20eFmsrA27vKL5XCHamt
2yVgnZqNm8vw4O7fCqJwSm5drAQjmRBqUOrhh3/S34i0gf0yHyRywjw3ZBVe
wE2fz3WwUsbLWbD3B0yj2+/HRGmvvYro7m1kIiBHI5kO1gofcdWHP45tkd4E
f94flHgHlioKHV0dmCG4uBSuVsKuzgo7F+Afuw6p/oEFe23fTcGXT50pkdlO
Jhw/zleNwm3vZllc4SuD3PN9sLF6hFM6vHmQFPeD4iQpx2HYzVm1pA02bVJx
4GIiE9/dbLQb4eMdIbqn4Ot8o8s18N03Sa0P4WrFGN4PcGDJwula+F9uSkkR
zP2K7xb1DjLBw1vzOQdm4Zi/rwT/elKx/Bq2OkGKuQbnKlckpML8U/aa2XCg
79OCRMrnVYJWxuDeAAXVaPjGU+EHPDvJxMC5+ZlwuPzW1o9n4VHjQyyhsPfj
q8vhsEWIQ0YQLPidvrkR9so9U+ALu9e8SKdhJhNJbz/Le8JGx+cvK8KR20R/
usDOg+yVnnCuUdLkFcp4HSH438IP5GS8LsIaf/bykOFqqrQb5nBY6o4NoV1k
4hTbQKwxnFm+Z9AcTjltcEAfHvC/cDEaFpN9KKcJC8mqkprhtBa2ImU475bR
qS0sZCI2OuaUAiy+S/y0MkyjyWEjBX+ULb94HS5K2rN4AF7cPEKbB582bvst
DDvWxoZNwV97h2l44YZkcW4hVuSLhzbx7JT4IDWqWcLMHyOymGF1j373KNhl
ZpsQIxxe/elIG5y1dTcTDdwZ7zy4jY1M3NZtE97ox/7LvC5SDZZ3V8xZgnN9
DHr94Y6Kby9n4G2yYofewztdl9lI8LAVo+0kzB+SlzkIqzX6HhLZTSb+S7XI
7oadttyhPQ9Xe1wU7YSllhucYuHsa7nszbA7jV1RO+w6Z7e/Dj4393snwx4y
8U0hKesjfOzmlj/q8KiEemox/EXk3cwNuP/ldc48+DwbXUMOPNi/mpUFi9gc
kZ6E/UPupqbBBv9ZvRFgJxO1X+7yJcOH7iznWsBG4lkcMTD7hPSXp/Cj4te+
EfB0ZtCnepjbOvxvKLzdJPDElr1koqVk92oQfPNW5KAivGPTmyt+cE0/afN1
uKt8RN0TZkyPos+B/2vy0XKBxW06BMbgu3wCdVdgakuPan4OzPfom7dWcO1L
J68z8MdQeSZz+MiEEstDWDfCKNEYpsuJlPoMH6YpTdCDG9Tq7P7CmjyC1JqU
8bpAK3SEE+PVxD5IUPpz6WK1G2zoxTcp30/5+cABn3S4szz3wmFYtG533iAs
Zc2uLgZHv1Ck2cuF8dSRfiMEr5aNd56CLa5M3+OmjKchX1gYHHEw9MZuOL1T
4Xw13LjUM7oDPpgy+GYDrk5WbdoKq5QcY5fmJhO0HX9EqOEoyVY7O9ivuThx
rQ/5Iv2PXAps+Kn03gKcr3RT4Accz7Ftbgreb7kawsKD9YY9pW4UdqAdb9eF
1xnJpX3w6YgZpUB4G82S+A9Y+XY3Xxlc6Tq3qw1+bVgtMAdX6xrYNMB3fPq2
ifCSiROler8+wTFNHU4X4LvidV3lsNuK/0wkbBDvf6wQpgkxG/0K39N5szUb
rjiV+mkrH+qX11l/0+EkG/caJdhOdeDaC5i9We/Idbh4csE0Hp4oj2/Jgq9T
MWQ/hbPvKv4Yhc8oLt8Mg3Oam77w8pOJL9uOuwTD7wfz+ozhIxV+bTfhp3EV
1g/hhaL6DC/4ouj2nZ/g5695/7rCF7Kk01bg1hraqw6U678/80pSgEyYk7UN
reEv5GetNrDFzPIbC3hmhsv2GZxcqeNvCodkpo58h2ljPOwMYJEJtYfbBZHv
ehK/asFTe78lH4fdxbKyVWCNIz49N+CI0wVbFOEXLUI02XD0VgsnaXgn5+PH
47Dn0g39g3Df2F89biEycfGr7Pt98BkeE2dTmKrPNoQX5rqUV3YfdiE/aGCn
9FeiZOkDHLzxVn4XTPvP5skKvOOw2F5GuLRv74WDwpjPW0n2NPD10vgwG/iE
dc6BjV+Un7/OpiXByl7MnEvwwB7z2Tb46MUCvxm4k0khlnEfmajpWtIYh/l3
ER7K8GETnYgBWPmmxLFr8LRT9pZumN2FuJQFfwrpHminXF/wdnk/zBF/6XAT
HCm32W2vCJ6fEeu/NfA7g+hdRnAG0/apClj1yU3ybZjLP1+nCJ6POspRDvPu
8OfKoVz/p1XgbzjyjZPLa/jUJlvl/aKI93ObD6XAns5yE1bw35l3jAmwIOvz
lkj43aablyPhZjEv+mY4kf6G9EM4XpXan/o/xMd3fu8QmJvl0YAMHFdxsScA
nuEVjHKCjRvd873h2rQnd5/D5gqRW91hh+3M9T/g7UzTtQ5wZs77Pzv3o3+D
n19Zwzy6nnbqsI+BzbbzlPNXKoV9YbNT3b2m8Nv9BoLZcLJgDIchHBKlxzwE
q/CxB2jD+QmXtTnEyMTwrbpLqnBu1OwnPXhoQaNUEf5PKuruHdiac/8NaXik
uDu8GL47rlJ2EJbrMA6dhHmMWQRF4Fhjhy+CB8iEyKHHc7zw42Ybg9Ow4eBJ
hb3w7fV59kfw6z2j68yw0XRXWw08/+pnLwN8fmKhcwW+FPdenAYWjdjNcegg
6v9THkvrvfDNpPRLMDM/vcoSHGzf818UzFJg8XIG/k87htRIOT7912McFjm8
bekf7KLeXDtA8euxY3LiZOLNzZXQn7CjSby3E3wx0MWxHc68a7f5GTwVnfu5
Eb7RSlfXBbvwjUTVwIXliz/pJZDvVlp/VcAMuv8NKcLKMbmaRfBI7DMBN3jj
Wil/Dmz59GN+Kuy+TeD6a1g4ndG3G3bSZTmaAt/2V4xmOkQmzh5kvJEAk9nu
v1KGe2M5eyPhooCrZE/4UdG3dw9h28bEoAyYuW/vWgjcNaCq1w8PeEe9D4AP
me9j3C1JJrbEbER7w5t/1fJrwecNpObd4BMCsjb+cIiZaZED/Fn2JU0O7HP6
w6o1ZXyXOmIH4ekDrTbn4TAraTP2w2Tig+XasdPw9DzV9ROwNp/ofUP4ZEtv
WQBca52tq00Zv/bolQLY9a2CjCrs1KX4ZAzOfXHjiSLMtqRszC2F+B2+ZSkN
/xK77mEAj7MXZRyEN+UPltyBl9S8rPfBp+tZlkvgVu4GghceZvsbOQmTP1pF
scP3xmxNBaRR35L0zjNTxke/w8cYvhau+YwBvq4SF3MHVj7tt5mGMj5CRzpL
4Pei376t92C8Q097TcJB/AEiS/CTZj55ARmsF74Zo9PwlSGrWVO4PN6ubgxu
O5fLfBdW+JIlNADPic/rlsOiBybmfsCrcRFz03Ain5l8O8xiqv6EV5ZM2Aqm
JDfCBmJKOsZw53Z/vxpYcY716h34wd2Fjgo4cHrz6xL43ZxFZCEsWCRychKO
+uvVng2fWzJY4pLD/krpoMJruJa3J8sI1jqkzJQC6xwT6QiEO9KPnE6A9zxO
YSyCyX3DrJGU4/yqxyZhN5vy5TDYYkhhmEueTDg48Z8MgV+MPI82go3bvnMF
wFILRR8CYeroB5e8YW3bxJFcuGWF3OAGi3go7R6DX5z6L9UB1nPkrthzBPdT
urxsDdd433LWhU0e25RZwKajrZwBRyjfH0y/MIXt+GjUsuEPqsqbDWGm+SWX
YXivMH2nFpx1S4CdTYFMOJN2CKjC3pvaq7Xh1C6rPoUeyt9fOTr5wWO+ghVS
8ELV2NM3cJRGEPtBmETmKR+AreOODQvD8x6PrXcpkom6rXdEeeE7rGnbVOF7
Z7wfssMBi6W5HvBTF1k7Znj341c/0+Abzr4VDLBP/bm/P2ApV8J/M7xm1ca/
/SiZ8K6Pt1rvniGsRT9/OQoXlYbVLcLmDaX2V+FOHdP4abiZ81HEM3jnodmB
MfjD9e6Sr7C+drT+ALy/zvkntRLGe0hc6id8cNon8DCsZewY1g5bDkby2MDt
t5lNGmH2tyfKYuCjxVdUa2Cp7H0jdXCk8YvXFbCModa/VVj+EkNQIeV4/kza
/mOoX9yfdmbDVHeTFM/DAYRqXAZ8dXqiPRzuq6C69QKWyHBd+wB3xhoOxMO9
v6R2zMPlKRJ5T2ETy4d5AgSZ6A6To3oIv/yhaWEEt3mXOIfAgqG3Z4Pgv281
9ALgAwbru/Pg3TX8r7zhmkvFQqNw9Hk1Dzf4V+WKLLsymdD50nrRAU7XF+k7
Dien9dVZw+sB7Q7ecO61h88t4CfXmh6lwwduVC2bwiHTDKVdsJ52iqMhzFS3
4/NWFdz/s6yRNnw5cYuLHCy1OJuv2k35PuPOoh18+atnqCL847jZnlj4BC1V
hzSl/Wb+KnWwkUaVsjj8IsNd6w8cZn5DWAQ+9NhqSkSVTPAdkwrkgxs+jTia
wfFupjp74amwX/P3Ycdbzkd2Ueb/UwhnCbw8fzmVEXa8tMExCbfpid6kgQNl
Q8o41DBf/9baNn6ivvXTvqIFK3/r016GRTYJkrzh8c7Zw7Nw+L0CpnRYg677
KQlOkNhH9xOedqC3G4QjHJe3MqpjP6shdqEb3p0lmysPXwxqbumAx9nCxezh
spjq3CY491uxXgz8YP8bpjpY4HiVUj08cORP7wdY0EpRfg221SpqLoK19in9
EtUgE+wDAvK58N3JMwZmsCDnU9ZMeELigtNdePi+o0MqLPw1KaYADj7tMZQI
l1FpPBiFiyvkm6Jg/i++EqzHMZ5p8pLhMJX5cIwGXPXs1dZ78KHht0yesOCR
SKpAWKz9o2wK5Tj7BdcbcNi8qkAHvL/D5vQ1Sns2HCs3aeJ5tHQtdIIlBCtc
xOGOw+HStpTr23b8Og9nX9QXvACbicjQPICb2o8+PQtPewmOl8HMY2vXT1LG
P7cyiAwveuz+ogOTfGIl9mihPx6HjmnAzCknozXhb0zOh4/BjhzmxdfgpkcG
CXKwZRRbZBrl+PB7p0OwdqlcQCc84Jlp8x+sXH5elFob/Stl7xOAL8Z5hxyG
I99p1HLC7AwbqZYwbfEbITbK9eZfddyHmXJvv2SijE/Cs6JS+Jl3VAIdbJjz
zGIczjwiwbAJTo6szGc/QSYaFj3Jf36gHn6nyK0FHy1bnZqDU/kcta/B/6Q/
2U/CW7/RC6fC75razozAdMnlNS2wKuv3D7/gLfzZLJt0sB4U6Cd9g9UeMV07
BCuf805sgTl7pBLOwdsuVTLVw3mXxpwfwMcLDy9Vwc4sFQzFsMLJtvNlMJdu
RekwTKf7fbgA3t6XxcqqSyZGfPd1vYWfO50/ogz/0NmjkU75fFnb5qvws90W
Es/hgshXg0nwhOh1mTj4xX3So3q48oJY9hPYXP14/x+YLentiwdw21c7qn16
qAeCbzAFw2f8X8kZwRsC1+JuwoembHYEwPqbVmK9YIOuoOJMuIXcu8sNZjxO
Rd0Nk34eoXKg3O9LywV6fTLR84KZyRr+Z5fyVBp2W/33xAKWajhsfQmOf/35
kSns2sbF8AjWvn5msyHcEpKiXQF7XLUa14IjGyOeTcIty+qzKvBRbf+WPQbY
7z5R9FCEL9JbRx+H0/5lO0jD/T6p8m7w2+f5rQdhbyuqhQTYO+HWeRH4gGqN
WgP8oyregQ++sc3l6hL8hJWRtBcmyTtJCBviesGTbbso7X/4ie4UzPiKfYgR
pt777IMfbEP312ULvKopQ5cFF6htdvr7HfV74EuJb3Bb5N++ZXhHKce1TUZk
gia58vpv+F1qpYYE/Nsg7DYZvvWmfvUsvBF0iG4YPru2oHAX5qW3/ddDOT+z
yzIPFtV6ebULNp6ued4LJ9EFUrfA9WknHRlPkomtVN/ovsBmQrw8snCZSOyd
Kjhf67qpNTwkttmnFOaK4M2MgPni3jzMhzcpJZBKYfty871vv1N+v3NPFglO
SAvgeAXflys6y3oK+yU126fPYP1CnX3H4EulsuJxMOeHS9ccYN5tPxSfwPMR
fNmR8NAfseoHcJHwaYdq2NDNovIOfFK/Tn0WTh2h6vGHB2XsmTiMEZ/F3Q5e
sEjqZhNN2I/7qI8rpX8f94S5wsUiApsc4Lk/nMrJsLhMyu9LcJaxw65GOCUz
dLMFHM1R9X0RbnjNFGsKG90M3CNogv2AuEaqASzvH6ujBze00e3VhoVyHz/3
hA99USpQhYuNQ51SYHkX2q+KcJ+lrmQTrEYtaCIDB3ux2K3C+nbqJ8Th5jXa
qn2mmM+N/U4ilPm8pMZmCFc1lNLzwx9X6X76wjmvnXdzwP7vreJewnn6p2JY
4OEFD/+vMOvWr0rb4VLzt61r8J6GE2a08J+OUQHh09gv3jo58e/bDPGFSn/A
CM72+PN7BdZ8uP4/Rfcdj9UXxwFcSKSsouwRIptCxFNkFBnZRYhkllERyk5m
kr2jhSK7kJVZlJUdP5R4JGXL6Pd5/ny/7r3nnvM95znne3jufTJ84HkXHbcF
OMXaPuAJrO1CzfQTnpV7/KkTliDWC3yHl3dEcf6F74clvh6FQzJ1vwiaEgki
4h0V/fB9d66i83BRVPvXTtht38GHPnB85cL1D/DMdmD/c/jEfJjve9h93ehQ
F3ypiYz2HVxk9CZ+HV4sDC8vh3+oyjgLmGE8jgV8KoQfp/qc1YEfFmdb58JB
THPh3rBc7aRHNsxzQ/XPU1j1gXNWKiys0Gv9CT77pEQ5Ht7BIiP9F77gaW4a
Db9goKI7dAH7baX16VA43kCeSQvuFapOCoBlz8x63IL/S/tS4w3/lXOczID9
BE+Y3yCdHxlS8AEOpNtydYFlJHPvL8JiXrx/7eBkgnAk+0V8/p/O51jBz0s3
p9Xh314HW8zgrERRk+vwsE2UpQHsu/mZIxWukaNx0obDuYRpm+GZHT+T1GCq
e0p7f8HebYWqBFJ9LN1tWc2JBF/P5MvyMP96WucpmMmPY04KbhL+edUBNjW4
ni5COv8k5/k4+Napl5/5YankMINqONP3thtXP+n76Duf/YBd90X4H4C/ftlx
iMmCSBD2ia5ggBevPXh7HKaSpHbcDdtHT2TYwifIV6Mp4PfaGxmR8K7Oc4e3
+rC+JVD9rIBrP106vgI7/xduOwELnTV2mYdPVQv8pbmE/Niief8MfGXJbego
fOUpjcwErM62c9Acdrhq2zoM73Fx2xkML3qc9PtCOv/bJe8C0vVLC3mf+kjf
N+qi74PN+o21WmHVyLVZMkvsfwa0HOpJ52eYLh+BtezFXlTC74ghvOdhtqUG
/VI44PaxWF84X0Dzxis4h29Q8AlMHpHO+hz+cpJ69gNMpnjzaxa8/8ijP0vw
MbkHtCmwWtxZLg4rrFe0/YWPYOoPSRHq8K7+M4ORcIGNLM812Ppsjcc9eLDf
4HscHLr33mF/OLl0ZroGzv08bHwb5qQkY5mCn1B4bLnDPQMf/RissT4bLrA5
w36PfVkVYFmDKJMr8G626VErWPDT8d2WfaTfO54YDYc/SYfJmpKOx1TSFsMU
He++6MOJN2scB+BnycpxWqR4/VMkJ7+M+1WPdpyGcx9UtQrBp5x33lGGmY5v
N52H7a07M+Xgq9/6l3xghlnCuCRcLzxhmA1zPI/OOgIvEmJmPsJ0uvxDh2Dt
vdGvF+BFMzofTlJ7zgbncdhg/9TAEccCewxv9KnBQ4axI/SwP8O0nDN8unhX
Mg3M87yoLR4mn26uIYcLE/c9rIZd3Q9YbX6ZJ+TLiEdNwDmmG0dWYLfLnG9o
bVGfEx2X52Elpho2abikJWXnDPzleGTeRfiK9KzEBHxc6M61YDieejRkGD5Y
K+ecB7eYMip9gQmv9sX3wOUcZdc/wbEhnWvr8NHBXJ5WuLnjv1juK0SCW2w6
sR4+evSgsSbscamctwou6jhpfA3ONgvuK4WNG6fuJMKXtriYCuCYAd3hWphC
6o/Nc1J7Zt95fofv+LPzPoa/UhUep7PDeHtCuJQCFwa9VjwKOydaMcXBKXmx
1hbw/nvSSlHwkY/cNSGwWAfVvXvwRZVO83zYxp9Nzf8L6e9Dtpy9sEZGld9t
mLP/CCYuzC8T60c84I+33lpwXyUSKl/LLznDfm4nKzXgk+qminak+tgvX3SB
rRoZVi1hqaa9HAkwjcKZw2bwoKXd/hq4fqPx1nl4sX7RYBLuveFE0IaD1H8X
0toTCSkxy4FqsF2EiKEUfOPtW0kCHC72VtoYbrBt+ycPa1zsFbkLizq9NpSG
F8zZr+fAL8Jb2UThjiG7jx/hiaYv2gKwRMov9z9wQrLjIhep/WopRiwOyCf4
N1sPwt2fruoqw0MhBEYm+CajRYINTGfwroEW5pn+tRABcxrG/6WEZyzYw0vg
o9eqzbd75wkNLy+7DsCr/37yrcE3NRwcyRwxH658N/kD62o+LBWAa4zc98yS
fM1M8SzseeDlj2+w3hBlrxtcOGMrPwo/FiipSYAPJvOv98PbIc1va+DY6+nH
uuBw87+/v8MWmYqPPsDVNhy+u52w3/ywZt0I+/V9ZJaGqXO3c9/BefZXKE3g
V/uz7SpgEUo6Mj/4TsbrjNewfXy+/DPYwSRiMRc+IM3R+gEWftBSmQOT+bdc
XoDpalzI0+F30SeMDjhjfBNnqxPg0UOp9xTh+rXkyBj4hoNH/WX4XCZZfxgs
c3jWKBTWTePKCYL/nrVcKICZOXKmfeFSgZMdX+DlATWlW/CZkCcUf2GzxKqd
rvCXLsJJXhciYYllyNQBTt2tPajmQsovolls4LF9L4sd4PWo5FlzePnu/ZgY
+J7cjIYx/IE5o70U5mUd59SDlb3f047AbO8vWZ2BtTw488iuEQljSZaMqjBT
ycMwftjDxmLmBHyv1MJRC9ZPv6IsC9uJ8b68Du+eliSXhCn7vswlwF1XugnC
cMsbIdd3sMD941l88AStitE4bKCj6cEBP1GPkae+jnjSHalhhoNzHvmJwjk+
B33oYQ1HOho9uKL/tjkN/HqD7sEt2GirsIIcXjoZ6J0Ci9AW3N3smSdYdXBa
18N7ssYblntI72t7G/YDtjKWFJ+HKa7cZ6V1xXhNzaOegV9f+pQtBTuc/Wo8
AatZysQZwY7StWwj8LnHV9u8YDljIYo+eOd5p5UM+Kuyou1nuOMXIaoBlsna
ONoGOy5Gss3AN8QPBTbAlPIPmPa6EQlNr1tUqmFXSQ5dSdjPYYi3HD5pGeBv
DD9bSPUuhMVHtLm84eYzUeq5MKNZcmEW7D7f/CAbvvdsK7gZdvXct5oKT6v4
tc7AK7+pP8XDg69Ht+jdiQTpMzSHHsDGP45ny8ClatE/78NvGl0ijeHD3nWd
gXA45aydL3yi77uwL1y+TVucCV8z6Ni+CXs/5fnZBH/3OG96nRSvvFSnWTjM
gqLJHmbOcrSg80B7mqkzLsOmRYknjsJOO8M2LsLNLHPRJjB3xnq7ETxkYtxx
B/5QM86gC0c8+qafA7PbXfHQhF8YqWs1w7bkazoq8Kopj8RPuHFY5ZkinKn7
/D79DdQ/p8bhGOy0g+KINMz1REZHAtZ+da7UBI550lAiBCe7j5R5ww21MmF8
cNTIwcwsmCaCu5ed1L4f7z43we+zRk8yw0eXNG5PwxpjnIfo4bUPv6jpbmL/
eSfVjxreT6/HJAWzy5hokfeQnpeqtzWAFcvl5Da7kR+7fUr1gr+upWYtw0ez
+HVS4esaJt7z8OWxock6+KnKuU/TMAtbwfIkvEwdFDcBX5U4oU91i0jouXDA
dwT2r8uLFoEnS96MfoENehvO6MAVHqKvP8NhDoHfPWCbvtTtVpisNPZDEjzb
ceF6A9w9/1W8Cv7HuqBbDZe56rj/B/8NOJdbBovEth2j8ET5v+RuFpLuf0Pq
tACsbbJhkwuP7teQPAufaVLpyIbvxhDTneHQk4tP0uC+XbunH8J1qTR/42Hb
MwW+5fDelt7rD+D6BPu4AVg874tRGCzExx+6BavZy1UEwgL5tVvcXshH3uqG
+8Kha0d01OATvg+HbsLkfo0zDjDLc/Ez12F9sqbdkbBMffZhBzhIjpuyCA5z
9wm6DDutPAvqgd0pU/TNYT+Dn7rL8LNNSiVjmHU37yLrbVwv/CBbFzap3+A8
AW8wKN05A+t0JHJZw3Q2IoMqcN6pSKcQuN2bTusE7Gr94tRzWPVeyWFZeF6W
/edH+GYMb4QEHHHXlecX7NmSYSMMVzx6kk3vjfpTEAwOwQsRHasycN+hgWoO
UjzptQaMYMG4T5kscElTbLg3fEaMYwcD7BliHJ4B96q/uk0D/4z7wVIHr26V
XaaAo7nHPL7BDC3dHZtd84RbzJaXqHyIhLUjBi9W4PcsAgdF4GNODuvzcKce
DY8u7C10zGkGlmCfKXeFZ34dN5yE4+49Z4+HNe99qxiBBxJ4GCrgV7ExoX3w
yBMpwwG4/kG5Zyes59VmuwnL3FyYaoPNTt+l4vJFfJaFmt93kZ7PyfBQgWOO
LnK/g38FLUnYwWOyq8nl8Ke47ruh8PyUy73XcOPou8R8mMsn8VcufM1kVrUD
llZsbsyBr8zXn/wFuyrsqEonHY8yoGK6g/J8yKUS4ZuOgVYy8JMz6SwP4UuX
TQJN4MYrzDfDYbWmoOO3YVHJ8dPB8L+qn6dS4PGcNbm7cB9tHkMNPJJY+swT
prI/eGsMzj3dHOgG791qzaK4i89fzo0RR5h+04TjMKzQM2lsC6fmrUhowjt7
VE5dgoeLA3c5wxR/ZJ+bwEayPZ5R8OEI3rv6sN+8g0IB7Blz4aYWfHbXk9ou
OOfr4PRpOObj8ugCfKKZ76My7Mz1tZbFD+vX/voj8vDP/lcLx2Fvm+v5UjD3
3FzdBbiB4n2qCHz7yC3du3B8fAGVAHxajNs7E6bnCJjggusuk9u+hwNTF5UO
wobtVllTcEhxYwUjvFNQ1nuXP+Kj/SqDFt5k3GQUgRVYRSh2woVdUxracGKu
y/B2J+pTnNflDFsdr+xag6+Fch6Mga/WWqgswF00ZNuvYaZkSv6fsPbn+5m9
8E+x5aDvcOOOmLhVOMkuiXwM1vcwOnIwAPE2tvk9AFOb+3orwl7KhRe7YR+v
Pc7m8ESdoHw7/JDGvdgX1nMSk2mGe2i3izLhTsmu3FqYyCBnWAerMDA9fAvL
9McWTMLC/YyrxbDwyOmXlIFEwpu5jPaXcNMHo3/8sEeHYu0zuHaHPo0mPB96
QiILPlo5WWEPr0Z0MqbAy5ctOCLhEv/9bo/gO+ZfvxTAL+JYZyPhNEalY5/h
xqI3ffc6Sb/PqXZmAQ445qnmDxsZd1PsC0J+/Z6PzxtWoy7ZLwPXPCey3CDV
N3/PoBGs7LwW5gLvviGgdguu/nv45lV4l0OZTTJcUe06bAUz1JwaqIKJVUMX
LsDmFzuXh+HL/X+1DEnlMWQ1bsNHdIXfnYO1GpiUuIOJhFt98eka8B6xj1dU
4FOWk2sn4f/+7vxuC7+YNb2h0En6vigffQhs47xgfZR0fPzc9HN4IPP1RzFS
f1z459wKi7x/nX0YNtx5+8w0qXyN3mReuPx4b8/uEMxXX44zsMPD+j92i8Bu
ernL++GPFd9+nYMDhlRM6GBPUYMjrvCFfUoDu+B/CcX7YuDXYxNtO2BT/Q8v
iuE35sbyG5/nCQ8IHj+74cKUBuZlWKG7/f4C3LyZwDQPa1iXf95/D+sD9XjU
NLyT/lLzUZjVIMZrAl5KybYzgXddZBgbhpUeqljehq/s27b9Ag++6aFOhg/d
cTP/DLdp9l6ognmqxzpb4WPBNpeGYWPmX8UN8I0RV5ptuC+gjKmaVB9b0708
oZhff4jFl8E0g9vvCfDQmcmQQthId43nMrxvo+XXCzjWTVcqED5YdrEtG04o
eJP6GD7V+b01Dc5s0sl/DzdG3DydAE+1O1yfhPOumwrEwFknWvt33kc+ajF9
LwzWD5lIPgzTvfFmDoLnfjxn1IAn9x5muAPLbYeKOsB+yW1et+BfzWVb9+FI
az0DV1J8DXqEX8ClZFIWjvDHpenVNniD+/2wDdzu43RnBk7ueFNjATv/2cqh
DcN8HhQvZgL3CkQFisAvKnIO6sMWdUHVZ+E3nFxMWnBRunuCM7x++pf3abhn
JlQ4Er4dfuaqMuzDlHWxACaX1+yRI/lU5/RnWH3mtL4UvOaoKzkPbwj6EUTg
o9SlzIzhWG+lrhTxk/rnzWqZJPyvIvYRF/w87m6xLjyvSBt7EBbe2aXlBr90
v7CXCZb4yPM4Bv76L2ydFg69ZBBbDJ8RzLbZCUs+vTXWA29YbMxuf5onqDK8
nVmArQriJ9dg2Yt10fsjiAQhDl2zBTjAxPuPDJw7taL8E44+yPTLCF7p83n8
HbbzZ9LwhEPeuvKNwa3vpy4lwEuhwvsH4dOV3vRv4Jj71MHdpPIUbvn1w2KF
P63a4QeS5OdW4F/3DC82w/7p8sUHIpGfnz85UAsHZsz2y8KmY5XNb+H2Sds4
U5govilSAte0cxXchglqjK9ewlbSN8KS4MGbdM+eka4Xcv/7Fh56ZMqbBRsW
pYkNwhyfdchSSO19K1y7Cv+gNCeLg+ujdL8fjEJ82qlCo2Du6JJPcnD7YWfP
UPjs2V4tM5js5OKAP3zD/kOkF3woh6/IGxZ/Fi2aCAvwJJbdgJ84rVx6A7fp
fRe7Rjq/SNW4H3ZrG2C0hxm7jcfW4Bsr+72t4bFDP5pZoxG/KHKKi59I78Ny
vyEPb68arhqS6mPzqtgMHrMwvqoDc9DcqPCCPVhbNDXhIcUB9kQ4dnK/lgrs
2ThM/wZ+z3WkTRFWVPb+2AfvqZQuPQbHNQ4xr8EUfDu5JeCZidDagw+IhOh3
XflC8NF3E1Jy8E2rlqd88AnOn1Km8NvLW2wcMFeT1MYtuGsX/w4WOKZvlD8e
VqC+tYsBJh8THS6Dm9yXw2lgsVMNF3vh/PQkXwq4gorTfhnWGyr7udmB/NJR
i7A/BvmiRWTHCtyWpOMpDUcERLb/hvUu0ioYwBdz0zSIMPe+F61u8EZSs/Q3
2NGUdzwWZj7Hnv4VPsjEfaEE7s0uEeiHg0/szeqCm2x+c3TBs5dari3A4k5S
sR9I549u7mZ8iPWe2dyzEb52t4NaAj6Vd8CnBm6KtYrWhYd9tzYq4JkqzwkX
+N1pl59FcFrDrXfRsO6nlIv5sNh63XoBvPfV1Zkn8NDO9J0dsBivy/cMuIvV
IHEOthlztUyCaTn412ljiYSob0lnY+HomsUxUbh2UbwkAt5N7yt0Dt5j2yQX
Avtpi6s4wWnBmqJ+cHVz51gErOEinO0FN/rx6+bBkUsd99zhQKvTvK2w6Lv8
YGd4IFj31jQsdcN3hx0sK8KYQfWISLDT7l227CD9fsp/GofhV1VWV81gbxtR
Qw24MLnn53nY04Rw9Ar8e/HmuDas/t0oPgRW7WS0Vof31pV+yIFf/j5y9iT8
W+qxTT1Mv2KvqQAnp0b7jsOcde0dMnD3/UbHf/AbW53PYqT+5OQa4I5Dfsl7
+fRhmIzNgF0ZbnLrZeUlxbvSr+FiHGl+p+Vgh78db//hA+f0FmXth5XO/5lM
hv98HQ+nI/W/uJ1FJTwzPPF7F0ytG6AwBKtG6fvsgL+O+8yvwpJj325ttGO/
1lDOczCeSJDnlPq1BG8cvXBEFpY6d6bnF6xZ9DrJAFbnkBuYhr/tOh3oAW89
fGY+AYffIag9hKummXVHYGqrnMAi2LPh17svsJGoE38XPFrZrf0Z9md8nPUL
vvynSrutnfT877EEugTU50xEWwNs219jJwpHh42WVMP8E12F2nDvgAhnOaxv
/NrCGZ5KF3xWCIueCfsRBk9GdqXnwl5sE9O5MN/+IaYcWKuxqrkFvqXmupoG
94U47/4O3/mTvpEApxxOaaRMRD6RHXMnBuaM0zDng/fw+LqEw2UUGQ4qMP8y
7UgQ7G3vO2INf1KXc7wDqxuMivnBZO0HrnrC+4+OL2bAY9QV465w0NufSdVw
S7zvR0dY+0PYk0H4OaVdry38L7b50Doc8PzqxUtwYC91EEsSkWB/cUnPFH70
7YCRLOzweaRRHz57wyHKCFYWFTHVgr8mNTxzh68pmV1Qg1VPT0jFwk73ygaV
SfEbisoohN0PG7fKt5Pefy/i+xnuUfouKw0v3nCr+wW3/jf+XgRmoVf/QZuM
9rJ8eScAe85T3RWBg30kZblhjqbBVU14JHWehxUeEDcfvALfYBwU3gdb3/wg
HAIf2E3zcg88+kHzUjZ8b9oxnQru5R4ja4BTxl7vI4PlzvXuHocZBvblrn+c
J7wQHVrfgjss32UvwuRRK0acKUSC0mY8+xy8LJOTqAA3Ujoz/YD1R4pOmcB2
5K5C4zBH4heTW7CUpMOLIdL1VFGGj+D/ikXieknlvwupLoa7jzmzfvpIel/p
fdpO+OhwG0UrfND+wvufcLvHyFo9LBLk9p02FfHafce3Cg5LDZsXIjnGNqwM
jgjfZaMJP2WaIC+E316jJVyF5c+733kB64nzUAbDLnff+mXDNFdSpHLgjzQL
u9Lgb/bZmnXwW97xX/GwjpR02wjcR8715wHMbyRZtAHv4f7rHQZ30BQHHUxD
///p8wyCH9O3V8vBvGYn531h0/OslsZwanVg4C14cvTnT3e4Tvf2PVfYitfo
v4cwWfcQrSO8k7OxtgBWDRjbsoH3JK9SfIINq8SdLOCSP/VFP2FK39h1Y/i6
Uqw2TTric9/jrx7sn8WtJQTrUFd5noUfJcvJqcGamW+sTsNDqrNR1vCugGoH
ZXhtzULDH6bsMluUg+/cOj+fBrckM81KwXdljq1XwZ8q31uKwEcqbVyG4HqX
lUV++MIHpq4VOK/q5RoXqf9q8+KZM9DfIcE+B+EMbvWz0nCobaojE3x4l5Sj
DtxyluL2Htg7bBfRGWbRYKKmgs/19l8Ig5/LWu8kg2fOvj/yAibmWPuvf8D9
a0V+NsKiDNSOi/DI+mnWcVjIUNVjDm7e4/3kH9ygdHJjCv5zi5+PIxPj7Vz5
7//geQq2LQWY8G/FdgjeyHBVNYNjFvTWe+BjZxXu3IS/RnNvdsCstGf3xcGX
Yod9W+B6Td301/CzdQbnepiG8u2jdjjplpd3Fazk6/idCNMlrO0qg6VjqEV3
ZREJx/i9KAphgf84OwTgumcDd17AOsyaQ6rwnP+NA9mwE535V0tY5PJr7jRY
S3Py+F1YR0bqWTycQNkXmQLL5TamPIC758a0y2EqPcnCMFhN3vJKL/zrLZ9q
EMx46uTN3/A1q3rVO6R4dbeM0D0mErTvuTXcgtd+Sp8QgZm/9hS5wmX2zDQa
8HbTg3pHOKwhQ/QK6fw7udq2cGgB5ZkAOL+V4fQl+P7kyapM2D6kodYE3vFf
dso7WFRs1UKfFO9LIx6D8K+SERst+OY68fEqfMR338Rp2E/P8MO+bOQz+jOD
yrDQ+qSVBGyqvLkqD2dyqmmdg6/47AiThkvptyQd4N0/x/xE4d+ClQ6hsMcJ
wR2C8LbCOYansNCFnlxuUvt0xErqYMtDg6Ws8JlMphej8EuTfvl9cENCc/Jf
+MBRcem9pOt7n40czMF+46BxARVsfv59lCy871iiGhnMzfvyxHn4w4+NM3/b
sB+mrVF0hQW02TsXYe1g9uORMMOwctMczC/w5ulzeDMmvf8HbFbsZ90E87gX
2o/D4qoRHOPwPYc6+2H4efu8wD842ZhrphfO71TN4HhCJHRK7wv9BA/bDbLI
w/UK4rGt8H7fxhEjmEg/xNkAU7K75bjBktd/HKyGK4TohyJh9nM3pcrbSL+v
sdMiDw6/f7K1EE44VDreRDou819HLkzbOVM0CbfwTRvkwGUXzIL/wZxvMzTS
Sdc3s7ewPSUSqD9xmyWS6nPSzlAefmGeQIyBQ1QmvhnANku/iOEwNfv+Wjc4
9UKRYzBsWqxJ8wDeovy06y7ctfzSJA++9Ux+nxf8wrnhVwss+FIz0w2WZrsf
Pgk/X9yb7ARPlJ1P3IbtFDpeX4H9DTpn2Z9h/VDR07SEReyX1eTgbGopHTNY
6ffGlCFMLj7Qcx5O0a9Yc4MvaLh7asNslgcYo+AputH76nD7S8PrefC13d/Z
TsIK6+W9TTA/YYZNAWa+xe83CXNs+CbLwKLjL1LInmM/6x0sKwafeqhXww6r
/pJSPQzL9mwKHIcTQ9U6eWBPXp0EQ9g2PqmVDf69+NbrOiwfajK6Hw6bFMmI
hDeu6XnRwU8q5Duew0+TGAOo4f6D3spNsET3DwpyePBmKO8EvJRQm73ROk9w
05Cg3yKVn9VWvgz39pMrs73Afnp5l948HCjxx/MYPCSUrDUDe+W84teDJ9cc
7CZhqf5kRheYOp24+yvsWBq/+z7MbCTO1g9Pbi2qPIVd39ukdsK+1HOhdfAv
QkXEB/g+P8PJYXjaJqugETYwj5Jdg3PUT5ypgU/OJCvsy8Xn33NG+Q2sNS7n
KwkbHON4XwTzmj2XPAd3PPwSkA9fuJC4eBWuUhpIf9pKyq9YFoPh3K5o1kx4
UzdvRxacvf6NNRn22HkwuBJe3MpSfQRXEWhV+mHNsNrRSPi3BQ3DAtxzb27s
HrycV3+QPg/x5Lvu6E+Kz3fKeBHYLX+DzZvkAHU+dVjDSvvYDbik9PjMZTi8
daTNBd57pKj+Dlxg9LvjKnxG/w1dEjwwK71iDZtuX4srhT02P6ZfhI9qPxb9
DHulC+YbwYOjZZuzcG3SgoIubGfTNEaVj/3co5PKZ+CNuEY5XrjD579LqnBl
Q06zElyYS9g8AdM1eTmYwuKqY1Ry8MOBCyo34bWR5nhJ2Pj7yIOHcPGTQpUj
MF/K+YV8ODO2wpQf/uHWFdYKO9DtneeEBbwbZSfhhoqO1QNwvtkFsy3S/VKU
uJlI7S1cLWR9SSSozEW9p4VruSg4j8LrXeK9O1tJz++ffqcHN9AK2v9rmSeM
Sw12O8NCI+fY1+G2AwP/7sH9fPsVFkl+scsyB74leGDwJ3zd61DfOzgvduT7
VAvp/RKpd4dekvYP92/8B/++/SFtBea4ls8zBIc+/NbD8IpIqDYvku+FdWyM
FMVgxYP53R0w8Yd0tQZ8dGtpqAUe1PlQYg2z+78ga4AJ4m+G7sC5O/ieVcEh
Nns4kmCJj3vflsHWvyYjSuHfrgw6hXB/Gb97J8zHzrsjF87k/eBBJJWXIcaT
A7NKz2VTFWC/EVxXlwZzGK3M8cCarDs/J8CxCs6vFeDHSXYbMXAClVWmMayq
Mfo8HE5Klc53hSX0+OuD4VuNryciYe7gTvO7MJXpA7nnsF8fzxUvuDbwBGU9
vBbOFOEO/0uO2xiBP9sYSzvDyx3qjKuwbFWpuh0p3pc79fYVEglhTuUjlqT7
t/bvkoDVXM1izOC5aflRTdhQ+sxrA1h+1fGrLey0HH/+HOwq67V5F7Zdn7DW
gFt8dsUlwQc0DkSfgg22rhqUwsd6FRQVYf7vaTKf4Ii3icbHYJbRTwpEmHlK
YFmcND4mpCp3vkb8ZwMKheACFYeL3DCd6mAPH+wik8ynCCsvvr3DAdPrc+wx
gr+R0yWykPrrbwObG3yl4pIYA6m/W8myI+GeN+QjNLCwZbz2M5jzstAWBaxn
psreAE9KC+duNc8TeI407x2BJ4qLKlfhmuhvt5dhJpm+8T/wX75DNIxFRML7
wuboWbiMV+rdEVh0XKPgOzzMfe+RehHpeZhXOmPwBQ3+SWt4bP4V1SC89jzO
1AdeHooR7YH9XNXnE+DjR71G2uEXFzRevoZnrresNsMS5AmTbbB5t9vheviq
jIjid/isP/1gJUx3n7ZyG74re2e7FM70NDNlK8b+Weja8wKYKJHjegwmCHg6
vIBbI+SLdGCVykMJ2bC/8XEGR/j07mGNNLhihjIpiHRcusEuAb5+46pSJuxq
nEIVA4eECVtUwupJPu/DYL6XFc964C0yirkgWGtn3555+KibQsodWOaoSjp1
CdaPTJ1iTziwlSmXF57e+2vKDfY9cqPzBOx35VuGE5x2meOQMfws93njFdL9
/QNi3GDbxhPOlvDAnb9ekbB0IbWkGTzaVhn1FN6zQGFlAMd5SlfXwTvvDu87
B/v4ux8YIpXfLymjAbPqfPi1AOtHuF8/BR/3GBrdW0okHHZ9JK4In3+XvykI
P6IJvXAMDrh0WVoFVkt7QCMB7zpqkXAR/rrXgU8Y1jXvvnUDvhe9bXoIltwW
vfYAPvXm3T5OuHGiMe4FzHtaReEA3E93ves9nJNHO8kAB0+ohI+Wkp7/c8/d
DV9WNvRYhaeqngxTksqLdHNjKsP8mXrl4XYT1ksfnSwRuHRku2gNNnltpn0a
zm8Zn1+Ak8Ld9ljCFrbWRT9hvk+ntj1hlu//Rqfg9/TaFI/gsIv2D/6D+yOP
hryCiSpT5kNw53zv8WY4/ud/8b3w/cN5ZONw0PKb859gibI3f9dhLtok79Ym
0t+HhamYy9F+ZVOBBjhqeyhaAn78mOtXFfz3WLOWJvz2RjhfORxRsIfVBqZ5
fW2oELa5SM/uCzv739/MhXdeN02Ng/UKbp54AvepbB0phCNePSDLgDMPmfxu
gat08ySS4I6bCo0TcN9tmomHcC3rfpYtmO4gT3EETK6YncFcgfUh23IuBNY4
X3pUErZJ8nrpB59a39xxBn7tQNF3G5aTOKljDbMKMXHegM2aqJ/7wJp/badd
YNpdZPJx8H2yeS57+BVdfm8BTLeSOmAN81NQ57XAD58abl6EhTvqt8dgA86X
ysYwN7vEpb8VpPxHl0oP1iSqrzK9IRJic13lzsKuDqdSxGDz0FiiKhzkeqZa
g3R8o6ZaCXaQ3ThoBdNZntuQgzk+3b/rDRf+p/NOqomUz6tyP4LPGthNi5Di
LUR/Mh8OldeVEoTVNt/YN8EmapP/uGEvQmjHV7hZsVieDS6yuHx8DT5kT760
DzbmJxNgeov1fO1L+144jbv+3BH4reNJJmp47lWY72m48qPFyA6Y/ejqtDmc
+4aWfrMR/RN9pO8GnKDUf2kFNlu3b42GA6kPHf0NX0tUXX8G/7MWvkGE31iZ
itfD0wqS8t9gJbHI7EF4wOPHlVGYOfBH4h+4l823aACOiLsbQ1uJfDhBLbAb
Nm0VbTsEH/Dqrm6HFf6oUSrDT65a+TTDDbFydSbwzZVOkzqYvFj53XXYiUEk
sxLmsnlZFQYL0nE4lcKCyUUbj+EOHiEksPOEc0Wx797CLft6Fl7AohZf/Xrg
t+RLH7LhHa/Kg2dhyZ0be9LhfxbCYTurMF6nAnsSYGlGYXpu+OyXqIoY+Dex
dEAWjjpG3BkBSxztz9KDHYJTB4NhnnGqV/awhs1pFj944N1meSDMINfX7wVH
vZtQSYNnu7wr3OEXPL37SuE7e7fIXGDFltDxDvjKhvtnO/jkp9al77DtL95d
1nCL+Fb4Ftx35pH5Rdjx2wrHgWq032Vazgje//fGsji8qnnZVxdupJpp1YSl
XkaqnYHf8pBzX4apeB6KqsJiNWnVt+Hc1fQ7SjB15hHDR6Tz1ygM5eA+tSqZ
fNJxRt1HUo2k339aSGiAP3Xt+C0C58TzLQ7DCfdauwXguKmzSYtw+GgrFw9p
vNxKO7b3HZFgprgyz0rqr1f2HALwsP2pI/vhZx+VQk/AtM8eBNLBVcGEGSN4
7uOAFTXMkF0c7wJP6lc9J4fLnYPkQ+Ftg3M3Nt/PE5zJ6C2zYNasxEsr70nv
H6HuqoBtNsWKf8Pz2xbyXfCqnmsEERZ8mT07DbPxn+74Bv+heHKIrAb5rWuZ
6Bh8jI1KjxVmoB5nGoT1FrXbJOGr5PHWPfDSC0HZs7Bu7ZdjHbC9z/XDNrDm
jmeHW+ADxUl23vC/wmeB9bCPkmHSI1g4Z8KmCq6PcD2YT7ofxa1XZTBLrl54
I3yRxeNO4XvS8+LkAV/hmRxFp1w4j4OxZQme8syrz4HfvZzY2ltLJIz3jKWn
w6NascECcJddwEQi/GNp/8MTcOQVf7VY+ME7yygjWCPMWiISvlJ0Z8gZHgzd
8rsH749MZLkHS1ZfMPaH316WG8iALyxbaXvDFoJPZsvggXtuL2/ANRf3zH2C
VRvMHlyDgy43npyCO5ZdB+zhrUpy9i245LmXqg18mfPUBHMdPj/XwhQs4LFf
tZuicBTXf49MYLpxLwp1WMAh0Ukfdih2ibkEW41M2WnB+1JS3W7CKkNZ3Wow
0XdbKRoudJyqJ8DJTZyWT+FqniUmBVhWOd+xBjaT/D0rA0+79Wz2wcl2xdNi
cMi3gm9zcEuXkrYQXLRrvYyqHvnIRp84H/xr3ucrJ9zwat2LA9ZhSY48Cld5
iBFZ4ENdh/nPwRys3t8YYBvHUSZbWGxmUpkWnu09NeMLH/Qf4NxJ6p+hJfV4
WP1bN9e/BtQnqGUzHxYk7ghfh/dtqCU3wiuutN6L8InTdtHDcNt7o09z8EmG
XtoFuFHrlMo0fO3LyrXdDUQCz2Mq1Ql4SChPhBd2ZP/6YgReKdHqOA573iJ/
0Af7ndzRpgdvq54f6yTdX8rm3FU45OqX8x9hGuo3ZX7w3X2u55rg3POMtxPg
wfbd+bVw+lICdyEswEIV8xam/HFHpwUWfiefUALHZFoOfoUJmjSUBfCrGlf1
FVjZ48fSc7hd/B/93vdEwpdGS61seNP05+VDsLjLy8Y0OHSSIVERHjV73ZoA
d1/MEjoPpx/MlHgIu3Q9TnGEC/59YI+A3eIq4gPhB9Q3DoeQ2k8Un0+CX+y9
nuYHr8ewCxXBTuIhSbdhCZWZ2hY44/zqmgfMpmkr+x8seZ9r0gWmpTaQXYNN
7CfmrpLOnz6QQNdIJASzuly6DKe+f9AjCB/qdDlvDt8du+SmBIs9vF1gDA+n
ZSQbwGalGiL6cFt6SoYT7PShX1IL5lUYoQyEV13NUtRgBdP9GilwsVZXBAG+
WOK+rxjeda0i7TisRKBVaYUTy37sPwqLxmdp/QdXR00wicP3qH5XrMBbqW03
hWCGR1aFe5oQX/0fa3zwAbYhf364efDcLk6YpWC9TKGJlG+t3D4AO0daNJ6H
7//k92CE4wemZB3gWgmOXlr41Mj8UT94vMLVkAo+kqRJmwhr/FdlTgbrLJWp
v4J1dJNa/tYj/zIsMGuCi+rPVS/BU1+GV0dg11G5nl8w2XP6zQX41rin7gz8
u+1L3+5mfP4PhehNwvPefAd54bbB/oqvcOpQxndZ+HBHkvIArCVYdV8H7l+q
1O2GJczPPLKFE3g1G9thqr4Sd19420W3vhlW4KMcfQSPX1UYrYO5X1cU5cLG
147bVMGJ2EHWw6sKu66V1ZN+/+ijQz9846jOSCEczXD13Dz8WTarLxc+wqr5
jqoF4zta4ncOPMC6mcABuz8Sv5YBj1sMqRyFn+jOuSfB1Wk0ZmfhuX6OsVjY
5+ytTUv4i3OZUxTsKM3u5gl3PA4ICK0nvV9pSy8K9mkSWQ2AqR1MdjyFbXxi
Vn1g/2PPlKvhzoe3WG/Bar08012wYOtklit89gGH9QzsIq5S6AgPejao/4MD
xa7xXYH/3DWs3N+K9TZsoMQSbgy4vSkCL7zK6jSDX3lLvTwFV9OU6BvCQhcq
hc3g1u4j5jqwzsepo67wUaHcIE1SfRbjC0Jgj4owRlW4bdeh5TT4+l8dYSX4
ycyrvGJYOK/niRxce8ZQ9APpuIFhvhRcsLapOA4raFh0isA212OrVmAn4R0X
BEn9m6BHRddGJKS4JzvzwKZ6nvWHYD7NK9/YSP1XH097HJaaCr/NDNNL/ebW
g+MsO5Lp4fyQ1KdXYMbVNc7d8GRv/ZIv/MIoT5QSvjSZ2P0I7v++ZbpdN0/4
GvaSLxeOVp8jrsFbe7QU6+BnzBJUi7DyxZzmL3DCn7jgObh4IWOcCL9sfcs7
DX+WO9644wPinVGgPQHv6nVnOwCPp8sOjsDTatFy4vAWMXu2D779sKlVFZ6c
07Hrgg89/TtjCltRESnb4X4Gvq7rsLnUL5HmOtLzm9piIfAloaDCOtJxr0Kd
NJiMx6+2Eq7/8uFfMWwbMfCnFBbb1S3YCifT0YYVwqty3ExjMG/Bj6e5cGrL
F48lWHz0quATmOKarB3NRyKB+WJHWwa88e03Ow/c93bfVhIs/2hV8xg88iEo
4hFM3pUlrw2nsCRkRcE0x16/uQzn/pjsD4UPzC299oT39l31CoSTbGYco2FK
x0ePfetI7/d7kJ4Dd6TqC3mS7nf9yMNKWKIrSdkNfmkUzNwFrwl5eDvBVE43
9019JH3fmMhiB0teuN61CfP235a2glnV/GmY2rG/X5cruwDXzJ/qEYSLMlkv
GcHHb3KZK8EmJYWPdGGm138sz8MuFukCZ2GB18J8DrC+cN6p0/CYxKebfrCN
cMxdZZiWTl8tDl7xPsp7HGb8fqY7D94OKTknA+uPpwzXwhV3hobF6kjvV1L3
7IV5rTlChWB75aDPRHgoLrueDw55ufbkH8yjoHWJE24JVZNl6cB4NnkVdAAW
vHFaTQTWfhy+l4lU/6bVKQJsRkZ4swc27U9RNYb7pdXmqWA70y4uJ3jliX7I
DjjzJKE0AGaffv58oxbj9xjnSCLMzP7f9DKclH8j6CV8zFww+jfMqX/wWwPM
QpVdQ4Rl7V419sObBy31v8O2SxnyP+HShmay/2DqunVb8k9EgsztMuUh+PFt
AaYDsKZ8yWgvnHZuh6cYbFLwguYzHHph+ZoqfJbrkn4b3PUyc9oEzpqb2n4P
D4Qwsl6D9+pOydfAWZOFHwPh/3rO9byBQyb1mBJhugi/sBK4rmiQ7hWsd7fr
0yt4KMg5uh52eHne8wW8V0H8fT+sbJ+Zn00qL8PV5yf86vBRlXSYa5Sulewz
5i81wkoi7C7xt5UFriu2PB4LBwif1hGBDe7Xj0TCzxL4Q0/BfCIUe0JhpzxO
QxPYO9/BNACe7TN95gRHGNDQ+JLan66aHwD7XqtVvwVLvv9+LAF2lZv65grv
a79vlAezP1XNdIJtqjcF6+D7KjbEK3CKFoVfL/zgcGmiFSk+7fz3iXCcNPnn
C3BbAaUgWSeRYLh3jtcIXjp8QWs/3MNxekiX1J7m7zxH4OvVLrxnYfoJs7vK
MFV7RutpUvt5dCMMYW/i1qYyqX8Om4s5wlrjijrHYW4zGdO78Kcxe/KjsPWl
51JxsEmD3GlxeLHYLO4F7BIwPCUEsxjsjqqGz2/HPj0ES3z1lumGGQL9ljjh
qhYK2ylYSGzwyUF4jDfp1CapvL/HxplgldTpUsYurLf2Psf3wi/6pEoE4Ngd
0cu74A/yTywU4ZmLdifJ4ajXAY90Ye7tmNnNGqxXSv8sbWC9fZlFq/Dv/e39
XvBF39xdCzWk942PDEfCx/V+1P6EPczuh2fDSn+id/6AT0TMNpXDlyS88sfh
lN/qSR9gSzbjayMwW7X1/v/gpcryhj44IJmWawlOaf14qwt2GG3opOnG/r2K
reIj/HxLko0bzlrt39dMOh68Z0G6m/S8+lJPHZzWt99dE/7BKHaoCubT3fQ3
hymy/bvK4LF3vodd4fNx6ymv4aoG/ZshcGbynZU82OTt8PlkeOqOeOlT+NIp
6v4C+Ct31VYmrMEctfAeJjcVtE6B5aqeZPTD9wh7heLhh6YBv3/CVKkn/B/U
kL7/bdlD1kMk9LrMy4XDRtrnL7LAzINtvsGk+H5b8haBkz3CR+/C79pviBLg
lWSnJ7dhYeUjgYZwukfHmgf886WEoz1M/V429xrshWTNB24me3fTAf68UE33
EDZisO+zgTNKvjQ9gWNYqhIvwX/m0rkrST6w/d2UFH+xcsbP8JXfaToGML93
e+JED2n+D2bTgUU9y2tX4dO00Z6a8Km0vb60vbhedlBKFf7S8aiLC9bc9ZRS
GfYXYG+VgR++D3SSh1Xc/jPQgE06n8rJwEzOy37msNAYR4wYfDJ1/bQbLOC8
sHUYHj93MCuY5C+pn/jgj2yFKcmwy1Omo5zwMdsPIq/gM6Ga6wfgzPXCiw3w
s0dCZ5lg0yvD/P1wipxT+R447ohtCBGWa2u+vwveODEc9A++Euw1twPelOdm
2/eFSGhSUsnbfDdP0Iu/d1YQLvlS6rcKC9DRHVSEx//unf0D/ycsdVcHflXe
/fYnXCPc6G8D/wyWYPkBc1ArcHrBy4w698fhblYBgwhYk33bYgQe63zBnwUf
0pZv74PjgnfHlMCB5TsSu+C/U8IJzfCIvYZ7O6yaf0BumHS/HNP/muGJklL3
X/Bt7aCKerjqhbMmRR/2k03uPNWwf8Optyww40WdiXJYbUqoSRj2LB2rLiK1
z9HSURkO030h+hImsAXk68M0MTe2n8FNDqdD7GDt8zqWj+HSmsF1b9hGWrU/
FQ79KEkbDT+e5SpKgM/nGJZmwzsk3vM+hP0IOX/LYKGMp/MRcN61tJFWeMiK
vOseqX7Hkoy+wmwptGoBsPC9KOffMPXkJJcvXLC/j3VnP/YnucPht2Bl1rDL
rPB5jZY9bnBZCc1ZUbhX9cFPJ9juGl3LSbhyQPyyHam9SpqTBvAUc6K8Nbyj
5WKcPSz9fj31IkwZLDXuC2tJdjIbw9WsjJ8ewEca5pb04MhrSzpPYMWCEhct
+LPVGdcKWE6sRFkd7rggK/4BFnXX5jsF7zx92W8UvnCZKlURljrU7vYH/uZo
c1sWvvqvaWXnANZzxo4ZSVL8uA4eZIOZRIRcRGCVDZ9hUVh55bKuIOxz9bHk
KdgoI7aDh1QfakUhQ5jcWfEVO3xSluydHax0uD2VBaaIbpjwhjfvGx5ghOWr
2vKj4FgBnXVa0vke3DuzYd/EqhtUsPkbLvIy+OGrq2d3wPQd6WktMPPuIJnN
auR7/M+ah+Fu5cKiFZg8mS/+F/xZKCrhDyyd5rtAPoj5ier6np+wWjHbHAvM
vVETMwXn/fsXKQwrdGNLCn9LW6lUgl9wrKwNw3evx0frwUoKPIN9MNOmOpkN
XG9zt70Lnr6n9u8W7FX9Sq8dDvd48yQMti4hKLTAvAc6+tJh/UfDb+vhROM3
z4pgka/HzlbDjrenORvhWAs66Qq4TGaJZwCuk/KqKIJpAh9/JMIO9V5PXsIF
pgv7t+AKf82nz2GveJMZhiEiIaCJTiIbpooTszsES7y4wJYO6+S6ucjB9szi
WYlwt9x9zrNw02PzwFg4wyXB2RyOZPP1jIKPvNBTc4UDBSrI7sN/c3JaAmGt
JP0/gXDdy9XuBPhWWrHnHTjqv1138mDDL2d2e8EirwK6quGuc85r7qT6uMsX
dMJJRgHBLjA3efmxSZiWj9HdHi6NqDRfhnt5MjxsYOEheVqaYSKB41sXxSX4
35jGFXZY2PXbkimpf68fUZeAvyYt+xvAFfSmzSrw7hT/Qzqk+LePLhjC7oql
rGdge33Pp/bwrbArT1VJ8Qhqo/SBW7dV0pRhXcPAmWi4oiBY8DiszzPkkg2L
fgivlYGH/r3NLIXvJTGWi8NFo0rGrfBDV1E1YThYPa9yCM7snZXiJ8Wj0b/2
JzxWt0eWGzZkUtAkG8H+rD+zgxWeb8/wY4LTz5k07oe//FRVEITdC4b16GHr
vgPxx2Fe8e/LNDD1CYtMLXhh7foKJbx6m0vUEpa20In8V4XP33KpvRusrxPr
/xf+811VPQjer3kgehl+Jh79NAEOP5Qn9htW33u97AVs8pgoPAvnkDmrV8Mb
1a9qvsMx363vf4IPUTO+/g+OWM1w+g/uf+7yZhiW5z3+eRH+ahdn2AfrN0Z9
2/kV41WRW7cLJjuQeZsVZsj6N/YRNuB6VygKs1yMDmuGWQPNkpThH4WpUfWw
wPL8P324dPfw4Wp4v9RVNls4o+gfTwXM7FHcdxP2facjU1xFel7vOGMYbF7Y
2fcSnqm1+pdCKj+tt+857HZS0KkAPjJZeT0bTiGGeNXDAk5f+NJh5RvqCj3w
jukIiSTYu3fSawqu+vG8MxYei1RzXoPfSx3+HAVfGPg+TDuKfP6whu19+InX
9Tku+KaCEVMQyYp+pZLw3MtOtrvwut+eVVVYmqf4rRfMUhUwbwT/Er9S7gFP
lD8Nvwrb77zcfg2OvxOe5Q2/VmG56QCPN+93iYSF25/ftoVPCDaWZMJZ5U9Z
LEn1k5xJK4Zld1R2mME75d2VGmGOQzmjhqT+6bUy6Yc3nxYF68IOH5iFZ+AU
AdXQs7DeHGXGX1hSWuGJGvwuKj1i7xj2B0ttxidJ4+lauRQ3bJMTZ6MID6yP
6UrDDdeXqWRh9w2i4Gl42Vt9lxRsEu7z2AiefbGfV5Q0fmqtH9nDX4l9nwTh
qZJvyt5w5b+Cfl6YJ+iQdRR8bLjTiwO+610omAVrPKM/eoBU/7m4Z0Uwe5jA
GSZSPHS80hphn/XlxT1wWjjLuT5Y51v0312k9og1Pv4BBz4pY6eAZZ6WOf2F
0yg7u7cqMf6N2P7Q/kckTF8QnFyDWX6LzHLBgv2h4YvwtARzmBR8K3nr3C/Y
X0d0UgVeYf/qNAPvNpcpMoKvqF/i+gbvWGlTvAonkLmLjMGJJWuOXvCHRUOD
IZL1LfdGwJ8q+pi+wLlBu13S4EYCs2gnTD9lQiiEtc/FDX+Aj1w8+7kO/lvN
M9UEj73kouyGpx6u766Hd7F8zfsGO7OkN1fBv/+s0K/AdvYGw+XwYZMrU9Tj
pP/3KoUWwZp37lqzw/QH0nVewvYyL1NF4W4dM9fncJmihzoBHiytPZwN31Io
fK0HyzjtOZ4OTzkY1lnDqenPbZPgK39HCDfgkDE7oUcw43SUXwi8alGmFg1n
NEWJJ8GFsoHr92EfjbrAPJiT/0RLEHzVtiexCqayuv37Lqk9b3zYP8FvnjEU
3YYvZdpYjcE5NIFtN+DJA+f2LcCXhkduX4eX95Q4UU5gvhTyUXOEo+Lo7zHD
leV8TlfgA8SSvULwH3Kjw1ZwhEiByXFYMmXkxEW4U2dc4yzsdS3b2RgW3Pni
iTnMry1zTB8+VXGr0QXm9Vc21obdytX1/GHTxYS9GnDoPGtgLOyx79XYKTj5
fZ5nDnx5jwCdEryyK3igDJ7vvd0jB+t33N5qhiM4bOelSeUVibX1k47zN/GL
w3dpbv+bgUOCu5aESONv7cHfv/AV2h4ufnj/cL7l3knMdxeGRrlgreSFMC74
F53jKis8I6F8UQJe+vpMhBkOPzEcfwruus+6QQ8HHTufcB7OUL/JQ0uKt2rk
P1v4jsmZwZ3wh7OJ9J7wcefyAjJSPFQkp0JhmUM1ExtvSe//6+ZPgYflVl6t
wOLRVkfy4YDb7R1/YFNtr/4quF7/GNUcnHl2drYDphahHfkB5yuttozCY/WL
tJNw66uO3X/gKH2Kz1/hZuL6Evk3rA89ks8HSNfvufl8Hyxg7jrWA5dPUtQJ
wFTMnWWf4M7K449l4Xidhv/a4CvCqz804ZETezIb4VpX/b4LsJCvp1ctXOhJ
Fe30jfS+DPmiSriXKyLvDqyRlRJQBi87t8VEw9P7RR+/hgWMLbgz4aLRhIF8
uIVtP1MRrFcXWf4MPlV15HM9nKR4ff4xHLGvd74H7l6yqkiDGd5mvPkOn/A0
fZRIuv+7AO0V+H3ehU+xsI75aVXq79h/1Dm+iIIp/W7uZIUVJyX678Nq+7xd
heGjHpcPBMNOC+VKinD10/HFu7D/9739WnCRfr2MN7zUTdVtAXs9Mdl7E76e
mHnzOqwalPP7Oly0m3rKD54kXpN0gmsG7CoewiKLs/R2cMoBolE2TKP5SM0a
FjvTb1gKrylwM5rDc8fyNpvg6JPeK8Zwfaa+ex/8bXJQ/jycc7hQYxqm2tZi
Pgc7njsxuwZbNf1S0YT3VNrI00wh39l4dU8V7qhI+sYGO9bxuCjDiyw5liKw
Uaht4XFYzkDkuBIcNnvj3lH4jDVrtQ68U+2dqwR8PD+GzhLeU/Kj7AisFNJf
4wpTn/+SJgDHRW0oB8Bqxy8P8MD/5co6PIQHJy/yccB9bzJ+Z8Mdo3RUB+Cg
yijNEnj7/oIOE6l9J/ZvNcL36O9K7SXVL9Q38Au8K5L5CjX8dptQ/B2uuhb8
mgIO1FxWWiXVJzwtdfvNPIFrj3Tqrh/Yb6lzjK3D30y+GLDCC3bMFUvwEZHs
8iNwdjTX03m44c3TWQWSa18vEGG9HAsf7R+k/9fNTHyH5+MefzWHHzw/wzMO
37tbT3SGtzQ/O47AFfUr+nfhMyoixv1vSPmwZWQ0rPy16kk3XGx5licLblHp
ieiAbXMGLxXBjystA1vhfGZtt3q4g0y28z18OjF5pJt0PxOPhhr4Jw8bxyTM
rciwp5JUvs1cyRJcvtD6rRT2DytY2TlNJDwRtOoqfEP6e64+HQv83vrSoXx4
7GDcncNwiZMB8zM4LIyuQQ52Etxp8hiObuAp1oBpn+x5mUaKh6TMuimsc3Uu
KxFe3OZhcYC5y2MXYmFHiqAwbzguNnkwClbhOfciAj5V2/fpPiwqnZ2eCjew
hPEGwwafaqZfwg9eprP7wbMVFbvfwb/TaW294RLOhoF2mFdUtO4mzMuxtPEV
dvRXfecK30p5ujIHqyld3u8M76tdVPsHx8tzUF6FmwI4XOhnkE+dXVa9DKu5
ppzkhs+PB2dYkOo3Tm8vCb+dc8swhePmtq6ehJtyuZYMYA0ayyp9eEK8d0AH
ppSaqrwM88cpfjkD7/zw8JE73ClKIa0GD2z/z9F9x3P1/XEAV8bXSkRkJFRG
iigKySirzKwGIhlFSFYoo6wkIiSjrOzIlsjeGZFRKDMj2Suj3+v+/nw+7r3n
vs/7vM/53M+6d8enR/CD7pdCsvCgyVR1GHyPxt1VCnZhjHdMhJkDOL6JE+1R
eNzPh/kc3PpE4J+rTvo1sD55itgxuOI+td9XeO+0vCA/3DYraToOjzTpCx2E
W6lE2VbgiyI9/pywdTEnz39TUzI2S21PWWEfMU5yFtj55psRJriL7kY4Lyx1
9KEqPdzXtOl4CnYKfXyJBr7wRl1UaYq4v59EHgV8jPLO2cvwQUOx9zvgG90v
eS1hd07m7c0i9P+L6kdnYn/xReM1+MwhoXh/OEP/2q1FmFut+MZLONzOq/UP
zLP/l30a4aHV2klYKcz2+AeYiZaseRQWr9JoboRzvkUL/oRLxIXzv8GtV2tP
fod3Jua4TsEhfz2fd8N8N4Rn12Fb/ct/O+DH5IzvqaenZJQNdf61wOp/pLTY
4B1fjCwbiojPvyXOCsLNBisO1XD9ys4+qWni94/VvuVwUMrHSxdhoSOjUyXw
QcXsfQawqE7IUj48zNhfZgW/y36knwNLz5a+c4fP8Y9qZRDtXcpQC4K56WlM
3sLPXrm1xMAbVw83xcNjw5cjsmClpk9dMXB1ioVsGZy9d+74SzhORjCqBTZV
4XwdBo/HGJ8ZgPN2tmQ9g19cM6v4Deu757M9gX/6az3bgvnOVB3yIfZPraKm
+4314nC+hCfs45VhuR9uUSt86wbXZfTvFoJXzaeKnOBpji8vpWGHB9c57OH/
tObaVWGOSzZhd+BPQR+1DOFZbZ5US/j8jel8azhUpHTfTdhMSsb4AWymni5w
HbbtUf7zFA5T5va5SsR7/pNgDNx64uucLsyxVpWTCSuHmlBowQuOjKwfYVsS
aTdV+A2PeUML/CnZ3l8JDhxb4B2Ac7IK4+WJ/pxxvvX7N/H9dhvjWTj7sPHC
Juz93f6IBJHP7KDrtDO43vozGHIS/qEX5c4Oc+weoTgOs+62/yEIR/6I5RIs
Iu5vzcsnBXupj0fzwg09B/Ivwr/OiWZww4ZhDXPX4Ie6G40c8AzL0h4rODnI
5fw+oj7yqu+7we9yB80Z4V+j1+uewLwPfProYF6Nw/rR8Cdxp0Eq2HHyW2QG
XOjyeYMMXhv8V/4BDgmRdCeBK7iTBJrhMdvJNxuFeP3fTeP2DU6PzadYhXd5
UjyYhMnKuzwWYJewP5Xr8GFN6jczcAP/8T+Uf/D68vQX6yQcQPbdgBW+8e7z
sVG4rm/cTeAP8f/GPJ0f8N3RGe/T8J4hvs5vcDpbebMyzFz4c/UrHD71dVMf
1uT1tuqA47jmBs1ht9Ejv1vgVR7Znc6woQY3XQP8iNeOzhfu7ZcPrYZZGTSu
RcCzj4/klMM/Zf9dfgsfz5T+UQKPFxyXLYC1F7/eLID7FxwsamH6fZnPcuCe
N74uXfBbVkrqTKK9VqHGUVh1wZAzBbadnmhagh95Dl1IgI8r0hWRzuL15qJU
Zyw818c7zAifv628/RJ+TL+5ygMvyz+zewHnVD3+JAK3yZUuB8OdRTa1cvAL
SwmeQFjkalqhJixheD/VFy4lqxwzhu2UhJu9YA2xa3V2sHdI8aY73Cj6K9QD
bgwvfuQCq8oWxATD0eeOFdyDDd+UhcbBhTvjT9vCyp/GJbNg2QeptbfheOHK
A2Vw8MP382Zw+xu7+WaYpjPdzaSQeF7WhX/fYcPszRQD+I6G0t8pOI2qk/sy
PKgWn7IOby945WjDngdDQ6jmUB/lncPqsLPkGYt9cH59za0LRP8Ttl34YQv7
+GcKsIPb7JnTMFM8V4Ms/Py5+KwirG+QqHvm/+Px97veHNFfN79TcDeJSZEZ
fFRCjPoELFEdquAAn2R7EycEj7m82/UY1j5M2SkAtznvrA2Fk+LmTQ7DZoNl
BQnwIxGzMC5i/FeYruTC0Zbfu9hh0k3Z3xUw4zFfMxY4O0imuB3eVlKI3gNr
r1xz+DFHfB8zzUsHMws2W87ClLsNtKiI+lDbS/8PvtohFEQG0/Gype6an5LR
u3l8PwnMXtzjvB9ObHqjt1EwK+PK8/L0UXjfdufQCmzO2pYpCZO3TroswO8f
CF++AC/4f3s3A9N3Cy5fhnfOtclMwg/dPjdYwi19M06jMFVDvoYLLF/1q/wH
vH66o8EXLjj2Ufs7PBdC4hIBOyrWPu2GS7qyWJPhlaAyzi+wZKSkbR7s3ehU
+5mIz0ThbxVsezp4ZyPc+tDSpQNuFuINqYF1zZ8KDsEWV9Q+f4IvedB8mYWT
7ygalMIN6qlHt+eJ35/EbRTCrHN5pbsWpmSiUo9I5sJvnuad5YDpjTdbswqI
708TlgXhjfNHKdPg/iovYymY/NiWdhIsJDbzSQWmPSPw5zXs25N/6Qoc+zbx
aDQcNqf1zQIOH1WsjCDs4MzsBJ8XjbodCidHmfn4wB80B7KC4KyJiskwuFz4
hnwAXGhq6ZkID535/vgxfO6IZXMuXPxA84cH/OqvGW0l7NB+wMsNDpY84NEO
B7RXVzjBT34dmhiEl0qW9O1hOff9FDOwpQQpjQ38q+uU7iYsm2lleIsYjwLh
aOpFvB+hqVy7CZOtdTOwwfUfQ04bwyNXEz344f44uq/X4C83XyWIw2c5TQL0
iePtMpcV4LHshrZLxHjbu8nqwEN5+2+rE/GMT30whQVeML1TgX9/ujZlD09x
vP5PAW6yYNvjBbPZC2XJwoJN45Yh8F1tumUpYrzVLxbHwb5k58JOwS/Dlcoy
4W2TBpUT8L0jZXOlcNK4fIwQzM92fX8TrHj8hMQReDGN3KUPFtF84XkYttLY
6z8BRx3SnOCCNVQGnq/AqaIPozlgKRWmRvIlxBf09RcLUd8+un8ZYUuOO76M
8LLA08sHYenTSm108MxnS2tR2IqMTZgaPqz5w1UW1qke7yEnxmvgQ4EGXPDZ
jGcH/JnPddoQfjJ7vW4zf1bmYuu9HiuYZs3Adw1WKD8z6wobBl8fXISFvj3c
GQD/XtB4OAu/enpA7iUso6XRMAXTbbaJpcChy52i43B2nxdvASxhfmZqCHYb
35Srgc2c5CUH4KM+zVe+wAySAd974bw4Wf6fxP7rf193wU9nxrlmYReLGpp2
uMrdmnkLNmq3KWyG0+dLxGiXp2QWc1ZI6+EoeeFLbLCeaVhaFdy549Fhfti9
ucaiHDbfScVzCm5cpK8ugf1zlTkU4JkvmlYFcKaygowOTMcy9ykHLqVe2GcK
ZwXfOZ4Jj58bnbOD4w67jqfAf0Mp5j2WiedleZ5KhONIP84Gwdoef4fi4KvO
hcnRcKWqT8YrWGxA+VE6LMz3cU8E7BC4db0YfiOpUf4c7nIeMK2HnZed9gTB
NOPdnN3w7sW2J/4wxfn7fSOw/tBb9cdw31jehwV4/RJ7sgdM++d3NMkK1v+T
iRfd4NGrcom74W51u3dO8LbamAknHPHzywF7eI2difso7DqT2nknn3jeaDe5
FNzwe0b4FpwiYzatTLSX3/brJuwk3+uvBzMtWxUYw9Pf1S6awRvfYvcawGpL
fLvvwRORJyv1iXo5HLzqBdN50Alow5fup0aGwDbe5oXqRD4ZMiTi4OqQDKcL
cO9A4b9M+AVHdKMCTMm5Vf8BbslZcpaD12mfKzcQxwecUZcm6ini2e9u+Ncp
0brTsOy8etgo/Fyp1+0kLNlMb7gIJ0fz9AnDAT7dAjtWMT8+8kQJEvVBtT+b
DvbcfdCWDz7wqFdvP0z3maGdB2YLF9opCCcLv/PjJMZ3xr1NAr4hdmKRFTbm
OaSrDCcY/7TZCy/7zg3qEu1r7BNkgD03RJ7cXCXud1MfRAt/udInYQ/XhQ1c
oswnnt9ukeABn8yjFyGDTVy6BZ/BbkbS0f/yZmVOSSp+iIbdE9PObcAkHAK3
0mFeSZvsFfiMcWV7Maz7mfv8AvwhsFO6Dj4wv73vD2xm1dTUBV9t0vachF9f
DzYchhn22kmNwasUSWmzMN/QKMcQTCdJvXcbZvFxeNMPv0mr9aVZm5L5d8XK
sBeOuG7DwgY/uk5X1QlbBKe+44NPO70NaYNzksz/nYRLFrMtm+GwiMc252DX
ip9f6+ApzaZRTZiK71FUFcx/dsHlOpx6OX1vOextcrfuDqyj6ZhUAg/TJbC7
wd93bVgWwNGFp54FwAknHrflwI1blZSRcORZi4RMuHz8qHQSzPRyICYVDuC9
+SwXHp2SYU+COeUFJj7Beu/DvryGJzd1jVqJ+Pheno2G2yzPPeuH+5U/dEcQ
+ZETqZ+E1fMECkJhvaw19jX4Vf1Nvmfwrq97XMnXp2S+pSrPBMB7OgMWGeEX
ZbN2PrD69hIvD2zpz0/qBYcynbspDL8Zj6hxh0PIbT9Kwybfzsi6EPn6857z
IuyldY3NAU5adZG6DCsrVG7awsbV4fbm8O8cGjsrOLj3Zv49OFVbTNwC1rel
pfcmzt+RV3kDNv/xH28IfHyt66YR/C5bTCkWdqelEb4KnzjX6JUBt+0ID9SF
m79+rS+GNWuTTLVg+e2PDbVwiiGVmRqsYWI+3AlPhq/+VYY3ahgph+AYpQe1
5+GigoOKs/CU7j5ZWfiylF3IJnxB0ZXjDLyv/3s41d8pmV28IhSn4R1m3Hks
8JMXoe4n4CtmUgOHYHpqHmVh+OmLTM4TsOvLjqEj8Dnb3exycKqWoyMvXF3Z
cUgdrm95JsMD71ZzUjCAPxe/rNkPswSm3rsFvyNNzmGFc09oGzrB+iw0GXvh
Wk9dw8d/iXod5WWAv6T4Wj2HWcx1p2lh6X+vgl/DOts5fpQwhfSiTRb8TYJe
hwx2tJk1+ABn9ZmLksCuy0bGDTBdxaXYjVz0Z2e1/Vc4/NZ3m1X40jrVqxGY
tkWFYhGe2v/dfR5uKRJL/gMfGxWw3YaNOR86T8Fcyz8caTemZCQdO7bH4KLA
809Z4d519fkhuNjroxEv/MKhbGoAPiDDpXASfrhfxKgP1nNplpKD2fnL5b7C
GyGdChrwrfU30+0wE0sdjSG89y5TUAvcvSdo+BZcyvTjSgPs9vtiizMsHCb9
rRrmVaSqf7xBPD8sv+cTPMYu+vA5bKV16HcpPDJbqvQarjbuuVUE82gu8GTC
pnp/mfLgekcu+g8waXt+3ju47aZ3ST1cO8EekA5zqMw4dMGpFGW+b2GDgM9y
w/DMSOZ/CbDEVQbuWfi5bOFYLOx3XYFhC6ZzCHwWBatFbpdRb07JnFBjlggn
+nc/6QELfHRb8L/nsFFBq9phmK2W58VTeLaLTEQUZnwom+gPC51R6DgLO3Nl
RT2Ghe2feqnCq6W7GT1h2WVfhSvwfM29TTf45tf5fRabxP3lT5Y7wxO6ImkO
sJgir/c9eNoiXc0L/kq6rmkLRzyU3hEMP1Wjqr8NZ0lKNkbDzJMMg+ZwlPcj
9VR46qqysClMnyg3XABf+x1ZZwRrau4PrIJVek0eXIW1brHKt8Pe7h5UerBV
rwTdAOw50MJ4CbbYsxg5CXf/yuNUh7+aqwivwmYO+xNViPEQMe4n3cJ6M1nn
qwC37veNYIDXbzNqyRHjd5WZ7gCcIHuRRZrIp9BWtCBse66k5zTsbh0qLgEX
WyU8OEm0/9f/lwLsSr4Vd5yo3z/39C7BGVFkmUfh1cHgjuvwdCAnDz+cS91s
ag3/VJJdOgg3hCbvcIV7o3uaDhDx+Zw29IO5D8SVscOSfJrtYXDPemsACzFf
tFvU4+EzW9zle+Aj7YxjWXDq/sB6Ongt8ZtPKaypV1BJTcyPxbjRBljZ/r9n
FMT8WKu49hWWceUy2knU32PRgWE4iWHv0tb7WZnI9X3Os7Deeh3zX7j5eGDb
BtwnvXViBT7D1SxCtT0lky2alDQPU82dytoLj4ml3Z+Bh5+0iByE91vetJ2E
7zUWOxyHuXnWj43BZvm6HWfgG8pKKz9hjj9fxS/Ap4Tex/TDlSvkhXpwGFnx
t17i+IMUSzeI8+1bZvsKk9+4LmkHk+kbPWuHNUrORLvDfIxcsi1wP/kq6RO4
QKzsdAP8bmXBNwJey2tpq4E/cdM0JsBHKxRbKuDYkq49OfBL156dH+ED/l+d
P8I5ajc7i2CTotyRRnhDvKI2D04rs6brgd+E3U7Pht3LunVGYDOz8LsZ8KFH
rfFzRD5uPdh+C9+Id6PegqluxugmwlIrD0Sp/qHe16ryXsOk2lHGzDCNp9Ou
aHhoWSKDB/7zVWYtAuY+dXZDGH5ZxLgWSsQX4U4tDV/VfdL7DDY+kiuuAsc/
d3n5BF4/IGipB1cLTNH4wvWDbwpvwJ/Inpt7E9uzS2psYL6fvYsPYbnNSz1u
RDyqSzdd4fLY3//5w24nKEIdYYa+tjPh8OnuE+p34ZJ9u4PjYbVkqZ02cCfl
kfgs+GZF3t3bsHXQVuEHWPJ19RczWMzJfLoO1hlPDDeBmVzHebrgRCO/TEM4
mYKXbQg+tzrRcIXIt8C14zNww5rILV2ive8JKn+J+BW3IjWJ8Zv74kVBMi1D
/YqCRY2oN8XDrntgEVGmhyqw36UWhwPwUHrq1nlie4x0sCB8z9m6Uxae8THP
OA3vFF+fOgO/Tgr0U4AzpD/zScBLw18eacH9zrvHT8KBtHVeRnCRkifpcfi9
L+ub2/C/I2dvH4ULY0vLneFZv9U7AjCdb3jsY7hDqfrEYTh7J2lcCJwS3tR2
AJYoPvY6lohPS2GFHW5drq5Ig9k+PVVlJeZHCWViAbw1Zm6zF75jpetTBR9Q
TZWmh8c+rPm3wivB9Dq08PKt6cDvcFl2Dh0lPBXDrjkBU/LrjZDC37nrxJfg
E2wyO0lgp9wAjh07kA/riNaNnFmZW/zZh3bBs4ZLw6uw1Ykjf/bBuodsaJZy
iN8TChcehvOv5/+chQ19Ft6IwFb1c1vTcOWOroCzMJMla8MvOC+4IPwCvOHF
+W0EDp/hNtWDCzvVSX7CTs9EhExhUsVHnd/hIu1PHLaw02HnPz2w9sYTSneY
QdK3sBOmGi8r8Ie7xhpC22AumT++L+DIc+8Km2HP8EGdePgtXbNfPWz63y6l
LCI+evc31fAS96GNYlgk5tznT3C9sWdGLXxLySilFM45GO7ZAXPkzjcUwXd+
BmgNwnv3zUbmwXbc8qNTRPtPadyy4cVU4ZgVWLD5cXJGDnE/LQ8N0p3TMjvu
PX6QAp90PM+/G9bP+hKTCD+7SLHJDp/UKL/1Go68VfacH+ZmKr8QDetSmaud
hPud5uwjYZbeIFI52KO/Xzksh7h/6fgPVZgnccYsGPamyH94Gd7PuBIRCNss
+rCYwfy2XY5+MOXkjh472PZfafQj+EzV/pAH8GGbEFsP+FWUP80T2Oq8mb4b
0X8O1nfh8LQ7n68zHBTcopIA+3Iu3rgHu5aP0r4jvBTrawvr7GoKLYFzu4+W
WxHjlXSZoQ7+tvIz0QIW3FlT1EHEL36l3TSHeB6Ng94gTPpiV8Z1+IL256Ip
+HrBu6hr8Nn7D+RW4N2Sa636RH6nVqp2kk7LqGm8ytWG5Zwo7tDBrUnd/Rqw
3nE3Ona43Nu74CJ8vKLBng+ONKRPUIJDdflITsBpsRxfz8Ex8zaPZeCo5fxC
GZhMmUL0IvzCo2xQCs4dXEzQgwXfBLKdhuVjtKhNYdn3O8hPwlvWTtE28NzX
FrHjRH/pUnnc4N+f9fYeJebHHpo7fnApQzYlPywskD0UCqskycofIubL4OjF
1zCZR9YRLrjqZ9TPdLjLU+EKBxF/2ebpQpjNIzh6H2x04b5vFZz8qP0pE1wX
Or39GR5J4a6hhzU3mKy/we9ee6bTwib37MnGYVXPoW5KYj48yjKeJ/KRNclM
Dr+N4Xu/BVf4s1PsgPVNVY9RkU3LGPGflNrKnpV57qUWuxdmuRp0YB0OiP2v
gxve+TSCZRnuThw7fgyOLL6tOw+PxB5+LAGfmomWn4GfXK0nVYBPLgQ4TsJO
dbFKmnBrAs3HMbjmn9FDA7iJjSJ3CObIXB2ygIP1E2YGYBMJ1tMO8JJAa28f
nHXo4iVPWOdSRM9X+GVrS1Qg/O3ZKPsXmGzSsDMSTi0d3N0Kh3K6SybCsj80
VZpg8hKlsGx4o8dHtA6+maSdU0r011BVuAo25zLbqINXaW3vlsPvrdNPdcLd
/901/QCXfhRNGIT37qh8VQj3nHfqmITVhX3HcmE/Gef5ZdjdUvHnO1jm2HHZ
HeSoh+cSXBnE+RQVPHbBZS/O0qfAdr7z3qxwuWMlYyLcKv254BB858U1g9fw
04dPe4/DjeMHdaPhlWPFR87Aly8vh0bCS4tLckrwQSv+0TB4pvO1sjZ8Xzd5
LBjWOSzoYQT/u01/9CkRP21N0m24d3c/jz/cds/1ryPMkudn9BgOKbXb6wUz
qT7J8oQHdv7jDIJdTlBluRPjvcZ55SVcQ6U270K0f9HJKwnW2Dw47gA3ZU7a
5MA2T6/+sYM3XM2CSuERfUmpO/Cr9jdR9XD2y8bTt+APh7l7vsBFy4uuZrBc
jvi3AXh/rkm7CWzPGtk0Ccf6vuo2hHlrs38vwfbe2txXYQHbvA0SCqx/an84
9OC7NfzttHDm3q+Cl2BGwZZuFnjGmstDHdbLGGk8CFu23Xp0gagXXbNZIVg7
m6pFEa5m2yCRgvvMy2vlYQtfkV5FuPxy/pezcB6D8rAWnM40dlAK9srd6DGE
f28r8p6CVd80k9yCaV98tT4BxwTnz96DBQ4H1AnD3/LqGj1gQZ+ADkEi/28t
ep7AutHRXPywdtiXtghYXIyB+xA8LH7iWQJcY5F/kguuyon0zIK9i9WechD9
3aVpWALb1ZmH74OvLirZ1MCPhyyGmWD+1UyFNpj3nqs8A/xxYoHiO2ymwK+z
CzbbmNwcg59cTEyjgk29TPvnYX3h9hxyol64+by34EoOluYd8Nut3YaU/03L
/KncLbD9DscfouBmgnOMu0//hekqDNgOwHb5sk9X4O+7b2wegX/lBT9fgOcb
fiSJw747/6T9geNPiT6Sgydsu8inYUWGchU1+Gl5KeMv2OvPFcXL8Av2/WYj
8ELHKJUpvDflbuMP+PmCeIEN/Cps+Md3+PQfqsj78O/CXIleuFFT0dgH5vla
oNAF31pWnwuBQ3Lzb7YT+zdeLIqGx1VX61pgi1RpsxT45br/9wb4bqDRhVz4
tonmiVq4+2rlykci3sersZWw/HxKQAP8mIOqtAwWdDum0wlv5omxf4ApCvrI
fsBUciPHCt8R/9e8PjMJV5bHPsqFxTZ0YpfgWKNjv9/B9+z/iZJQTstI2l75
LwM+8mORhAa2i3Y2S4FbjWXzmWGrVmWnRFjDsU+IBy5+vxr1GramEx4+CndL
PCCJgb2P3nI9DQ9+62B9CQ/LvLp4DjblmnV8Ad9ueDqqBgfsbR0NgYf0Fk2u
wJqekRRBcBZNxb6bsH4PnVUAPKaVlGcLH+T28/Z5R3z/zcfsBrfENWZ6wUZ7
H+X6wAey41gfwkEqj0Sfw87JIRKusJxc+O9o4njp/2Kc4B2RswEp8CHV9+/t
4R9uzLO5cMEg2zcbuPd3xbMyePX1zHkreHNNlqGRiG90t6kFzBH7sLUTJrkS
VG0KM01uag/CPjrvxI3hdZah0kk4R0DS0IDIn8a80RK8242i7jLRfhTN6D+Y
hVNnWAfOCzwvQkOF66VGNQYt+KwZ24e98JNoa281+LeL/yFu+FcGf4oKLEP5
uUkQfrC0sUuR2N8yUUIcnja/7icPvz+eGCAHl6q75Z+FU0h+7VWFz/WGHZSC
xQ+ve+vDaWJuiqfgXev+R2/A3ae1Mk7Ayd3dcdbw2d5MnuNE//c+nneGj0cv
qB2Fqwo5vLzhTB3aUn5YKLBkLgjuT+TtPwT/S1ngj4IldrXt5ibmq6xfXCJc
tv+4z3744r93i+/g6NSsd6zw4i0r3xL4zJ+vrMyw9EPx4WpY3NEucg9Rv5m8
+9tgl7fyjXSwpva+iD7YfEfyGRpYK6FrZhT+baR78z+ifjgf0s3B9+56xpHC
c4ov7/yF69y52Ehg3QXaDHLqaRkhjSMXNrPwerFTkI8ezpaOLl2Do/NTrNkI
81nJLMNFFQwhh+G+iU/O83ATx/MFYfiqtsn8DPycI0lUCpbujD0wBQ+fJs9V
gE8wsgaPw9n+c3814LLPE/QjsPmJndzXiONrbZR+wAHUrb5msPjCvk/fYRtr
80Y7+GlW8HQPXFpt8dUN9tA2PdIF2xU+5/aF35PJprfDM737LjyHv/0j+9EC
//5NkhcN/zlaq9MI306sGkuGh57X9dfCboccl3JgDuVm1io4vmbxXCmsUpMT
WQ6/ZqW2rYMLGrKbPsAGLH2mHXDM7bXdRXB52VDUdzivniIiDz6UxJgxTvRP
6UJHNhzBWLQ1B+eWKKhlwsHhRwQ3YZ2XTx+mwsvu3jz/0eD94oM9VUmwV2TJ
NQbY7ISYYjz85OQlWw54keKTRyzctbKjlhee6upZj4ILSSnGjsMj24y+EXD4
wr9BKTjl/Jf6ULjH0Y1dEX7ERX4hGDaxeCGiBTMotXsFwmQTPxkMYDHB+mY/
2KyKXcwc3p3IovcYvmnsK3IX7l1mj/CE57uY77rBx1ismR/A+zpV3HzgUquW
1Pvws69yRiHwmPPGnCOcLt34+BVx/C6D+/Zw55+yR8nwLdv4Ihuify/u12XD
LwOoxa2I85vv7CqBf5rdr7OAhxKDSmpglh0TtDfh3f4qI60w5fr1MGOivshy
RvvgM90zbQYw+fHqnFG470sA5xXYj+xe5R94XJQpSxd2DDZOW4fPbbXNa8Ef
B7i7SWmxnt+2dlKHeXdvf94Fxzhu0F6EZ9ezYvbBNGXdV5SIeFxf5fDARlYu
4+dgklek0cfgf8buArLwexMLzdOwqpLbwzNw3w/7i/Kwb+lhRgliPDafcajB
l76pGYnB3E4BJ/Rh8h7GSRH4h4E01w1YIfrOESH4SyFzrzV8panowRGivQyJ
bieYaeIxPR8xn5bT0rxgPcUdVw/Ce5+/qg6EQ3oWhg/AYbs408JhcYOSBxww
X7KP6Rs4+5dK2z44K/HrzXR48Z6Y8V54Sz5PsgC2odyRypBF3H+AtP8TfG0w
bQcd/B9dSk0j/GY89BU1/OmTtVcX/EPNeYoCvuxS6jNIbD/z7D4pMb7Rk7oT
MAeLBRsJsb60dKwvwH+XdO03M2dlaqXTxzbhMmVDqnVYcm086b9duN7wCdFf
hqtujAjvgQ3ng4rm4d4ACVIO2P9wgN4fWDopII0XPuvcnDkFM1+89fI4fHt1
S+4XfJhm5ooUrPw06NkIvPz66i8FuKqv//cPmM6gskwDNg/d8aQftqkyMb8K
X0+LG+yFBY6LXL4Jy/uS2n+F353QY7aBeTtoWb7AR5TU3rrA+/ek3WuFfQb7
PLzhE3sW6ZrhEuORI0Hwo5Exk3oing2ehEhY3MSnrho+9NXYNJ44frPoVgV8
izp3OQM+Hvyu5iP847f4lwJYJ+OIUQmcW23g9gl+fPE0VSFcIC683AgrXDlk
nQuvr70q6YSNqN13ZcM/x4zUB4l4J+rNM+Bzb+aPTcDTjXe3U2BqY/Vv8/Di
z4SUJCK/tjF6m7BQ9jBlPGy++wAnBR2un3zNU2OJ8XI+W0APXxylI3kFyyVR
srLDIu8Vb0XA9ga2DYfghbkU+jD4wx5qJWH4X7uyXTC8aOzEIAH3hZPTPYXT
nq6mysP8WeJl/jBboeJuNTi+pfKQDyxk3FKpBy+uqDd5wUEnWuRNYM2Bi/wP
YYPRyhAr+NH52khXWERMV9ARzpLnVXCGJSr/hnnAmQsMGffgm/72KgHw7Mce
dTuYJSG1JQyO25LOsIavt21xxBHbDZhZb8H0955+SIFL1N7VmMEnbt49nAuT
fNohcAPmcqoZKIWPS/7XbETkY/61aS3cVmP68BpRby7WhW2wi0DElD48qEGj
3wfnNhm/0IHfbirVjMArM8yrmnCW+p/tGbhJ5aiVGvxc47PfKhzq9onjAtyx
Ody/YzfWb+YrfopwUqiZJw3sT28qfA7eLf9hngl20n8/IQPbnRwSOgAnSHNd
OwMPmPd+4IcVeseoJYj619PYcwIOiB26J0bMt9am4jPw/QheNlE41E/2mCJs
mZDcIQRX3++w1oQrDzrKC8IOVk0bV2DvfQ5zfPDwRqDuTdies0//EFG/5wQe
2MCc1zzbuWDhYy+WnGGr3DO++2FRdRNxb3h7/v4yK9w1KdwQCPMMlMczw75z
cvzh8EcuweuM8B+vS5dewwcdRLt3E/V0rL4lFd7s4ntCS8zP+xP0eXBgzedV
Srjvl9DBMljicKITORwicda3Dj5sqCq6k9g/5kVuO8zfU5GynYH5p/ZL+BsR
b/PGlQ3Yb7nWbYToj+PF/Wtwcbd/yAxMb+75agmW6khbWYELdW7ozMNkDYaH
d9CjXqbPNszAT7USk6nhsX2lLlNwyZWYJUZ4oUtO8hdsZl1Lwwnraw0UjMAm
G0MOfPTE57Hbd37CtOcHkkVgT/8LP/thja07yVKw1I9U0z54n6ze6nn4NtO9
g92wrk0xvQZMf8A79gvccDzZ/TJ8LHdWuw3e4xpUZAJLS+myt8AhIUElVrDo
M9bYBjhc6z6dIzy7wXOtFr5w5ugRD/il/5vOSrh28CNTAD3x+SanYTk8fCPm
UijcnFfHUwpL7/uhFwO7LmwlFMF7VRPfJcPKpNrX8+G5v/dbsuFGZtXuHPgi
jV5JCXzlj6RRFrxjmvlvFdzvcYwnHWY+7UvyGeZ4O/jmLfzkH+21bpjhtO+1
RPiKx/bjH7DHPCXfG7iNUtphEi46eDMrBl6zXixagD/fiLGNgkfb31ZsEvHf
qPodDutfTnlJwTAtQx3Y7BpKtCfuXbsbbm+OPB8MU39fKWSF8yStGwNhUiaX
LR5Y0WclwD+DeH+UzngU3vJUueYDS6wz/xGDmazKf3nBnwVm98vADUtt2Q/h
SaH3DCowY+S+E25wTBLDtUtwYujcvHMG8fzYCw7X4Aphv0oHYjzO0GqZEccX
26jehbkkWx7ZwC4XW/bYwPl/au+7wNmkIS9uw8kBrjLecPEVNj4LWI8s+Fog
bNxFsmwKU3xwlQyHZ9stHhrDvMJrtnHwUtn+c4bw0IUXjimw5U+PfVfh4NoU
6fcw/0n3ND24sT/D4ANcevGdozZc86RXugb+nBO8pZFB3M+NYvYzbHHmcIQq
/NrHd7UbPt3UfUsFHhf7XPkTfjKgta5A1NeviJFJmKfje7U8sT29t24Rfup4
/oIMLPhB3nULPnNAf0gKbuoM8aHYg/WgyyjvNJFP2WUteljb57qcGNwsYevE
Ci/uVaYWJcbP28GKBz6sUzEiBO9fP859FL4sePG+INx52ERYDN6qTVLhh0U1
/26dha3+4+0+BMuN7YhVhp2Hzt7jhuUtB15owZyttBc5YZe/FarXYDU/jh9s
8EBImuFN+I1EVxYLrP7phswd2EGLKojp/+Nd+9MJTsiO4meAo6effPeAA3aV
bO+Cs65nhgfAzAnKz6nhj1dM0kLh3YxXjf6DX2XQPouGhRYHpcjgXx8KRJJh
0YiZryRE/TRqCL+DdanM0rfSZ2Uer0VNF8HeZ92k/sKWnWUulXBTPe3ACnxV
WNS4iYjPa6Z4Ee5wXiHvgm/T+2nNwbs2pCgG4O/lNw7NwDvjPvaMwW6vX/83
BY/4C1vMwnZl71LG4VMGnlpr8CzDL68RuMDLaX0HI66HfShYf8Kf9ALtaeAg
suCKfvh5Q78iE2x1li+hDx445NC7H67yqZDthmltXGp5YZEAA9ZOuO+/zUfC
8NVopZ3tcHmO5b/T8M9t1dQWIv4jcd1y8PfLZ/wbYWZTu9sXYf6Gq4frYKcm
qas6cN1hvc0qOCstg90Qbs+OGPkEZ+pcizKHGZIP+H+EyYSM79nCvjnW5iXw
EbvLVPfhxnXmnYXwufleO294S57uXS6cFk8rFgiTnM4Jy4Z7qL7mv4CfKjaK
Z8IqEZ7PY2FpGk/GNNhOlUn2LWw7eovkLTwc/DMtG66nHE1PgNOFpu2K4ddC
I89epxPPVxteqIQf6fgdj4E9Tr5VbCba0zcffgnPGJGvdcKbTO8/h8Nmdoum
A/BAwAenUFjuTeaxcfh+N8+VYPjfeOr7Wdg81mg9MJ24Po74bx0+qN6c5g8X
1WSW7mBCPT18EOZD1ANFqgANLDjPIeUND6luLDPCyytL7B7wCcnXLzhg9V2j
tO5wUFPL78OwpE9fqQvMNpWZKARP/v6T6EjUi0cz42k47tqBC/ZEPIucenLw
UIwNiS0x3m5eqypwUlTNrBXRnlKtlja8S04j1pLIz2UlGgO4prHzkRk8984g
8iY8YWfoegOWf7H2/Q5sVnZS+Dr8+tFRTyfYz2qGw4CoH8eYfg/4vSJl42X4
xfvOl/7w+TerWbrpxO9jqviewxWawwmXiPF+FGrzCr4jqaynkU7c///R3kS4
l/62vCqs7kzjkAlfKWSfUYajzgonF8BeNu0pCrD2znbxcthzni9aHiYfSveo
hyM6+dVkYI5wEYF2uCD706kzRL1svk/uhRs2ZUQliPnjtKdvCC4P8Z4Wgx8M
Od+Zgutz5AdE4RaTe8WLRDzBfUHCsMhZte5Nov8hJupHYZ99frrke7F+HFBX
EiDGT33jCd1e4vOtI/8Ow9dXtrhZYBWT67M8cOX0nA0XHPfqZdwB+L+U8WcC
cP3+EkMOOGy1ll4U7jDZp8sKf2mUUJYi2v8STsMMT+fUDp2D95xR+LuHWC8M
36urwmwmVWu74V8ivXa68JqvUyEtEU+g7bIhHHThfCYVnBO7JmQBczobmlAQ
81u7TsoOXqFU5SUl8jdrlOECR6lJHSSBuyWetXnBVpeCf2ymzcqceVyo9wTW
0e3pXIfrUz3eh8Ij2t97VmD3Yd+KaLinyiB6EZZqGRRNglNWSyLm4Bvrgley
YJNfqVoz8AbLv0uFcMHdaxxTsJ+3e045TLnRzvkLNpt6UVkPV92d/zkCR+n4
iLfDSgoN334Sx/fVG/XBmkZGLwbg/3jzrw7DDzTeGX6D03m/fJgi8l0bbdQD
10z++rwIS9SYHOiCDxwyVNiEy2KKWTpgyYyeEDLmaZl9q9kHWmF5soVnu+Bg
p5e/mmCBwar5vfCR9PXxeljk/DTFAdhA2vhtDVwovz3LB/dN2ThWwj65XGeP
wyUvB9zKYUdmubMSsFXNbflSeOxCXKIcTHL5omwxTN8jO6ACp3d9UCsg8nvw
ScMlOELJhD0XPhhkznoNluc6x5UNM9ImsN+E+2nsxjLgUsa4R9ZwdWnzUCoc
oL+zwgEWLM+cSYbLLGyyHsBFBvMlCfC42TyJLyyZqVr2GvZyOEkeDB+tOuAV
A788WzsQCSd89NCJgvecreV4A4fXDxhFwA4mR2nT4MmEFoEwOKha+MZ7eORf
pmAIHL307WkJHHdwh3QQvF0aYVEFJ7tv0z0h8ml1Pq0JTrT4yuJHjPez0led
sP+LW0OPYL1TFcb9MOvu+x884QlNumejsMJrlaYHsH3259szcLze3CtXoj1e
0uxl+HzKxQRnODz7RsI2vHr6+W2HNOJ+LPa3/2PB+217Zfm7sKKv5qvdMElx
tKYNbMNJcn8fzHpy4YAV3MOV/okLTj7Ve9iS6A+D0Xd+uK2XWcoMJvkdlCwC
W+64y3ADbhHf1SvBQoyfPOd12K2jslgedhM8//safOW8uc1FWOtNcuNleIny
/VNtmEPffEAXPvWy77IBLHjDNvdSGnH//66gm3DgmeYyDfiX+76X1rC4pk2v
KpGvxlENR3jv2N18FeL4/3rtHsBUITl1ikS8A7tkfOGaV6avzsGqZJFOz+Bv
sgpJskT+yp88ioC7km+WScOhLVbSr+G3KfQvJYn5E7JknAL3uXamnoLvhB8S
yYGLusXdTsIfVJK7i2FHqx8GIkT+5g6OV8A67r4OQnDF+kJ8I7zYMa4mSNTP
0nR9B3xSSsKQn6j/6KDqPliZttjtMFy9T9BqGOaXojTggRNOKj6YgjV7RO0P
wMdSWaQWYdfX8hc4YDV2l9YN2PCsrwgr/C07o4V0H/LL+lSdGW52knGihb8V
BR9jTCOeV9bxhAmOO6MiT0/Ud80FRw54fnq/+S54YLSN+jBcrU2pSg0vlL2l
OQbPcj63+I9YLygVisRgP+1zCmRpxPcVxq3ScPlTv8s7YB7hx6UKcFPggOt2
KvoryK6tDjuvO1zfgPfGeOvpwaa9vvfXYJbIfWTXYcORGd1lmPdHjJ8F3MZh
I7cAj7grOtvCJ9M1b8zCGgcb6V1gm/E3Cr9hA+sYZk+48oiS0SS8LzZ/wQ9W
J//jMw43xVxyCYEHbdnsRmC56LDbL2ELe5/gn7DDTmaKeDg5OeDuAFxIVeOc
Bp9tCb/xDfaXuKX3HlZ73uDfQ5yPYmOgBPYey7zbBf+aevelEg6OywjugB+s
UNs1wSVhtnatsJty/sgXuINS1LgZlp7vrPkGm/WtPG6Ar44oqo/ApDpR1rUw
Hd81hWlYcUIkoAqOTNnDuAg/c8nJ/wTzdTf5b8AVHocSPxLbmZ2sSVlxfXLO
ua4EPs89uEoD99F1ZhbCPVrtV5hg76McCXnw5H6qIxywLffRlhy4+El6/CG4
w9ywJAuuP17mdxTW1FH5ng6vns4+fxI+J0ZNmwqfWy1KPQOH7CYjSYYrt7zd
zsO/LsfzJ8CaFtzLqnDMrkCm1zBjdeaADsy4TiMWA39QOB1rANeFXL4ZBW8J
KpCaEfGqUulHwPqCIb3W8PayxMMweOgIq44jPCY/bBkCK94OePsAvv/U8EYQ
XPbuiaUPLDkvG/IE9rnl1B4Ecwvle/nBO5z3p4bDfjcepTyGLxuT6MfCJUq7
+r3gb7buGcmwQ9TZrofwijKZXRac+DGfxB22dxjuK4Ab343NucA2DSNs5fD5
iN5ZR/jTgXMttfCN+DWee3DEXDJPK+waNM1qB88Uhkx+hZn9/p2/A3swntEd
hKlb10/childBF+OwwNFmSIWcB7X8sU/xPkWLE1vwhSOR5NW4L1RB6+YwFw0
lne24d2u372N4NPJUnQUbKiPmhOl1+CdYke16WC/tfiiy3DumB0VM7yqs/JL
lxi/UyGmnHDEwr3+S3AvpXA4L+x5IuqHBrw76t5pIfgBSRCzGnwqWNZDHM6j
rWK4AI+O9586C3+JLJFVglnJVRsU4OYi2Yfn4cceixtqcKo9l6cc/C6oJF4X
PvUpo+AsfO2405QhLNOdkC1FzCflGWpzWKnkePFpuHS4M/YOXFx8aUkslbi/
6PVOR1jr6tqSKFHP84/cHsBfeXgFjsOqwTR1PrBk6xT3MXht485EEGxEKi1w
BI469eFBOFzR98+Uj2iPbF9BLPz3/l3TQzD1sv/1ZDi3VCmCG3Yx4hvOhP2f
hPVwwmHjfhQFsKh18gA7nCR8Ie4jPMZIzsIKc6gG9dTAvrPSe5mJ+MvHJlqI
fPgucjMS+VGeu9MFr3j/MKEn1pPcIy/6iXgdP5rvghmEZYVGYZGf1XHUsPj6
xzfT8C6h42P/wcvf2PIXifGMTJojg+9VxUttwDWfjgrvhAdIGk1J2adldtC2
i/5LmZWxUpUnoYHTedxubcK3LeQd98CdZN7v1mHljbAnbLCuTGnxCuyQ4sPE
A/e4jy0vwnEbfmePwHu5ddfmYNoj67KisHUJH9WfFOL7i6vFEnAjVZfqNCz0
2K1NDq62GdCdgDuMCq6pwFaJ+c/HYFX77ApN2Imm5/sw7BXLXnsZHom+M/0D
Xn4/c9YYltQpPTYAN0TM61vCpUdDxL7BtXOxKnbwMd2iiz1wtvK/HGf47v2H
L7rgGxXyRR5wstxoQgdsGGR6wg/OUBwcaSXycZBXPRgmmw+Yaoatm3LkIuHg
Dw//NcBkcxYZcbCn75xiHXyf427eW9gxQlCnGj56pE3kHVxV3hNWkUI8700x
oACWNy4YKoOF9SsflsEx5+8tf4CTLw1O1cD1+YFSxfDjkU9LLfBfxUilArg9
P6GnC35p+d0klzi+xFGkHz660/RdNjx5upx/FB4WWa7IhJ1WOSOn4QLmT+Tp
8Fu6jsEF+N5W2uUU+HdCRvVfePZS4d0k+GrC1IGdHNMyUzMjH+Ph3J49rNSw
X6VCaxzcElwfwAAvUpYxxMAlt3537oNJDFRNo+CdFlkfuOB7nbxuEUT8R5RY
+eGb0iS1YbDkB2mm47Dmy1NfQ4h62RE0cQrezfxsMQj+urlTTAb29m05Fwjr
nPXbrwQbyXte9Ydplq88VCfOL0ef6AOPjHcV68ID4ynr3jBjDkOwIZwR1czs
CWcETQzchN8LFZg9gB/elW+whjeipN1c4SC9Y08d4KvJXXHO8LnIfw1uMFMu
25IDsf8WRfwj2KqFmd4eNhXcv/AE7pQqNLSFA+IEBkNhRVdOe2s4Ynks8RVs
ffXpi1vwD9vt4Xj4a4LvhDmsKP3pYxrcRGpCehPenUxK/x6O5PyoYQJX/FCU
LoZXnMjTjVKI9W+crALmjVRovgbrT+go1sNrAnP7r8CLV4e42+DVY0mn9OAH
obo93bDvLbXr2rD8sTGKQVhS9UKxJlz1XKF9DP7SaNGrBs+7TTDOwOsqnwUu
wul2lSJLcGgtfYAyMZ5zByY34D3WgdkKMLk5DTvpftTD/Kn/zhHjEXx2nBqu
PSDEK0vM99GQwD1w/zkqbWli/sl/zGCFbZP+5UjCb1KHb3LDJtl63aeI+T5O
GcUPz1iUHRWDtRV+mx2HnW0jL4jC/OK7dp2Gye6qOQnDH3ldhWVgQ/PNL0dh
OVf9KUW4tURsVYAYv5QULnX48h0DVT64ku2RiC58ZkUp+xB89uzjbwbw9KWu
Pm74FI/8P1O4afuU2AGY6tJEqRX8c0n9Mgfcy0SqfQ9eeicSwAob7ec1d4WL
Dn+dYoZtdMfoveFjX+WZmIjzXek8FQAfLjezYYA7t70lQmBzM+luOqJ+yh9/
iYSVY5bJaYn5E7r9Kw6m4VAzp4Lb4oJevIU7AyKfUcB9WqVlWbB+oeMvUthC
vqEyH2bt+6e2A06Ve2PwEU5VD3Pffjsrw65k7FANR/gkfd+ASy3f8TTDEg4d
O9fhD2drM77A6bLvT63Ab5h25/bBOZprMYtwmnO0+hDssXC3aQ6WZPOynIAr
rinx/4H3z7sZzsIxecVh03BHg+3ECqw9ZF8/AW/Hk89vwbFr9oLj8ADV5WBy
Tlwvibbqj8C8F9Mod8HL4i3Pf8IXJsb/McLedesbA/C1gxFP2eHPQlFC32GB
VP1IHnhXo8HzXqI/KuqnjsBqgUkfv8K3XE1yRWDl077LX2AV046M0zBdvqNR
OzxhLigpC984RBLyGX7OTqmkBHt+eTrfBOdqqQmrw5PxMcYNcFnciUxd+H2C
4cta2LZ3NMUAVmKhIamG9fk2Tt2ER4bcjlfAn+pME63giUwnmzKY/+BQkD18
t0Cp/wNcJ3yf1hVOzl7YU0xsj79I7QVff2F5vwAWyisd8YOTsrRmcuF4mm3N
YHhP85EjOfDorSrpCNiAvyQiC6YK3F8eC/Nmq7Skw6JmXOVJMAP1Y5FUor2O
gagMuHKWPykZfuQ9SZkHy7KP/0iALyWNrpbAdhanLr6BTV0W7lfC1Gx5HrFv
iecHJPU0wM5CbypfwZ0zwQVtsJQIzYmXb4n/s5/j7YGvchTdCYfzx3RZBuGq
nK89ofB7Gf3RUXicSkMjBJ4K7Dv3G/576kBIEDzCsOPQIsx+R5Uk8C1x/1yb
iL/wh4/DEv7wOdWC0R0HcL3r9M3TBz5OM5VHCTPuYV31hu+bse+lhxUEe8Q9
ifotub7KDHeQdyQ/IOo/vb5gP3y6ai+PG5w3MUp+GM6tmLVwga+nXOsRhMup
5/odYU02NckT8B33SPZ7xHgJlnFKwhR/rgTYwUX6d37IwnM1RmQ28Fq3pogy
nJHGpWL1lnie+zqZBpxGO/HRkohv+dUtPVj84cO/ZjBPlXm6IWxPb6RgCrfP
y9y5CdfyHPtkDGszNFZYwe6RQzuNYBHTxxH2cMpVV8drcOvHPOX78IVWheXL
8Asp1UBPePUGrYwe7LRgoOkHG0/HF2nDEm9ikp/Bwfbn/2rCrO2SPeGw32Wu
C+qwcf3LwBi4+npBw0Uiv2EDbYnwv/g7DCqwZQpFZDp8tLTTX5E4Xrt/5j0s
u2LTdI44nuUYdwlcs1eKVY7YXp/W8wm+wfs64iw8++3J/np4yVt9UAr+a/Zx
/DMs8P2JjgRcy537tAs2eT3UIw4brNdWfifivRJ1+CRc/NnWdRimzm2IF4E3
/m5VTsLkE7cnhGCPDcnxOfihqNCZo7Aime6zVbhYWbtcABZrpKndhtmv7qDh
g627qj3IuaZlvFgofA/BQcL3WGjhTyV76XiI9SL0vjQj/G242vgAnHK07hcr
7B6SN8RB1MPj41zc8Mw97WNscJsh+QAfPFQukMICbxrPOAnBBi47hfYS8V7J
ihOD17beeOwh4vnOcfEM/D3X+N9uYv1cP+JzDn7wd1VlF3yM5lTMBXhT62U8
9VviebMSp7XgrIPn+Sjhwu5Qk8tw6fMBZ3Ii3qcU9Nfh4FvOKzvhz0IV0Wbw
XWEybxLY+8DTfGt4neJF71byrIxvaOGle/CzU7sNN+Ay+w8PXOENhteZa7CM
2KyPF2E3fqoVuNOmgdEf/pHrF7YIPww5KRQMT7kyTM7BI72WreEwG7m59R94
gHX1bwz8vn/lwzSsLPyFLAne+8mFeRKOulf6Ih3eX5n9ehx+y1ac8x42J5FY
GoG708cvFcMnb1s7DcEhj9O+lMPT9a7kP+BJaqnBWmL/j3PX++HUu/J2LXDk
z41fffAn2p9BnfBtAU+pHnhi15b/N7ju71h0F7Hd9Cv1EPzRs1ngC8w1vcUy
AatRyD5qg4PEyDP/wLxHBag/w6bVX/Yvw493DsY2wf0GmWybcBHnqa16mJor
NW4n97TMgZ1zAbVw1W/nLCp48qXRcBVMeX49ih6us3ytVAH3vB3axQIzZR35
VgbvSLhMywmfveR1uhRear4Segj+EsRSUwwnPXifIAh3pj1hL4RvSneHiMIy
gfUeeTAzdxOFBHw7RojhPZxI3UYhC5Nc9Ld5B88o1D1ThJ1P71jPgO9Oty+p
wrFsQiFpcP5M6qg2rNd4Y/Et/PFYocFVuH4i/lESfEL4ipEJfOzE3x/xsCfl
hrQl3L5Fq/IavvqI+a0NzLzK9CMG1m31jnSEU95dlHsF08cFMrjD+2qt2yPh
l7R9t7zhyLei1uHwtvDJiwFwqdqZrlCYRNymIBj2fMN+KwSuaHyYGgFf4NFs
CoLlhZ4fioXTbmhcDoRfkJB6JMK/d00v+MOOopQ30uEk6vkrvkS+UrVac+A+
rqyZR3C70mpVEdzxclTNCw6e+BVeDh/k/PThIbyzwHihBq5OlNRxhyNOzXc3
w+f3KX24D5M/OarwBW4Km1R1hsN41573wpkBrL8diPHreWn+AzZ0mdW3J+KV
4a0dg2/0K87ZEvle08r4Ded66ereIeItWbddhLPWV+tuw63+HeXrMO83CjNL
Iv+1pOEkPFhfrg63mcGzt/2XKeD5JwcsTOGvmccHdsHTLyWbjeHr/baJTHA9
/5CUEfzt5/klNjhQrav3Grz76XozN1z66YP8FfjiXXMhfvjG5nCvHtE+Xbat
EHxI3MtNB24UDD8lBgvH801rwYfnHZ5Iwa5qG74asHlPqak87Hx1YlaVqO/L
TewqcGi3ltkFIv/Ge69rEMeHdFIow2lcj/n1YO+JR44KycTzErQeGMD3l+Xo
z8HCH468vwGf3zAvkoW7aMdv34K3VNsEz8L3x2RzbIn+Th9vkSLm34ySmxMc
RvdLQgJ+FU//xR1+/CKwUxx+ZPzvv0dE/n4/u3+SWA/iLlcHwIpRG79F4F/e
+dQhcJeK/FNheHnqfE8EvFuDdP0ofNLsl3csbBsuYH+EWP8mWz8kwgUke1n4
4VyyVOd02H89OOAwcX7KiYocOPxuLd9BOKb/wWQhvN514QsXnMNdE1EGa9s5
XOCERcvft1cT2yXO/2GH6eTYgpt4iN/DNV5nhcNrao52wC4+SQPMsJbLZf0e
OPEEgx8TLJVziGIQ3hRV3mYgxj97Q24UXtlBEb8brh/QN5yCO0fINHfBPxYy
NueIfL4ebqGGNQouCKzC4iQnHClhy3OZfVtEfpnuTZMT9c3lykJ2ENePguxB
pMnE88HHT1LDvy5sSu6ACxa/fqWHBYuGCreTiPur3SVjgaXH2Iw24V7LK4X7
YRrdW53rScT//VuUDsETnKs6qzD1QSGL/3F03/FcfX8cwBGiZISMQslKRvZe
CSmkEGWFMkJERqlESrJTSfYe2RIlyQglI6GihIx8kQgl4vc6vz+fj8/n3nvO
+7zf7/NR9/O5onD3YiPlIvzL5iG9FMzHUHN5HpZNZ1dW2E2+XzvO/xPOn7Y5
pAYfiFTtnYHDOL2/aMOL7O/MpmC2F71r+jAtx03KSfh0WEeGMayRcDtgHKYa
CBIyh+3j6yhH4ZyrTYrWcGAARcUwHDlh2e4Al7zJlv4K33iS+dMF/uhi8OUz
bBq8+b4nfE/P+Xg/7PpMb7sf7PqgcOADbKvtI3kFvp/1JbwXrrMIenWdHP/x
wab3MMeX1P/CYElj+cddcMim3tloeFJ4wqUD7mHO970Pm9+S/9FG5nuzIyIJ
Vt1tmvwa3hlgI5AJ99Hu2t4CTz6dS8yHpaM3ZjfBEW+2ZZbAP3pzTzTAaufP
7H1CxivF8KUO/lDvqP0cFu/hC68l199SpNIAhygp6tTAlPVfHrfC+5dEOqrh
SwnrtR3wKGtl0BO4dPqDXi8cLCRK/Rg+p9dgNwA7iewrK4MHP22yGoZllqTP
lsB9OW/6JuATVDLzhfCrTQPDM3DjxtKsAnipSMJ9AdajVRHKg9sM2z/+hR03
vq7Ihu94rfZQCODvvXt1rpnwgdMSRzfCFD0f59Pgb34sNltgGiXjrBS4pOHa
YVZYoqPSLgm+z/u4mgveoHbsRwKsmdv3hA8uolHKjoely8NkhWAqCae992Df
oco7YuT1V2G1d+C9mczB0nC++8jFGBLflZqfivBBxniaKNhP88lPdVjL0a8m
HG642u6hA/dZNGmGkfHK+HUehusr/r27CdMYlbw8Ct89bxQZAm9wbNpnAZud
3ckZDAvr3pK2gdtd1t8Gwr2n+NhPwyfYn0ReIfksaeZ7Fl5ipuINgMtP+bl4
wgPmeh/94aPsNAO+cKGrtL0vvIXNRPwKTG+58tsb7nB5y3IdnjiTX3Uejms7
fyEM5nvBoucBd6fbu0TD/h9NKdzhlH8mGvfgrep2r87C9ikycYnwyk+Vk85w
TVvixXR4d90XTkdY27/uSy6somyT6wBfG+riLybnkyjWsoPddfL/VsByUmU0
tqQ/yK0deQb3S+UmWMHxq0qKL+E2Xl3zk3BBQF1yM/w44vuoOcnPnMOjb2El
x2NXzeBckX+13fBV6qNaJnD0qadsn+CM2049xrBAz7O1QfhlGF2sEXz4GdWb
UTgs0OqEASy6zrF1Cp5W/zynD9/cUzLzk8RzurtCD76qP6zzG2Z8QqOrQ/qX
nF7gP3K++3Pf9sOV1O4GGwSnNJ64aj7ShMv0Z+/RwyOpX/erw11bj3ozwd3J
HzaowszfBaXZYUejC11K8Ckrbvft8DSXj7sCLH9VVHUXrLO/RkYO5tQQCRWG
aQd83kiT9TC3cxSHM0Jdb++D51sFhWXgMtY1Mwm4ae6hgxI8N8I5vxfWKQmV
1YBNLC2r9pD83fbrmg68KCVvKEzieexD8WF4I9vjHwLwXKnn+aPw3iadp/zw
9keHSszJ8ZtDTHfCK5LLQdaw+FwbJy/pP+a28g6wfETG9+2knstfn3GBq3yV
wrhgkeMHRD3gxKzmYxyk3kJjXXzgqyYCM2yw9+r12wFwwottcVthm5ZGzSDY
JnPKjhk+fufB+VBYljubkpH0kw+fFCJh92X5N5thPter/nEwT3ytAz08kjX0
MAE+vesd3UZ4h//0sVT47sH8PmrSn1d5bmTDqTq3fahIvR/kNHwEpxUKqlHA
6g8Yf5fCoZ+VmNcyMf/UH9xV8JGYs49XYN267p7nsIXx/qBlmM7Ag64RXnuk
y/cbfpG6yPMafjf+unUhk9z/8vx1B5nftaGH8/Bl2vUfPeT6CQrqP+F1mvSC
fjLe/ZybfsBj2WcPDsGvbjoMT8H8XBdsx+HJZqrbk/Alas4t03CDDaflBOz+
9Y3MPHxvNfbfKPxGRGHuN3ys1691BA7rHYn5B4vkvEwZglNH7fI3COHzBkWQ
7iDMq99rQQ/zOj3c9hme5526xgSnWKlUf4K51STC2eGTBjpnPsAFw+li2+HZ
grvKvfCeQwG6u+CKS4HD3fDoTOZvIfhffXZpFzn/AYVwMXhldWd4B/zMcPG+
NBy/8bDCWxKvVVVlRXjUJ3nzG1iv56qZOvzycXFZC6zmzGVyAO54x+3wChYx
vfhdH254m6jaCO9Vil88ArfZzE68hJn/e/DQDJYYNax5ASevCldZwk7jUaee
k/lnCj+xg2V4drM8g1c/6Ro6wZdeFE9WweyyVZbu8ELZvruVcNnDM1TesAZX
mmMFnBJTH+5Pzt9sdKAMzqCRjbgKV2/duFBMXg/lFQyBo3oT2gozyf2ks7K3
4fvbdX0K4NghS+EY2OSOgmgeLFQbUH4Pdmb9SZsD7xTSfZwID7T0VmaS9/OO
GKXDe3P8I9LhtMPH3+bAeaMG51LhAwPKLwvhi9fs+JPh8UBRw3LY59zOtYfk
+k9PGlfD6f6ShQ/gTf5H5V/AdK0+Z+7DD9miKhvhC7tMdO/CTyi7Cl7Dj8Tu
LsfCE699lDphbkv7nmi4m25OrRdeo8sKioSrdA8JDsA7XNiVw+Eapf05Q/C2
BxTcYbCTcU/SOKzwyevtTTJf/t3i0/DVXWY5IZnk+6XhaXPwZ0uT8GDYW9Ms
7DdsVTu1/1om+f0yNoZ/8JL58K6r5Hh7auoNwlMaDD3X3gfACuOrg3Tw6I79
MRdhqXRBU0bY2tnwgh8c6nVAnQ22YN621wfW1Cpr4IKX/+Ol9ybx5bIX5YNl
1uTmPeG4+k5aQfiCM0/xOdhnc9MVUbjTRjrWDVbZquuyj1hFWO8s3HfbbVYO
VvmkIeAM7/sxY6ECH1O0ZXCEI6oa5bVgl8DzLQ6Z5H5e3xJdmK3rbr4drDVi
lGQAB1Y+s7GFO+57uh2DB8VmeK1JPTnnfzCHu2/x0FrCLOztT6zh9K8OLy3g
HA9BKQc4/FRK+nHYy5kq2hk+Pf0u0hTOt4o9dQ72PSZheAz+Ty2y3RvmM3eT
MYYDrBmKL8L7ikemDUk9d62dD4TNRszLDsPtBfHvQuDIZ4lJ+nBb18Ws2/CQ
1F5LPVLfZXysMSTeVwM1deBE1qGFe7AUjeTyflIfL0SfJQqT+0l7n2uSei3x
2p5Oxl8okasOU+5KnM2BV78vnlaFo2UGbQvhCoMz+sqknnTGK8rgJ6nVioqw
vf39S1WwkUbkihy53p8HX57D12/8HpUh45dmr2iAxSPn06VgO00dt1ZY6PAH
F0nST/spGtrhK03qFuIwdfRq2Hv4yL5D3HtJv5xO+/GRzL+wg2oP7HJCRmEQ
9rm3Z0kIlhtun/sGn+FXqRUg9eZ9UH+SrI9tRQE/2S+2J2+dJfl5b851Jxzy
64f/AqzdF2HCS/qRsk7jMtwg/FtnB3zkplrgOkwroszATcbrd/YjtQg+TzW3
/OEg9X1yc+YmOCpQ7Sk7/Dkt9SgzXEt9K4QVvqaQnswO7zTe5MtC+l/6l5Pb
4fr2UBUmWEM7q3InvMdHRngL6bfcDxYE4c2VaTybyX4jGp21F373cvt3OtLv
vfTm98GXC8o/0pL81egtlYdTch2TqUn9nAw0USXHLw67UcHOX/nvasHdZx3t
KUj973fQ0YPbprnF1jKQbzVP7xrAfZs7t6/C9z6daT0KF5xR2PY3gzz/wM/N
HH6iOzL6G44V7Cu2gt3uXfq0CK9SuNvZw9appzN+wdf3uZc7wYa3pGPn4P0M
nybc4DPWRbdnYVdO3Ugv8vr5CIsZWJLN5J0f3CWhZjAFywzL3LhC5mtjxzYJ
v4j14LkOU4gpTozD19aDTW/Bchs6vo7C3GtSK5GwqMx/hSNwklSvZhwZ/3BN
6hDspcjg+gA2lRZPHoS7GPOoU+C9egoen+E0rXNqmbDB81HHfrhW220sD2Zj
UZb5CA94zZwvhq8+ld3UB0cf70qugIfUXtL2wArqFYpP4Q8WtB/fwSPsbN4v
4EDKno5OOGdMb0cTHHfB9WE7/PQfW8FreFddmmcbHOUe/6EDTqQ87PY6g3w/
77F3D2w2+U61hcxfOKvkExwg3yT9Cj60+0zXIFmvMC2ZRth++LbtKLz4poiu
HrahqI6ahP0uem+og11kecRm4SwuhffP4e9l2sUL8Kx9eNEz2OB6XtcyPFci
VFQNn6FhtFuHNzzsDnoCu39rj6XeM6WxXfB5wGPYY3toLj0cFrn7Wjl8mmvz
XiZ4obHoRCk5XzPvETbiEgeLYlh4smuIC652PSxWSOLfJsHKB2t6mQkWwGt3
EkUFYN0dfSJ5sGmfZ8keuLXjIWUOXKgm3CsBDwx7rGeS+b/icpaFf03Hd6fD
NK83DSnBl9RUS1Ph9UDWZXV4793B8mT4hsWuwANwfOD47UQ45al9jj68yPot
NAFe0eovN4LFFPWj40n+OuwSM4XPMAq73SPjoXinewKOfjrhHkfiqyDQYQOL
/5PQiYUnjJKVT8OnbcaEouHf/x4fdIFzT7iJR8KcNUqN5+DNZyLow2GuAv+v
3vDBZu9NYWS8SX+cLsKUPBuGb8J/tjzuvQrbmf+tD4HFPtuOXYfTc3JagmEV
9m12YXCi55bMazCv0cerUeT6v/gyr5L8PbQlOA42qQstugwfi+CYewCvbH0e
eQmmPmVPlQJzn7p9xx/uf3M8MBMuWpNx94Vl3xUN58H7LioeuwDX8QeMF8Fm
rU2WXvCB0ZrjFbDbc3UVTzJfiyiXajjmtILGOThO6a9dLWxp52/oBv99n/Wq
AV79XC11FmY5wP62BX5q7ajsDD/cnqDWDr815edyhCkscu52w8IUYlSn4amy
4qgPsPLdGCZ7mLL27q/P8N0B9l+28AXW2JVhWHB8+q81Wd9ajXMT8C2tXx8t
YXH2yOZp2P6wZv0J+BujUMMcyUem9nZzWDtBReQ3/NIvsdQM7l6pklol8Tmd
VmVC8s2ffhelKPpP9KfWoxnkfqjMS7Rwk5Rj6RH40/UPfpvhT285nhvC55j3
fGWGd93em3IYXmzXENsG71j1v61P8muLEM922PnCp4d6MKvMgt9OeFCtOEiH
rH9foa8gfG4qIkKb9IOsU5ai8Ne/d9K1YJ/zrfmScAQjX6QGPMdilCQLb87L
TFIj60ln/UcJrmp8HqwCn/qY9UcdPsL9KkIJ7o1aHdSGj/2eSVMg18/Jl9CH
ZffUhsvB0ysN/Eaw+eazD2Xg4TXaaybwvs9tgVKwJ8/hRguYq8jEQxIOptj3
yBpOPJkbLE76ZeqmVXs4da7ebS/Jz860OSe4+0bqpT1kPcrc2t3gpacxd4RJ
v2/5y+IFX7tyMkgQfnLGb8UXNuzsjdsNMwyGG16G1xUUr+yCLWyabwTBAoUV
nnyw9NXdDjfJ8VMdoTxw4OK3vHByfZVvPtvJ+qQMx8XA/XpRoVxwizLnxD04
Y0zTkwMeLQrbmQhLRtM4sJP88XdbT4V19h25yErGl2uimw0/sS93ZIHbW5ql
C2Dta7F+THDfQj5NCSwX6nlnC3zZykbzMUyZdylkM+lfR9/tfArHuM8m0MPJ
PlPOL2Dq+uSbG8l+xekY30h88ugVGjic4r1rKzw8ZR2/AdZbKs9th8vnK29R
wj13UsO6YasF6+T19FmNR167jn2ATaSWa/7B9Rnfgj7DJ47Mla3Abvmj5sNw
p6FI2zJcbLB6dxwuOP2m5jecuc/dfwqmOpTRuQhfSQnd/xN2z3ec+QW7fLnh
vUjOl5o7Mge3JDEd/gsH79myMgvHnzMJW4drqv79NwPTnpQqpt47pSFPOzQ6
BQ/wdlykh31tein/g03l5h4xwstXnJYm4N3mMyGscFX1BsZxuG+p6gAnvNQY
KDkKV4T2neWBBf7LFxmBQ/+sK/DD4TvaDwzB4b9MXIVhr7xCxUF4crvTDTGY
9fh5+c/keOZqXSl4TyKPeT+8rkxxTh6On44/8hH+vTdNVQV2n/h5tg9W1ZCZ
14ADVHhieuDE2PAtOvDGHpHIbliE3b1LH44VoCrqgp+2/PfHCP7xtTWrA+4t
2vzaBPY/a1r3Ft5SJHPNAmYMLPz2Bmb58CrJGu5Q3zDUCs8Ui9nZw1vfbVlv
hpPv99x2gnPUBZea4MsOFxLd4PRAxt8N8Ev37abn4bMyD7nr4ebYrvO+cI31
gW11sPKLHIWAveT3tm7J1sKOjnmjgXDiYrhVDRwSeXMpBOZ1rbN6Cg+1PykN
I/G+HxBYBUe3PuyMgoPcfC5VwkdFE3vjYM4s2cAKePU1X8gDeNbUNacMtn8g
GJ8M39szl10CTyu+PpZBxpM91lIE6yu98sqFTT0UGh7BTPlzFwvJ+ev0mvPJ
eHh+7CmD85wqp3Nh55PM6k9gm6HYqWz4lcKOlWcw33QDQxYc9zw8tQ5e60D7
gkvezOY2wcpRa8ppsOG+cydek/gKpuEvLtLfqs91wBtudtokwWxt5q7v4aQ/
pY4P4T9M2iwfYbbdr2IekHxXaOX+AitF+8fdJ+s3Wt4+DFMWmlXfhdc2CTqP
w0b+78fvwAJqFI5TsGI05Y8YOF37/JafZH0qDnJEw4ekdnMukvX7bcgVSerr
VMjbZfhGnoNaOPww6przGjm/JqtrGMmvuginDWJTGjenY8+HwrXR/sx0cLAe
88MbpF5kDXZsgZ2LXBOvk/iuPGLaCstKOeYEkXzs3FG0Dd5++Mj7QHhHrnbR
drj7pdCnK3BPw13znfAZ5lGKy/Bbj6xJATiPRVL6EiycoTS4B75hcFHVH97K
vOeKBGz7+oGzL6yxx/eqDCxo9sr9Asy5zdtJET7xMuSyFyyhvfJXFWb3pSvy
hD+Xl/zUgnXdC56cg0VP08Xqwkx0dCNu8F/vM3GHYbmW2PGzZP4zN64Ywyx5
uQvO5PrPAraaweGizgJOsNP5A/Qn4dDNjuJnYLkbKwU2cMAQjYUDvJ8tT9YB
9ri6M8IOXnb5zecML2iFJdjC52pOP3GDLX2ut1rD7tqGxefh13Gfuizhn1k7
onxhm4ySkROwVaEyVwD8QoN2mwXJxy8ZNNfgrSOv+Y+T/L3llRwCn/aiOWoK
Uz4+yRMGj9WU3DpG8vGw9VokXFv5IcEYDru3dPsOLCPl9NYIzmO87h8Pv2UL
/mgAv2CvY0ki8RheoTkM25ULxaXBc6++qOqT65cf9cmGL720NNSDE8IsNxTA
vtIigTokX69QzhfDOz1SbmvDrYFNrRWw3kRQqhY8mn//cDW8sjGzVwMeV++R
qIU3/L06pgYfT1d6UQ9TrkVvU00nz8eYkWuG67n/GSuT8fN/2dJGxpcqd0aR
xOf+7judsOnQnYfyZL/hDvTtgf+JvM6XhZdiubU/wULppxqk/x9f1edf4M8C
DKv7SH+6rH1vBF6MS2eShPtPTXJPwKr39h8QJ/HbQRE2RfKrRiZ4L7zp4dvj
P8XIvy/wPdxD8jvL8d0C3LKd9r0w/KM9+tEyHDG1MCZI8vFfivQarHO9j0sA
7n4rlUElPqXx+DmlOT8sXSRwfiNce0bn3E6YYZfYzGb4SqJrDi/Jzz9urcww
7duq6h3Eu3dHsIuT+yeO9XDDMj48/7jgoeA6Zi54l+Kudl64nd9BmAOWdww6
tBt2UeuyYYdzz4eWCsNGnAGprLCgtrOPGMy90/0ZC2xZ8H5iH/zqCucSE2x7
+Ve1HMwTxsnAmE5+H6XASxl+b2K5l4H0M40d/epw1pSu6yaY13ZrmjZcNxV/
gw7ebNrPehA+6hj2khZeeUkxbgBPpc30UsPile/SjpLxsUYtUMFCTzPpj8PD
4S9kKMnrSVldJ+FDt70M19PweST3hY4tvD5aFPoPTjxbkekA81azta3AE1V5
ts7whqtMk8vwGtXYazdYJiZI+A8s1rQSex4WnL+ruQRHiHzd7wvff/rRfgH2
sFPMuAS7X7yePQ9LDajaBpLx8g01/IQdGDvfXIc1XBMpZuH1Ymu+W/CBY756
M7Bmssu7CNjiCKvLFPysep90LGy7tlYwCbPaHPl5Dw5ke9YyAX/doWX9kIzH
u4Z6HE7L0apIgXXp+g6NwneeuTpmwnoaXa4j8Kaz91tz4YZXFEVD8I6+ptBC
+IIK7+tB8v6tC5JlsOn4iR+fYXXXY6GV8NOIGpkBeDDjhsozWCqb2/QT/L1k
PeUFfPhc/N0PMA9FwVQD/Llx12Av/DZm5W4LvJDxlKoHzuGon2mDPxyy1euG
N9jRZXbBFR/5nLrgNiYvrV749Pv56A64u/tK9CeyPmaNH9/CU58/Kw3C5bvr
Vt/A/UGLcSPwb/VSzddw1rjKoQn4z8dPti2wAW/V5BR8+RLTrVfwme3cSj/J
eomKdjXCWscujy7A3p2Rv+ph2s9fNJbhc/Id8i/hXyaZIf/g5K2brr+Al2uU
Bakk8PfWVErBczjywJoPLTz6lGL+GZn/jXP8m2Gl6la2p7D1T9lqJlieJVaz
Cu44YLbGClfKb4uohKvEFlI5YdURlooKeNWCen6HBPn3z4blMvi5Y4L4Lnjx
hL1+KclHnmtNgvDU+K0LxfCFUGoGUfivv2ldIVxSWlksARcGVYwVwEfYBpVl
YC6Jjez55Hqx7/wU4K7hWYdcmH5zE5MqvH76clQ2fL3lgYUm/Mjz3sdMmCVS
b/UAbG5su5YOy5cFhunDk+84xNNg94iWFkNYZNggIAW2yKg5dQx+PrI/OwmO
Se0rOA7n3yr68RDmtsofPAkbyyxpJqSR3zNecbOFByqZPOLhpp3phQ4kfgJR
z+/Bn6+n6zrDT0P+G4uDabgM3rjBZ+v2cN6BuV75rnvC96ZqXWLgMcrOKB/y
fnHN+ChY3/RF50X4hQrTaAR8q+/G3ytw2rdSpXB4d5lRYDA5n6WxaxjMZ9tf
eRP2EhJ/HkryaYu2bjgcks42eQM+eO/GrWjYwEBKLiSN3E9a9jgOZrDlvh1M
6o8rWvkB/O8bT8010h8Gz3slwTYsepsDYbu1oQ3psG5+vMIV+ONNscBsuMz3
qVtAGnkeYEFhPhzNOPfyIiydGSpTDG/ZeWrOD87fXOxWDvePftb0hY/eHIx+
AqeUcCdcIPlnuZ+hBs6KT233Ivn5gVulDj79ln/XeTg8gaqxUYLcD7Vs7AFn
sE/ItsJSP++HucMMiW4n3sJO/vzDrnBIQU9fF5n/JAv7WVjSaYG2l+Tfhwkn
ZzKfmO7oT/DVuxLxjnCsZB3VILw8Jtt5Gs6bjBYZIfk5ySLkQOZ3aD5nHG4q
9zhhBw94Hvn4HxwukfTIltSn/fdfP0h98frT2pB8PjPh9AuWsxlVs4I5DBii
f8Pcy0x3T8KjXt6Mq6S+Kj42W8AiQvT+FJL4+zjHjMoc/tn28y41nKMTbGUG
Hzv0g54e7h+2jDOBD8iZSm+BL4p8+X6UxDudXYcFbiui0jMm+VhYX8IOV2aN
BhnBTuMUHVxwOqPtgAHcpbTxAC85Pj6D5TAsp1rlzg9vuevrqA870/YECcEP
Hn9v1CP9MDtiRhTuc5VZ0yH53Mi1RRLeY7Z+/AB8SogvRAYWTyqN2E/mvzdk
TIG8/xl1mybM5D75VwX2dHsjrEHq++tDJ03Y5uANOzXSDwbtbx2QJN+3yX+q
Asfvqoo7CFfJ2HErk/UvFFsygJt28lgowncVvjEchSfiZR7Lk37VHH/JDD6x
23JGlqxvVFv3CUny/3PckjJkvapcv1rDbxIFoqXgQ2KD++3hq9lH3kqS8e9+
f9IRrm2rFZYg47nvbX0Wnu6tCBcj+dlc8+QcLD/76a3o//eH0iYv2INLVmwP
bMwrusePxH/wjbMw3HvOcX8AzNsT2ShI6lHNVjcQfpHYLSQA28qVp12HI3Uc
nPjhSvb5klA4dAtL806Yc4cLewRscIiDig8OK44+EwMf2JSlywMLqHScvQsf
v6qevx0WvcnZ/AAuXtec5IKpm2L6kuAsc309ThKvwNF3afDrK61F2+Dap1y7
s+GZoRdzbPC28pw9+bCuYKEJK/zPY/5GEdzFyxPHAtP1MLSXwbZR9ANM8PnC
/NeVcPTdL5qM8Au1/u3PYNc3B0IYyHi2ZO5+ATu/CR/bBPe8/3ytAR656iVA
D+ceXWpthtniOlw3kvh3dje/gQ/tWOmiIfun+CJXJzz1pY+VGt5v9ZP/PWx5
IOACFcnPkaVtH+AaxxtfKEj9W3CdGoClBwwF1lOxP+9Qt/0KC3N03foH7zK3
qvgGO9HwtK3A1aIX5yfgomM97H/hBxUNE1MkPrLyV//Awb/7pX7CT6S9mpZg
xTty0gsw7byxyCL8lu4Zzx9YM+723V9wb/o361X4kXnR4BwsU+VvSrFvSuPa
ttO6P2HruphUavjrQeaIH/CvqT3pdLDns4Oz0/Dzu/8iGWBntr6TU3BohGgn
M3x1zClrEhYeoGxhg5uE/DZ/h9U1mVm54ETFeOPxVPL9LoNDPPDvNuaUUXhx
t7XiLnhH4R+6b7CH36VLgvBIKcWxYdj9cZD3HrjigEf1V9jm2bC5OMw/JSw8
SMwrGCMFF2UyXfgMs+gGBMrBD5SODPbDvgN3GpRgpe1vhD7ByYVLP9VgnZw4
vw/wT4r4Pi04aHPOWC+JX0kHky6cMEsl3QMXiVlQHIL/UaYndsO2m80PGMHq
0/e+dcHePeXex+DMy+9lOmEfhdsnj8PaAtrp7bDjYOHdk/Dr75wzbfCZ86du
2sB23FzH38Dn4xId7Mn8Q461tMIpf//EOcKnvlFwtBB/Zrp8Fl4Sabv+Ci49
Jlx1Dv5jva2zEXYZefrFax+53yyVv4Gsl43kc1+4wFcu7iWcUBAwcwn+UGE5
8gIu2Piy7yosvi3UqBaeacl/FAzv4x9uqIFlS7Te34S9BfrZn5F8+bpcfhtW
63t9o5rMr119LIrE+/7pnidweMOODXFw2CXpvZUw1fYDn+7DDkrfUypgrsYO
ykS4mc5irgymba4aSSH5IJF3qhTWzBlhz4Rpb70oLobF/z6RzYUlt1LRFMG8
HVsZHsH0LBz+j+CrdKFyJfCqGeWbfNjvZTxHBZzkXqmYB2dPBIw9gXPjQkty
4HJOY5oaWCNbjSYblqv8/uUFfJinxC8T7pA0pmsk+XCL+XU6vL/3Km8L7BR4
lz8N/lfxcOYNfIX71YMUeMLYirETjnywMJMEf/rN970bppR9bZsIX3HtKeqD
Hx0u+5QAc96nfdUPr3XnSD+AuR3s7w3CurwyefdhacrtVSNwau/H1btwF+fW
O+Nwz6st5+LI+qzSn/gP3uBsPBELM6TJn/8Bc9DX4LPfrEag3ev98/BQWM7j
KPjGL48zS3DO31d0kXCTwOYLf+G393+fDocpf8uqrpHxOSZ+CYONmvXNqKTQ
72mD5W6RfjBMKUIL0x15n38Tfvfzwzg9HNMuLHQDFtM8v7QFfvmgPeg6Wc+9
vXUssG1b53IQnFk48IkdfrJP8ug1uJlx4SsXrC9/v/QqiYfSeioPXMN4WOwK
Wf/LIaW7YJ9+19AAmImWJUAQFt3yfu0inP576d4eeBNPuZk/rP9hLUkc5ly/
89iXjEdO3kYK5it8JOkD53ineMjBWykP3/Ym8398SEUJns7hpvQi/XVG65cq
LKz8JdCT5Med/SuasPZn2cFz8OH9xbUH4C0ZxRbu8Po8VddBuF7ndbkrqcfk
+x0GMIPmANtZ2E22NtQY7vtCEecMSz7MijGFf2zs++kIPzsgY2oB83pWnT2T
Su5H2kNtBXPZB007kPmlPt1wCt68l97InsQ/meOFAzzMHd12ivTHXbMtTrBE
1qCILRn/Wl6EK+z2n0CGNRnvnn41D/g1o9FuK5ivzFrdGzbnORJyEjY0/m/Z
F777VpHyBLx1Rz51ABwkQmtjDtMZv1+5Cj9+9azBDKaQlSgOhnfd19c2hbdb
x5XchKMK32Qegy+6qLndJvF9yLvzKDx0IIA9isyH5XDWEfhJZNKWO/BlGn86
I7hFaE/9Pfh0u8stA5hd62JjApzb4PT9ELzb6mh5Mtz6cL+xPry6+blVOjw5
//69HmyQ32CWDVssBSrokv3mm8emfLhfbODJAbL+HAlbimDjBqtt2vDt1RP/
SuGvYZVXtMj6tX/PewxfEi2h0IQ5VtsyquHx4i8O6mS9BGItnsNjT7NHVGEh
7m0rdXCpibyLCuzwpXWqEWZdpO9SIvn18vqDFphG3OWYIhzy0iCuDV7ZxFEp
D1v2vb7UCV9ri+WTg0c2+vK+h5W/hWXLkP2KgZ75A/xo09fN0qQ/M32t7YcN
dAsi98HaszEWg7DqgAyHJLzp9AatEfjpLZEgcfjHo8GxMbjL+watGMy83fLj
JBy34YSbKPy5ObdqBn6LD4AiqeT3O6+bzMEd177aC8OXdftVF8l61Zu+FST9
pfv9yB+4aXjHUQE4g0ukb5XUS6DPE37SX5isnlBIYzwi4bt3kX47c8KEGqYP
G3vEB3veCFejgz1qBtl4ST40PhzdDA84sSfsgCMkyvyZ4JyivwLbYVer3hOs
sPOLiFgusv/Vrf7eBj8OMuLihE+Ub/3GDb+LaQ3aBhfrCdTwwlF+i3NsZL/z
tjXmh79THrjCCt+5Zi8tBHMwn5hkgU2qM97tgb8+uOXJTOJZQ2MjDnckWa0z
wizLmxSkYLV1ao8tpD+kerXLwqyyz5Y3p5J/T7cuVSTj33vkzCb4TfALY1W4
tm5yio7kn+HRQQ34penuSxtJfyvVqtaGQ+8cmqSBWe3aj+jBW2tcvKlh3dJ4
mcPwxbmgQSrSfx1uUR+BrdzUjlLCZ64oxx0j4+8bGVxPwf7ZRX3uOPzRM9pw
DU76m0l7EmYb5P2wCpe5xERYw0W62s4r8M8SDxs7+Ev+5f5l2Kj14I/TcM2B
cKc/8NX1xdfOsKv8s94lOJ137I4bvP148OFFOOvTLy5P+FgLy+dfsH5y6bQ3
TJXcaThPrq+ddsUPZi8x7P8Jp0nznQyAqy/RHJyFGXbP7g6EL8wb187AvG84
CoPh9lojw2mYMjE/8CZsePzui//gv+dyWW7DkkI3Dk3CV77siI2EGb1WvkzA
eif7LGPhB/tbjo3D22J2jt2Fo5v2jYzCTGYxTx/Abiwrx77BYe5uAUlkvvRH
2obh8oa1lVSYYlTaZghm/xjTkgkzBd/oHoStDKeP5sJhf07ZfYFHrfpfF8B5
61W/B+Bg28yIYljAMdyjHz635yRjOfxEuZ/yExyT295fCcumlvp8gOm27Xd8
Co/ZrGzoI/HuMf/6nKzf4ecJPTC/J03mS3jQbSvLe/jTuY+CTXCqX2fGOzI/
asFfLXDGhNi2LtizamNxG8nHCurYDmIGOZFOafL5WE6oHVb0eDLdDW/5wZbc
Btd53/PskybPl9GVeANP39838gnuFRxtboVr1VeSv8BvatW0WmDqIj2uYfiZ
8OfeVzBLQvbgKPwwWsugCf5163Hsd3jBleNNA/xO4iz1NNzmIWBfD7twMtTP
wsuqtJ/r4JBoJ7Vf8JIep+cLeORpQu4SfPZjxObaFPJ7cHGWf2H55G+3amDG
666d/+AzttY7n8HKJ2ciKGWmNPRsmhKq4Txv20008C9rPfEq+FnNEx86OO6B
cGslzLoWJ8oAL4dS6TyGT525kcoEF+6bHiiHI34PWrPCA6kDpmWwdfnWTRyw
vrNYbwmJh1qgLzf81/yqRzG8tCYhxgt3NH2bKoSbdUQzdsH3fbSDH8G5fIK0
gnBU1hJfAbxPXqNCBL6Y/yY1D1Z1bt0pBo81hSvlwkd1TT5IwgXP/SuzYfHW
7gAZWHZ/rWIWbNk4NiQPm9oN92bAyw29Ucpw8Jq6WTrJp9eu/9TgoyY+P1Lh
eyr1j7VkyPdVf7qkwE2fuE7qwNdFaqeT4O3jqi8PypD7hc3CEuHx4r/nDOCK
Lg26h/Bp/3uDR2Cm6B9pD+DJOxaqJnBi87BmPHyj4s7Icfizg2zjPVhmT7v+
SfiPprrtXVIvh+2WrWEO3/Ivd0h+fdsabwd3SXk4xP5/fb8vnoYnmnqpYmAP
tYUkZ9hN7XFIFKlnF3kaN3iyVm5nJJwz/MzSA7ZknW8Ih70Vj/71gnuuyhy8
Dft4aZ30lSHfH9w0cYvUr4cQ1SU4xczLOZT0izo/1yuw0jvnDTdhmxCuxmuw
DM297BDYLD7CPgQetbYRvU7qjSW6MRTe9CK/NQjmq9JxC4ezRZL1r8H3N+3f
EA1vM33z7moK+Xw3Z3kHnlV1874CN6pIrd6De5MafwfAGfbyNgmwE0PYvUvw
iTfZxUmwWdQl5YvwHdZg3TT4TLpEgx+sVayblglnvtN28IV9D1hq5cLUp4Um
LpD+4trZVQDPUyt5eaeQ3x87wl8MHwtJ3eYFv09ceVZGxtc5lOwJn2l5xV4J
s0l6qHvAZ8VTq6phBfZv9e6wqcW43nNY+0uQgRvsx+nxsA4uDTr18yw8JP9N
phHmZJf2cyH7B8uj6Gb4crMqhzO8iZKm/zU80n76hSMs4Cjs2g7zvos4eIb0
W+aXL7pgta3DUw4kPteoT/TALUyaXvawoEvX8AdSD1Yv10+RfBuSEx8g9VNr
m2NL+kXk7rpBsr7CHPtsSD29ec46ArcvjHdbkXq7Rmk+Bgdlv7lsCbu1Pxr6
Dosbv6c/CW+e3C0+TfIxYaLEApYWHqubhb9e3atkDnOd0NP6BYdohb42I/vR
iYc3luCZuGEvU3iPHCvzX7iu2n/9WAp5/m+U9T/Sf+o3Zh+FZVNZ5yhkpzQi
Dg6KG8MSF/S8qeH0Ky21RqT//U2r3ghPX0t0NIR3xA1pb4bPqzTNH04h9x+Y
32GEefjexR+CX95N72SBY82+aevDW3aVHGOHNXeav9eDZ9W2JXDCkqczAnRh
5i4BwR1wdu+JjTpkP0tZSeWDR4O4H2qTenluNMgPFz7K1tkPVx8SsheCpyQK
ejThgOHw/D0wZYDXZQ34g/CXr2Kweav8XnV4oTXGch9883BQrSqpxz0LD2Xg
nWvBzipwxXAynwLMxM/+W4nsN5z0zspk/PQWKYpkPMnuqWrwJZo7Bgqwq+XS
di2YQshlUI704xP2VgfIeBVGb8nCPSF9w3qwY+xGDhn4bprS8cPw7UzBQil4
f0BGlBEcFt5/Yh+cXfdz8zG44dGBKQlyvOVxQzMyfn2Ne+KkXrk7rljA9ZeE
dcVgJjf6X5ZkfK7v+kXhb1FXxGxhN4v10D1w6YWEAnv4g8MypwjcKlPL4Qj7
bRgrFYI7l1X0XWDBFj07QdJfN2rWucEZedcXd8OcMaXLHvA/7n0Z/GT/CLvt
7w2bibyU3kXqc+OlcV84r1L1DR8spPGH8xIc/nfHJV5y/tO10Vfg6u6ZLTyw
0nP+tmvwyMj2Z9tJvwx7uXgdljPd486dQp6veP10KNz7W4aai/QDNboHt+EH
J6MrOGC2sPtMUfAr83ndbbAcm4lvLEx7T3GYDdbf8Cv9LnyuoyGOFf54/hLL
A/h4qJ3oVjgxfkknEf5UrfaJGd6W1eiSAiuJ/YxiItcfPP4uneRzUaMIIxz/
av1fFqx+sLWfgeSbv8m5PPiPyh/PzXDwvo7MR7DG62N8m2CanbmtxfDb1Ks9
dKQfBtFLlcOP7UbcN8LUExU2lbCz2Wk+WjjQ7G1nNfw3QqSSGv7zUXHfc5jm
W/3RDaT/cDIdr4M7a91oqeCdZ6TqGmDjIsdUCtgivWPmFWxf4Gq8njyrMXVi
ZPNruPGDIt0a7Muwy/0tXHDXLmsVHndciesk9bY1zGIF3hAx9q8bVrXeNrcM
J/GpmvfByfkeMX9gt7Yjvp/giwI1er/h3sijHz/DLsIXvy3Cxn67KIbguTH+
+AXYcCaQ4xt8pSf86K9k8jylR+fH4cly759zsDx1c+wkmR+7Su5PmL7kzsI0
fD0mfP8s/HajLc9POGRv5eIMfJi+Re4XyaeNCSXTsObNlzFLJN/PbDWagvkl
+suWSX5mWFD/BxuYnmX/BzPHq6d+hwVEIpwp5KY0FONHNCfgkROzQRvgf/O6
f8dgibu5X2jh3UXmD0Zhlh3l6/TwFVt+o29kPlKeLFvgTZYpm0ZIPGrtzzDD
EhvfPxqCH3W0BLLC20MrT3+FPe7oft4Gy3WfpBqEaf6dE+Em1xevzPkMm3wS
VeGBjX6V2g/AAYpfo3fC1KyXN/TDv3oUHu2GeQ6M1HxMJs/TPUcnDL9e2XXi
A/z+sKWZKHyti+VfL+yUvsVFHH6vFVPdk0y+f3H5xT448O2CxXu43bi+XwZW
yBpm7obnEgbH5eGw0fOdXbAU4wNZZZji0oJXJ6wYrKevBh/U+yXeAVdE+adq
wqf8f7S/hTcr+I9pw896Yi60wWNRUfO6JB5MmdJvYOdIGq1D5Pp7X/S2wtu+
Zx43hK1698e0wMqK0lbGcA6r/dFmeJGHMtMEvmVz/3cT/JGDo+w4vFFJpLIR
vmNgQnESruL+ZN5Ajteb2GYNP9o/zFJP8onOn+cU/Fs0sLsOVvmP8YwD3KR7
0P8FvNeU54Ij/CnTSq4WvnKFo8kF/qiU86EGrnxETe0O39QLu/YMjuwN2+wJ
exo90nwK/6PvN/GGV/4wjleR+LR2O/jCKeaPMp7AS7lfHS7C5bk9Zyph/efx
WZfJeMoPMz4m6/uRoygQdgidbS8n+bgushQMZ1NOeZXBPxIOSN6Ebfj9eEvh
MNeD+8LIen/ZPVwMH/jw/HwE3BYjG1ZE1mN0T0A0zJhte7AQTrecaboDaxf/
mS6AE/lb1+7BU4E8D/Lh9YYaigS4xc/4ZB7Mbja2PwmeffmPMpfEa5+iYSqp
h5Xyl9kwq0qjXgZ8/urEjSw4L+l0cDYsa5axL5PMJ9zoRh68z/TEfDoc/kG2
9RFs4JqWkAbLVuuvFJN8uHRWLxW+zNWyVAYzlAgwpJD1yNopXQmf1gp4kgQL
rc7LVcNxljV+iaTegtlEa+CL5l4aD+HoT/PWL2CpH++mH8Au684n6+ETO5jK
4uFnMsH3m+B1y7WT92GlW9qJLSTfDjRvvwfXx56KeQOXlK6PxME79ClftcNn
qJei78AUYi4NXXBzzlOTWBLPeeX197CflO6/aDKeMRuxD6Re+HSLomD35y78
/SRf1mkuRJL1Dnxh/gXOSE7aGQF7mm46PgTXDk99uw2zPW498I28/05GURjs
OlzmNQ6vsqtY34L/myx1mYRdF4J2h8IPxepTp+GnV8o6b8B/rys3z8J1WkbB
IbCC2GTlPKn/lMjD10m9nwgbXYQLLjb8DYIHvp37/AdWNYt7eY3MP/FL0wp5
P8eriEC4YYV3eg3+z/mP+lWS3xpNnynl8fc94/ONV+DJDn4GGtiKL/xJAKxj
skhNB5ukjQZcgu+dtP6xCU7+maB3kfSzFtttjHCqseOyH7zz2cJGFnmyf5bV
+8K7izcpssHPi3k8fWD7+kILDuKdkwIXYP/7FNrc8IME4Z9esOp8pSsPrD54
J/083LMmZrMT7m076+IJf6Yz1toNj2rdV/CAIxYr7YXkye+X/51yh4+NrBju
gTvd6564wUzXXf3E4MqqZidXuKnrSqwkfJFLkO8s2T84o32k4bMjH6ed4Tf9
BfFysP6T/jSnZHI/Zu91RXjb3F5XR9J/ZeaKVOCjgz3bz5D+z/y8VR1WFu7q
doB1nzwu0oK9KZnS7GE9+8CuA/DwzTITO/hJXmitHjwRHctzitR/qk3iIbhv
tGrGhhwvPfnEEGYLM8yyhjN8O5OM4TJV9vNWsMxx45cm5PyNZgKWcE7u/Z7j
8Mm9Q19OkP3H1bziBFw3FlNkAf9ui+u0goPMmh3M4VdGJ5/YwoqcO/Ydh7My
aaLsYerGEiozWPgsY+YZsh7l72tMSP8RrQt2hn9GMoQfg4tiHqe6ypPP2181
j8Le2Xah5+CBly8ZjOGZh+u25+GY1IFBI1KvG5p8LsBf3yfGG5L97a/1cT94
MtrW0QAujKO5cImcT6B7+2E4+Ovd4CvwuZigD/okfvs5ra7Bcn0i+QdhwaDb
Xtfhpvrbdnqkf52lML0Jj8cMSurCauJXhMLgf0cdqHXgjo9v5CJgZvniOm34
bKcSczS5Xt7XmP3wGrOd8B04tmjooBbZL1luSt6DnUW2bdSEe7P+o3oAlyYL
DajDImvftybC+RZb76vBry3lfyST+Im8d1SFqT5T06aT/Hziz6uSTJ4f84Ux
C97LbfRZCa4e4v+WAw8uTJcoknza3fYrHw4xuHxWAVaX+tlZCGtJdirLk/qm
Vk8uIddj1GWRg93Ku3LKyXr3VnfIwLvu/QuohGu/f0uXhqdGjkdWw69U2Kyk
4O/TndE15PpMbjv2wU+VKW1ewIv5nvMS8LdcTed68n6xmyXi8NViPfUmWOzu
/mAx+N2OSJoWePk5t+XeZPK890a6N/AFAabtoiQ/qQY/vCX9QSv1pwhcpfZu
pBPunjUtEib79+TyYDe81LvHUwge3iOY2wtvooo+KAjfatz06COcYiBIJ0D6
ixBVwAB8nFH3Cz8ZT1rizUHYQSs9YRfZXy74Xh+GV7dzWO2EV75fMxiFL69s
luWDD9kxHZ0g8R3R/cUDcz7+vOs/sn4zf1t2wJ3v6UenSX0s1mZsh8+VJg/P
whuMuk9zk+tZRz6ah61LTVW5YPrqttJF2DdJaoWD9KvlU7l/YN3lnS+3kXrK
9Di7AqvSeD9kh6WES5zX4C1ce63YYF8xPxlKBXy+YtGUYSX5dOjx7AZ4fciS
eSvspUQzQQv3TXzvYYY32q8U0MORLS3FTMRXZ/IZ4MJtuzwZ4eS5OB8mOMyz
WXcL/IGzRnorsei53QxwBX+9KDs8czNxYhPphzoPZjngkFH6enr4opP8LDcc
tXVjMB084WQwxAMfYtmkv5HU0zfjlJ1wV+N+QVp49uXa/d2wWiX7JDU8v63A
SghOjeNs2ED2B90p1j3w7hfs6VTwbeqnNGJwol61EyXJnxdpTRJwUFOgNgWs
aP6vVgoebVykXU/C/kQzkScLG/i6dP2DJXs22inA+8eWilfhsF3XTJRhQVF1
nxV4v5s6qxo84Z9g/BcWCVTdogm3tlSxLsPNBu//7IeHDTs//4YTtdvLdOCd
abPPluDspMmsg+R4g8Fri3AVhf+ZwzAdfZflAmz77TmHEVwTVqL6C1a7vZH6
KOzq5UwzD/uED9WawALXub79hDnf5pYdh18yF+XNkvN/3BF/gpy/UerCDzhW
XO2QFWx4MdN0BvZLkFCwJcf/pOKZhruY+ufs4Lyn+n//g2/0GaecJvHW9/0y
Cd8/djnEiYwvLjHvO7w0dUXxLJxrmXxrAraa2CHkDv8ZTTMeh4ub04Y9YGOV
APExWNFoJcoLXluWZx6FL3b0+fjAGr7r/SOwgVGFqL8Ced503LNh2MN9mTMA
VuRTDx6CXe9sWb4CO3K3H/kKf/PQyL0GcyztkB4k8flbG3UdlnwTufoZ3jvq
fOAmLNX3dGAAduJfn7oFS5+oe9kPywy9ehsOe9T+jPxE1u9LT0AUvOd+t8dH
2FHqn0MsPKs7qfSBzE+fTv0uvK3pM30ffH2H//h9kn+VPj96YL7Y0ZYEmDXZ
qOY93HGwyS+J1JtNS1I3LN2TyZUK7ypjCXlHxsd0eiEdnmrPMemCdaQqkrNg
U/Z3Cp2w3ea3gbkkPxmOUHckkftlg/cVwNbRVmNvyfuztd8XwtfMFd62wTSl
5cUlsHCeZ+IbmGWg36IcbuiSCHwNLzcnqFSS18+aHm6F1/dZMlfDzQmHeFpg
/g3zFc9g7vJnG5pJvNg3xNSS6x1M7m4ir//7rfwSVpdZqGyEv6sxfGyAYyKY
UxuSyPdvA4tekXwRLvCsh4fp5462wmd9i46/hD+2FEi0kfwakResg1s9Av61
w6K0Ycu1pP7OOiV2wUcplUeewwy9V8+/h/lZLlfUkPkP1W3rgzV9ORKewcZh
7AsfSf61GDg9hfWMIxsHSL5f0lWphn3fHrIfJPPLi9pdBZ9JoFAahoPrAxYq
YZtzm75+I/lWUfbpMRnfRhO/cVjnX1pTBYmPo7/eJDw2j48g8LktWyamSH8S
57lWRvK7z+nFD/hGW7lxKaxNsxw6B2ew0AiXwFIm7LsW4POjt1mK4dCKgbkl
+NWf96OFcIiTyp1l+Piuw28fwemTMwKrJP5fvZ8WkOPFJWfXFMj3Fc9G58OX
XguEUSpiP6wPuZgH/6i4c5IaTs33MciFn0s2rtDCF1NDZHLgK6ePRtPDzNOa
O7NhimjVkwxwcOjgYibpHxY0i4zwrororxlwVApbCwusNilang5vN7oYzgZz
VvneToNjtD7wccA0lm2+qbBqr+0UF7xxmM0gBd7ZMntzB9zWaCeXDJ8wn2Pj
g6kNTQWSYB4Xqv5diuT39nVXH8KfC+U8BGAXaanvCWQ9RexVhOECVYHaB/DT
DX+W98BFQi/j4+GrAW23xOAKy0M375P8unXZSBI2Pj9hfQ8ekbg4KgWXOrnr
34V3bFcrk4V/zDDyxsGRlj6eCjAPm9mfWDggh41CGS48f3E8BhaNtm1WJdcT
aaqNhkuD+aw14F8pE3lRpB+3eYxrwRwfshIiYfdXxjkH4O7vd7wj4Ca3enk9
+JjdEbtwmCu78J8+LG6ko3ibvL5hZ5UB7Cz9kS2M1LeeutYRmOk/CZpbJF+L
aiiPwb9bXg/eJPneP3fHFG5l2/32Bsy00LbNHP4UzlgXArNd/q/rBBxw52Di
dXiL3GdLKzKeOvnwYBJv19UdtiTezJdPB8GN56q77GD76uPa10g9pNubnYYt
qQbkAsn1tu9kdoJtGOtZrsLetz8lupD5Ox6mvALf0o+xdoP1Nmv2B5B+kjLD
4gFnfnpVfQmunbGLPw+/8hwruEj2n6PVxy6Q9f1z8aY//MlP5qsvfGcsw8cP
vtvsaXMRPr7/2FlfMp48H9bL8NrUtYM+8M0bTxOu/j+flJQvwFliJWZBcK3r
JXZvOHXGhjoEfvPowNJ5mNXXOeQmvDMv6j9PmL2ZTjkMvkDh2uoB7w5jrg8n
8Wyuf3qOxLt2RjkKZrgcX+pO9gMPvf9i4Ogu+lg3eMM9ftc4WMNjOsQVXkw6
ves+7CNwwf4siWerXP4D+Fyro4kLfHtifHciWQ+9Hn1nWCB+9H0y3Cw0t8eJ
9BfvcLM0eG/nOR5H2E3ThSET9j2U9fc07EzB9yQbvtFs/sWB7I+3HkjlwbqP
7N7bk34kKTFSALcPilfYkf1E+t7pIvjrvsM5p8j+Zzj7qQTmnRlIsYXX3A+H
lMMqEkpBNjB1zR2KSnja74uvNWzysLmsCv6v5PhxK/hU5pjZM3jQXVfFEj6k
suntc7hp3EvmJCzXTuFXB7+vvMp+Ai5y2LRQT/JrvX6TBamPgK7sJtiIdmby
OJymF3GoBR66eLvDDFYP9ql/Da9ymDWbwvmpFO5v4TNfWfJMYObs5v864PLw
paRj8OVjyZbv4BA+7fijsOXyCkUP/I46IsAYPi5a4t9H+s+bea8jsDJ9r8An
WF3RxtSIrF/phqYB0g9yZFUMSX/cmi43CEtV88oZwI+e3x8Ygr3bOLgOk/UI
pDP9Bi/q8zEfIvnTlFw3BiuZhTLok/0t+bztdzj7At0vPbjmb/+7/+DDjFHT
uqQe2t39Z0g8qOW6dGDrm5lzsyR/FQeaD8ArNBtt5mHK5S8N2nC31qW1BfiS
OEP+fpKfffnnf8PCBZIZWknk+Vc9nH9hz7GbNzRJPAUEKlbhsXq1cxpkfdMO
7Vwn61/91UUdvh94tJ5SaUpDvqruiBrctaoiRw3zp944qEriseyYRAtXvkrT
VSH9rsdCgR4W/71BUhn+elsvezMcIqktqgS/Ffmuy0hc0s2kCHuG1A8ww4GX
n/2VJ/lws0ybFW6UvfBHDjbzVPrKDn9wuTUkS+ItMmbICes4ugzIwHFvWX9y
w03cRS+l4aOXb9zggT226TySgmfbZH/wwQdrUvP2wcJUhrf54bhjTjGSZH2p
S5cFYHen6dsSZL3OeloJwzPna26Lk/3D4dr8Hvi5A6WPGOlX8guWYjArxcr5
vfCLtow/EjBNufcJUdh/a+4tKTjdQUl3D3yyQ2RaBp5/nKcjAk9eaQuWh/00
0yWFyX5d/mdaEV4wUhcTggur7x1SIePh4ZUQJPl7V3lADU6gieUWIONrD9bQ
hINLU7h2w7sUXvTth0fi9Tbwk/XstLPTgZ015ed3wnmiDXV6ZP3KK3/xwXU8
q8aHlMjvDfV/5YVdW9YrDch4pm4P8sDctq2GR2Cbtu8tO5LI33MbPh2F/126
9WQ7OZ/FLkVTeOt4fhU3rP/kv9fH4bZ3wZlc8JB4luQJ+Nypj+mcJN8mJ29Z
wjuiz2RzkHylbmCzgZ2YH8dtg6vHMi6cgtWCfe6yk/03l3KjA6xoQ3GNjcSD
ayziDIlP3ytPVtjw5n/jTkrk/1sXvLeSfHI19T4Lp2ks2bGQehKZee8Gi4lY
2TOT+BgKiHjAs9HzTkxwgmRu8XlYgc/RghHOtD1PfwGOYZS13AL/WPa67wu/
FJo4yAAv1Lf+9ocfRcwe3Axn9DQbBMB/7gsYbSKO/vb+CsnXyIPq9HD8kpvk
NRIfyWpNOlIPRRS1wbB5A6/ERlhXRE79Bnx98fFOWjj3+GxcKFz4N0KQBpZM
fLj9Npw0coadGi4x/+gXAVc8DODYQOZv39USBb8YfcJLBZ9bTNOPheXqV5kp
YftDO9Li4P1ffNgpSLyXLUXuw7rXKWnWE2c1tgYZZT2A2Uoql//BmknUiw/J
66ZxFMRuWxz9kuEih8j5FVj4eXxHKqn3n4+W/sIUUafMM+Cezz/GluH/cXTf
8Vi/XRzAW0ZCKjJKg4pSZJa9SohKhVD9UiTZK7tllJkkM0KErESSyCYjDbuy
KUlGSkrl+Zznz/frXt/rus75nOh23+oCH1tSYGZbg3ezMM/Lo5vTYMuCzr6f
cHqYanoGzKQY8HYGnubetCALHvY82P4Dlir5sD8HHjTb2fsdXs879+IhfEpc
q2Wa7m8gtCYfdhK37foGr92bmvCY+mFhS8MUXPhpiqsIrrDUr5iEry83P10M
Lzj0rn4Crl2xoq8EftOaXjoOm4hMSpTBL4edq77CrfxP3Ctgg5SjzWOw8POE
qSpZer/HteovsN1/b5RqqZ+icppGYYvXHKUvyPd3ln+GdTrTOBphr3dJNSNw
/Omdx17S+X8TeP0JvhiQ/foVfCGZufYj7e/u2HVvYQ/G1pfD8J1Ei/hWeLRn
WcUQPX7neo4O2k9/g6eDtH9lJ491Uf3JeVcN0P6cOvvmPe2fIN/TfviZx6IN
PbCgWGh5HxyWn3S6jx4vtuxlL63v72TbANzez1TTA2++PLZumPbb4G1zN+xt
7Bv9CS46sKn6A3yLiYdxFF604erz93C7mL3WGOULf0rDO/irvE7pOBynY1jZ
BWcL/mKcgudr6hs7YeO7xXumqX4PK73rgIPFRx79gK946ra2wze2/Zv5SXmc
vLKvDRZ9YG31Gz4k6NHRCo9+f/X4D3y/JLyvBe4y0Pv+Dw7NzBh/C9+2WnVm
oRx+Xja3HnkDM/f0py2Wo/+fbZ9+TfVo272WEZaZ/j76Cv7YMeHHTN7F+akZ
fv14Sw0L/LDkzfeXcOJ5Ryk2eJ2NzngT7V/3uPtyeLPvqV+NdP/S2PwVcBKf
9VLy1RZ1fk74gKwSQwOZSfrEalj0cuLKengrA8dLHrh40ZtlL6i/VFeJr4Fz
eueW1tHtly5Y8cMrHbJ5a2n/HDPb1sNCjTJcNXBKlM5qAfgfo5pANRy7MMt/
E5z9fPuaKjovacUvW+Co5ey8lXCv7+EtW+H/miyEK+B782w3ReCaiAeC5VQv
9UZvd8CsP07tLIO3V00w7YSVNJaoPYcXOnHaSMBbvsUol8JF9/vSpWB9htgD
JVQPmsKcu+j6+SK0nsF5vx45ycK5P721iuHfw38y5GGujhfGT2E9owfLlWBX
ae5jRfCijYI6KnB3U8XZJ3Dotp9earBP5GGPQpjLlbt7D61nzaT7YzhoDR/n
Pjn6e/++wII4ej+avocW/D17+Fo+vGHj5Sf7YYvx3ZGP4Mdj7J914djHthl5
cPfNMq1DsBRHZfpDOKHQ5cph2DrS+Gku/ClMbuQofFmbpzAHThs+rm4Ibzz2
7Ek25cneOy5GdH/52IYsOCDxbbsJfKo4rT4TfrhUYvlJWEd3rOsBnc80o8Ip
Oq9HrBMZsGDZs6jTcG+/2WQ67OP4sMEMzuP8sojcsMxxuwW8NeHhwjTYa0Py
VUt6vtqjDPfhqgtbH1rBJdn8fKm0/q1nWW1hTi2xNSnwKmZGFXu6/+dTO+7R
eahpJjvCE7UDIsmwru6iX86wWZSyWBI8PyAj5Er7JZyvngiXasz4uMP9Ry7v
uQu7CCgUecIeV/8zSIAF0lf0e8OXxDhs4imP2Ex2X4YHowXt71CexapaXIWv
zyv7xlG+iAZU+8IZ6bW+sTCbi9Hqa3DrrY2BMVTvK3qUA+AFWl6J0XS9hllR
QfD+QO17UfC1Orm6EOq/T6ueRML6YZZfbsDC69Nf3Ybr9zYqhsPpE0WtEZTH
9xafi4B/jD0bvQWzKx4vj6Tr/a72NRz+tvcAW4wcvX8s6vtN+NT3HRJx8AWN
Nlbyg0er/eJhP/nEFWF03q9nc+/Cz4IOCt2ANbXeMCfDS2/f2hpK+XxKxyAF
ZohP2hkCH3zf4Xmf+vt9oGYwzbtLaq/S4RaOlbpB8LB6/e8HcEiL3elA+KcA
y5psWr9SqFcA7B+1yjIXTow/4nMdvn/14I08uDPtY+w12NBFdTAfNuUQvusP
Z6R+FCmk9XdvT/ej/lrfplMEOyrPVPhSv949HVcMz29zfeEDc7DvrSyBH7MU
9V6lebP4W/dzOfq+4fy5K/R6cUJCFfB9X9sl5Ih9LzSr4LYN/fyX6frEeqNq
5Oj7MtZsugQfa7Euq4PfODDLX6T1Tr18Xw8/msw08IYH+kI3N8FHRDf85wVr
Pf2wr5n2k0vJzZP6e9Y16jWd12qpix4wa3/v+7ewrOXgdXfY3eTLbCv87YRk
ihu85uwO9Q6qn+tmWa7wpZvrznbBbhXiNRfgFr9p7/ew7qrcARe44tVIZTf8
0nX1V2eq7133+nrho0IrmMkXH1qJDFDeyf1d7gQ77VxhNQRf5b2z1hFW2hfu
8xHep1Mj6wC7vmCpH4HFxkfU7WleGp7/NAofPBR+0o7mCWOuxFeYw0bxrC3l
cVGX4wTVS0OUow09/8zC4ClYYdL2hjU8kTH7Zhqe7j0UYxVH328zO/kDNmDM
zD8Ph6z6sWSW6kMj860lHC30YO9vOG1DWc85uHr1xf/+0HzxUpuzoPPYN5v6
j/a3oG8J+WfRuf4F8sjrQqFVZ+Geo+wzi+CxQ23i5vCOQvVdDPL0eaX3Fc1o
vfee6jHB5TrvjM5QPkUomC6Fv/ple5yGr5yTjV8G/3cs+7op/J9t8CM2+H0s
Y9open3jfd+Xw+vTbj36j/Ku+8zylbDcDZfmk7CfYOR6TrijcHr8BGxrwXd8
NVxgl/PnOLxsgsuRB35q+JiP/MlRr4CPrp9hwRYTmkcr73xZC5ukfpY2ptv5
nP+sg4vjVhsYUX6+dJHdCPvLhZ05BvPu4jgkCM9Ua14xhFfrvzbZDJ+Virpn
ANecTrklRPf/LZevD5ulbkndCo+ycLUchU3/PBgQgRuz9vcdgc/bHOAShX3e
8H07TOfLUrhxJ2zhzM1JdoxeaiwBr/JxF9SDp/23W0vBfZFL1A/Bz2Z9nWRg
I/n1Fgfhpa/y7++Gz42luR2g5zeoy5eDNdfrxerCYcF3xxTgL/Z2GTpUH5kW
80p0e23Gi/3w1KgNkypsu8d+TJvyQENQXh0+cL3grxbl2UC35l64SZ11Pbmj
T/rqPjh+aGSHJlxnX/NQC+bTPaq6j55/uf3T/XCiS4OZBq1ndfJXXXjvoWaX
vbCYzu+5g/R4j87IPfDgkcR5PZjH71yJOs2/k0WiR+GJ1tBXajB/5bLdBjDH
n0ffVCkvb5VZH4ODXJwXkw0LiyON4VM2z3lUYPG3jHHHYeGIv4rKlF834htO
wrxNA4eUaB4fCGs9Bb+tK3JShHu5SpaegUMH5X0V4Mtvd0mZwyyse2Lk4c8y
m2UtYHNdqedy8K630paWcLPdu9eyND82VDlZwQeVzaZ3U794FjrZwF1q5/nI
G988SbCDq7JFxXbR9X3QTnGAuUyaj8jAM9bvWp2oPhwkz0rDQ7frf7vAdfrc
3lI0377+N+cKX+9/eU+S8mNL9xYPWOna4SIJmPkq6w4v2Nch9YM4/PpEnvBF
+KOpLQP59jLhg5fhqH62tTtpvuSZH7oKW+s4qYnBV7vOePnCMbKFBqLw5KSk
jz/Mn1XssQMumb5y6Tqs+kL83nZ4zxnP+4HUb72hT0Vg5QST9GB4x/rU3m1U
T1NtraG0X4fSp7fSeb6omwmDT5RvYCW3PHs8HU7716glJUz5oSO85jb1t9U5
bSGqp84k/ij4tZak/RY63/R0rhh4S8752M3wd5H1u+NgM/bER5uo30zypOMp
L0zd3wnCp5cnn7gL20UbTgrAuzN5PZNoP4ZTWMhRqyud7lF9ZYRIbaS8KMqP
TIUlh3x0NtD1TvVFpMECqiuc11O97NAozYB3zj8KWEfzqErufSYc4lh+j5/m
w5rLrdnww4DjL9fG0fvHRn7mUn9Fcg2vgfsLM2fyYKmpY6xkEUXOL/nU7wbz
u/ho/Q8DlxbC3ssa9XhhdjmHxUWwwSseTx46/6SjQsVwTnl4ODcsldmuUgJ7
ajrmrIZTX3RLP6e8s2/s4qLrv9N0tBxeo200zQl/2L3/YCUs4Xp8LTm531u5
ms4vsURrFZzwwMeoFjasMTJfCSvG7Dj4guqP3SxsBXy9JMa2AWYVfJTBEUef
H5Xv0wQzPvuvbjn8KsTfuRnW43P8zg4nZTLeeA33Pnm9nPzvuLbfW3hfxw05
Nnju2LbUVvg8U/IRVljXvry4Hf57lsNhGdw1KZrVCU9+ao9nof4s2VT3Dhad
mC1aCm+49bf0A3z6re0gMzxWm/Sgh/Lw2O6VZIb2ovI+efq+KnMxJspfobpH
A9Tv93pMGOEF13c1D8FhopUXGCj/l9v0foSZe+duL4H9fXKaRuDZWbfqxbCW
pOLgKBy4wLJ/EeW/0UDbGO2PZDQbeeEz0+fjcOoKLqWF8HJOvteTcPBSthML
KL8n/pR+o+tdoxA0H4v+42Nu+w6H/xtL+wez6mu+mIEvlbxu+Qu/Gz6fN0v1
P/RvMfmeR1LVb/gb2xOBP/CwxMZHf+Arf2IOzcFr1VLq/8GH7rPZ/IabvRZ3
LFDA/so2h/yCbU6Wly+CXx7IK52FA0atWpbAO1x3fPgJR0ZcqmSEbb7ULSUb
HvNNY4b539+Xn4Fn7595zAIP/Nly/AecNff8Lit83Lw06Dtsrjf0iB3uzZrL
mIbHk78/44C3jF5u+ga7Hb6dtBK2l+f8NwUPXvmSywmr5RuuIy+w/xC7Gr7M
kao7CS855JjDA3urZ1hNwA06c0/4YGfhqZBxuMhcMmEtLFkqV/YVfjw6l7UO
LnNQ7x2Dwye8ozfAcve12Ml1nUweAvCF7UGqX+AuSXbfTXDg0K0zo7Dc2/7z
W2CRTeERn2Fr140ewjDD7pMFI3Da+OlL2+C7q851foLt3vuZboe19f5bRpZ2
XmAtCnPGb9/xEWZ7ffbITniX4OCJYVgkZnCnBHx146vwIfiwUoqMFLxtZ0zh
IFygbMYrQ/sXtufzQCz9/s9w0264PrKVhey+Wp9VjvarRlW+H+5/aD8qD0sp
9Nv1wf5LsyYV4egTNrd64RM5S1qV4clnzTU9cHm1da8qLHxc8FM3/Gb71z51
uKkwi5W8YTyhbC/MLLNY9QP8+8v+2n3wY0F9s/fwE2+pB1rwAi77yHfwrXYt
3/2w0cUnTV1wTLmGvy783/5F3zrh+vxw84PwIRX2LeRXbIXWerCp4CatDthL
asH5I/D9L+fs2+G3Gtl79OFLLWfvt8FGj/n3GcIGtRcaW+FjUnNbjMhl8vMt
8O7+IFET2s+DvALkDzr7t5+Ab4cLaL2F2x4GMf1H9fC68+Ib2FPSisUULq3O
vfeazqu9bfQ0nW+sWMcrqvdrPhVmsPnXt+xks9clZWfh+J4E6Wb4U2BE3Dn4
e98yq5fwpjefEs7Dzxen32ii/pRxi7am82I9X9QISzQW29nCa7fVTDTQehjN
be3hZxcMV5OTrjZqO8J5Ly7ur4dd1Hz4nen831X5voBN99/gvgBnTO/LrqP+
KT0/4Ur7f9hoqBbWDg0cd4fdtz5kIZeU/Rj0hPu2CEnXwKvG1Z94w1svCtpW
U32VVeZdgrsP2ERWUT8FigZegT9a735ZSf3A8izAB77ubjhdATM/j73kBxf7
3+InFyz2PHIN/vFN06Cc9kfp3IEAOO6A8cUyqvdlp4SCYLYF/QXPKS+Wls0E
w1wxXhOl8Olq7q+hdP+vnrzkIK7QijB4fHBErwS+oD9eEg7vny9zf0b5N5Gb
EwEbn85JLYZtw5IvRlI/XV/U95TOP8DKJRp2qnmxlHzU0U47Fk6rmFQtgk8G
jnDdof74J3TxCVz4eRNzAuUfe1dGIfUTV27nXap3+aHBx/Ca7rFXSTBHpB0b
We/k1dR7sDWT3t4C6tfsCIdUuD9V6Uo+vPHqPrM0OEGiIOsR9d83M+kMeryo
28c8uj7ZVTsy4Y2uDcvJfZd3r8mGY7VEFB/CTbnvP+XQ9Ra9dcuFW9T+vHsI
sxtzpOTAXLdTsh5RPtwJ686Gz0d3OBdQ3lpzryFvXelyphBOXKegmUX5tyR7
ZxG8+12cTya9fq/ypmL4YP3dnAfwVIYhewn1Z0JWdwYszsHfUQrvLB7jI89x
bqstg//1du5LhxXdxm9VwAcMvl9No/z4NHqtivp1a2X2ffjzmJNjDdVL0+0P
qbSfbnXydfDiuTBesn2lskg93HVSQyMFjj4W/KsBnjBcf+UevJnD/XkT9Y/E
TFkyfPeZa0Yzrf9j6HgS9Yv2CafXsOo9dRHydZO9Z97CPFfKDRNp/Z11Wq2w
boTi9buw6q49y9vhL7+baxOo36dzf3fAHvt3/oiHedTX13TBxxYmi5NFTin4
v6f+Z2d1vEP5tUvGphvWidZNjoMfrdCQ7CWzRffFwsr6guv74cLd5exkg4Mb
RgfgmyZftWPgjoC3mUPw8rblQdHwvJ/yrY9wRTz3syj4aXaP0Qj1//u1vyLp
+dS2aoxS/qaxCZEnrAS3jsGv184cu03zJf70l6+wqHFrdAT1k6xcywQc05P6
4hblhfep2CnKP0NLRnJYhNaxaVg+Ya1mOOVHZJH8D9g/pcH9Jvwg+Pq/GXiz
xJmnYZQPsq8+zsIWzX9GbsTS99+01PyGNzleX0suS9b2/UP5PT5zIhTezrzl
3D+avztsb4TAnYkXRRYo4t8XZ6qbg+G/V9OGF8KPx5asJAuNbKxZDHOk6O8N
gr/eF/FlgLf99vYPhHe2up5jgl/eLnkSAMePHN++FDb50jxznfI2jvcTCxyV
9kKW7PIfYx0rLLy1z/oazWuZBH92+Ne/qmx/yvslhlYcsFJVY48ffKS7X2Ml
bChZuor80njbIk64z9LJwBeW4r0ywAUPiuoH+ND5/EhI5oY7+3/WX6V6a04y
4oX5Ar3YyUMPE6XXwJrbpdSvxNL3QbpNrYWvnEv1uwxzvFR8uw6eKzpYdAm2
MBjI2ABvUesZvwhb2ziaCsBhw+skyWkM3Yqb4HyxRAtv2DVM4fdmeGvZqwwv
6o9Ei/dCsNYKjQ+edJ4X3fO3wouS41eSbz8PtxKB62biDDwo3ybMNHfAnkkj
ge60X6P7GMTgz4qdTW4073w2Pd1J67VLWkk2+pl2U0KR/j6kXNOV6oH3gLYU
7c9Hj+AL9HjZYCEZ+K7SzXIXuNXt+dwuOPm8z6wzvDRn80NZeEPjUiXyZ+eV
AfLwdbdpJyd4h5+imiLtZ4jNE0e42MTumxLc1fPsnwOc0cpZpwLfaHaWId8/
yuKlBnONFXraUz8+NdPfA+/KtMyzo3nkxbNcAy6uT/puCw+LvSvbBxvLZ8qT
b7WOR2jBd+5td7KBZ2JstffDP7ZvL7KGx0MlNunCBgUZX63o9RbMfz8Af6v/
vYWc/lTz/iE4ILbS5jzlh2G152F4bf/yVEs630u14kfhxfyvP5+j29MHe/Rh
NuPjEuTAkQ0PDeGxwy5WFnDwwRlTI3jByt95Z+nxIt27TOD911Z8Nof/JXQt
OQH7Sf8UJH+RvfzoJCxwWNXajPJ60xbfU/Bw6ObUM3CW+SWZ07Cg5/kvp+GK
Q/WsZnCzz0EBcgTDznfm8KXO+eOmtF9cx69bwOeuLk09BWveP2tsCb8tKO7+
j+ZVlTKbFWzuVSFINmPTfGINhywPtjkJM2zn97Ol9ZszpJ+gvDvyVtIeNtv+
cuI47feLvYyO1N9pWsJkxWWDr5xg9o3BZiawurSjhwv1dzlXjjFc+iBb05Xq
zcFkxAjW2Tz0043q98aQGPljukGCB61HfrvnMbreyTPnvOBVm3Y9MYQZI7xX
XYSZzC8uIB+5JThwCX5TGypnAIfuW5B+Bd758T83fbiXY+6AD13/xrNVR+Fl
Rva8fnR+TQrzR2i/yllr/OGWvj2a5C3yXBHXYSMdwauHqT8umRgHUn3dKivT
g70S3y0MhuOW+LOQ26bzm0Lg+/zbNA7R84u/crtB9Z7zPfQg/E5Pbu1NyoPH
Lu8PwHWK4wPhlI++73nIw9o/AiNgzspTZ3ThojYZg0hy8usEHXjt70qeaHhI
8Ff3fuqHjvySGJh7UHYb2dX1pU8cPHvN2kIbZmo4uj0ern+en6dF9ZmxuykB
ZlDNmteEFyyVupEIpxXHK5ELduRIJsPyjXcC98Hi98Tn7tH+JMfWacAy7xRS
UmHRM8kryDy+mXvSYLe7x/7bC1fvWsmcAUsUcibsof2oXpH9AN73tOWzOuWR
8JxzFqx/LmEL+XiZmlQOnFrMa6H2/3kg1ZZL+dcSVqBKed/wLzoPznvFN61C
81DYSykf9v56R4ksEmz5voDWd+ZFiDJsvHRdXCGcU8nWrAT35EcqFNF6j+5Z
Q9Y+82JBMZ3PrVgjRThxwKzkGXz54J04Beqf/najUjh2y/VReVjLfpK3DLZs
i91GLjk68qwcXrogwlWO+veh++VKmLf+6WNZWLbOS6Eajle4/nM35WWQ3bsa
+OtKGQ3ySt3R2DrY+RG3/y74QsQJxXp6/Oq2tzKwpNbRjgZ4akhSkFw6W3Gr
ieaV60szaZh9kaxEM8z/WT5fCj61jHf6FV3f+9FvknCCgWvmGzr/Y4oy5L87
Jve2wNMZJ/wl4CsPyxe1wQeia+rE4W++BUnttL+VP7nIK4V27+6EPfbVWuyE
H99eNNVF9WUw+EAM3su4MPg93b+x6rdoLH0/7W6tbljPfVaeLBSWNdJD+TU1
FrCD5qnGk0t98ENGz/fbaT4zj+4egH/uMVtHHtQ63zoIpzsy2orAdwqXhA/D
pl5Lc7fB10J27vtE80Q5fXor/GymuGeE6nN6dg/5uMGB6FHqj1t514ThP381
pcbg6AieDiHYxPNj3Vc6X2HObeSHYl7eE1QPARdtt1C/lAZwTdF5XAor20zz
/fmVV99gyS+rF5HlLnJf+Q6PL5DS3ET1zSDDNUPz8ulUrCDMNrmj8SfN57Ft
vQKUX3ufnPlF80V64U5ywN2J6d9w8CoL342wfflk6h+qD8WDDRtg3eJbcv+o
P6periVvbZ2anKf9FG09tR5+bv07YKES5qOFTd46uCm7iG8x3HHpFgNZ1Xbj
yyXwlqOa+/nh2A17TzPC49IB8WvhzekMvMywltPJ/jWUzw0X6pbCCfcqhcki
OfnHlsHqvzO9+Ki+LngtY4OP3NtZyUv5H86bxA73T8hwkk3s3UQ54K+CNZY8
9PjHh7tXwKscfjzkhs0TVtitgpVzE5eQWUyVBLjo8bHTWqspTweEXq6G6y++
DueiPM9nNOGB37tvHOGE7cLUWPjg2WUbxchxSl531sBGMjevrqL5dY7hED+c
GPS4biXl4S+9uXWw0wZTDrLRsuyADXCz4wXzFfDtOg1ZATj5vUYWB+3/9Z+N
gvDcVe/55TBrkZfBZniRlZQB+b3EzkVCMPeW7AR2WGKI5aYwXOnqN81G88Sa
UXUbPLxlsxx5zvLNiAjcI7jPlzWW3u/W6rQDjv1c8W4Z7Rfnp/Vi8PQoiyA5
WkIudyf8n2KGKwuclG4jIwHvG6t8tRT2W5bUIwk/8svjJYs92nReGubvGLdj
pvn1NXb1Lrj3BmMRE7yr3/L+bpjR15KVfDtjvagczCa214yRzqP2Sbs8vHtm
YQ4DLJBbdFoR3nts8RLy0puhy5XhA/pf9i+B7xpqFKjAF7kPRC2GTY+5KqjR
/fPHxxdRflZZD6tTfT322k3e3jDosJeuX2Rv6ELY3113RgNm9r7yaQH8ytkq
ThO+2pknQR7/y7dJW4k+X2t14HzMhPKHWw4v98NJrU4t/2Desce2unCh874N
5ED+O9MHYBF5Tfe/sNcET8wh+MsBreo/8M1R/NMIXr/OeQ25Qn2y8Qi8PzfF
bA7mGIiw0af9d9LM+w3v+zX9zQCOVlzOQg771xh9DLYPGzj6C+Z6dVbAGDbw
bMucha8FMKaYwEvKpRjJb8WXa5yAOYTSDv+Em9xHG0/CtYkSmTOweMBGx1Nw
0YP2Hz/g5NRjHKfhGo7P6uShUMfwM7Q/vWwJ3+H5qQ4pc/j2jN7oNOx9WvjZ
WerPValqZG3TANlzdJ5l/yV8g0PmNndawpGKKmNTtF79UmMruER7qwb5oYrP
X2u4KlQxfBJOEdXxtYX9fhiMTsCli7Yvtofl9dr2kkd8tyU7wIaOfrfG4eAK
+c1OcKmi1Nev8PaEky+cYf2dfLLk3SG3zlyAlbgtro/R/mp8GXCFn7BkDX6B
k+z2XHVXovcfiIqTrSJeMHjCDFr3A0fhKFG7K17wiynvT59hezcm/otw2WSM
DFn3yLs7l+B50ZSbI7DGl5sKV2A3/tmeT3C7qEXrVXixXI4YOWvS/5AvvGOJ
TvBHWPO055gfrLhe7v0wvMqx0voazHeDVYbsarNr+Dr8wV0uYgjudXPwDqR+
31o2NBhDn2/G9jsIdnm5UZVc+NU0MgQu9um7MQCHum/gvgG3triP9sOpYqvC
wuA7bNaaZDePHOFwePJVeXQfnOZUlXoLNqv//L0X/rbFWe02zBvnoU7OUz/a
EQmHHTh7uwcu6Sk9FE39nL9+uhs+vif/cwx8xm+fOvmorJxFHHzusezdD/CP
pwu678BX1l3+9x5WuKrumED9c1L+EHmZhNDYXeqPtOLsd/B3Sw+/JPj3soK/
XXTeF5i578Gd8Yv1yCy8+0JS4MvPOR52wr4uwwL34THfhIXkJxYK8WmUt8Ef
T3bAMnofZTLgposFOe2w7ZE3Lx7Qfi9rX0hekOCrnAWvOJl5qg3ewO7Zlk33
38z2qDWG/t5A9VAuLGa+fjk5KNGo6iGdd/JFuxa4fleq/iP4U7595VuqF/3X
TflUr5OsG8n1gQJnHlM+K6s6voGlxCqmCuGfntW1r2m/vhwwL4IdXL5sIUey
f//5lOr530P3V2S5MLtn8Ol/qzubY+j7Q673llBeGdfIkl8ZBNg+h1mjeEJf
wtW8YQNllHdsjONNsLRDuEsFvCYyXoUs0pf8tRKOYG1KaIT5n3GdrIaFjqss
IPf1OX+tUaJ/D5gfbYB3Kk2Z1lF/uvEV1MMz+ro/XsCbXf0YyXZSTFca6DwU
dh9/QflY9nWqEX6u41JaBzfYp1x5CV+wtF1B3pp3Y6aZ5sWNcftaWN975Mxr
eOFMbksN9e++RZNv4LsPJbeSz939z7QF3qCyO7CaXu+Sw1QrzKO7pKeK8vXg
mHu7En1/wyppcvvC4k8d8KhsfFQlrbd+u3MXnPn2+1gFvH/P7+F3NJ+yq3TJ
wSanLnyg/Yo0TyqH265Kz3fDBQKas2Vwz2Nnm144IDrOmFzJrvi7Dx70eZH7
HNbb52o9AJusOcNB7tm1s2MQXtC9y7kU3qZ65tQwvFRvrKEE5mPnfvWR6nMf
8w6y4O3dx0coDzmWXn1G56Xa2v+ZXn9077tiWGtkXucL/O73oCI5aTqgfYzm
+26biKewaGnm3nE6P9ejM0WULxKG2RNw9zEHE/J/6w5LTlEeR1/Kf0L1HDyd
8I3W82x4NTliR6fwdyX6fHU1m0LYfFI18wfcZtde+xiO1jFd9ZPOf2eJCPla
akHMLKxbkOBTALtr1zD8hs9mvvqYDwek/L0xByd6LVIkCwlXrPxL+WtwPvIR
/Hulnuc/mj+n+ebyKE/cfy1coIx5G/P2MPn2HxfbhfD461ePH9L8XRnSsghm
yp1bQ/ZtyTZYAsd1S7vkUj0Z5ZUxwDy/c7pyYBeTRxpM8AdneXGygr1WLTMc
5jIblA2v2/tWhAXuFR2fyoLPeGvlLoOPBv7VJkvyFfOwwXLOarmZsMPK1x7s
cEJo3mryu2c1v5fD58xUHB5Q/R6pOrUCFqr8155B8+paxNBK+FpPvxj5kJ7L
AU64z2DqVjrdrr8wjwv+flN4Lg02Uz0szg2LpQXqk5sOVkTxwKnLVz27Dw/v
+LyGD1YxbFxFzm1+Er0GHlPMtkuFJx3y59bCi3Rz21Pg+5+Oea2D/Z0/7SQr
zkgMroct7ipE3qP8/16pthH2Wvf4XzLNH9HxMgHavxpLY7K73XHBTbCto3RF
Ep3nuFHKZthbTW0Nefor8zoh+Liys1sine/jpReFYb9NT/ruwhIfAue2wkeM
VBXIynrm/4nQ7YZdyQnwxc0Ffdvh+0mlf+LhoZPFxqKwUnq1EXnvA+FnYvBr
w5aKO3Ci05/d4vC2q1L85BMdyvESMH7Y9ImjPM3T+i0J95ut/RoLs4c8cJaG
N3L+1CLHGwa0ycCFRq/zYuBWhfwju+HEFUxsZCXxuw2ysPya41bRVJ9F3MLy
8Ia0jNYo+HRMU7ICXFlnLE628eNaoqRM/bwwJpLmiYPYSWX4zGzZYnLVMdc2
Fdhwx4jpbdj0iqmkGhw8NN8QAbN12OSo0/Wu8Bcix40IcuyFPe/Pht6ClxQ9
PK8Bs89e/hVO+3FEb2AfXF7sbUj2HMpQ0YIZ/5wqvwnL2bOUaCvT7/9L15Jl
TBR36lA9Vot7hVE91cgE6cJtZv4fb8DHfLcuPgifdjPeQ167Y9T0EJ3n2LLs
UNiVJfipHlxV28xD/jPLI3oE/rSI2y2E6v3rlYCjsFOlzEAw7CjXsNCA7l/d
p0wOOjvhaAi3zMUnBtH+Lp5vOAZnFG1nJffa9yobw8NV+60C6fwz8uJM4Fca
sm0B8C1Xu8njcHa/pBrZd2rC9CRcm12dfB3WlrIv/g/+t2EdOznOJ03MFK6I
W2lzDW6cHQ46DfdkN7X7w+UZXP1n6Pov3VQnVyqNHzaHfZV+3vOjvJh7n3kW
vl2xdjnZ/dfZjecoD5aO2PjS8w333LCEr3woe+UDc2h7DJ+Hb1zWUyBXXU0x
tIa/jYbeuQoXX/710AZez+/D9H8zaS+2g7leeLtcoTw9tsbRHlZbua3jMq33
8OYXDsr0+WvX1MnSwSlyTvCq1XH3LsHqLGvuO8Mpy58wkvXOdM66UF4IXHS+
SPmV/cfCFT4WvbDdm+YNh91zN8qnTTvUyH3tCuIecM4gb7IXzBDKFO8JywSw
MpDv3BKd9II5TJIcPameMpP/u0h5Z/i3xYPyUs+j8BKs6zWrTJa1OMF4hfLr
4nSOO9yfcMnxKr2e57MVZE6xVbU+cNTA2ktuML/1O2k/eHbpoT5XuOVDeoI/
rNnqu4ecXDozfg0OF9HNv0Dznvu8SQAcKPqVi5y4wiw3kNZfzu/jAhsjEILg
C7+0pp1hprZY8xD4YNIRQ/JnA4PCULhoy0iNE7xdYJ1gGFzacVKYLGpzxfUm
/OfsiduOsHzLfHU47aeePgN5KtNLNIL6cbu0pQNs+Tj50m14k0RUhz3M+PbZ
WCT85OOwLJm/7cvhaNqvIrG7dnAkY0tiDPVf/w92co74XZY4+FlMjqMt9V/O
1uN3aL8e9vXZwBOGXffj4bPfmA6Tc1VPsd2l9XsLPbGOoe9nzTdJhCWeF28h
H+t8U5NEzzevHWgFL05asfUebLn17eR56i9REecU2EqpzpRs/nTR+1T44bay
WkuYlf/Z1jRYcJWADJlNcktEOrzianDMOaqntic/M+CbwV/mLWB/qd3qmfBA
Q649uV/jxIMs2N3yStvZGPr8LLdf2TSf1B/vIYfU16nm0v6/6Sg0hy08clIf
0nk5svGT892ip/IoL3PvhpjB9YbsRvmU/1la387A+xsLnhbAf3mGjMjnDlsv
KoSnTrc1nqbn70w6+4SuT2ZInCzsPvGoCF48r5FsCs8/85x9CisaRXCRyzzc
jJ7R+nuXeJ+Ca/Jik0tg09qq8f/o9bUEmJ7TeV1+cJQccW7IrAz+ddW79CSd
Z3rXg3L4unjMTvKE7xbWSviE00DUCToPj2z9KqpnN4el5PPjl4urKY/yJeyO
w5dPRvDUwmw/ujtM4MMREyfrKH/31muTZy4HlL+AjULG8oyp/3Y4sjTAzXM6
guRz9em6jfB4/M0oI9jsEUdWE7y9ZdUCslRi67eXMHPKS8djlC+tz4++on5J
qe8yhHcOf8t9TfsTkqlOVggMm35D8/Fc2RMD+GuDxuEWuEt4zQbyqiCbmFa4
7ldquD7N/79futqU6fsSOZjJv0pdpDvguMP1DkfhjC3e7p2Uh/szh4/QfBj3
7eyC9ff36pKP71+x4T3Nh5+y5Yfhsczfpz7QPAt1lCbv5Oso6abne77orh5c
ob13YS/NC76CleTtUXGn+uCw5AqPQzDXe+2n/TB/Xc7wQboew5jfA3C+2xNj
svB/lQZDcPoigeoDlC/eN+OG4Y/yqbvIhofquj7SPD+6KEeX5pNbg8QI/Kax
locs9OKy82fqL6+EEB3YO/zX61Gat9wDM/vpvNnatozBdsoLz5CPsDiYf6Xz
YBPt0qY8Za18Pk79Z96kTk479W7BJPw00KVICw77cOfEFNVjTcRGcv3Juvxv
tD/6ISGa8JWw2m/TlMf8QYvJvQ6ndX7A7XeW2O6DT7V2hc7AOzwuD2hQvfbV
NvykeffrlRF5+JL6xl/wXE5izV6a39Hpp37De/Rt5cn3LoYXz1E/5Vek7oEH
V4yz/YU9To2uJCufUtb+B+c5sQSqU72sZ06ahxPbH/9Qg88ef9m3QAU//zTp
W5GtX67gW6RCP9/VDKrG0Oc9l9sshv+rqzlE3jzq9mAJnGr4uE4F/jcctpAR
vi8gJ0leuuipKhPMsD8zXRm+6mvuyQw7j3/eQE6uNHu1FFZQqQpRgjsWXmFd
pkI/3/ssIXNqD59hhTMXDtop0vkvaShgg6diV/QoUD+NdI6zw/bZGw3+73AB
dQ54iWt7pTz8cW385RXwoi+WsuQu/9QnK2G24dpHcjH0fanvmTnh2H8vN5Dn
iw+qc8Eh53OiZeGtnz9GrYb/WSgykAVZmD9yw7w3o5x3U732OPHz0n5E1nzd
Bb9p/GHLB3M/TDMhd3LWZ6yBv3wwbpGh+dyV9m8tvOpmrTKZrY5Ldx3sqT6X
I035u2HAdz287OacEDmsMat9Axw5+vS2FHww+MMKAZiFS5WNHNCYriEIW2YE
XZOEPwSevb0Jnk2PmZGg+mCLfLlZhb4fxMqOPHM9a70QbH1lSbc4nXe8iZUw
zD98Wpdsdj4gcSs8cuJS3U74xoabE9vgK5stZcgHRdYJb6f9V2TPFYMfMukZ
74DZ3zluI9/k1rsvCivzPogVhVPYB9+LweLmUZxksbpdIuLwrccmPjuo35xF
nSVgsa3937fDP/qr7kvCD/Zx25NL+JdPS8Ebu7b2iVC/pM0Ly9B+GIwaka8H
xbntgt0ygl5sg/n8eyp2wzq/v8iS6zNbvsvCt1u+F2yFi6UsVOVho2+Dm8jR
bvmuCnBzl1uCMLxpOj9NEb6mXMdH/iShMaUEz0svDBai88qI36QCzzx9z0hu
8/NyUIW9hO9f2AJHVS0rUqP6eyTyeTPl2y/rEXX4hL2OOVm3WFNiL3zu4un2
TTD7jz/mGrAI0wo9ckCE7a19sL+MS7MgLKlw4J0mvGCmRYUs83zlMm34zXxN
iQCcOy+nvx/OHy3cQT5090CADlxotjt9I8yasumJLvWvjc1msle/3r8D8M2Y
+1Eb4Ef9F8QO0fUIWK0ii78acdeDJzbs9l1PeX+E9/lhWEqz+Oc6yvM9B8aO
wHe9Kp3JG/6rktSHw652fuSHM4+rmxvAon0Op8lPPoSGGcKGc8V9a+FYPva2
Y7Dfeu6jZGG/lMXGcIrT1Os1cLur2X4TMt+gGvnclrHg43AXl/8TPrgwLKro
BMz6J0ma/Pjdf39Pwof936XzUj1oHt5+ita/P2Azue2EobMpfGf+WBQPXCC5
tfA0vHC8Yxm5p0x84IwKff57XQA3nZemipA57Puj+89q+OlkkMFZ+PyJ0+7k
9zvyLlnA/fFhs1zw3IrXFefofA+MWpOrtXaPW8LHBLNHOSl/GcIkreCqB3dP
kNdElTpaw48TFFtWUX1Pq9yxgRU9lQ+TZ9TTemzp+g5fqF1JefXMcpk9fOYs
+x6ybQW7hAO8PUynegUcdCnQwREe66iWJcdetI1zgj9pxhRx0LwQXt/jDMuu
zNpOPuyotOwCvNuQ58FyeMGOvRKuMFeq8DbyzaOsjm4wk6PXXXZYb/eBO+6w
acqmdeTl7hq9HlSPoZzhbHCio8BaL+rnVQ+YySIBfureKvR9SKHXWakefcJ9
LsIrvcr/LoMXfdmec4n254mSF7kx68nby/Coyom/LHS+O/qWX6U8/fDSiXxw
ffIuH1jvp9/0UpqPbT9dfeGnxyLOkaul5B75UT1H7Oljhg32C3T4wy+FdpmS
hepucl6H56T8OphoPihmKwTAEr9WGpLHBipOBtL1HVXsYqR5M6gXEwSryb44
RP5cG/M8mPK5NeQNA+Xh+iN/QuBTm4r2kYcSGzbdgO38+OqWwH83quwLg43d
ubXI75euuXoTjpO+WL6Y8pypPC0cPrKAR5X82qd8+BZdX8n6J4tofwye8d+m
PI2uEiNP2wSrRMJ5p2/nLYR3lGR5RlF/aL8TJtdey0iKpuf3085YAN/nya6I
UaHv89DbTlb9Mv0rFu4ceZ0yH415xC7If4f60f/CFnJrYtCxeFjXNjr+H/xG
/2dIAlxecZib3OZgmHMX/mEoGvsXfvZy6GMibGIUtJK88Jk1SzL1HzNTxB/Y
ciWPxj2at3uYl5HXmzZ6psAPh+76zsH+xn53UuH2NXpM5Opgg7b7tN+LQy79
pte7LfUrDdb81LuAHDm+hTsDzp2v8v0FdyVt0n1A63+x698sXPVZzjYT/n2n
9DJ5W+PhtCz4qmLH7E9a7ynPd9nwvWgfJ3Jz4IvZHPjPN4WfM3CQzDKxh3Di
zhv25Cu33Q7l0bx//+XbD7jm4yLrR/BWvnZX8q3vF+7m0/6Jn/z2HdYy3vi8
gO7f/MWFzPk68/tjmMd4zcQ0fOe54+oncHa7rgO5+4iJRBHl0ZdlM9/g+p08
Z5/SvBm2tyfXivL7FVN/f26ZnoJdasaePaPzHeq3JqvYvhsrobz44zUyCSdv
XLv0OWzFt8KG7Ga9VrEMZlbR/zQBJ7RdOF4OB364cZ5s7TbnUgHvcj08OQ5L
LZZMq4R/MTZYkR/Iv66qovMUk5z8CodUrJ6thq2N9M+Tu6d9ttTS/Fy48NNY
NH2+/mmVOni/Zow1Oetpj8MLmCFy4tMX+PORt6H1sNYvMWtydKFRVQPcbS/x
cRQWvcj6rRHmPl9ymtwVr8b6Ek71Fhn5TLfHLVBqhsWzTM+QeX/tM3kFLz/v
8WkE/ttU6/gaTo/gsiW3DlUkvYEly7xGP8H7OvRK3sKM9yrsyCx+R8dbKK+D
2kc/0u0CQXxtcMhJu3Nkm6OnJdppP3/3jQ/D6+wTTTsoXyKFrMh6a/28OmH3
C3smh8i5GTe7YHOZPldy+oOtz9/BQW/0fwzCs1Em7e/h4cE7nmQe916GbhX6
/7mKnwPwi4q7Yj30/FwWFwb+v37+vb20X186//bDJQX9Dn1wa/AOT/I7XcvA
fvi2ks5C8siDHcUDMEuxnncfLM4lOTQIl8W2zfXS+u4z/R6i9d5b50OOV2YT
+kjzzfLIArLe5CflT3R9bdr+PbDXjeVHRijPU5+xk3kaj3t/pvNn4A/phkPP
B94apXm2T4GTHKTeWv6F6pnj0M0PsGm4xcgYzcuCHg7y6OuPc19hpeNbYt6T
Uy9smYA1nC24yd4HZhUm4UzO/xLeUb9JvdKdovVENwmRO09kunyDB4/sTuuC
X4X6BkzDAj36YmSbfKOC77R/N1yyO6nfasQbf8Da4XukyJfunPkwAz+6ca20
Az7I4b9klvLu4hsF8pWMQp5fcOGi2up26t/QZvXftD8WNWpktRoFyzn4goJc
VRtsFV3t8Yfy4/VRHbL3VuF7f+EDQpcaW+FEscwn/2he1OgcISfIhdXO0/wc
CuxugRuq944tUMX9/bpPkJsHN/9bCAuUNH98S/u95+WWxXDm8U5zsppSi9YS
WHPyyKc38HWR5UYMsJaupQO5bYjxEiPs8iVu6jXccULuJhN8p8/cg1xwekMx
Mxwyf+jXK/hwsGX3UviKUJYH+W/7rzEW2LozZgk5XVp8FSvMHpzt2wyn+Tze
zAav0NdjI7PfSpdgh2VVTkW/hFOCdxksh0U/xvCSWy6vO8sBR/48ea8J9pOI
Dl4B+6UcFiSvVfXOXgk7DT5KbaR8u1VTvAp+UR+zkxyofruHE07kK8hrgFV/
vRzngi+mHJYnF93w/rUath08VlcP5zlk8PHAB+WjtMjjOlrCvPCIiH7rC9jE
+LgOH+zAflCfnL3p8/E1sBlfbU8dfF9hymItfPlv8nlyjINpAD/seLV8rJbq
w9ggah3cE2rgSi7c8+DZelo/t/hsDdXDugvvNtB+DTl6kh363gxvhI28hJnI
AkZXmARhfUOhgGrY2aGWaxPscytqFXn+U+i6zXC48vnEKtiJO1FxC/ygNVCQ
zFOrpyUEB0vw5FZSf29WtxKGa/f/3Ek+GFRwbStsoCz3uALeGfImbBt8XGtY
lXyTVfChCPyq8WN1OdXb280l22GLed1D5P9m8it30OupcfaUwV8eWvWKwmpx
0qfJiR69I2Iw2+qi8edw37ATszj80D7GgbyBrYFTAj5xretPKeXr19w1kvCH
9guBZCa/zN1S8O0UV3ZyfoqTmjRcGv82toTOw1fztAzc1RfBTz7flOG1Cy6r
fpz8DJ68N+CzG27Yun0nOYGfP0mW+iOEvaCY1lMnlSkHu63Yo0JWWzOUKw9H
OLU0P4U9lQIbFKg/LFuOkF9o8LxVhLlmN/YXwb9kIyaU6Dx6hszIJsEpTCqw
FfPiL0/gawVprKqwzjYrd/Lz8hAhNdj0oM6/Qth+l7WYOvUHh0sQeV3mJt09
MG8M33IyZ7eL+V74bzDv7cc0b20azmvAqh4mguSxya9+++CwD+vSC2BBS75Q
TXjlewFpsmnTaJgWvCHQszof/m52KUMbVpE31iZ3hgvl7oeFl7p0PoKbNgY1
6MCxkbwnyCOGN/p0KT92cQ7lUb7O5w0egBce13AiO6/2+3MQ9hpk/PUQ3rPV
a5EeXBj5x5/MP7tu8WE4Pkudm6wSasF7BJ5P50/IhSMf9Kw9Cs8aC+8gBzR9
k9aHjTPqH+XAdQvkFQzgXUdjVMhakpKKhnBLRNHrbNr/8tIjx+C5GUdD8tFx
f0MjVfr/T8OPWdTPj7rsjeHTJ95Zkbl3d/mawEOOOdOZ8JHNAv7HYe0PaT7k
kcbPd07A9k/3sJCbjBcknaT9i1wS8wBufNB89z/4UDnHNrL2hhUFp2CFd9V5
GTRfv2c9NoXF/aJUya6KBU2n4X2vuF6kR9PfB9n3nIEtq/sPka2mb3SbwRxV
df1plIc+HN/M4WffTliSJ6J/T5+l/Pmw7Nd9OCpNYdk56t80m0tkCf9d/Jbw
pYNrmMkaCffXnoeVhD9Ep8LbP54Wt4LrXfQ3kKO7oyWtqb5SenNTqN9vhu+0
of1lz1Ml23xvVrOl+WCq3HAPfnD+hpodPZ/oO2PywYkAQ3t4fYj0QDK8Y36P
hYMq/T68y4pcUBZq5kjn6+j3Nwkuec/k6gT3X5zxI79ayeXqTPkha7Oa/C/j
q4ML3DctlJFI+Szx5coFqjfpLAnyE8Frl1wpX+vEq+/Cu12Vw93oeq766pCZ
7saFu8PXVds/JMBxh+pCPKi/Fc/bkb/9XJLgCVc2v5qNhxdUT8Z5wUsZdgaS
w78P53hT/TmaryTP+aSVXIQ9LvTcuQNLV24sugRvT9MVI4/XxL64DIfejCyK
I3e+qb1C+WvaokV+vqyv7Cr8b9fB7lj4RPbASx/KB5EMC/Lt6Ox6X/hwzrdf
MbCdk9k7P9j/M78PuUBrYtgf3nklgJ2s0a3Tew3Wk+1LiobLO4K+XodLBPi3
ky8NJX8OgGs+qz2PgrMio/sCqX6vpRwmj9qajwXBgw8nuyPhXm/Oj8G0X+c3
OpCT9oZ/D4FH1VXmbsOPYn9OhsJtlqohZP0c5ZEb8LcMr43kbbt0vofB98wf
ZEVQ3jtrj9+Ep9YVKpPPFy35Gw73jjypvwX/jUtgjKC83/BDnzwdIfWP/GN8
2Wg47LXOiyUSnlbidyFHMdcsiaJ595GBmaywdfYXOcJ7c/xNmkdZbxfHwNGf
1beS9ZOL5sgjZ6VLw+D18YrMcXCKxlZNsmlhxvI71P8W+m03aB4HizDE07yT
P3SebMWstjwBruvSmwmleXnFiekuvHZqfSC5WVmcMxHuMJ3lJGfLvluTRPmk
z5QcAvt4p69IhgVO98iQG1Nn19yDs8SrK4PhC0ZOnCmwSa+dAVm0cZApFQ6J
0R0Lgs8wNi2/T+djquRO3tc0wpAGP62fZCNHsblwpMPKdU9jAuGK39NcGVRf
6wuFyBMZeUsfwPcr7EoDqF+ut67IhM8a7dEm5/8nz5wFBy1u7blO9X3g7i/y
27hwF7LWuZPz2TTfre0Xk7PPWE3nUL7xMcRco/ml0ziXC3+9XLKZrHzw4reH
lE/BwsX+cK2VxFAe7XdLxSGyl43Y6CNaP/fVHj+Y9UJATz71S/03JzLf5k2f
CuCBXyELyEH9JaOP4cd5hjd8YYP6kg+F8InrLzeTp9dNDzyB98o45vv8fz7c
7iiivHxdrkl+06dS95TyP0i27yrcbcfTWAx7Gg/bku+Ini19Bst/lGEgv5Xr
rCqBm/89D78Cx6QdrCmlvPNxFCAvO7Lv8XPKy4t1Ty/TfgobPS2DmQ0NNcl3
T05mlsNSbv49l2CXGzGPKuALU9NW5ObNOgWV8PDGoLmLMIdoaEoVHHekNJxc
uKwzvRqOFJXYSD50sTCuhvLxvfITb7reO+kBtfDVAceD5Prc6KA6WL12rMeL
5gm/kNcL+PPRORfynGnm5Xo6T6mjS8gv9FQuN8BJj1siPKm+or1tGylfkge3
kyNT79s3wSxb1Uo8aN5s9DZ9SeuZEj1C3u1uq9tM+cGgNOYOVzWq6r6CE3ru
epGbFZvkX8OB74I4yUPxO5XewLeYm++5wZq9WfJv4fQ6SWmygtCoUAvVv9P6
ZleY//RPoVa4Pcz8JLnqYcPqNpjbRWzmAnxu0Jy3HdaQNfQjHxhby90B7+9L
XE1+/u3e4k44cfX5XBd6fO/I4i7Kd5vbyuS/nYumyd47lDqc6fpq1LrfUf5c
XeJAnuqVef8eLlsrvoj8J2Xpiw80L5g6Yp2o/2Kuv+im/Ur4uI2cGrytuofO
i42r1JHOb74gpxcuTygyIN942p/VB/NxNnxygH/NzMX0w0cDDlwm75NXvzoA
q4Z/5SP7bRS8OEj5GPsvy57ym+v3uSF4XcRFDbLBc1OLYZoPX5067Gj9HjVH
P9I84Gy3I//jNlb8BB8Q0WMhc1W5yI7AImV779hS3rBHbfoMM3HckyYLuO0S
HKX6UvKutYG9Wxn4v8BOCQ5G5LJbgwxjsNWthmlrOq84mUVfYZWoFD+y1oKE
r+TRFf3ryHa6iq3j8LbLksVW0fR+NM3mCerfFct0yRbCDk8mqX9WqH46D7d3
/M2fgt1vzLuRzfzLMr/BhUptrOTVT9PDp6lfFRnSLeHtC8eCv8OyAxVyZMdS
kws/6PxL2lvPUX3n8DvNwA+iPM+STb15rH6q0u/npX9b0HnZax2epXnhtec2
+Vhbpc4v2s9Nn4TIIodcZX7DkrXvK87C6kG2a+bg7uf9J8i3ClNW/aHznrg0
ZQ4r/rd+jizAax1MthJ+8+MvPf7V9DryuebKL//gRu7QfDM4LWTRm3nYXNXx
IHnPc7v6BWpflH15ZgbOwCwTYnkLYd7iCm/y5QbZiEWwYEUcH1n2gUXgYjjP
gzf3NCzZPWW3BC5geK9NltCPPsegRp+nod5jCncyJx5ihDXav7qRq0V+SDLB
9z+mcJE5Np3Yxgzb/GV8cAqezxbjWAovab2/l8ytw7aUBc6a/975H2ztKf2X
/EFMz5Z8u/ZN3zKYb/knFnLldbsOVlj6hNjdk3DWHv9SNthuX64c+ZHuVAI7
bMgh23kimt6/fvTWcphDw92GLPJW1pUDrtr8dSn5+Z3ltitg8WK+hOPw4Q8y
p1bC5mZHpMhBLz+rroK3P3z2xoTyJdFHhlON3k/Zf5a8bTabjwtebiG9mLzZ
WvI32WFJWJIxXO4eObYabj6RtYv8UO5WMzcscOpbqxHl4XfzKh4487+/luQ6
mY40Xrr/rBgjOV877Rof7deMRcoxWJxtj8ca2P3TOTkyS8D142vhbddCOgwp
HznC9fhhrRMXrckBUT9V18H2TS6LyQIK7ALrYcuR4CQDymeXPs4N9Pi9zrvI
O6LO/SSnqLu36sM6ugZtG+Gv1ZedyMamMzUC8GeX4yzk/Z769wXhU8N66Ufh
+FP/xWyCV5WvUyIfYWu6tpnWe2ii7QjlD8fCs1tgj9Q2Z3KmZ4eBECx6LmoZ
ueCvxy5h+Ohn64zD9PpHirZthY9wblQmr9t6nHcb3HSyo10P/nyu/Sd5r028
C/nx6v4REbhFWIOVvH+ytn473JH4J+MQ9e/Ltfd3wLJb87TIudO/IkSp3jV0
+g/CX/SeOYlRP+yZukTe5PzHbCfsx3p5Nfnu2wd64nAaF3vuAbgkXUNUAr7O
mnyA/HfyGL8kfL5e8KMu7HvuxB9ynn2GLzkrqLNdCv6nt20z+Ql7RZU0bNB1
p1QHlilOSZSBb15YfoLMqDd+Y5ca/b3ihe/74eP1u+x2w9dsPoSTb4fMacnC
exLlJcmWwmt3ycFXAm41asMViXs55eH6nOHzZGn36sUKtD/FkovIG98Xj5Pd
7nnFacGvNKvqFeGSD8/kyTzt3E+UqN8nf7dowhvW+UQow436ok7kFF07GxU4
IOoYJ1knLuGYKmwW4p+9j/Iq+KukGizMmKpLHpVy26gOVxxvGNaAxZivsOyB
uUo+XSLnxjwaJC98NrWB7PB49au98EsfxuK9lO9S6Q80qH4mGYzJ7G1m0fvo
PPRWfdsDd6jfu6IJnxXlDiYzS/KYaNH6GhbuIBdx5mpoU/9q/qtRhwX5rwjs
p3q63mtOPq/S84u8WyefiexhfnRQBy6rupOkRvM2gL1UF56TsVAjexm8Sz8A
u17Vfq9K88xfNOwg1YPHxgvkrrJXFofgFzfbuMlDfu56epQvZ+/nqcCiU84i
h+Fp08OHycmzCxceobzmHf+uTPMwN3SEzGf04Ab5/GuX8qOw2AIlcbKuof4D
fdov3R8NSjQPXlTdMKD8844/S66OvW1uCCeo8P6Po/uOp7oNwwCeEYVCZG8J
RUZGVGQWGSFFGSEho4yMkFFmSfZuWRUNu8hIosyyMkpWiVRmouR9rvfP7+ec
8xvPc9/X3RHnbITXNR/TNyN+G/48ez8x9fcgEXPkobOMFpwrGMd4Av0093Zo
H+Zlj9wiTNFjfRFeu6DTcpK4Mvg5D2zOu7/EQh2/H3ewYi/ms1beVUvi6YKb
ZvAF1gJrK9Qv38gfZfQrT7iWNTF7t2kKrHPyE/cp1H9uvBKslEJLbUOc3End
rYT51fZ6Aq5OsTsPq/IzP7clNn8QzgKPevPftcPrf44+2oP98Xrme5p47AaF
EZwavKhrj/39umFRkTjj/Y9dZ4gtpfTjYBmfACoHYivBI3Iwt3zdJPyBJaFD
gXhrU2adI+qpLt4dvjfOl+BE3JPrtxUOtjPwOUssqJNTJE+cd5Jfz5n413zE
UTgtPFnWBfl+rvinHPHxpCesrri/g6+uwVTzXhNwsXWMNKyS2dviRqzOcbt1
N+YL28Ttc8TPhM+cg4N9st3PEwc/YWKFO/0WTNxRTwkbi2SJ4z793e5B7MxX
fBT+1RhP74n5x1A4I4N+mn/3DZbIvHodVtB+99wL+c7Kvhveqm166wLxzqdL
HdLY//EsD2/ihBOhnnDR5tPHfbC/cvaMsN6/XkVfrLesxEMp4gQj9o1+WM9z
aUaw9onWb/CtQtsfu4jZDpjUXiT2UHkbB4sNxV73Jy7l51OEFVP2nAsgHn7S
0i1JrPuk6kAgscIcpx9s0JktfAn1N9W8Fd7HqEoZhHw1siyVIG6zqn4Hjz++
Zg5rz6cUB2Mehwst7SQ+QHfiSgjyxs0kA17h7jMKJf67ZKMGW0/dl75M/PnO
wKcdxAsFzuuuEPPXTV2BmUQvjsCiaw5CcDpNYEkYcXPLxUZxHE9HNSQc6/XK
yQU2f651KoJ4NPINHexJoyMdibzYW/VYDPVxMYo5Cvn6TEAflqoM/wFfCLWb
FkW+eUU9j0a+RcjFwxo5dRlXiX9vCZSGA8spXK6hP5eNerYjP+027InBPLZb
FwDXbd679Trqa0GcG2ZYDRqDf+t8qBMhZpmfrI8lPlzPYA1TzLLdvIF662df
20ZsV291Ng75TXcvF6ZbqT8YjzxhqtSEL9ppsyUQMxgZTgkTR8QlDcM9HlVx
sF7t76pEzAfqhzIwv9vlyCRiVTW+PiHcrzz3mWTkzyi7D/zrw5BcCvLVMJYH
/pbjvgYnSn14KYh5zrNxMBXn31xmB6s3duenEcuJbaCDbRRuhqUT5ypN3RMg
9tojZ51B3NRzVwdO/E6zI5P4BG3nDD+x6/v29VnE4h8SbsB3m993wutdmxXg
oL9lGTeJs952DfER0zOEXLiF+XbWMwimsk86cBvrr3hlO7xSF8tzh1h3x65G
XuLsTosFuJ2m0AEWyvSvvkus7ZfCCItO+qRkw0/5n/AQM+5tts0hvl7Cchzm
kptXySXuds7/xY31VJtjy8P5bm5KhVkaDIdh5Z+DqnCSi39lPjF1tv4wVyq+
r31j+D3iozdFIuBdv7z17xN32LRKwRmz90Ue4P63cr3jTMXnNxz8CY9ea/aF
FUdz3hSg3oe3ccJmjEO3ColpmAyrOLBfsdEOD4nvufbZwcZF31UfEVtoMa6H
Dzq/3viYeJ93diE7scSHiA7YfYDqGNxesZj7hDhGZetvNvTL4THXItR7cPBt
eFO0r3YxsVf+LTWYsSmOqYT4VS/b5FbiPVQJvfDGTrN42KR498NS1KuSsRyc
FHLqQhkel7j9gZXYj3K7QTnWx/1eIMxJ9U6ogjg7MUAAVvBkmoTzSu68YUEe
yg/XPiUufH7FGS7PPhT5DPN1ppwFLmC4pVeJfLMuqt5CfO12oGAV5tEe11Nw
5uzfCViy0WsjfLVyteY58UzWgQJm9AvVVFw18uZFjwFsfzDoWA32m7nkNxPy
vTRmZy1x0D6zDNjYSGcOdn6loQkX2vq8qSMe2rjymRHzSzUx8wXWT8Y3Co6M
PmNTj/6SVNoNZ67cVXhJTOvzumcz+pExbRUOb0y9BN82D69rIP5nISkObyvq
SXhFvK4yoXUTcdajL2aNxDUPFb3hiC0mu5qIyzWecMCfFErXYFqpH88ZMA+k
PtW/xjyUPOMALxhaJr8hTjUvp4MF3e+fbMZ87VAppcf9FMzxtCA/qaOsYRva
iB/w6b5HVLDG0dmiVuKy2I2P6IjrxW+HtRFnPlM3grfziR9uJ7629GhlI+rN
ppihA/MidTAX3rbNdwg+JDylA/f95r/7FvPumNjCBmLNktUL74hFtA+nwLaH
+7U6sb/5UvvgaNZbtF3IH8UDE7TE/xLi+2FBWqWr8AEnr6xu1KeahTzcZm9h
2UN87uT+ERrivwJnJXvRj4J04XA7i9tP2O3HqjS8sCfuxXtiZuXh7vXIV86n
sX3EV91CLsJPVD8a9uP1ctrb4T9+nAIDxIGLf5upiT9uNRuFT1zpuQDT5969
PUh838tJCA6w+ev2gTjp1VwTFbHPkVNSH4n7o9I9YfkfrWtwgI8yB3x/8GD9
EK6PZamekvjn+LvgT8QpFa7nYOpSC8Nh1Pf0J1Z4d94q4wixgYdzHQUeH0od
hjuPLp6GDzUfeDhKHHlQmR4e6aNxGSN+xJNUsQ7H561VHid+3DBrAZekpf2B
ZWJtN8DVc5FPP6NevkaXraWQ90cPbMO+ENt7Pj0J5544ozmBPGr5RQvTLumz
fCUu4d7/8B+x3uZDQ/C9dfuOwkKbvDIm8XrdQxRw4LK/4xSxwF/r/FXiLf3P
RL+hXkwvm8Dcsm2/4KzB0t9/iQ/K/HoxTfwjI+sWzMBqGfQd/ZZ+XQ/efT5O
7wdxmmLc3B/i1ue0DD+Jo03Tb8IH32Q0wVKyx/XgkLDF+BlifRrx+RX4S+qR
WeIB+n+34LYbf3jniHPeTGnBnFl+E/CI7rXvy8QFkjrZ88ifDMkMWIvjrdsC
7nfTlBpscrVQYpHYJSnnx2/idsfCL3CbC1MWLD5x8skvrO/TdE24Lc7RZQl5
8JZ/bikFf5/Ht+c3cTxHYyqcfE/+F8zmYa8FJ+p7Plkm9nhdOv+LWDXI+OIK
cdEdsQz4bWS6wh/MZ/X4Q7B/QyDlX+JJQeGfi8TeomHNsCilfQpsunv1yiry
WD9NC355Y4PhP+J3e35PLxBPJETSryHvPxxMh+meyjXAM1u0dODRUJdr6zRI
/+8+PztPvD9K4CAFcXVj5C2YZ9KcmZL4L2WnNnxma/V7WPjdm59zxGn7c25Q
ETM8K7gJG/zcYE5NvCPnhTasELfIsp7YaKV2YZZ4zNV8CJ6nWcyAl6SmcmiI
G4zea8KlOXRWtMRsRTfnZ3C/oenbNxA/FLmdAZtsqBmB7y1f0YEvW7GlbSQO
yGFZ/ol6Dem1piOuL/h0B37QJcNJT3y05+oRWLboxwh8j8H39w9cz+ahPAbi
N5yMd+FAg/NWm4gXlkON4KrjFiKbiV1VlFe+Ew9I/RyCu3Jb78Gits8TGYkN
Q2nM4ZvvBs2ZiGmoIijhOxH3mZmJZc9/KppGPWi/7IP9JENOwKasWzO3EM9a
tFDD2s08xizE+6SnSr8RM/c5srMSJ2SbWsF5xW4d8NSmxE2wwePi5K3EMQ2C
5VPENk0yJ9iIuW4eOwUvGXowsRNLiJxkgl8fnOyBdXWKn00SdyaJXOcgTnN9
7wi3NeeocxJvPXGbE46dMabhIv7EW/vyK7Ffb9tzmLronicccsU9lJs4rH6K
B3bpNNXkIU5Medc0QbzsuXkZVloO8oXnlb8+5yUWF44Wgn/JpnvyEY9Jnej8
QlwWlridn/h8Yctl2CD23le4dVvmLnhRODNLgPiDqdSnz8SNJtk2gsSHt22L
gvd9j+EQIu5eN7AH/t7/sgU+SCM9NZ6Cnyesvy5M3PhxKhF2apfV2EbMlGqn
BS88tacVIY5s1Pg5BpeMNMGP2V+lw74rhv7bics3U+jBr5493y+K/qjO/zWK
fkvnn4dPutDmwxJKXTlixHY/qc1hu5+B9uLE8WbnqeG/LNs5d6BfMuPKRoh3
HKgdhOdshU/Bdt/y0ncS0/4yYYCjLyboSRBvk1SsGSZ+eM1pkyTxwLbrTvDH
I4dewIK8yVywRDjdlV3EmZ6srz5hP+X5NKSIpQyk3eHrm9UXYeq5ZSHYqlOt
XJrYRHZ/+xAxZazpWRnikRSJIFjxdD2XLOpXqVwG5n9HNQB33Hr+8SP298Kp
a7s18H0sLrGw28Or+nLo7550Zfj2y0308sT7352e+EB8zq+4Cpa8250G2x7m
81fA82mbtGDaK08kFYlV71ouDRKniN/5AAdJXnsAF+Qbpe8h5j534DhM/Vzq
sBLxprakjXD4kyY6ZdSHl2fZAHEYVVw1XJ48cwZ+86DKZS/xVydqLjhvOnXH
PhzvfnZjfwq+//zRIDyg88kXfiTjnrEf/Tl1bxss9jL+uArxLSm6zj7iFZUF
GlXiSwXUYfDQ3EoDvGh2Qwbea6TlfQD1f6tk7D1xlMEvYTXifgPnFLhSX2sY
NtKr0ITbOD/FqhNbdaQs9aL/VpgMNIjTdzHmwH8P5W/QJE6a5DaGWx/FlsP3
11euh/nfbvDUItYWnyvuIR6pey+kjetlqbSHG2O3dMCz21i5YJX53qiDyAMT
+tfdmI9KvxUPYb/2xfrD7LuzFmC9lmIx+Nnruzk6xOf8bAa7iI042I10iW1Y
7sTCPXO0DIeJ/c9e3g8HXzpVCfd0fp/pJG4plvLRI1YIXc2CGb2cpfWJVzfd
0oN9hdk+wozXXq2DmaSlUw2Iv3gnPnpHzP3hubYhse/zLzZws0/1LKzxuIkN
/nFse8ER9Bf/0VdviR8PbjAzIrYfPeUHr7XpsxhjffO5RWHPCOoWeN+GM70d
xCKs+7xN0I/Zkldhjc52qaPERafylGCGTV8+wOsa0r+3E3++Y5xqivpqU8+A
d37YfeQY8T8FP134cf3tP/BZSbG1NmKfVyfLjhMfm4p5CP/my7M1w/7cOmsD
T3m4MJhjHkV3ssG3e/0a4EcHF161Yl5E854/QVy6EnURfhhKueMksebaoBjM
Y2QzDA9sr+xrIW6ItYy2wLyX2XgdThlPULckHspn3w/r6Dn/gN+dS5ptJrbo
eJlsRdyrmJkPUzsb6lsTPz9nfxzupLq8BD9cTWeAbX+NPT6F/PZOqnqDPIqa
OWmD/ShZOQdvpg6htsW8rZoQgSP7FKvgktLMntfEJ5Tv2Nthvno9i4YlFHby
nSZmvnNbCTb5rdAFH7vCNNVEvO7kX397zBfBz7dgV4VB2TMa+PvpCEP4uIHP
Rzg8/Bo1nHI684oDsbwje1Uj6oOyW8mR2OeNhzNsWdUxCm+13iUIVx7sS3Mi
7pt6/vYVsXu5g/5Z4ifL70JgG436BThVXnMP/CdO6IEz5vWFa18bML8TjExc
iEWPS9+E1W4H07nifkoL9eEwS6Ua+KbVo38viY90Ndm7aeDvZTeUwUZqhtzn
MI/Oq9jD21YfN8D/DrdwwUUJd86eJ+a1HHhXT1yhEsbnroHvu2sKhS9t0GmE
jbI3KsF79y/7exA/1ZWYfIF5K7dnlydxBGNnOkynbtUNX/3x2gg2KHOK9EJ/
tmZTwkyt1tIX0D9725/WEY/WfeuGA8p9z8MXtY9FeKNfhOmE4K8yxZI+2G/F
r3212G+miRGYveBxFBzz7HG8L+Yl0++9cNmT84p+2F+B6Pka4vocqimYIX5D
LrzmEn/jInG7WMdJeFfCd01/zMPYKwywifanRbi2/FlNNfFARVd6AOqXRs4b
Phsbox9IbCF+WxQ+X6i/ACf+MBx6Tpx9uiDlEvLQMSAZPlvZdCgI9ZWTdQgO
o5/9Dm/IXFurQn85dN0OJn5bbVYECxkYHQlBfvlKnYZ/04/Nw9orGjwwzbft
uaHElneN2ytxfoFQ3cvEL2KywmDX4aBp+BWDnQocSiueeYX4d7rI7DPkk8SM
ahhx3jXB+/B2GctZWHOW5yRsVPotOZy4Xv7IFtjeg18pAq8f/9v8lFjv6NxX
+PpMQSCsYvX9WiQxx59YeViVKlQlCvXX6DtRkYK/r3g2Dbt+GkyH990ViI3G
/KJxN4Hbd3KpXiU++HkTDewioj0GCxgPVpejPw7wXLlGPEkv4ANruFySjSG2
tjm3Aw7K5uyBbzlNj5YRx7ntDbuOvHD1ToJNTNbLxhI33fTVgd9TMXbBqym5
lPD2i6khN5C/l0bLSpGXkvbb4pCHjw65wVTihd2wrcQLAdhrJisknrjl4ZPu
EuRBRb9QAvGfmMYY+OKvyHew+cPZA/DL/DCvRNTDQ7XlYtQTnRxrEvq5Yn0J
7Kpp+AKu/ThyBo4MqrFNJr7DOMwPq/IlMacQH6r83VlEvHKWuxpe0AuPgLld
/1qkEm9Zv1sNjmVWoUsjXi+0uvCEuKb3YwHMMTX+EM4XkNNNJ9bKVXGEC/3G
F+ErWU954Etey0kZxJ/P6/c+Jt7EbqeRiXn5njoabmyS+wyz3+pRh5lu1l7O
wjxRYF99hPkekSp1k5hi76Ui2J5iuANObv9zFn4ocj7wFubx9jt8cOi5CtHb
mAc7n3Y9JOaf82yEKYZHY+B/Th4ed4g3qe5Rhx8HTW65S9zdfetPITFHGN8T
WFzcuxwu+339RDby+I+fM6wbdGkZvqQUIwKXs+Xk5hAPH3zbX0C8dCfMIJe4
cyY0Fk7sn/4Gv9ihrgtb+V9OzsP+bpVbe0BsKJotn0/swSvzDG4Ymh6BZcTt
XGEhycXoe8StBVTCcKdAjNh94o3nCj/eJ+7zOdQFa3DExMPznckeD4gnrnnp
wUmhDzYXEH+NaaKF73MNVsCMGqbV94g3CuSaFqL/Vr/4wFGV4eseIu8qyyRg
t6Kd92CKoZnRfMyfu+c1HxHbyEjehBeuN36HO2zvm8A72mqvPiauMRLZ/P/j
bJe3PyHe95KuOY845MeRdphnUDb4f3u+PluE+TBzfC8spqLFWky8Y/HFTC6x
qUB0JRximpwPS0gFmZYQ842dtoONljxWYW8Ff0746j6u9FLiy4eiu3OIC2Yr
NcqIlc+ORcETx7ZPwU5NuQdg6crDYeWY71us/majX9bsJCtwPVp2xbBRolIz
HLpg4QpvCRi2e0rst65aHM4b96R7hnlc4TJ8F3kz3ZwLK8tszoRbFDYaVBL7
plIYw3VjbPPwlJzFRpgh+8e1KuLMN7mv7mA/t+Xvfk6sw6sZAB+mkuyAg/92
KMKU/ZEO1cS/FOoWbqO/eGsZaoiLf9AWwp/WvcmDu/yVHeG3/Pf0a5FnTY18
8IKY1SS8PmDfwC1c35PpkDriZx5bU+BGPl3RF+jnL7oGsGDVlRcwBYMDHcyx
Mcqxnjj+50jdTWL6STuGl3j+tzpf+I6VUC4c1HVZHn7HnKPbQJygdW86i/jb
TYbP8A6lx/fgZG3jgFfIZ3f2M3DX2FGBRuID02O8cF2c5jO4QfHGQCb6nX7a
qgn9SZkdB5+rcKN4TTz+mV0XDmsbT4UjB5xoYTEdhv1viDO2iNRmYH667OiF
dX9V+cN2zQv+zcT8VjWycNtYJl8L8cUXgt/SieXXqZfDVzdZ3YMdf1470Uos
dW/DKbiTv28eZqyP5oElI2mj29CP650H0ojXR/RKtKO/Dz+Ph0/MFTTAXM6j
hrBqN7dTB+q10p8WntvgRveW2J/eqy4V8/l362149qLKJViSqk7jHfL90yUF
eHWtfhCeXYqdTyHWrnl0vpN4Xne1CL7kJLalC/WgMXYW9tr29B7MpZsiBqtX
vD3cTUy1o3E4GfUdTzkOM5e9yIKl8vn9elBf9hwWsIldLVcvcWHWNCvsF3Gp
CL40EN2ZRLxnX9XR98QV3fei4ac6Iwvw9ZdCmrAbhWR0H/plzY4S5v3zc2c/
cX2FaFUisdPbwXrY7niRL6xjU3FsgHhEPFERdmGiXoKLBf7OJBBveBR0bRDz
0Vr0Maxk5bDrA/rrZ78DbDi9rw3uv/xFEG7LOmjzEdf7uGQ4nthH4CnFEPHa
GF06zDV7KgWOOSJoBncsrIp/Qv5SxLLDf4tXXsMHTkW9i8P6N8hbDiPvzQ/c
gM/caFmFxyTCdWCJwbsJI8Se+yJoYfrX57ePoh9DhhpvYF6YJryCVTWbguG/
Z1fNx4hd8xxV4Qq+ihXYqTjrdyyxdbp96jixdr14CXyn0WbnZ2KlV84e8NuT
+c3wrLCmBHyscb/1F2IHjndT1zF/1DtmYKPjxQ/gj9w51yeQ93ES9nDYqw7B
r8SBb8y2waPdSi9gg20CQzE4P3+W5STmSdK+NNjrmOVP2Nh6gzns02waM4X+
WXJngbl0Hgl8Q37GRHVeI75Hr1wHN3OpXYN9Lr6wmCZ++1jvILzM/PgH7J9B
RQvvffnm2ndixZ2WL64SCz/XF/hBzF1xKhg+cKvrCTyWVHYA/pIRrP8T/V3y
+E809qcj8xNcr2RUBfNKDQbOEN8WSr8AJ+Rycs5iP8XlZeDI0233YeMlr9ko
Yj2ZLO05Ys4Oq0L4vdXnPvgB27QzbNy923Ee+dn6WgLmOZ1KtYDzCRp/jSSu
VfRPhN+YBdyD49XOySxiHhqY2sFe98ZfwkVtbUKw5lNbk1/Ed0sSxyKQXxun
f8Dz3xluwdSZf4OWiPOFhazhpGgW3t+ov7YpTviusUzF/86n7A0njrH9oL1M
rDJcmgwbPI8YhQuleI3hkPMvPVdQP5F8W2AvYQbKP8RsZ1y6woifKxpmwhnf
PGLhuktiEn+JaWYZj8CMektN8JNnDvSwg967U6vEFzoYXl8hjvU9+BPObtOK
gidEHkb9I5aX2KcFc9AXc67hegRerYf3JN0pg1viNr24jLwtu2mwTpOs/8G7
gbDgBrWP8PqVRhXYaLnJh0ITnw/0cCWU+Jf4Ei0lsbeqcBUcSaecBM+YjgbA
zIUnd1ER9285owRHn9hZDb9ZvLASQry21H2cmpg+Ra8c5gy88ROmynL1hHlX
1wLWE/MpcMjDhzw02GiIZ0WuzQYTN3zdnws3mUUWw+UmR2RoibceafWCa0al
38CD2z7IwIJy7cc2EEtVu88HETeNyM3Al7V7HsPatUXhG4m5zUNc4agDs1vo
iJ/feSIF10svPICd3Z5MXyJ+0PB8Dz3xK2HZRzBZ7E74oHv4Wfj1izFHBmJx
DSExuIjecBE+e27/VCDxNINnzCbiuCbJfPhOkj33ZmIjiUxH2Oq+dx7c62e4
ExZ7pLyfkfjihYGvAcRDM51v4GLKkQdwpT2nLRNxj/4LB9g8J2AJ5tKaEIGt
l56FMmN9tcK/+hObpd/i3EK8P44iD+bRs82D6TIWHGD35welWYg/V+7YCT+q
73gFs+SoTl4k/h6ibMSK5/e8KYB3Cml8hT8OyDnB5d4yF7YS//vAshPu6tJc
g/t/yf3wS8H3K8wkshEftVMqhHcoRQiw4/5MH7vBWleLKmC7PDoJ+K/o2mEO
HO/tvSlf4pKZ/b1w49+yh7CnEZ0LJ/aXucAZ5u9qXoKphzbtgg9FlQZzwfNP
Zn2IacW2b+XG851UnsBXIuJuwcbbFT3hs8LB8jzEoXo8MrCbUvJrWM9ffcab
OK2jwIiX+JP7uxJY4r3KF5jvmKEHHKzffZ6PmOK5nDw8GTFKw0+8joN+/gLm
VyRXOuwRKFgM33x6QliAOGk88wKcNLzpKczaRC8HPxNtVRdEPZwe+uVF/JWl
shneEPSjEv5lvNVKiLg8csEPztcOmYCvDZ/cD7+YNA0QJuaQqPrjSdx80Wzz
NmKRErMqWPaCezKctck0CB62+i4ugv0cPKwCc2SElsDFSrcp4Psph5W3E58+
LN3ogfybcm+FF1Wrw+BLnBVHRdGPFrk6MMt6068w88lrG+BX5aweYsTn97e1
uGM97emW4bmBQzfgPAWTq+K43pZXhjC1+UuWHcQN8ukscA1laD5cMu/eeZ64
etFrz07i8B1h8bDGeGItfMX++zG4NGfVSIL45LmTbHCAZvIA3LmXd+Acsdqi
4ylJ5N0/9luw1eSlWbh2mcsaFt/X7LuL+PjRc8LwdrWj9FLE8+Nto264nzy2
DDhI9Ew2fGAjq6C0Jr4PXN8RvuClWwyfkVMTg6Uqa5RkiNtqQ6ddiT9zu9fA
ukF/iuBQquMGssTfjlz2gBWVgrvhqx7HFGF91z773cSFN5WXXIgp272/wxcH
HavgjEumHnLEZsfbgmHd+5aU8lhPTS01eOBCUST8d4SaBu7YvYNLgfjpZP8r
Z2K/xJF7sO23z+Fw/44pSUViTRlFPbiAZUsNvNXkNgOcTnddcw+xS4D+u7PE
7KYGr+Ht26VSYGs/seNKxJKbdprBJ7dafICt7zjywlQMuS7KxJEO9R+dsD+F
0iuwlYPRLThfj/vSXuJHhfz2sHHp1k37iPXjGLbDFD/c42HXYMVvjsTzbv1C
+4nZqC8XwOEdYU9g9VZKVzj1apqcCvEDhRpZOGil+CX8927mvAPxxlQFHVWs
t0/ZUzi8iroVFuBeFwQ7CXeZHyB+wXv+AHyZk3kIZpLloIHVP+q6qhHTpEw0
nkG/B7ctw79DJyNhP6lXAerElLyChv9buIROg1jnfCgTHDrDEQtXK3H02hPv
Vmxj0sR84RrKhHutPbJgVYa3VnBWWaKAFo4nvLANpg7OfgTb79H+chr5piW7
WxvXr/ymAB4sYC6Dvez8PWBnoT61g+jncUs5+O2k8CvYZc1txY540djY5BDx
V+viKtj/WccQXHZT5BJ8bvz9KR3kNccrTbhUtvo7/HpvGg18cpO0uy7q8XRq
qy2xzYWlWThlrSEBLs9PDjxMfD1V7Bhc9+T1Gmw2WcoD/+Frv6ZHXCF4ccgm
Bd+HsJ1dn5g91PUOXMzKngr/Uo1whOXu9AgbEL/R/LADvrBLKg8e8DxG3nmQ
9ycHjXcbYv26N5XAF3yaq+HtLnMXYFPmMZUjyPuu5X2w2MvaZrim5cCaNer1
rqq+EXGr9f1X8EcerjZYsGFfDHz3VMlxY+IbG7ccgf8yL/bB9ndo2GFjqdnT
Jrifdar9VsjTw9o/YKPxu5nw1d06bkeJVRqET8PVfBTLcFXj1HbYLt7poin2
J7HtuyXx1CXpZVjmSn8ZPLMjP/QYcfSIpB/8NLGL8jjx41cZB+DDZwti4IFl
Eyr4VNVeRjNik8vbmi2IOW9LXIcDNXnjYceCl+zm//errSnM58SRCtttruGB
U35vFj5BzLPi8Okk5k3I6QL4wFvlbNiOOXDHScy304LOsCirbCns3W62Cz7U
UyhnoYl/D91dPIH7WbtaDHPqs9TAmXaUey2x3z97Q2CnIo1K+MunBzpw+jS7
phWxcmsXA3x3xaAFNvgl/M4c/bT3mI415p1QaBrsyPbtHRyUoWgJ7+s1NjpF
zDW1vA3mbhNqhz14R76bEa/t8je1IQ4YFiyG/ZMLumD+/a4XYavtpyxsifOp
WVXgarefg/Donob1cOy6STM7Ymrn1PbjxLbRNsPwqG5zPPz7xzOr08T0J6lO
wp20MRPw/YUMPvhC72tXe9TDPvOxY8jjmskpWMCZuxBm3BLscQbzw131PCwu
8W8GtpBz2AObHZtycdDE++0iCvjbK+15WDjUutEU9cdy47wj8c89jLEwk4vW
b5jh4zYTWEDTIdAJ1xtpyQEr7vJfhqsuJI0cxfweXww6i3mYKp8Huxy1X4Ul
e7rc4KajimHOOJ/AB1l49asPnQux7FWa3ybEX5yLw2HnZokXcLOq7iZX4nW2
tWFw3IOhaNg5V88ATl/+st4N/ft0mR1uDDx4FU603PrRmLgs7z7tOeK5i+J5
8PQ76+uw5drDs/CiSeSW88QZ60yk4bmcihi4SenHshHxk5fyLO7IO76/NfAX
k+pYeDPbWgS8FPR8owfqTUXAGK53XH8d7jpYzg4zNVps9EQ/yamOHEE/lS9f
hym6VPLgX9X59F7Ehrukz8Eijh1hcG+fihL8MF6R7gLmk3PjP0Pi2/1lYbD2
1f2v4U8XztN7o/9PS8XA4+LZ1+E/e1RNYBru2Q0+yAOrfbxwioJ3DNwWWD5q
gP6S4NzoS6zQzFMIn/FWCoUPNt/0hvNHr673I1b7dWsfHC1MEQy3Cl+lgX+e
zqG+qIn/T1xq0ScW9ngZDvO8DYqHa5zo1vkTZ/LPWMC9ahcvwyU5Y0KwUybr
P9ils3paD/VU2hUaQPyQircYXn+baX0gcd+TFF/4gkjgJTi2/Zc6PKu9kfIS
cZTExw3wcHpTAKzZn9d5GP2+sGERVquJyoK/fjvtE4T9Y/5lBzvT/J6B913V
2AWL59zxCkbe7edZ0MX9vGxdhG+821wFxzLLuYUQR5gPh8HtrYUzcIWRqh78
Svf02VDiE3wBbPCN83dH4G8xb0d0iD0Zv9te1sTvn5Teg7cf9x+Etxl5ecLM
NFusrhAfcn6lBPsPSg7B6W93UcB6J+NNw5DfT91bDxFnKKz0wsxyhxJgdt2H
huGYP1uXLGGpPOtO2PvI3m3wsFiacQTx26XkbwcxL78INcMnel6Xw2rDeYcj
iTXU4gNhr+zABvjnK+lDsOmDYeUo4pf+4yywK6VSFcz8WWZQm3gPxaRsNPLo
kHEePKcdXQr/EdzsCn8yKt99lZiq+5Mc3PZH5QH8/mjoOvjUVMmOa5r4eXl9
kxbmK0XkXXj2WGc8/PfHN/YY4p6uRSs4VE0xBa5if7YdLr/+ZdN13N+Czpwm
cZGK33U41izgGbzL04MmFsdX9r8Cf3Vf9Yf/jF07Ai/PnvkDf5ZX54BLmvd6
3ECeTr0Y00C/Cn6bg6tpJh7Ab5p2uMdhvsbxe8KuZQNf4BfHBVTh22KnzsQT
5xW9poHXO5p9hPsk93SqE3f9+2yUQMz35elNmE9T8y38w2DsDGzLz6WdSKz0
slMWbn30/BV8Pcd1RQ3rwzuvnkR88QzXS3hofV4FbMIcHQsfLxVQSCY+eiT/
OHzRgqsQ9rYJF4a/tL/fmYL6fcn67QDxI9ad92EjidISWECZki8V663BEgzL
KKdmwmLdwof+f35a6ZY05N/fORZ4Y6tzOHz879thVeJ5uo9U6cR6123vw4pn
+33h+ZwnF2D+satLcDNN6X6Y7dl7z4z/96ORBl6NLpmARUUTu1SIleIO2GcS
P+/jyIRbN50agJ0HjznCBz/w6mfhcam78rAsd+QbWJg2/99+YvmIqP03MQ8E
7FpgZr/dVXC650ACLMniI32L2Hee9hTc/eVENqwyoyYJi/qP8t/G/e9V+rWP
eOHchkT4U/Z4Pdyp1M58h3iZyfAqLNEsGwNLZjUehTNjlNfdxbySmBGEZ3U+
BsDMnwam9hLLPRaZhbtDvCvgokZmu2zidl7eMHiZO3EI9voRbgAbva4zyiGm
zLnFDQt2BLXDcwcCx5WJOThGDuUS//I58wj2C56thE8E/vWHzdxjFfKIOcPM
teC9c0P34Whd2y2wf3IPVz7yOtJrWAl5tcU0Ce7vMXwAT7+Ipr2H4/d3+8D/
XLUuw/KZ29TgS7VPf8HO1LybYTfWHof7xEMsfB/2EB8pcR+FH//4lgvLZLUc
fUC80fGUJ/xp4c5b2Mkiex98e5Rft4C4IeUnDTw1YF0F91sNdyuiH3zZFQqJ
RZ7euQm/uJpwD7a5TuMCd296zvGQmOa6hzKse+14PPxWrIgapuB9TvUI82h/
XKcC6rM39hJ8NE0rE96WsHkJ5q2mcICH2E86PCber2cpD9PQbBmBo+Vj1+SJ
e4TSjJ8Q3wm0boNFusPbYJ9W2hSYzllQu4h4ianCBj42caMc3p1LKQ0z7bGV
Lia+aiK2Iof66qG7C9dqTjbBAWL2zCXEA8yPk+G+xzzRsPG/IzbwUfYnKzDr
rmtS8IMvmV6luL/tucu7Me+olKfhtZSXDXBwYcXJMtSTul8CnEYb3Q3ffrnZ
CqY3VtUqx3z1VJaAHz26XwI/C3f6I4u8ED29s4K40uNiI7ybgyYDtojjT4LV
Ty2wPCW23XXPGpa80noF/jr3UhKOij05D9sYjP6VQf2fkHV+hv4S/9IEO15b
GoBnpP2TYZ6n645WEnNYLZ2Cd56pbYbP1nhLwON87kpV2B+NsD/SyIdttkVw
yHJAI+wZf0jwObFHC2USvF918jo8URN1GlYqaFhfTXx45I8UvLgu3QuOEl35
J0W82SxvGvZU/fwGvnrV2baGuJelMwneqCH1FpbbqGMPW5uJHKwlNnv/SBpu
0OUph6drs9Z2Eat+UNtVh/vfFtgMzwsI5cC5PpbJsMwQ7ZYXxJMjDfbwYhJ7
FNzRwScDrxOQ+g2Htf1bkyR+zURjX08sW/ixA+byoRyEnTYUZcAnxeh1XhJr
B29whnVS5etgpa3HFGBzRj75BmI6kWxKmN6O/S5sYuTRKUGcMSBJ3umTfLup
dBMOvnw8HH5KGeoK//mgMQd79zXth6eHDjk04voaaOlgzRD7bliwr7F/J/qB
N0W3idj9ZkgufJchugaOc1P2+N/b0na8Rn87n1eHJ3Ke3oLLOHM2w/pZvxje
EO+YMxnages1ULsMn+SkegDzChkuwX1Bj73hiKUgu2biDNZebZh9/mkf/GVp
dQt85gC7dgvWi+bWqDjqyWh/EXzEYG8J7MnmINKKedU7EATnJlTGwfI3Zw3h
Ou7NtG3Et1Q38cCDm8QuwotF2ybFsJ97zn+GTzkXPYM7x0vM24nvrmiGw8Jb
xRphkbd6x2AnbQfpDvS7l4EobHQjKxuO/Wi2IJqC9+8bGN+ifrN7GuA7Vg6X
YfMGizhYTmr1J6ypZmoDazVYn3hHvOW1tixceKaoDX6Uorm2nVg5SUWpE/s1
UNQBP5eqeAg/+yuRCXMp/uHvIj5Qe8cJnlALioYZKa4ow4F7plbhQ1zetHC9
X4pTN/KrpPu9CPq5nLULdvq54z58PNBLqwf19D3eG3Ye53oCz4TZH4QZ9t0W
7iVm8TrMCsspLyTCD9LER7cR62kn/IPtz54vgfe0Mri/J/a/0hoM+93tGoTr
9G4YwXPH3Q37UN9zZ/ngVd9PdfDrDfunhYmtzG/t6CfW+OhVDcvfkcmCtS+/
iobPfmPfMEBcP3nxJKwv2nUe3tkkIgkbuFuMwlqW31aEkP/0KnqDxEydLK0w
t8BUDbwYa5YGn+l2kvpA/M0swQHmUNFOheVZpZTga6VfN37E9W6cpIFT+aY8
4X8LlH2CuJ6cl4NwwSLTA7jvi5XeEDE3i6ovLGBjWQZ367TowNcZuEQ/EQfs
8GOHK3bti4NnxK58FSCm3r5nGRbwD62ExVe/Ow3jfCdyIuGsG5u6YOWLgifg
aJ8xzRH0Y+lLUbh6LK4Upu01/8VP/NTpEc8ocYu+zmuY4WNADFzdZp0MK+VU
/YJLHrQ7wEOn31uOEef5SynDZc232+BkuWcb4Hd1Q/LjxPTn0wb48Pr3jXlw
P2/OPXg+LXrrZzzf6I4PLKLWFACPCM3rwDUF96fhS4buHLCANK3pF/S3kMYU
L/GuOZpGWGpQ/Sl8mntcbgKPm8lFwNUlBzLhXck+5vCnnXsZvmK+ZE+Jwpw6
FV7wF79HyzzE55W2DsL7RWxbYbs3DLqTmMcBBzNg6t3RRXDUK39XeK46S3CK
eLP62F7Y8F1cLGy1bS89HEjH9AvmYR/+yE2swSRg/00T339ZWQhvdX3eCrPr
DF+C35ful50mXje1YASvxendho8EHBCE38x+o/mOPD7WO8+F+XZ+qzf8LDen
HlaKExqDU9Zs4mF634ZDPzDPXzrYwyUy0+XwxaF8OTj24wPen8Sfz0nRwt7j
367Bth/nejgxb9W3rMBuyTm58IneLusZXP9Ehi/805elHWZYensQZgiakZtF
fT3Q5YLPKlSkwWz1T75zEH9uXaKZI37hcqwabp3qd4Erv6ncgE19ZAfhG0GO
1nD0Oc+D88Q964OkYK0dJwph1fBeSpieqYRzAfNh+XwnO/HIcEkQLHfhcC7s
63ZnDHZYY/KDb69bNVwk/q3PrQN/TKUug2/02fHA7q3eQr+I13LnvrERH5JK
iYTVq2tq4ISl3GlYV/xCPJy1m9t8iXjTA09beE+Veg08mv9QHvbRa9v5G/un
JLMeXlrTTIGlH97q2Up8VNbzD6zVdPA+/ER2neMy8sFwrx/s26vVBm+57qAH
F3wOkF5BHrQHCMBMOZszYaPDn2ZYkYecluv+IJ/LfBvgpQFKV1j5/alE2L4p
9T38PkLWHuZO+qn8F/PfWEkJNg9Iy4MlCm9shD+epqFfJc6R4fnIgn6jeukD
29UvF8Ie3u6j8E7RukA4kG1C6x/Wf/ypEZy+514R3Hp5vRDMcU+WbU0Tn396
eXELcaNkiS/sG/P1DezA5z8GS+7NToctHZkOrtP6pjp2LcYNLqmbLIYZ13eo
wOtnK3goiF+sLTHCh7OOB8HP2g3GmdEfkopTcEHKv1K49+iUPiXx0UODkXDl
teTH8Jm7WZbw7bRLnFTEYdWVu+D3aioB8Ml/lFRwkpPCBKzqnd/FRGyss+Ew
NfE6Ue98WL+vuxB2aBEPgFXe97CtJ77otlcfro4v9YPbIi4IwgMODeOwPBvj
HCOxyZM2fRriVqHrL2Hzt08fw1L9u1PhD1/ectIS93crO8Hs31sDYJdYh/3w
lpTGj7DFnM8W+Ib0pPYGYi+rb2ObiavK5u/Bic2hT2GeQWGWjcTKJZei4C9n
j/jDT9qsTsK3fzt+gH34baRhAYZsLTo8v/INBawu05IPW2eb9G7C/X6dp6XH
ek3XFsDR25XPw5dVEgPhESePd/BH4UhjeN90gzID8dPQz8LwbAR9Fhx61eY3
A+rN4OgqvEOttg2eMCmx30RMIxN5C77tQNcEb2F084IL3L2kN8OpdVqw/LlP
KbDFsUV2ODxM+zd8cr/Wd3rkTdDzU4zEl1KpauHWO9L18JrchwQ4/v19QSZi
7j1JTvDrZcko2N6lZi/cIV06Cc+Kr2OGabeoGzMTu4WXjNIhnzq7nsJjbw+W
wYz3nTm2EL8fnYuG1/hpg2FZc2ZL2OXZg2H4ZpGWLFz92ECHhTjrww8qeJjv
92N4Ts23dyPmQclDRlZipqathbB1urUPfG9c/BLcXszfB5vuMzKBD1hMKmwl
/k55XBwucyjIgoe5e/5sIJ6KClqFvzw7/Q7+8+6QPRvxua1u2XCPL1cLrHHm
mDcsIUO5g504IdBAD37AMHgDvsdazwebU7TOwI7XNRdocf7Tbww4iFvkc5rh
OcrSUliJJSQLPptSycJJ/E3Q2RM+IVtwER5o79KCT7U8G4AXXx/ihllte/dw
ob/V0mdp0B9s/TdhK0aXBjg4f3UV1vM9lA4zCay35yZuv5nnAhud4WyGj74Z
UYX7/E3EeLTweawibDD9JZfrcPyJ71/XI49NHn6HN396XgMn/funy0vMm+2Q
BCuV73wC/0lOcYTT2a5s5iPeONCmAgsfLfWCrxVHM8PvlBb64DUD4c/UxMol
dgr8xG9D66rgSbb8DDiM9st1mGIzzwq8X4PRHt5da3NKgPirfL0ifPz+0wa4
Z98Renhhi5aQIPZPfXiEinhU/WYE/LHyTykcObfrC2xuxHEVvjvYrS5E3Ku8
2RYWLdbIh2UOxsnDLb3fqYWxno0sDLBrreVZ+HTLtk+UxIrlI23whzzGEnhg
KGfHNuTDgd9R8Oon8VhYjMPdEv6+eWYa3tXxZTe8otF+SISY7pYcPfwm+Gwh
XGrO+omCOLvo8MbtxN2Hf5bBAU0TrvC/SMsoOK4y/S1sZJNjCYsFJkuIEv+u
HZeD/dV0bsC2fJUb4A1t2t/hHdsjP60jblb4bSRGrHV9uhg221BfCiePi0XA
OYEDTOLEhbIWVvDq9F0vWD5ZVBa2/l31DjZmndwAS1rMSuzQwudlBg+vJf9U
tZnpjIUZFItL4a+fNkzDebx9V+HJ0QnDncTTAmnWcA77aBFs2S8tB1MHyG2S
IA4xr6KHh9klzsOT+aOf/hF7vw9shbNG/5TDy09+bJckruCeug4fX0cRBQu/
8baDH+9wH4cvvZhXhq+WBh3cRbwpiokR3rz5RzY8XsvzZZV4giLwHxyjt1oN
J8fnnZJCvxoExcNWBbufw6V8P53gfh0zfmnkYS2FCixglRkMeylMboGrmg4O
wn0dz6f+Eu8bDd8vQ1z2Va4WjleXSoNZdVOT4erllTl4Q3u7G8yVf+yoLHG0
V4EGXKfL/xjmeuXODa90eTHvRp7e+PTzD/GHuGl3WPqfwCtYlr6nBdZ3082C
zbK0JeVQH9S8HrDu+x2R8FxDrw78iCNpCtai3ssHn2ESPiyP+b7PY36FmMdb
NBcWXbreAt/Z+ohGgXj9h+O3YXqmhzYwg/N6Xzg/vasSNlW/cgQ2KfDlViQe
HXsiAofXpV2AtybWrS4TjxxReA9fOR3UCZ81WlbYQ1z1h/EenMe67wbMtBoS
DNvF/JqB0xtzTOHsItnDSpi3wvck4UL2tGw4Jt2fBjaM8KRSJj7kTfHhN/ZD
s8sC9tc/Uwpr0+RUwy8+XIqCl//9Yd9LXH7jgg0sUxR0Ho54tlcZvl11/i2c
qFjBCOfdmhbfh/5RY/y6RHyrtzMajl7grYYV749NwuNpf+PhfIbL6vtRD+Ll
zrAzddRd+ACtmBps6MH/F1Ze8eSEXbTHTVSI8+Wvz/0ifrGRoQRONrN9DR8f
aqJXJX74Z/MdWD17zBne8t7bG24tlmiGL/s81IPnQzcJHcC8Wa4UgQuv6YbA
WsfC/iwSq+wRHIBNX4h0w/MzYjJqmPe6CQ/ht1pRsXCJZu1l+HtH+ARsW1Vr
AWev9murE1vMBMnCzuqtt+CcdhZ6WJ5m9hfMJe41voD16XAw1SB+2ZdUCXdo
hDyEj9yKSoA1GiYZNNFvGw84wXsfXD4L+zq/VIWtxl++gLfrsHPCwRcNBbSI
Vx2lfs4TJ6lf9oWLZdlfw292TrfDz44034HVBzIltIn9NDV84asHly/Dv42j
jeCNEemj8FRoqijs8Pac6kHizyEe/+Zwfr+FJLiKirMPdtarnIf3qkc+gofN
ZA4fIk7Y/TICvpPx5T58XfK1JWx38h2NDvFjk1Q5+Oiv85bwsUTZzXAG3+Eq
WN0vdXyW2PHv4BZdYqt7TdXwFH2eI7zOri4FruDIfwVnGYe7wcdsbHkOE/Ot
Yz0EP3lmdBGe3nmeD07c5dcLs1kmL84gL/ysJPSIJStCO+AEWa8o+L2oah7M
lKoz/L/n6oLgD40n5PWJqbfTn4BvDqbGwdKr22VgG+70Cbgwl4YeLjN/pWlA
3LLn2chP4r9pZRnw6fZdVbDQprEZ+KykSxJsu6igb0j8nfqSC3zO2iQbPmtq
pA17HktYdwTzxH6FB5Z3ZbSAiyqcF34Q70g7XgSPzmS2w4kVtZuMkO+XcnNh
mZpFOzhvu2sQnBDt/BS+6P3HHPZoWmUxJn6daysDD562cYKvOEbQwy9uDL2C
6QzDR78Th7inC5igH031KuEslZ0X4IlT7YnwAdrOtzCtkIQLfPKq4fajxAY8
WtqwjthwKMzLvJcX7hp/8hGuCl9amMbxJk/KmhKr5Ll2wF6ebNfhBuP6PFhi
68Mx2O9jRzDceCFC8RjqwejuSXjdsGs8fGPg6G6Ypnv3BLy7pmYTzLhIqXGc
OPf3xs/fiLc2smbB9xK4qmHhvI2z8MnV4RR4bju1nhnyXD/6HBwVOnYb9r/z
VQe+J7JxAXappxOBfRelDczRn/rMq1PEmXRqd+Efli3v4cELR1bhL+zOj+Fp
7txjJ4jjWDsi4C1hn+/DHxg+28KhtYLUJ4lF9o4qw4tXDpvBTzNvbIXParqV
wBReot8nkS/Z7xksiIVnQ17BXxlkT8FWHNduw/ZTIZUW/+d5sC9Mk96w2RLr
qSdsMvl/vhjZwD+dI3fB5TZvK2ETxn4a+GiQ1mYrLXwe/fuRr8ROnfcd4e9D
L57B6YePv4D3yZyLhz08/rFYY71sXrvC0UfiXOEvg4za8PRt/hfwUVdKQbjk
9sqWU8jjlbK/E5ivs9XOsK6ReQ+szBxcA6tr5j2Bc8tFOWyIbymPR8LBMx3O
sC1Nix18T76xGraT91CF16fdZLNFv3yh54A//LjoBI/M6c1/Ie5PVngJ73oe
0gKfUFPltiNWtfTJgfcaGrrCiT1bguErinsb4Yy4bDM4SlOa8zTxcev+3fBI
74WzcL1fOyMcPZZQDw+YVH79TFzvXMNqj+tp0mmAee/VuMJDu99lwjvsNr+C
OU5xeMPmVG5sZ4gV8iiMYaWJW26wv8P4DnjIdawOfn7JkQY+4f6L04G4UWdi
aJw49cgJdzh3r8hTmHN/Vz1MT0WVCMvLc3A7EtdRfHSBK357usL9zMcOwdqs
22rgkLpr2+DbI5lbnXB8/herY5gnLVIOsCZ3Qj+smhtZC7ut2hXD3Z1ybGe1
8PnOc1fh4qB/Z2BlKj5H2KIkugZ+EqCjBj8VUGByJo42ZuKFDx3bcwq+XZqw
PEr8o3a5HP4zz9EFdxZ+pHXBPOTd8xi+ueWSNaxgdiISTilXL4KNKreehvu8
rSlcieVZYg7ApyzkzeCL8xu44MJm2ftwXyTPrxHk/d0v69wwn/vlO+CUhNlj
cG08/X046qxoPnwx3CcM3n+Q6R+8o2TKCp6qEzE8h3luPq8MJ9cn3YQvfC5n
h90Dyxbgg3yXZ4eJWznWa51Hfpwaa4P3VFBkwudD9PPh+Q/HZ2G1ZY8QeL3S
yAF34jNUO63gm3tZU+AV+x+KML9YwAR8NEODFT5FfVXFg/jlidzvn4i3VS8k
wJGDL5rg6PLkMVikwi0Htlf/oOSJ+ZYifgmeqT8ZDYeweJ34//WRSv3w3Fsf
RdgmrWKXF7Eh9VVmuOWDxyV4xF7ixxDx7qqWbjjSZagJvvgpRPwCMbeI7l04
PszXF96Yoh4EO5/f2A5/E9E3h4NjPvB6Ey88HpOHjxgxucAXz8mywHZcg3Vw
77PE7x8xn/S+MfoQX04KaYbX9cXaw7Vil3Pgl5sSn8HFp/YHwV8Whml9MT+e
BlvAxV9qLODN+wYU4CcKEwXwO6HnLPCRz1kUfsTTtmXfPxD3xJSZwtylZ17D
G4a4cuB/izdz4ZF99MuwI81MEFw0o3voIuaRbpMFvH75RxKstd1UGY7p5ZqC
C/eussIPldL2+BPf5N0xN4j52ZIZA8/aebTCuyuoRuAtT9zz4bGzdbsCiJPN
F67AJ6jXQuGk/gRr+DZj0jv4+Z+yffBqUxxfIDHLwxgu+PLuTR7wrqzLiwPE
d5XHamGmlpVOmP+oPOsl7I913EPYuWTMFqb1uRcN09KuPIZtYrwc4TClKKog
YgtPGw049YOPETzs3SYAs1V/yIXPeJz80498S733G/44cLMXfi74XisY67Ng
XQqz5PqmwSoXNGNh8YBLE/C277ku8KeMH7tDiOmsqnRhi6j2cFghc1EEjv+x
tRuOPldABd8NaxYNJZZSiBjqwzxy++oHJ9iyV8IW1O6NcEylYCosdsOO8zLm
rYeJJ+ziUn8GNsz6dwT+fCeyEj5r0LkTPuL+jOEK7qfbnBZ+1GRuDnudNv/8
nthN2aoQZp8IrYOr33ctw7srhW/CSscqtMKI9We9A2DD5j8pcO6lxeOwQETp
OCy+OikPB91tUQwn7likY4Y/3DeMgr1rhqZ7kRfih3vgw8yiLfD4uzuiEdjv
Q1l58P14dy+Y3TjiCpwfVFQLP6sWsoM3X9BhjkR+u35XgT3TLS1hg8QdvP+/
XqHpMfxGIPV3D7F39qO/cJSLTy9sHEB7KArzI4a2DKYvKE6Dr3q9uQG/qx/6
DKvV/HGDFW6e2BNNfHLmlC6sN6cdBefb+myHZc0ruuFvnX+p4YcmXtuvEn+N
Lx/uJt76r9wDpswYqoFdT7pWwxk+5Vkwlazr5mvIA4oGP9iyedEc/u2nYgYL
Gb4qgPfU/twNuyXR/oUNNIyY4Ki6Hu0Y1NtRvp9dmGePJlLgXcnCLbAVd8QY
nPgk4T48HpApeZ1Y4E5xJPwsZi4QXsdHbw8fEut/DW/ladOAy6dWOWOJs16+
4Ycp35Xaw28Upf51EjNOjD6GQ5bUP8KnmPTW3UD+VMU/g5ucdA/DSYs6qbCZ
QUgmbG+k4gWv99w1DRvbjhz5/3ifPRXisN5RU1Lwm5of4bCnnCwDnBpA1QlH
qn+aekf8Nz+OOx7Hv6XUDK+TNHaGpfu78uAXGY/LYEHBzjDYdmQfTQJxySlm
W3gsT90UpjD7pwK3uHy9CftRGPDBj6Yrf8DJFMMrb4n110kpJRLvp+zuh8N1
26Lgv1705XDskc998GnWmXi4k+KuUBLW67i8B8zWGuYBJ7rUGsCWPYzVcJzn
fUmYoZ6NJhnn01DdBJ+sVTOF1+/lnuogfvVn6y3YttP0DVzVTP8T3vPgfS4s
Ghe4P4WYq2T9ZTgtPyMclqWMs4WjlPp6YP0fp1Xh6YJ6/lRi7fNJfPBtBQlH
OLn+/L924j7lonKYbX3yICzJObEG015nq4L3/JY3TCOe4R1NgTXUFdPgco0N
PrBD39MR+Ehx3zH4ossR6XTiIP/F3fC2M1l+8N1oZxZYd3z1NexCLzXThjxs
+MiWQWz0H0f3GY5lH4YBHEUUyUhK5puZmZUtM2QV2UmiUEJmZBUiqSjJTBqU
kVlGsjKyZZOVPSoJSfTep4+/47/XdX14HG75pGb46F5Pa3jCwjYL1upjy4bZ
Nb0j4OqEoFWYym3cAZYbsFdKxP5/W9OCve6b3YEXwqx5YQNZqm44hYFlB5w/
UX0oCfNv4x1vIlzBTeIG/1QfqoSlrP4Ww7JmM6mwRSQJZTLy17JGAMyuUGsA
nwv6fQYucbmfAh9+vSEHf748PA8fI8/cD/P+XJRIIbxrPXOtEfNfoLgBj0yQ
9cDa66ONsE/5qyL45ZQKwxPCGU5/YmEPo7SzsK7lE3f4W2VTOrzxPdYIFlde
WoFX+sbF4KKiZNVUwoKb/bQwnRDTbfjKVY4fnwjvyQnrhfNjypthtXe1HE8J
x5m+zoJ96+9cgIc3FaPgmiWdArgjQfAS/CGqfx22fnjhBKzTb6WVRlgidoMf
Zj5+8SGs8UWWErZn0xiE34nVTDcgnr/Yy/+M8MXhjFr4AEuJC3zte/8L+EK3
bjn81MHhJvz7q8PO54S5nyWfg2t6rAxh90VWVTiPXjEZ5lpf54Dt3q1OwA6X
/iOFfYrlBV8gvmn+GK2Pxe8zTt6wPx9rBZxQ6fEBPn44+gn84twF6peEzVUu
+sOUfl9NYH/ecUs4tlsxGX47+kIB/i3kPwtX/2tkgbs1k8XSkd+0pP/WIV8N
6njB09SaX+Dz4f1VMLdvSSkc2nWCKgP5rt0tEX7Sm2QMMw7fvQZ//fs5Ea4T
WDSH1WvixuDrzity8LyljPAr5J83NgfgqF+V7rDzPO16LeGp9f8q4TPi3H3w
eg0D9WvCJV1Db+GJa98MX2/tR38c3JuZkgT/6FDwggW0FcZh6ZAxE/jUCyf+
TMKFxwRk4F/Jl91h7viBfXBS/5kSOL+46fdHvOfTnBRZhAsC+HpgptyrBnB4
Hm8R/ELq3UP47Xm7R/Dz3Y0jcOMOWk84K7KdJxvx8cbKaZiS5JkbPL+mLQm3
++54D1eYqzDCNKE2ZDm4zzqeyzWEPR/d1IX7gpk74b35KTFw5dOVAri4Ra8X
rrXyjIUN9tVwvcF7TrXzgKPkJS7C76PunoafSV3Mh0/SCEjCrSdFNuDRW/aM
8BehX8dyEY8dBper8V6WfSLhZK6aTphjebMdrogfL4S7dhxgyiPcXP38EXxE
fMkaPk7e7wlfOtfyDC5rUDeFuUzsvsM/M7mlt/qv/yeRT/jrJXlmWPiKmA+s
dmZprQrxh+JgNcyVzd4Hn5iipiwg7J0cVAJL2hWchJl+mT2Gn8v9TIANBju8
YX4ZmRG4izPQHB76IS5QiPXTP5eBw9VlrsDupRsH4PtDPXnwxazlv5V4D+d4
/8InwuwHYUOdm8pFiK8jVOWwUNvdCLiKmzcJnigX/wzfZBz3g9Onp5je4j4c
6zgDq3ZonoWrkuUU4XyH4mdwfmwXO/zAoHYK/v2Dhgw+Luwn+g73v7BqtALx
21fDHW758qIabnJ/+x6uc6NMgzsNFMmKkW/q427Cao9t1GF+sjp7uKWGLwqO
/XpVA+57QNkB/9XV44PPboSzlGB/z6XvgN3WXtjCdqVPpj4QTnQafgHTW39s
gGlTir7DSQuOGXDpu1fipYQfHpK/DYtpKHjCpyxeXYaZ2p3KYZHCeF3YbbOY
tIzwi+BCEdjna6o23HX1FC3MY8cbDb+vjvpejnhg1NoJZ+sstcOMh3ezvke+
lhzMhc8NupyFbYoWYuAmoYsZ8L/HN69uWWbzB6x95t0pWGuhRLyccO51Bil4
w5nKD9ZVXN4LZ5AHfoAH322svic8IBZH+gH5tz21H466rKQFf6psLoEdPegi
4SMy7Emwqo5LJxwTuuYHM45eYanAfNuuWMF+VElWsOvFncrwV3Gj57ACvQgH
rGUhOw0LOXqRwTf21fBXEv7jbz5RhvM72OUCH+ir/whHte3Lh3VyzdLh+HvD
f+DgRs9b8LBDv0IV4Y/VhY5wxDefAJh+M0oXXviYUAvzZC8LwR8uLlFWE+7Z
dX0PvMLRaACfGIz+UUo45o3GI9j6hGo7/K3pTy88cYShAJ6QFuSoIdz60e0B
7Pjo0Tn4muiiJ/w3KSMN1t+gNIf1lKRmt+q/zJWFk4L+Hf6oju8DeLHC9DzH
rsLb+Ns2SlA/ha8YHmOsGoL/uOv/gUk82yrh3rk55Vq8t0nXp/Cv/xqCYRsR
kRCYtWb/J7guONAOvmNAt6eO8NR+Jw3Y0fyEIbxxyoUfrtz5+xEs2bZzJ1ya
NN0Htxl+mC8m7DwVfKCe8OLArja4lu/2Wdig59sbWPVXfyqsnjkbA/8Mjp2G
I+euu8PJq3+EGgjfuJthDLdlZjjDhf3zR2EHh8oCePfH+v3FW/Hz0ApsWlL6
9x3hux3iUp/wXgbUR+A02QxfeKbeoRJWm7pUBhc+SnsGm1Y9IGvE++T3DoGf
qFGrwSwk5y7Cr4NEb8KTEWM6sIFqUQPsSf5PEK7Xi9rZhPucILIH9s/+aAAn
M2/8eEu4bi39Iaz43KYDPqY82gXzsvYVwmqHPFmacR+zv8XCPLY2lnDAPaZr
MKnuegJsqdNpBQuJfh+BbbTFlGCJXfKcLYQN3VK44Nb8EXu4+HPWNviLjPhr
mMTh5EQRYSfb0Vn4xhpFAxyZMS7SSjhhyfIVPPtdzQWm1K+6Ax9rNs6Bb70q
c4XD+YqX4IxHZqdgdxY/8TbCFpXbpeFDdne94V9XTjHDyWnbiuGdlTnrhcif
Ify/4R8JT4ZhRrYk+XbCbIekKmEKNXc/+Al/7zM4ay22Ev7Vyh4KW4Q6kncQ
ljb/ewEu0XimBqtKjevA3bM84TDDqJsQ/PUgXQM8qUZNB/v0Z+/4TJjCQma5
gDDJWLQO/Mludw/MunM0Av5MsVAC/zG92grLRrknwpQO7+g7CStz3vOHK2Ud
DWFzzoJzcHek1UNYTzxYDV5aLe+EKVlM+eCSD9b7uwgLUPRRwc+MCyxhrdCF
uXzCNi98EuCqPMo2uDHTdxi+vbstF679+J2tWx3fa056CNtbHrCC44w2fOAa
hoAn8KPrOy3hB06mw7Br/EFleLHG4b8ewsf/DHLC+z+L2sPnmUW3w+OsV57B
TtvCpvMIf64fm4Krze98gtXIW3l6kT+nY7O3/OTqebhox5EY+NsunZdwdMF1
Dzj0ftIE/NKn0Qymaebg70O8LPkkBzd5cVyEn/k1ssOsYX3P4UeWVtth6bKK
aXiqL3Uyl3DxDA9vP+HDJZOf4ArOYkf4G/dwJvxnZVsWfHWHw134n0XbLLyT
9+dVeJtIrdAAYbM1kdOw8rjiJfiU+yVZ+N6AWwYsKyvDDnMWNc/BUh2lpHDe
Shb/IOG0FbnJN4QLtuVfgg373Ophkjtu2bDBGdnXsPDukjn4uO7mXbii5j/h
L6jPfs0NbqpiugQL1i2ehheG+HPgAEUuGVjR//cPmG18jAWOXz0pPES4Qj6Z
BL64+skFXg5n+JpDWIGzLRv+shxcBys6x8zBRheCMuHcUlehYcI5s7J3Ye28
YUf4htvCVfhKrH0WnLticRp26Xv1DRbrMZOBs08GHR7Be0nQZ4M1eZ0vwy4B
ZKSwTsC3V/DegsyJbMK324Sn4Aa2iU+w/99gvlGMVz2QBadwX7aDrVLro+Hv
Bxxewk2p7h7wB41D07CJcI4p7LDqdWgM8ax7SAH2muq3g2MqWjjg2hc9T+Ez
Evnk8OXY0XH4y2fT6SzC5z685v5KWOlOZCO8rER/Dg7KzX8DB9reSIOZuZJi
4Cv80SOwv5OPNyxbbntwnHDSqzEr+J+PghVMqk97DLbQffsYNioS4tkql5ce
gNsd9lDBUrI+LBO4nxcD5zMJb7RbmcCUu0fb4Z2b6nEwDduOQvgVdUcnzKfG
Gg9PvOPaM0n4TcyHAPhFsLsBrHGezxaeT74UCdtKBx6HjTtsm+Fol5TDW/Wf
kO2cInyMJWsPnEd5QR0mC9RYeU3Ye099CFxnk94H9//3uRLmTF0th+nbesmm
CZep7HkKc59OU4FllwpCYEH7A/6w8ZS6E/zudng5PGOWqgcPB774A2sETovD
MgMRkjOItw9L9sMzvec94BuKphuvsH6672/g0+EjYzDn3KVFOFtbshb2csoV
ncV4+ntfwQsp6U6w/9DQXZh29d5rmG7T4yqsrC40BQftXzGFN/Pe8c4R/p6u
Jg/H1Oy6AP/bxcax1Z/G3qfwn5PD5LC8464xmJPPZSYD+e1YMes84bMnp1tg
L1UxUzjhyGwBnOod8wh+k18WB4/W53TAgtc8/OFo3QL6BeST6n82cItSsCHc
sZdRA35YSR0JC8bRCMKum36N8GpBHy18eddrim+EZ69GLKcTFtvxXBlm4qwZ
gKOMgwNgVp/2D/BYF3sJPGxX9Rzmy05eg+2+hIXD59aGJL4T7rQQvQJ38s87
w6kWNsYwvVZvFrywckEGHlS4NQ1b3TZghzV49vL9QP5IoN0G2x51tofLAkym
XhL+fffOEzhCK7AZdrQPG4ZbnwXmwmkVxw8s4jxMbR7BgpW9p2Da+obrcOSg
cjTM3bPz3FZ5n1sTHCl++Dj8fO3arp+ExXdzC271T2GoBR9YebEHFrFeCoZn
9u9YfUFY4pJDJRzfemwA7iPJWoffSppXwixrFRJLhA9Fr72En2m8cIOzI90j
YVl3i0zYWrjJDZbfPjILZ2mTmMB6byS5fxH2Dd6jAMflWZ6B7dVf/gcXvDVI
hK/dZaGEtx1h7oZd5hy/PSf8qfQV4zLi1eu4Dpj3K81JuFtT9y1MMqlxG26b
HEiCle8cb4D11rWCYRstzm0rWE/Y/Ytw/95mOXh+4Iw+fEhQyQdez6GWgC++
jsiDb/6KPgArhcT/gD/H/Nl8RljrnZ/QKuEfOtNf4aBCWXv4+IWsT/CJlyVp
cPO8UQ5MGb/vC6xy4vND+Ml9CZbfeF8/JK7BvV2HTOG/Kgett+z36x5sY9On
DvNWBbXAHzqvCcBWqd93rKF9xOIe2E1OXBm+PjC/mobzYT1yHbYPbx6Eb88w
FMHP3IOr4Xm6nCU4NZY1HT6vxC76h7BCmsId+HS++0V4dlTUHVbhCnoOV5zf
ZQaLULsPwbr33ynBCucVmdbV8b3gGR6Y3P79SfjlNBk1nCHEfRseHF74+ZTw
1bdK9TDDWmUPvCanRvoX8V70Qjlcy8IpAwv23n0O9zple8Bf0p9GwHJkfNlw
fEyIK9zKYTAHF/ifOg1LTerzbhAuF3guB5toK1rDLlMfueC4vt4EmORNxw54
TMa2E24jzf6Winz8vG7XJuF6cupuOPB7lya884BJKcxg2B0A/ym88hSuyfQv
g2WOeobBX8+S/IY/lf67BB8K9BT5R7jrg7ERfO5YtBMcmh8vAwckpaXBDqmv
OeADb01H4CPGmeRb4+2bZiHRIN57qsjcE8LrdldOwbXD1zvgkv1xd+GxhbK3
cOB8cR2sfrE2Ge6ye7cJL102DIVPrxvLkhJ+pt7iBJ/4+c0VHgpnPAXPH+LO
huPddY/CbiekZ2BpGUo2OPSQJgcZYSq72+Rw5PiiBfxJkWwuhXBucEIM7PBH
uQPuc/nvE3wihKQEZt6mRr6N8I3yghSYIddOHqYYFAmDH/GwecOPrz25BH+R
K8iDnaSiT27Vf6s7A5/8rCUL/3vle2g74diVVXZ4RCTbAi7zdNoBXzW4+ggW
N+ieT8b9XGfqgM8MV3bAZ4MqKckJr9a5lsB7jP6qwra0B57AM0JKvvDXw6Fh
cMj0uVzYaNn1CtyZwzgPixw0MYZr3rZxUWC9B//Jw6eXmM/Au3VSueB3Z4/F
waLu1ZRwrpFnCyzr8fJHEtqLSVLtIKyfHtoN65aTKsM0orzlsFPLGw844bXG
C7gucioHzjU+FwnriQhPwgXmiu7w2Ks/HJSEP1rtM4cHxHtNYPOjb47Bjw89
vgMPpdbxw7N5X+pgEYovtDDlTclNmOR47moi8h8rrQwVYTOjm19gOZdGN9hX
vrsa/q6ZlA4/IJt8DRukfhuDqx8s34c3np/ev5NwXHCVD6yVl6YHB2nSnIOD
qJxvwUc+mx6Hc+QNy+HoqrOiMOlMzm+4SsORCX7z46fYLsIK3xb/JuA+0xle
gLf/lZiA7znwpcLUydca4V3/WHpgNm7ffHh5LZSOmnD27oDHsIhkjzZ8sogk
EBadUw+EDdXlL8JPa/hL4CApPz3YS0HoB5x4x0MKHlRi5qYh/Dtljg1mFPc8
AzvRXCDfmt/P5Rg4aTZ+IR7jf55shh2/d36Gjzwop9itgd+DbpfAymYlcjCF
75+nsN82bg+Ym8MlHC7sLHgF7ytOdIW/1AsNw0qm6uawgjsDMy3hYIYVZfie
M4cu7NxiyQ/fNI4LhXVdmmjhhayjZfDZ+4urj2PxfcTqHzD96egR+BNHEf8e
vPff8nXwmc+fz8DSPIk58Iq3aRw89pc8Fu70rG2DNavm/ODrqjbkdIS9mUPs
4IOfzirCrxgETsBJSlFXYX+OYAk4RvflS3gvqzErHDnHNQKn5ktsh50SWxjp
cZ8daufjCNMwDejCEcF2n+H6gI4QmKo7oAR2EvxbDE8b6KTBFy/f/Alv8nFH
wBu7lXkZCFO+ynGD5a6bnoVHDLXM4DOllnEwX7uVMpwbEdsE25Fy8cO1iwLk
jIStTq7Qbs2HckUG7uzy+f2IsKJAzmU4U9xrFNYsr3gORz8PqYfvce7qh0XN
VHLhmiOZ9Htxn6b3xMF16bLaMEWSWQC8vn+7PzyWqH8R7qLkKoLfu5jqw767
/WbhZfrdR2HRNx9ZmbC/Q/KcsEi2jTF89koAJXxtSC4cnhq+vBiLePHKvhJm
G3TphUMvB/6Gd+osfIC7wvsP70P8ec6YAd9iumELTwYZ3oM5mC4/gm2bj/rA
3h/TWmFyG6mzsIPmJwpmwgvkWZow/3kJWXicu1kUvr59xhVmv7mdGRYxG3sO
D42Mk8BP85t74XxjhdmHhNXdSffsx3n8zmqHR0j8VOG4zNoSuFxKwReOPvU7
FW5r/p4L37B4Gg6LG82Nw5XBS26wlOXhgwewH/fOmMPVjoX6cIuKiyq8Sike
DMecWROEx2mX3sEjekmMsLfovzl4ZnVy4wHWQ3LiPxa8n6MnJuB80snTcGHR
6RZY3ME9HA5T6n0LZ9gfq4D36nmmwEwZVkuwRfa7W3B1XZHAQcKjJswu8IWM
bTZwotF3E9j+e2oMnJDncAym+nbtEyx1gowfVrB/sQHbNinQw72NdSKshN1f
fV+PIby7i9Me3vOm4ivMd6EtDv6aJ94M100WtsKHU2oL4Jbce+RsqC/WlgjH
cVRJw2/ar4XCjVZ8zrDICQ1n+LXh5BO43CLPBHa36umB1XYoK8Ert8tp2Anz
rqnybvUX+U8JNr8/tQe+HeLqCXMXZf2OxnnaKmbA3jsYxmCl29sG4LDXC41w
3+PVPRyIf7Vz+bD64+OqsCDPrSR4o6nWB5Z/fzwE3p0hnwOrffO/DC9E0o3C
Zl4nTeCf4XT7OAlf4dFRgrNTXLXgTwUjfPDjgMZrcOjcLD086qT3Bo4RZVm/
T3i7t/gYzH5lahyWHlVi5iL841p/E3zdN0cb1t3hUAS/z93vB0sPOz2Bi6Uz
cuHlS7G34NsrSV9hiYcWbvBZ46L9/+E9HNEyh++9qdeDW21eq8D5JiqB8Gvl
l4JwStiXQtglqIkRdqUfnYJfrEVs3iMc8XaE+RDyLeP7adhl8J8u7Oi1vx1+
YR0eAM8I7S6FrxeJFsKRs0JpsFr45xn41d3K2zBNw9gBbsS35HkP+HkDjQHs
nKJ6Bv6m+iII5ooROw7fPiWft1UeFH0E1mGfn4Rz1DlY4M+2u5h58F4PqJHD
/aUqujBj8MOFu4QzH8/6w7w3/Hpgs4F7OfDl/7orYe3DuuNwluyZV/AHEr+9
vISPU/k+gC/KfdCG6XbV+cHl8iQB8IvFEDs4uKUwB+ZM79WHA4quj8NcvhZH
t8aXKd3Lh/jw0pUL3v34tzos17xGDZfqalyD1X7mLUfF4u/1d72GHe5tDsM7
HgwPb7Wf9q2HTVrzGPgRTwOccuH+l/9U4fz0+QTYidvMG+Zyf3ITLjwulAGv
W004w0xO1EOwxzMrE3gzcY5OAPG7SVMZLvPVVBHYOs8qAfiqXqYnLP7ZhQHu
6o56CbfL5WzcIXwl8GoPPJpwZhpu4LDedZhwCadqOxzr/EkO7rldVAqn75Fz
gfd0WT+DhWSy0uDj5tfuwCt0qZ/hjmEub/jw0bgdgrh/AmQ2sNpe+qNwIckV
HZgx9O4FOF7ghBR8Umd3Arx97Sw7TFZK1whre5LthBlGGP/BX/UHf0YSDilK
EhHCem1VvsC3ZwWs4e1uzPWwc39hNGxUxpsL912pr4LjbasS4FecPSvw/n+x
N2GPRzP8wjiP3oHL8GhuiBn8U/C1KZw2wXIHDjcrPAbXV8m/h/XvaAnCZy/b
zsNqzLr74GW5YHYRwilmkSTweJqQPnyz1mjuNuHamNZgWP+JWSf84Z1nIdzC
2PIeXnDNHIfPdn5Kh2UKuveJEmb9uj0aPn7nnibs8qnWDyY/peALx7yttYPt
mH9kwZUTkvrw3BWJL3D3LkFZuK/AYY8Y4SMHbP6D66LElOH2rIO7YWpn0iuw
VJLGWgRhSq2KVNjK8M0YbP+coR3OfZPSDLudN9p+hPD38NYiOOF+ohT8l9T5
CXxS2tcOPqNx/zacqqYeB5+YWHaHxRpf1MHjQ0PWsEol3Qo8GyOps9VezJ5P
nDCHf4sEPEdmZAIXz86ywwPv+CNgWWVtKlj9OGUZnBKzbymcsJRg8Cx8KfLC
EHxvY/SgBMY7sV4H/+Uc0oEpVejy4dqkcn/4bZ5TIny5JP0NTN4gHgpnsYoN
wx+krrvCkyMJdJK4f/92WcB3Z54rS27tJ4sG/PFeqTMcxBEnBq9l5T6BW2vN
WWDz5eOt8KJfEgW8neMDqRTi4X7eH7cI6xspi8Ospaz9sOjT8zZw6P2YjzDj
iF0MfOiwYQ6sJLGrCj4WficeDrz9/jtsTCMVCrfNa3NKE547zOsCs6n768NU
srEW8AHm20FwXIyeOrxvWPENnHLppihs60QytOW9PAfhuduPaY8Sjh6lo4BL
gwYU4CaTa4th2F/fpSvw/qdCA3DZS+ZUeGTjxEc45sF0C7xPYPoNLB8bSSKD
/SBvjYeHTg0Kw/tUxULhtqNylrBr/qYrzGVw6Q4snsFsCReQ6JTCnwWzNOHD
Jn/m4VsTUWKwnso7VlnkQ/pBFtgum1sHZl5+ugPu7LTxg7Mn3y6GEqbw0HsF
97JrfIHfqFAOwqX7/quDpy+0U8sRDhRyyoX/+35CFr6VdzgJ7nob4wQbt8mF
wUkDdx7DNN+r3bbqaz2uhRf0is7AEvudV+FalrXjsBDb70PyhFP35UvATH+1
TsMDwuVssHh0ZihcXSdOBdsdq82H+YvZl0Owv6PPx2GeZKthuPe+Ar0C8pkz
XSN8anpKEWaeEH4LdxmdvgLv5EpJhY+/9E+Eh31u3oGtwx2a4Rq1917w2+O0
6/BmmaMtzHGpnleR8HRYkD5crqpiCkfHzcvA21u9Q2C+0EburfIw5yI4zf4f
LczI6DUJ9/cl/rlJuFpCkUGJMIlx1iTsm1ylChc/ZmiHa+9TuMJFPvNlMI+q
dRLMyiCcAe+yv9oMM2jWxsB/x4//gRM02wLgOcNeAWUN/D8RMUc4ZcHXHBZu
WTeC91aNhcLHd0gfg/c/I30LP7L4dBimzhv/CgcotOzbGr/rC+0xxFtl2e0w
/5E7SvAz4X/fbhDODSe7BFN/ER+AW+IFE2EljqqP8NRj1gZY8N2HXJjegXsZ
LmXjTt5qzzpySIXwnZnxW/DVu7aG8Kgcgwe8aBcXBK8kJlrDx/y/voGrdkVp
wyuCa4OwgeiC1FZ723JqVZy3dDon/JFTXwaOvNVGA7du/30erqM7+ycY55+i
9wBe0j4xAVPdcauAzbc9b4ezClR+wB2MFmXw3FUBdjXC9xK9X8LxFqPacNRn
0gewzDOVa/AJyRl/+N129xew8KCcE3z0uF43vMdkwRgeHlImVyfMvUx+DFaw
JReDeSjDhWCeRZezMFWlEzPsaZkTCSfefLcdNviz4x38I9ZpMYhwfyf5FHyR
JWAQfm/US69BOGRkvR4Oi9VTgXM+9OXDbf5DLnDuYbYU+NyQWiLcStV4Gz4u
oNsI83b0ecICA4KrsGaagS08T8PHpUk4XFjIAP5lW20AP3G+JAczf5X2g5m/
0/PBAzQ6r+HpTwcZ4EL9oz3wy+t3/gVivZ+OkR3HfXhsOw+n80yLwi8Gknrg
n2ccLeF/hxVrYE3SW7fho1qqOTC/YWUxrEaTHQ876fSOw/fp/cPg8C+3GLQI
2+bnu8HkFMxKcK+gnjVMVVDjAM/76p6A+SSo4uBckXzprfa7hKu1ts7L7xDM
rDyzCMfXZNFuzcelkl0b7+WF6noAYe8qX23YsVV+GvZN++QNr7UkfYZv3Pub
BrNn2VTA+x5VdsCVO6Jew4kGz0h0kD/+Y38EW406HYYPn6K/Cc+W1ZjBFE3O
V+C/ZttCYIYfgpbwfX+bHPgPub4W7HdY/wssKzQgAceaHKI8QZhFtp4Tbn0c
JgX7/mWngTP6qc7DjgsDv/0Js5zziIKZ/6xOwIUSl8vgyrCAdlhWSn8KFvpk
Xw7v2HGSThe+nPsa1jw/rAjLmFx8BJu/MnWAOY7434Tf0lg8gr+skLjAgSra
VbCp+pglLLRmPg+rPOfRhr/RLO3XI6xV2CsJR2f7qMGTEdNccL1CqBuckG+/
G96ozU+BSQSO/7mO/PSkvQEOTwqdgq2fXF2FxYQlPsOSPRRc+oRLjBUrYKuu
Mh3YefNVFryiuOwNT94KewxvPuRIgyumPoTCv+ea2uDfDRfd4GvBCRswj4P7
Gbix9gyvAeGZvQM68GGNVCPYdXe+NMxo2ucPc+VMHIL/XpVMh1ePXaOHuRho
u+Ckr4GbfoTHV4c34dBLo3Ow/YqgoCHhm88KeuBQdrfTsNqZ0Rr4KtlgACxd
diUP7tSoyNyqH+mavFXukNwNO7A23YZf3ljedhL5qDLeCx5tdxGFbdQabWG/
0ikz+EvVKUOYYbArFD7AYqgAc/lWvIGHqV4IbM2Psb0P7thtyQz/EzGhOIV4
kxO2Haa6NiACB/Hs/OlLOGL4syVs3Us2BIeWLN6C9QcsP8Hnr9PmwcGL1O/g
luSUIfjODolnsE64KKURYbLmN/fhA05HJOEUsefX4VY3cxuY+fEfBzhw42YE
vG3+mQl8pIrtLRyXVqcKG82VjsAZY4pisMpGIJUx4p8lEzv87lG+JHxz3X4X
7KU6dwYus921do1wAMPd2/DnKP4JOPa4+VtYRyS9HRZXFxzZqt/t8wG+knmR
+jTix/ba13BVSaYkvLvn/GNYa2H/GVjC1DYMjhj8Hg53sn25CvMcbM2D3zSl
28B8b/cOw+8sf+jC5sH2lCaEq13C5eA41lFR+M1UED88aVdpCT/9t7IX5r+V
FQLXD5Vtg9uXN3LhofV/331i8f0jry9wXeHTQfjD701yU8JzHg8/wa+6psXg
G1IUb+HHrKPm8Eh87TO4ynn7DVimZyIapn51Kxs+0X4jAI5ZOdgDz+a7XIav
tezZZka46fugGTwuJCIMyyuka8Bketan4fH8Sgn4pcZCEFyoZsEJswzeeQUz
JKnQwn9mI7ph89ev1r3xXoXySc2xP/6u0/Dp99/5YX7zkG6YkSHMGA7NPFAN
T94X998qf/73DWyzQf0CvpYinwKfCVNqN986j83bcNKXW2uw6iT1NfjwCj+3
BWHJ5iR7OPXaqj7841vkKZjYXi+YSqnuGHw+bH8avO1giDAsPuvcCF+uvXMQ
/nX550+4eWZp51b/Zz+xWiLeGA2tehHmVX+vDvN20k/CWkrbXOFTEk0d8PN+
zwSYVePrBziKbkc1/OCNajbsnTu9AF8q5k+AUz9O7bUi3FNiGg5zzUgdg38v
0XjCCSYFTrBrDIctfO+rQQw85uxrCJ/ukCuHOZStFOGQtxqTMNtCqCB8/3EQ
zRnCf5VoWOBTClRH4bJjLJQwj3ueNXz4osuKJ+GRvS8j4Ltdul/hPMnGApiJ
81YbrBVFPwgrdFN+gOvT0yisCU9F0WfChz+bCsO1hufi4Rl+JWN4Xnx3+Fb/
zy4HwOztqp7wr/rKF/BGVfn5rf7fW7bD5RQ1hvC+I2xrcLLSbmU40ZuO4yxh
N70CYVh1UUsbnrCfYIHZbr5yhQvLzXfCDb/0EuH/3lqsemD9xYdqYav378bh
d7KHFmA5LbPPMPkvu302mK9oaAVcqdShCPsrrWTDtyJc7WCb5MokOMLN8C6s
SXvgNqx6w6oI7v5Z4ANnD6ePwCL+X+y3xi/n2XkO4923MYKHzneIwqVneFXh
1wWl5nDuHV9RmP/J5yCYfz8dO0z7lTcT/pcgSQ3v08vpgr9bFq65E3b7Zf8X
Xq30mIbP65vx2GK83o9d8JtiP134psTpGljiV+dVuJr+WD6cpGOfBLOblD2B
y9QFauBoYa+7cDYNzze4haTaD/7Jf3rfedyv2w6O8IGQEgX4/JKeGZy32/gC
PEtTqwFfyTgUBZu+9JWEdykIFMCHlG4fgj86nv8CBysI0cMpMl3b7AjrUdGQ
wtqnfYTgfa0B364SfjRpZAQvbRf9Ap+nu3ANvrEo0wSrL79Kg5Nu9xTDMl94
P221H89Nh5+JdS3B3dc5YuH7z98dtCfcvn3mBlxX1K0CP3yw4AbTx/13CY49
GHYWvjj1OhpuMLDUh+tXnd7Bv99FKML9GmajcGCjniBMc//GjguEKfp1WWDa
tj5R+Dj3V0qY7fQFMzi7v33FDb4sHgCT9v6ZgL8P86fDj+pKPsP5edYt8NG0
gir4rmPLEqwrtiMPFvhhd/Ai8uW5xRTY31pRBU5oY7wLnzdWdIKprrb5wVrb
A+/DHSs1TvA56fUi+OoknQUcdS5xGKYuXT0O/2kLJHdAfq3aexT+/T1cGLZV
auaGGQ80nYZPnPnCABscOOUHD/89tA0+ILnxDP7+kWLRFfu/NP8Jds5nH4El
TPf9gFki77XCYidsmR2RjxUT38PNjisKsPzFoUx45XOGPdy1XhoPizg9ioJX
cxZvwTFlzflwAb+VN9z+kWsQVq44bw9TGVeSOhFer0w1hklNrgvAbS6+qnAe
j/tJ2HAtUww2oC7ygoPkGDjhp+0MT+A3X5ho4e/e7z/CpMN6my44/9C0WXh0
+9ACHDGbRn8J8fPorkGYr3BRGm5gv9QIFz0wPQt/S3MqhvvOrYfBD4OqXsIV
/y1kwnvOnXgEDzisdMIq9z1CYOrL+n9gD4d2dzh0aYLtMtpP3TgPs12L1oCZ
bbpPwvmK95zgzl5zFTi1+mkMPNYXILpV33BHMawe0M0OX9rI+AKHhNyghWPG
rcmdCZNXtW9cIZxu7CAA160aLMABlTdPwsOLrgNwY9cXH/hC0EwD3LBxOxl2
sLhfDOfHaNfCMxkDL2EZCus5+P2M8SN4NS+P9gr2m5onDLbW2SsNP9R/7AEH
KrZawKL9cnZw53DsDTibLvgUTKKR9Aq+cJZNBba/87cFDtOaEYMvrV1YgeWj
TDngMRohFhfEM8YVWliKakMFVrp5dNMZ9e2oHeHoj23zMMmiZxRskRA7CAf3
zRbCGZRkjXDHu5J+eCI3vgSeCGvchPf63XoFe0qMc7sS3n7r4GNY9JS5NuzH
++UWrMzY4wo/faDmBd8zeBAHe5wmtYeLgt+UwWX/Zoy3xm9r/wpzH7qmBs/2
naR0IyzVKykBs8/uFYTNxTQOwdmPB0/C3tmb9DDN9e1esArjGBksWyecDH/g
c168jHj9LL4Gfr1XfwTWkHKYhuOVzdtg5ddHaa8iX9bu/gAnxDmJw6NHFrJh
Z9Fkc5g7xCMJZlqmD4IznU5GwiT5889gjShTPzjyUU0jXKxC5QRnypD9gFkH
x8xh4/s3GNwJX7LYowPvjyWVhUUZZ2Tgn82TVjAT9Sw//Myv7uZWeV0sM8zh
PPcKFk54tAM23+PdAo9sr1i9RLg2ffMXfG/wwSScWvCN2QPxYOleN5x/6z95
2MNzpBa+O2hwDn5O86UQlmWaCYEzlUhewGsJ3plw1O72B7D7p6tt8HvO+ptw
8+mCJTj4DL0HfOXd7H5PwneGdp6HEySjFGC1TT4jeI8Rz3l45+yyCux7ZlsE
vCTGdAQ+808vCz7pasEFZ1Tf+Qyf4DGgg4uH5VbhcT8HUtjOUfSAF+HNG12L
ToRrnjEpw5XPF0fg5BeXbeGvH8Xa4XyewnDY4BZXBWz3TCUHvixknwOb2ah0
wAwCzSlwC6fYb1jcdSIKlhiNZvEmXFrCEQCfchs7Bod10zjDMo+8L8BW0bpW
sKL4jQj4UUaOLjzDfe0NfFGuRh5O1J/8vOXPfwTh+cj4FXiXzQ1WeDxH5qAP
4YM0H6jh7576SvBx1oMbjpj/Lz07+G6H4DxsvDc2AlbNuTsA2+sbZ8FXtBma
4Jm6vx1whphOKdy/j3UFHgpOew2Ph4UyX8N7PqmbCLvVdyvA2Xsyb8NXtFPP
wixxAn6wsIthKPwy5owTPPbQLwPu3pZnAf++vNgIB+aePgFf99VehP965MrB
F5fYGX0J8+8+LAgXXu2VgbtVLFhgJun+M7DH5OBOWLrHLAjWKfZbdyDsv7P0
BezQ8nkW9umJb4AHy48PwI42H+fgy567m+CjDG17/Agn0UWWwqy15uJw+DRP
JqzvWWMKZ/JeS4CpPbyvw3/PsN2GBcazUuBF4WFf2GGoogYO3GXmBF/YfnoK
vin03QLO/C5FdR3nldp1Aq7dWBKC8yo95GGKRAmDrfJwMSH4r4SBB7wt6OVB
OGv/j0dwfNNRGvjVqcFimFzgwOZFwm/Ynw7BdSZFC7B24gKJP+Fl2ctDcEgw
HQ/M5DbcDF8xCNKGq+ZS38N35bwvwZPe/tlwF4fGfVh+gykZPvklIR92V2mI
gu8sK3bBPw81BsDHnr5dg0OTwq/A228VswQQbpWxOQtrDt5Vhj98W9aH77Hn
n4c1XfuVtuZHbhMKf/PsEd3ywugrmFk6mgN+IfqtCcZ3x+Bo/aZFmMlkhQQm
/ba6N5AwJ0PPjwsoN3wjDcdZt47CXIdkLOFTt0Pb4UB3fX/Ya9moCv5QWJAC
k2m55cMzZDPV8K39+mmwgFDmBOweqfIADlZS2BlEeG1j+Qbc3n1QGO659fsq
LJkXqQ9nMtHZweO7Gq7CLaqzRvCns7EP4SiuPnX4W3p+Efzbi0kalqZN7Ic5
qfbywvTNTH9h8Vw+ZvhpmAVHMOHIvZs7YE5DcRX4nNL0b3vCT+ItbGHrVI5Z
+FTgiTD4mCVLP/y2vT0dzjsm0AjHJrE1w8Ukf0tgC//SH3AQ78HXsJTIN7ob
2I9+/UTYbmlSEi6g0IyE/RU8TeBzzobXYQ5KE29YMzHDGfa+9TcBThn6eGZr
vGmZ9/BA1S99eN+w7CgsKDetBI/MRW6/ifuQzi8Kj8l4c8P3WK5zwtQl3Fpw
ZMVDOrhM5LIjrHegggxef+sRBQvyvPlph/P92poL100vjMF99h874M0q+U74
z6NrK/C7BcMaeLGzcV8I8v+wVyHsyuZyFHaYnn0Bz5R0WMApA4cewQ9KOvzg
yg3nW/D697tPYK3wQG/YvT6lGqY1H74Ik9jqjW/1/17XHM5sf7cjlPARvpva
8KXCKj6YvrtBDpZ/yqEF8whYCsEbO2UuwU9Z37LCugo/I+FL7zlo4ddt59/A
OtdO/TtPuHXEux0ejHnwA068MboIhzFxjcGzwmR7w/A+9H064LHXHyVhB92h
aliCSdkM9gqgKYD9X+32g9m0wp/BTZeCEmFNBfpY+ML7jA+wDal9KFy64DkC
70qt9YK9Xj8muYV8J3vVAW5JdfkPjpSbM4NnGhZUYdrgKzpb5XRsF+CDWR/k
YMWAtHB4O4mlIDzl1ZYBd21uY4NFJHKa4DE/793w3GGpBfiO6e9/ttifDAaa
cML+H6oXYb64VBH4mLzlGGxA16cP5wT9+wznj39wg1+ZutTAR5YMYuCVjLlC
mJdWJh+20s57CbMfae2CqRg04+Cm4T0r8HzFRDice/0fcwThJfpT1+A/lWpy
8MzoLif455SUBZy/0WwJ+z/rvA5LmVjrwm8W2ZPh9pw1RVhStfo9PDwzJAqP
9u8ZgQ+vxnDC2wxoSG4jHl0xZIBbV/K4YBWp4W1whtwbNbh617tf55AP86zO
w5aFcZOw47b8UNhaXbsHbhEvfgHbW25rgLUF7Bvgjs47xXClhtMcXMdu+wpu
iOXaFUnYzVwpcau9cYAQTH53IRJmXonShQ/ZP/WHa/b9vgTbeaS6wO7m5Hfh
n/RXbeCO+tpsWLNC+xRcrH64HW7yWFaFbwxN/4RT7s1KwCm/LOjvIH5yT/DA
mzUuErCkWf4++Ee5nBF8qSSUCtYUsrkK90ylrdsg3u7kfQhPaz6ch+XMnhXA
D1VvD8FpFJXd8OCscSv8rv3hCvzf6KFKOO7hx71RhJsvKuRvlV+KkYadRA4/
g2MyDpjA6vkHY2HhGUUf+PD3r6Fwd9n7eFh25pcXfEV9tRi+u4vKEV7zbxqA
mfyWzGEvZqt1eLh+5AS8M1HrwF3CvXL7lOCSsDY5mPfuIVE4k5nRAuYXluCC
/bct+sGPuVkYYA93/mQ4/YrOdvhAD/t7uMj1+spZwo/UsodgRpuwKdhMd30D
3vs+ug++fHKY/R7hJ/6en+Dr59iPwXUmaaVwojn7WTiLqj0LfvevIAjmLepJ
hjOkdqXCP78P3YO5mso/wFdeCd+AhespRuEHP0zcYdLHe0juI75JBNnDHDVZ
nLCl700TOHb2pQr8x7ntONwnYmcDlzezyMFtwQXB8NHqY4Lw98S6VJi0z54N
ZtsmUwH/Iu/cA2uIy43CgWYHybb6cyQjiSa8Q8n2lzXy7zkzTtipMmQC9lPd
rQIXhv7ohg2vhp+Fw0+YNcCS+2OC4O5jySVwSYHtE9hnYSQT3iytrIR/KpIk
w3ki/mOw1OMLd+H0ETLSGMKKzE1BsEQ+Axfc1UpzFeZxXFCGJ21O2MFdAzzW
8JGLHSbwO6G5AHhaUkoLXkr1SYY/GcTKwWrf7n+AvdM7BeGXMVQjcHeKORus
+eTEJvzr1OAeOFKBmf0B1t8tTwY3TuUowKRNcb/O4H1KpVvAs81yU7B1D68f
3H+4vBc+V+EeD390kWvcKl/WLIV5Q+PK4BjmmT648uiPbPiD9dwqvOdDVCrc
ne/G/BD3K40mBm4Wa5B6uLVfoSHw9aI0EzjGZsQTFtsc8oIb+IIuwifzZh/C
oa4sFjALn08RnMz66AQ8kt3bCbOTUSvBjcfif8ICp+rE4J9mX+hjCYs+OP/f
Vvuyn6JwUPCfvbBnyi1D2LXTbQf8UTjQFX7xXmzNCvleU+cuvPxxeg7+l/Iw
BxaqDP4CM3AXNMN/oxnb4OfjBt9gp8bwSnhbm/7uR4T1z6nnw2/4DgnCHsd+
P4f5fDxOwJlMdx/BJ/oTHeGQuYMR8J8s3ltw4p0ffrCpknA67Jib7gz/x0xd
Cxdqm9jAvpnnJ2Gf3tmT8NQpDoo4wt+tatRgw8CC/+DixhhpWIGvShVWLzvO
D/OuptvAnLpLLFvzY/3lD2eof9295bC3yfAlnWISWO+EcRkcdvHmkiVhJ2PH
QThnu9QEPGZh/gdmdBnsgdckc/Y9Jty2q/4TLHzwmjR8NDe+DNaU4DSGSxJt
cmBpUwUPeHDbnlSYfPH9A9jt47YYeGOFJQ9eU54LgZkaF9rhsx9LvLb6z0r6
DsuUXXeEe9TzqeMxX/8QK9jcS04QlvzsoQ93Tj/Vgo3ozVTgf798HeBWI24J
uMys5BYcGSnFA9NL9z2HS/6T3Q9vd7/4EbbW5t0FUzf0jsEPwik2LRBPC3P+
wdKiAoswX+syWwLexzfpr/AhUTZ5uE1RuhteqiywgLuZOOvhb7LCPvAdmb8l
MEPt7lhY/g5LNkymb1kI6y9yP4HHvt3pgLft54yBj947/BM+WbkjBL48KUKX
SHhfzREv+Hf4fmHYm0TPEeZduawL3zlubAlT6qU7wmM3TujD/o+0w+CeyDAV
mMXn9At4hC9HAn56VasaVjhSy7s1X+rnY/A3hU/74QiZi6RJuM/K9NTw+3wG
Nvg8r9Y/c8LxD3kU4LT4y4uwnA2XOXw7M3Acpoi/6QOzlAR1w1/G9OLgprDa
ejhFa1shzOO0VgpvnzrYCct2HsiGw5U4F2FmGoFUOGQsiiaZsMY1vwfw4J2z
gvD9pfehsB07mxZc+HbeBx6oULwIe63svATPGdSHwlbRl87AFb8V02CpxRJD
+Lbfvir42ak1VZik4MsQnCV+SHqrP7rd67Dy5H0BeIo9ZX8K3hPnj4Mw7052
KXjhtOweWDJ70wgOD/Ygg6M+NbvCoecSl80Ic4bsiII/D5PPwJebUzLh1d6z
A/B8EV8D7En2sgUOkqadhq/vHa6AudatKZ4Qtvhmlg+b3n3KBWe7fHgBz9w6
dgy+fn7fY7h3ocMK/llmFglbN7b6wMmGQwFw+jhvHLx30NgNLrx7tQDWP/7W
bms+Qfs/wwf2UZvCWtECi/Bp7TRt+ISNKE0q4Yi+/xRh+eN3D8OHT8aJwnph
XzXhm2PL/8E+M3ftYe4GTSaYfOzlTbh6aIASnrAuegKLhpr+NSVs0c7yAR7e
+ekb3GzjPQBTfvlvDP5VemwVDjH+0AWrjJ3d+xTxUdigHu7W8RaDtT/Xl8KV
UeP68H016Ww44dj7y/D+m1NPYMdzd8Nhg50BD+AokcKXMNVX6jCYcltXNZxe
HnQNFvE6NwzTjko7w9luKhuwYu/4WdgylnV/GvKLobfRVn8G2tJwzM5tmrDt
yXEjmP5Iq8zWfJ5dc4GHTIKE4JZzNlGwkcphDjiAUv0VvDBVwgD/x+9dD9u8
V6HYWt+O/ZPww6ZdayZ4HytvSZ8R3slQMg8LSD5nh1V22wzDR1nuy8GeG/Md
8OeFudPwl5TiWvjNQow7bO8dUAzHFcjdg3/W8GfB74pFsuGl3OYU+O/J6EbY
yycvGrbsW56EZY/4hsIPPZ5tf47xaRV94IUHRhxwW/z4JdjV3V0O9vBtPAub
aA2ZwukkWae2xivXdocDC101YXt5kmjYzFtMFi778S4L3sHXKQRH9o7WwxFr
RZzw5MuTk7Cf2UNGOL6xjvQF8g3vaUo4fOYGO7wwT79+mrDY1xx5OGid9hvM
ZzxqAlOtfBuF2RJMPeALTp864VPfuu7B/hFh9TCnZs1reOnyzTI4xni1Hn6p
458DR0WKjcP0xmZpcPOdHNKX2O9KsVg4WSGZDf7MrB0OX5d+KAOLs6heh7t6
Wk7Dx8lkXeBvxnRucOpJuvPwdNTDu7D3j8nTMNdsRCb8R/2vFrykFlEH99xY
VNian9SncZjt/oQo/LyUkSSd8IZa8SE4O6L9AEwi1MQMq3U2S8ND54Z2wbc+
dZ2Elapa/xnj/hgedIHteyp+wleaOiNhbs3FCViLIf4lfOcsST98piGxBn70
hrYZFh7KHIb3O2xUwJ27RP/A79f4C+GPUd+ZMghfVjRJh03D3ovBoVfOJcK+
C7V6cGWp812Y1nLYAd6Xb3oDFjJyugm7GgR5wakpYqmwT+hrR7hiJ2XZVv9z
eWdgldF9fbC0QZkhfHsufhkWCdquDg8eEdnzijDvOX4Z+O/HdUF4tMpAEC7k
7deEu6KNOLbWOyJ4Dg7IimWEfzYV+cOXawZ2wBRJpx7DTq1/140Ir5fwFMG7
FDi/w439lztgUZabY/CBtfp5OOJKVTfMeNyM6jVh6+fbP8Hj3Jv/waJ0XOUw
h16PMvy9RjUX1p05ZAXPFaU9gx8J3/KCR84OxcG9T9gewDXtrJFwsW5jNmxa
Ih0IJ0Qt1MPRZ++6wzGTxyZgI635C/DeyKx/cJjIf5awyXntg5mEm99b68M8
fpZHYSORfhX4wp/Qk7Aup7D01vzujTrDZjK3BOAVFuNwmCm6lA1uIVdKg6P1
BBm25rdk8gF+8zqNAiadjuiD1duW/pwiPLIxtwwr/dH+BguxVdNl4Xyzhkfh
KxaFh+Hi1ye6Yf/UTk04XLCyAX4aTXsOziymKYdHMzz94WWhc7nwkKxRPFy5
tvQMbr+jVwB/NLZ6DHcvXG2DSZlaI2Gm5KJZ+AgvcxD8bNxlezZhPbpkD7iI
x5gD1ukTdIBf1JnIwr0+0Vawxo0bp2FLS1JDmDaYxw2uls9Sg7V/Td+Gs66J
yMA+jp9fwhGepYJb6x/9UgkL3WflhOULzw7AgoJle+Gf13euwm0b56ngqFNd
e3IId3h+3TiJ+6FYKwjnh19ahHVqejXgA+SNE3AEw/mzcHKbXT88dJHRD+7N
3tUC09pNPYSp/EOrYJ5bQ7mwUjV1ERzIpdcM615vzYC1PUcn4SPZ9smw6uAj
sjdwG1U0XBHmdhAuFAgKhTOqaiVh5+sSvrATmYIhzCHzyxk+FN3rCNcUhdnC
ZloPQ+Hhf7wmMIdiYyqcZLddZ2t+MbylsChjgRIsv5HWDRtQuorDvic1f8Du
O0j5YMlhKupc3IfsZBZYj0mDF9ZW8aaF+bVeKcMxFw5th5ufCFrCsjlDq4aE
jwX0eGy113aah6XYNqLgutPio3B8t9IrmPsvVRdsyJZZDRcE5DXAxWkSw7DN
psN72DpO+s9WOZ1VLpwtYMeQR/hXBOcLWH42Sxi+5b38GDZr5zwOZ0bFR8Fh
cnQ2cHX5tRtwY8MBP1ioz9ELngsxeAi7vjx8CZaITHkDk1X+tYYvabN8gjcN
ko3g/GX6r3B94zUtOHeUaxP+veOiAqwQeXZfPuEyde4jW/NJKjwC/32+xA0P
aYfqwguMG/vhk9Uh9jDV7u7d8NeYhCB4NbWCDNZ+NxIPH7pxbdWA8I+Ip/mw
wJrzPOyW7dMCHw7wGIHlBYKm4PAh7S44lC2JrAD1s480wDSukqywvJTxe/gf
9z9JWJlTIw+W0xw0gMeWtF7AT0/OOcA0CywJcHujVzDcz813D5bJZEqCXUs0
b8K0PtOF8EsySR/4VndjG8xFIXUZPpc+NgNXB24/B5saeJEVIp9S05jAyTcO
ssL/6vh14DahFUn4WhiD8lZ/kcMGMHs3nQT8y1XDCTYy0+aDw7rHbsDUTvqs
W/1P3EmGHYMd6OADf5zfwvrz+hSwYFpLK9xK77Kuj3y/JDcLn8h7/h2u0Boh
K8L9PvJyHFZyu88KL4WX98LqIxXSsGklbTOcac5nAEecF6yCt6UkOMKsxtZF
8EUPzRswqafVazhEeTMJZld1S4EHi8XfwYaVFTHwvcanbTDXet8t+FkDyxzc
cXrndXh2omXbW8L3jpC7wXvKSA/COsdlLmyt57qCFGz786YFfMyiQA9Wex1v
AHcZiDvAz0/Xq8EH8sRuwC1nRGRgWYlLCfAG6VlhuL0uqxA+TZ3BBa+TCLbA
rz1L98FyOQKT8Ms6Chq4+ooIyTvk90VHUlinw5UZfr8zbkUP98Gj+AgsYD40
CxspKenA7GcWhmHrcXVb2JJFsgsO/2RwHTYJjG2Aj3fGP4Rt+SvKYRnd6Rw4
uWdbPvz0VFED/Mom8CU8EVAzCveX1STCe/d1rcM77v93Hx4w4WEsJvx2XSsU
ThJaOwyvNKX7wn9cmtXh1TAuFzjS9KsVvORgaweHfFnzgk2jP5jB/q/u34dj
VY304I8slzLg1owcVfg0n0Y1bN7AcxQetLAdgItszwvBauYByzA3YzknTL6D
lbaE8AS7ARN8YGCTB7aUSN8Fl3kNKcNf2w+SwNfLyczgZQWTZV3CosUZLvDI
vYZZ+GegbgTcMmg6DKfNST2FA29ldcL5RgfL4KPh7A2wFvfNLrg9uuE9vPvR
kQWY4vbRfHiNYpCilLCe9seXcP3jJjbYt5wpCQ55pCwF761PiYZJ47P14Xc7
NMPgA0X/c3Df8Vh2YRzAQ4rXJoXsjMhIZZUtsgtRVPbeGcmIrIiQWWRlpBBK
ESJJdshKRqIQZUWU+fo9f34/577Pua7rXOfcn+efx8oWDo557g+vku8LgmMe
yVwlxOuvmgpXeW1ZwyWk9c/g/oOhl2DaZvE22Kbh8Dn4I+fSOBz5X5wKTDaZ
vwGbFDOdhDlEvzK+3vGD4U8i8NZ/lsIwj5QxDyGf88Oq8D2LDSb45vMsE5gk
yJwavpo07QWLVWySwJNz/LFwsGDVX60dfz73/BHcwiM9B/ddEauDP5QPjMOb
uSc+wxTBJZ/gpbnQBfijldoHuGiqmbxmxw/PEtfDkxbGXDA/c0AFXHjgqhQs
WXD0Kfw0zFcXzizdnQ3T2HfbwekCqffg0VOswXD7Vd078A+Slylw9lJLEJxv
21MKm9L5eMOk78db4EJHDSf4439KY7BTwrA5fOJm3BpcqhtnCKer2jDU7pjh
g78m/Gc2ShBWzz+sCF9vzVKG/cNXxeHSPXsvwYwxt47A/nFLV+Glr5pccPGV
jkjY4NGJ/XC17/pDuI5vhALup91fDX93f7ILdi0s74FVhYr+aO7YILpgBiY6
7vIT/jEfSfIG33fP81/h4ANvWGDr1n99sNzql+Pw+RfvWuEF2TAtuHj03Rv4
isJNS/jh8+CXsD6xjT/8PtymAB7ZzEqA/drJsmCWy5YFcOT41yR4LJzmHRxt
8yUSzh+mG4Rj5lNuwvulNn/DpPJ+XnBBkStFHfbzZrwDIX45aW5Y3djWDJYZ
mzkJH7OzMID3si/rEp7vZ9GEU5zD7GDqZjJF+PTI5k347kU2Cbijt+MePDM6
dwQ+xn+rFD5sMsUJOwYkN8HZD9L2w8Zqol9gc7FwSnjC/+kKTCSQQgSv5oRR
vVXF//XbrmrsWNxNiQ9u8r/yCxa0CZeDDTYixuAIRX4DWNja7ROs/aHAGX69
HNgOW1fdDoXtJTTrYfKWxVT4brDmK7gnRaYMDjX1fArnVHxrgfPDLubArT1O
43BDgvV9mKElYA1Oac+PhpU3Zmnrd2z2LTcEJjklJwBL67Rdh+8e+yUPnzUr
coG3/h4yhMtE663gl19OuRDef01kDC/bPA8lvB+xfhZW1SJLh7ttOVTgQ2dr
yuCes5snYcPAjRb4QBuNGMzIyTIOO7zT4oOtmu/9hZcvKbPCQ+xLtO92zNps
RQc3Gg8chsOnqvbAttHs8nCFTOuG+o6FbihegD907f4N5428d4YvWf2dgpMO
9IXAUXKcX+D9PHUP4P11Hj3wxdtUz+F3nwNbYMtdEq1w9kJFLZxAPj0GTzjz
vIBLL26vwi+Z1Qvg2NZ5moYd8wmnZsK668p8sLJ0ThI8EH1VDl4k/hwJa9AJ
GsKdZMo3YUrFM05wSbrVNdjgm0wo/NC4zBHeW3gvFc52qzSHJw0CSmGSC0sX
YIdImWaY+4OxNlzbavYFbhD3UYbP911agY1D3kvB5/zHqd5jv+pURODbLF2H
4I1wfx7C+0kJp+C69DFmWPtmrS78eu8mDey96mUL569o7oELrYgDYaIHLetq
uM95VxPhIeHNRXiGva4ILm01nYIlvi/Ww96c10dgx/jSAZiq+10PXBintADH
L8u1wOWKcnsadyzu4PoGbgmlZIeN8zpfwBEOtuJwxiXLArhzRkgTnt0ozILj
6Bss4Ox2nmSYWavxOnxGT+8O3LTfMAYe+fE8mBB/TnkevMJw+jrMzxtSDW/H
3naB7Ys4euCry9uWMG+g+gw8HPHECFYW+boNk+7de44Q3z+VA007Tu1LUoHd
DjALw9pGA6fgscSq07BjkJYYoR5V05dg5dIlPjiXJfwqPC6kwwbfXViMgGnK
B+nhO95tGbDORRZy2C7h+At44N6d7TO4zxTt2gjrqYv9ge8EUY7BUSURP+Gm
+/5/4V1D9GNw+bYvTTPun/rOfnjryzQPfP2v3AfY/ukhGXjIeKwejrfv0IXV
P4lXwifNyGxhrfzXJbCaFWUAfJbMOw82Fw9OgH9zfHsAXzF+WwCLHAyJg+fe
utfBNfd7w+ETtWV9cInixQDYQajmF2H9Y7SecMNraeIWfJ+UfBxgQ9IAZjhn
dr8ZvJquexS+Nj5pAB+XTVGBte/aasEuxfmX4XR5NiW4PVXQHabwDJGCL9TJ
hsN5kQdF4eZP+zPgoD3TPDC9mnUZ/DbX5iC8//f1VlhrjZkOFoxjHYMNz23v
gXMcJVbgb5aJm6o7Dn2wj6p1x7aJpkuwqa89N/xHZ3AadhM/Kwkz5dz6Cufb
/tWGRbzt++FSHmZL2MJjvR2Wyd7wgccVGuphHfaLsfAmsUwl7NR5Ohfmkpwo
geMtlqrg7Mz3efDlLpYuuDr1fBqsb08yBWcePBgP1y75b8I5QgwRcKW0G33b
jpmdKgNgqeZDArB28j1PmDRMVw7urj7kCL9notOHtSjGzGELprv2cFN+/wU4
mTMyALb84qMDnx9VSoLfPjc4Df8Riy6EZzssTsLSTvp18DQXmxh8wv9TP9x4
jZYfzpz49BN+11nKBiu7JhG379jPL5IBnp74zgTrnkkih9WTngnDn8u0dsHD
ISdPw9qfZFdU8H1lUzSCq+yGfsE84YPOcPuLJ99gCwPRUPgy8/PP8NIj4hTY
NMqmC372+G4JTGNj0AhXSj17D//H7PUaDhHQHYSHrimUwWd/FizANVmqT+De
gFDSDzvmUf6bCScFLzLD0kaDyTBrwIGjMGfa6h1Ykbv2NDy4+iYEzqNguwT/
6HznA9dRb7rC9jHubvDkgFsovJiiawt/oU5LhR8GO10hxC+uXgKvLIqdh1MZ
n76H98cc14ADfXOH4OxEawWYqYh9Af71RlESlqvU2dOx4wJfY2FYhoT4ICx6
mI0HvvVcXRSWHaY5SKiPtaoK3BUoTwczH2kygnkqmMjgw8obrvBPIdGt0zjv
Ae/DYIdGr2V4/RFDKpweb/0TXlRhLIVZt+PHYF2FtAb4hZP9ACy3q38QftRy
owMmP5W7ACcfqm+Agwr/7u7csRVbSTWcQrrNAnvZDT6DS3ffEYX/chU/ho2v
FCvDEl7PMuHYliAjeLfPUhKcUDzsDA/cGbkDi61OhcANmXtC4PMXI1JgS3tT
H7jsv2dP4bvjpm6E+VRvv4NXqjNtYDqlmU9wO0P4FXj22NhPeO1N+nl4ZeAW
URf2Q3BZAy6iLWeE68sXFWH6swlHYMqzolKwttIeRdjjYpoI3JtOYgAfPlTK
C1fyFzvARca7WWHn8G8B8EvubXrC8zbvE2GTvJPkcPc52QJ41T1vW3nHPlMK
tbD51fIV+CzvQg88Ekk2CzvfOPIDNsjd9R02qd5ch/fn8w/Brz740n3ccQf3
3Y/waGsoL5yrmNEMS85LnYIT+eZqYYPKkHPwZTrnl7C+8mUrWF8hrghuZPvi
AzMkrWbDbTxz0XDmJnEqvF6Q9BDmoZCNg1NKJ8rhOw8qw+H4Zw2tcN63wQBY
5JbmV5h3Xc4LXq43X4ZHU844wV7dNGTd2N9XAZbwle9WbHAgyT8j2FNYQwzO
8DmgC2+196nCK3Y+Z+CC7b+XYPtlcjmYQfapK5ylJScO16zvCYMpb5QfgSnF
ft+HeTW6ueFLH72KYAl9VhbY5lDGW/jn3QJa2LTyYh88SjO8F44xrJiB3Wj0
tpTwPeIo3oZpbVeWYZ8tSYaeHd/Ilv0F09JZH4arX7eMw1a5vDLwgai/n+HG
ughdWDvUqQuevhxqA8uWUjfBbZr7fOG6Y/q1MOuCSixsLTfyAtbXo8yBv7uR
F8Gx/zmVw4+vWebApwqc2uBz5iSp8P0e4lH4PyaVOJj5lPRyD+E+aA+H91SR
kffi+b7gAPhnvAsr3MMy6AVTDniIwYJz3k6w+RiNCuxNVGEJ5/SrXISV8g5d
ggccWZzhH2KfdGGj2Fs34YDcI+rwZMHdJLhSo0ke5nhz7AlhPJ9EEp6ndX0N
W7k5i8DqMWofYcpmdl44r6PqO8zl78YKX4tv+UeIl/w/BrjawJ26D+eH4yM5
3FzwggsWEJcign89j5eArwZNrSrivin/TwMmy5SYh/nusF2Br00+n4QVNNqu
wmW13iOwcjtDGDxGPdwLD8eupMA8J2+3wbI/PIrh5wWW9XDCxztv4W7JkUp4
QFi+H+bcyCyFn4RET8NWxUSPYR957w34ndrdTJgh7x9t/44nPOyS4eNtTDyw
6YnRaLjrT6cUfKYzMxQuUufRgr90bfnBv/T3mcJVyZEesEbKAw+45q6ZA8zZ
WXcLLrnfaw4/SPV/AHuzJ1wkPD/aUwJ3hwSchXd9bamH7dL2noHFnxh8ghVi
hmRhreSbM/B+Um1xWK39zCb8a2tGCGYkyaX7tGOSI72HYJ1DWTwwTajxQVgq
66g07HVRiB6+IHBFG/7ZKkgON1oLmsF2tI27YKfjUZ7w5JGnqwo7vnwwOhy+
8+voPKywwJUG27bvmoSJufVLYSu+zWGYX4rvHXytLakXTnGN+gTfnPFtg8N+
x8/AL/k26uHwLMlN+EjQkyo4+Ykz3cCOx5/mPCOsV6/KAztkST+BaRJKpeCu
p6xZ8Au9Ci1YZ/nIPfjKjLkprJnfHwOLuaV5wLydHWGw8gm/W/BvcYsb8JOy
1ftwnS+XF5x5meQpTHxHxAk+t+fFGzgprN8S3pZc6oFTE9qN4fddnyZh3ctX
9GBPD+N/8O6vzBqw7mcHqs/on04eRXjTjosTzj/UKgUfZLE+AT8+UisKG6So
qsE65F/44Avkncbwqd/32GGV7m8ucMWPLEbYfzEzCFauUaaCu5+sJcDEVPSk
8Nzq13xY8a3ohjzuzyuuVXDM5uQSLP4qooMQ38TsDPzRTWEcbrbkHIc59jxc
hjvofn2GZ1qiyAbRzw17P8L/dXIchC18XzfDzBayooRx/7dv4A8P/ynBexYX
y2HTH6YG8ABtdTHc+0fHHr7d15sHz7r88IPvMoWnw1ImXDGwhqdVEpynN/4Q
PtYWfwe2dtd5AdNpGoUS4vmr2AzTU131g4kqe4dgIuIX7rCIPcMcnNIc4wB/
qhwgGtqxnkC1OZxzRWMfLCwaaARn7r7MB3+jdtGFF6KWpGGjL8VqsC+PlBas
tHVLAXbeJjKD1c4/k4QFcxw9YNGMPaKwBUtIGLw59psPlqDlSIH5ysTY4Ycy
9oXwXr29++Ekdck3cGWDKBW86JTXTTBZyG744u3673DbO6cNuR3r1Vv8hYkL
nizBsRee/zeM+2PI/yec1pLNCtOF+X6Db6QwHoWFStoG4fPBUkowbdfzblhK
aMQA/lM+2wKvXOe2hxOO6r+Fb2Uy+cGUmjqVcFNDbAzMHZxeCkvwvcqCpUWC
H8Nq80HP4UuMcVnw8L+297Cz8/I9+N160yeYZepXLFyao/wT3t5/Mhz2yru6
CafLsAbCnsaKNCM7jvM77A2z/43lhvne33aB/xTEnYD/lAbawD0FdGpw1a/W
K7AFz/FLcNAlBQP4njuZMyx6QEMb/qJ16Sbcff3JadjvikU8PLCeJgNzFVLk
wp+Mq07A5C1iFbB3mbAQTPuJsgV+PniCB9510GoYvqgQfxCetLgyDzs+YGaA
Wy5SEn3ZsafbCQpC/d9L7INPfM4jhoMUDvDBrXcL1mSRzz13afg3557f8Jqc
mxZcHBo1DdOV8ZjAMeM5Y3COsv5V+KILw2eYlVg6BKZuYfwIG3e/TYRnsxRb
4PzdDflw97+GOvgsW0Al7NQ5+Apu3Spthy84qJXCFpW3RuHCB6P5cPd+xkW4
8g9ZFswZeHD3KL6X9pH3YOeZQUY4bSg9FhaYl+WHxWIGw+FhFaaTsNBT10D4
umGRJuxzPdkbZuSqMIEnlxhd4S+k/m5w3QKfLUzc8T0ItqYyN4Wp7r1LhB8K
LRvCdmJXHsFlfkxn4egTTpUwP12yKvxhnL0d9hqVkYNvskWPwMcjPSVg291u
C7BZJ6kILPmJmvjrjt0a+flg+n16DPDph+7scIIKOR9sZHdgP5zMdEMStryr
RU2on7qVBjw1NUQKuxbNX4YpZRI3ZXYc7yDlAntlDP+BvdqWbsIvQwJnYeZJ
p3iYSPv5BOxLeTEP9h6WH4HVSqYq4IgzK71w+nvxFrhHWeYDfEPozxBhPqOR
BrjA2mMWzu2nqoF7B5K34MJBm5ew5qQg3diOb6gffApf8Q3ghjc7TPLgNXol
cZiOeCsNPl5ccAae6n2fCMtH9FyEzzqxRsOiTx0dYYrdnaHwnEuDP+wuQXsD
Vpqvj4YHXvh4wbWkR7NgzlB5Z7jb0eQZbJ2RYA1H9ay9gys1T1+Bf9TL9MOx
V9gMCPV8pTAFr9iFasNVq8/+EfIxUlOBzVIn/hvfMQ1Lqiw8vBjGBu8lVheH
N5nbReFVYU5h+OblPgXYYSCUl7D+Aw192H5DlQ0+oxdiBRt5JTPC6okWXjD9
KBU1bMvxNBzWov9GCpf3VN+HL2mqbJ3acYmseCH8OJZ0BbbZOF8DU43MzhLG
U6Q7YNdRi0n4k3jEVzhMTuILfIAqbRE2EUjuh/l+GxJ/2/GHVrZOgnn89sFn
mHY3wfKK1rzwfznX3sD0zK8k4b0H1Srgh1If1WCi/LwS+ODTOCN4skXwMSwm
WOUImwvQZMGnMp/4wxd0Au/DwZG7YuFDizp34fuJW1nwmpJqBFym0fAM3v1f
y0047u3CO7gls/A6rKsw0Qt/DGK+CqcnBU3A23XF9jD5esgqnMuWaw7vO3CW
7Dv69zqPMcz8PJAFHhEj1YP/zF4QgrnMqDTgPQn/ZGBh2SwlQv4ku87COc0J
J2EHyS5TWHmQ7jjslrfbHaYfWhCEC9e/hsC8YqvchPmbwxPhVzXhB+HWg/GP
4He3fRjgUQXbCvix5R8KOHH3RBMcrnh/N3w94/1neM/TtI2T2M9XV2dgys+C
f+COAzc34MVullm4/6sE9QT6/YfYBPxtsJId3vmVPwJftss4Cuvt6+uDzwSd
VYT5iM07YLtXT3ThfdUMTTB1n5UlTDl6+A0sKjDrAd/ebqyAp3v6wuB3rU0l
cD7tnWSYw0H3Mczx7Ocj+MFLoocw+1rBK9jz374U2CRIqgUubCiNg+m5eYfg
7aaS2/CDxapfhPVj+4JgmxKOTZg4NsQXVu8bp57E/b0/yR2WVPbigMWLRRzh
6IRnovBU5ZwlfCFTUxGuS6G/DP9Lf6kLX5KrPQ8LtfpbwmYrH7Tgs7mznrCr
9G4VuIdDNAz2XHorCxMzf0iGdWi+i8P3KWXyYQffaBH4hJlBBXyU6wo/rHyr
tRlmvxbHAR88R/cZ7ujQYoKLTMtmYNN9zrSEeJz41+E18X3khHqyqVJM7bjW
c4yIsF92b1jhD78Y1qR3fNSYQhjW+tP+G/Y0eiYHf/X6OQMfaCE6B/cJHv0G
37zDawZvca8PwQ3F2VdhxrEjvbD4jaUgeLlqvB3+6DQfBzv5vnkPn6U7nQPH
ahLXwuz/OZcRPNtaDrMJzTXAkaP/iuGMUyz9MHOHTj6sqXlwEv6hIJAFr/R7
rMI/zznchz2qHu79gX6sPRoHM8bwMcNNe0xuw5MJhoKwu/CzIDgu/fJJONXq
ti9MMfNKE05qaHaHOeN/XoInqKId4Z8HWx3h1clrVoT85bf8CeudaL4MH7Eh
j4Y5OTMM4KUH9hkwSe2QNmH8plcJfIdYXhUOozN6A8+l8MnDF/bEdcGfRa9J
wue3s77CnxbVj8Jt568sEEypLABb2DgTTWO/3XK54KdchnSwVcVtFjiGJp4b
lgv9RA+rbj06BodTPqGAze/YKcG7uzJ3wxF5/vpwvtX2hhTOu7WDJdztMP4H
tuUr8IRvBorMwdv6yWEww2TmJBzz8XIS/Mw9cRT+mOf5CJ4x+v0JduG0LYcL
FXq64PMv9jTCykKfW+D2vyv98O3XavXwWnj9JExHcqoaPir/ZRXmOnKvDBYb
eUQ2s+N4F6YieNRZkwm2ZmPNgzVvyAvAp/7dTocZ+mikYVkW32R4nltUAz6R
1xsDl6euG8OZwufD4X/EeQ6E50sNbsLfK9L8YNMfb6/DdGVXo+BryyVX4Vch
y6nwrWf1DjDLRkMhnOqsYAnPXPGohudfyF+GZ0dd2uEyyYLzsDop0wjcGiSt
DXdWZf6C6yk1VOGAHx6bMBt7oxxsv85H9XPHVzXeSRLqdymCFT75+/tRuOmu
uDB83t5dAP6gVS8DK5Xd5IY3DFO1YQeydRb4tz+nCSw1n8IAq3XecoY5TCsp
Ye4WyQA4iUeFFK5UbomGw7V1tyR3rDKamwHvJWtdgfMGRErgMgnbeVj7b0ot
zBgY+gNmitfphM1zqMfgtEffv8Cvq5kG4cG3AnPw3IZqD/ztRcUW7GMx3gYr
v+On/oX71nOzAV479JUdlp4Mq4Fpjc+Iwl+Sj5XDhWfj5OCWApMS+Mhv7rOw
kt3ffPhH/j0T+JEl3UP41mC1M3xKXycVJmLmDyDMf+JfPLz3v2vR8H7KQ3fg
u8EUGfBZ2upQ2Jco7ClMP/nxBpwrW/waNkug9IY5zdg+wGMvXrrC3oevDsNv
zUbs4Md6/83C1K89zOGD5PqbcPluEWPYmiyIchbnN9ZGHz7zfokVnqOj1oL5
2LWE4NvPjqsQ4nty/hSsu+wvB1foPdSEf18TlyTkJ9FrDNd0Oh4lxFum4Qhv
ZNMJwKeOX/WDD4gOccHxMQGR8Gl17oOw2VhHKhzN95kBNrXYUwBzOVNRwecu
3KyCXZ89I4U7Ygpa4b44ny0JxJ/8+jNsl1C7Che40M7AZkMeC3CCvdY/uI7j
0TTMqiVNNrfjB+Xr4/CImS0TnDX4dgjmEQ/gh3e/3N0Hi1f2ScKNhq8+wIXL
I2fgG2axjTDb3U5DmPzz+Bs4V5rIFqYwz38FEyWxXoPNjv94BntpTofCL3m0
CuE09z+JcL4jVy6sMfUzB75V4Z4O62lyvYCfx4snwx91FN/BsjqesbDBL/pu
uJqyPwLOG+IeJ8Sb9SQI1trDvgiXdv71hVWJLhDN73iaqsoDtrRRpIMdrTKc
CPk/OsAJ11NvWcOljEeOwls0XSbwoWeC8nCPAttFWMloWBv2UYzWhWcSW6/A
pV9cNWCae3lOcLzNB2VYv+i1P6zakC4DN2eE3YHX98SJwyV/Tj2A52a3ROCg
OuFC+NniKD98SYGqCn7vdYoLviuX2QyvJleywNWMTgMwI0shA3zyFP8UzPN5
PxV8rop1FV48tkIK2wzs2rOw4xe5Z7fFEc/ze/vgtXttf+F8TTsemM+xehHe
ZD18HB6k4/0J6wlzKcNaH4m/w52t7XrwaX6SEThF1s4c/vrfjX5YX1fmKlys
7dgJm0Tuugk7rnU3w4kL3jHwxZXL9fD3K/wZMHPypWq4LKKpCJ6+1PMCFpPJ
fA0vbr55Cu+fE2iHSXZ3PoK3/+YNws0zhllw//zFGfjZkn4KvDd28y/8s7Il
Hk56MEC2iH4bfBEFv/huwwS3KdeHwqNXp/jgDh61ADikM10CvvBI2RvOqFNV
gU39K9xg/ugcfXhYX9sBdo8Tt1wk9JORJaxZV3UVlhkZvgybP/EMghma+g1g
P/nxuzBb028d+E6qciZsnXBLDZbd97kYLn17VxEufGhRAx9IoT8FP/TJaoPd
FcpPwE0DdEOwQXSXMHx9zHsajlKw4IdHlmn/wd1dDpxwwa7Mvb93LJc7wwzH
JowxwveF7jDA4SmGvHB2Xy4lPCP89jj8I+DEHrjl1RVl2OPmqe0TmC+tWA/2
0bT6C8s//mMGm3WT/Ib7aFzcYPcVlp/w+dnhADi87PF3WKZuVzR8YfnCF7jl
okEawYyBn+DN9awCmDKa9SOsNM1aBdOyHmslrJeh3QKLKdu/g6f+eH2CJW/s
r4Httz5MwmP0MuUw9yrbH3jo/qcSeA9v+u4l5Pvs52PY/MJHBtjtDFc2fJB+
iwuuuN3+AC6yMxKDhXMWEgnrJz2Vh91VI2PgaPMKbTiYSyUCdjoxfxm+vN8n
CF5343SEefS5/WBH6UBf2OXraU9Y1jPhNlxTGeEM55c8vAeX3VO0hUe/DD+C
l8k9zeCnl+hfwskmB43h3u+b9XBE1Td9+M0Hxm646xevNvws+fBXmLNuWBV+
rWI7D5NmUSnAY1wPN+HErefScKxKHMXyjlk0fI7DvNVFLLDO90oh2Gvh3WH4
fbULH/x9k1QKlmTK4ID7ebdU4UqvOSZYL+f3ebjkw3N6eNmczgr+M7tIAcfU
C7nDqZO5pHB4/1YgzJ52ffs44r+/FgOHXWr6C0vFLKXBrs9v/4YFKhmLYGb1
pp9wu8NcFRxdyjsBm39vaIYVnVe/wFmb7z7BAUWnB+AMwbcT8HEO0m540str
CWbgmGyDWTp1if/sOHBc6T0s0S5EC+9LoX8De5mKcsAZaiav4MDxo8Kwdwvr
c5i5dvokHFKzXgjPpreow+k/DfMI620+vgA/LODJhI/PFNvAop9d7sMVxE5e
cFnM5zj4u4hACHw5oTwKfq1HGQ8PqdOGwb5985nwL+HhAPg3S9RTuN+g+Tps
26T5GuZwE3MnzGdO1Qofuk7pBHv+WhqA7+ZbWcNvqeKn4GsiIyaEepaI/YE/
mzddhLOf/iFZ2bHdloge3Hetmg4W5CPTgh/y5nHCx36ZqBCcpyoKZ8z3ycHE
ITMy8JJMrRTs+PyZJnzRgecYPHPbzwg2qFs/ApM3b9rA1HRLvHBUc7YX4f0g
Ow5YcVsjBCYd1mGGtYMZ4+EfkWX08FmF+1kwmZoUJVzznr0YjnsqvAfmJ216
DR998nD72I7pDD1aCfEL3foHs10b+AQb+kUuwc/fmkzCbFlUs3BZ4fQSbE9F
NAUf1koiXt1xQqjHV/hYnwotLHjIcBDWsylhgwM9L/bC2hzSQrAOzeAH+I92
szT8ML6tCT4j6q0GFybIvIUvzH4xhNuMP1TBSs+0rGDO1g8v4Kjkz+7w9qp2
MXyyzekmrPJU9jHc4FoZDe+a0sqGFR7zpMEm7MMPYIrXyU/gqozBJDh2nu8V
HH3OKBZesnVrhMlSVyPgDI23PXD5r90h8Mxr0XGY91m8P2w/njcPnzaJvQZL
HpLegimeUbrBu8fDKP/ueCXoiT2hft8GmeHX6y8sYVNXrcNwwCXFK/DCrUZx
OExZ5gJ8p3hNCY61M9SF+3s1dGGJ54sasAldrgl8VHX9NGE/PjM5w5LHbskR
4rt1xg8+53JUCu7+FBgBO71UOwb78vYkw1aJ40fgGtOjuTCDyQwvYT5atWew
tCQdJ/xUzPcNfHmykhkOaClvh98rdTHAP0yphmCxx3ZU8HEl9mlC/qKce+Ek
/pMr8Ek+FSL42Q3X3f923G71a00M/cZeSgf3Le76A3+rIeeEz6zdm4MlxthE
4N8UOj/gC8Oyp2BF4avjcP6Za+qwBvmBYfhJd5Uh/K1XoB+Ou1plCSfZX+qC
r658vAqXrNC0wvWHVgLgCxJiDbDbe7FomOFhXw28V/fwA/jx1P0KuIVW6DHs
nd38DN7/SrUcFmryK4T7B13eweoKD/Jg2mt6XXCRwedM+J2r1hd4P/2DFDjY
6fxP2GuyOQGmv+D+D+ZM9I2Gqe9k7Fnb8YT0/XBY0+0WA+xj2RsEc1eGcMFx
OYl+sEBvrAh8IrPOCyb6VioDF3xzc4UdvKM14JhaeXu42s7nAkx/wNcSZqj3
sYa7VqSuwCxvbrvDGScsL8DynQaBcFlLoS6s+0Y8Gn7G7aMJv/jMm0oYT3+m
AgtbCTyGg6ld5WH7gR8vYYppDWk4fFdlPXzqcdxxeB91Whe8/8EVYUJ/MN4d
gdX0E/nh9vjkn4R4r57jgrOPGv2D6b4KHoRV9IT3rO/4b78rI3zfhGEfbH31
JA28doKCCzbxdCWHs169EYa/3q4ngUczw07BfIEPNo/u+FP/FTXY/OGXVdiU
+IwhPNObvwizPf9lCasKx/6E+U7mucGPvL5OwOzCLgHwG8pXozCFnEYU3Oz5
7zMcafLtHnz93cVeeN3yTh7h/TS5DniOQv05nEcR0wxXCjLWwQoSVvVwk9if
djjyU85r+PeN+M9w2hmiCnigSm4KZi+ZKIWfW20vwVx6xwthqrgOoo0d17GR
5RHm+2xMA59rXcsgjB/YOAhPexmmwMI6hQIwfbh0Akz2xlUCNrseFg2n9y8q
wT8o58Ph/yyDzsGWSl+D4MYivivwGbaT/jDN1oADPNZy8Bqc80HtOlx15KAb
vPW1IxSmWg12gC97msfDQV3uVjDr3f8y4a7lVhP4YtnVQlgsTsGIkG/391dw
0jU5fXhqw+U9nOKUqw1/LN/dA68NxZ+B5euejcImstOK8DQp2y9YffuyDHzy
QsI/ONDLSAIu9+Xas7ljx5yao4T1ZasYYIryAkGYeh8dF8x26iUP7KF0Uxg2
lOHngN1u/zsJq5pwM8MSTlFnYOIvoQyw+s8hfdguYTc1TLxLwhxeyqEiI8x/
7Ikz7DNwg5jQjzG8frDAfe8N0R0Xm5hFwGqZMSvw364XifD5WMpFuHeKLhum
V933E17+FlEM328KnoB/MZG9hsfk/UZhnVWVFpjkx93PsI98Rh/czEHVCy+e
3BqHp24zdMCd367Pw+HWN5th7Zrn6/CTE/+9g1mal8i2dnzIjb0Gntl1jhGu
/na/AhbaVcYNn19KfwbHkfWJwoxkdYWwXT29DKzFovYIlq01VIdzSS5lwXeL
yw3gyPaeVJhdpN8crjWxT4LfuKy7wMlEkbGw1SFZP5hVkzYSPiwaGgHf7uUK
hRl+TyXCBZP3A+AGb4qHMGehkA98o+d4McwwrekB77PxqYIbr3U5wzlW75pg
zadfbeGarfZe+GE+lQUsorf8FQ6oyLxMqE8Mxxw8VFBjCM+9t1uDyZMVdGE3
dvc927gvyL9qEjwawAAPp1CowqssBRywzfQDBbjJYEAIvh766iRsHtkoDetV
Lp6Ap6p6VOBmj1hR+JzdNz14uaxSAM7XpzeF1S+r8cCJespOsHGlJTu8HXDC
B6ZNecAEf3NQCYO58yUZ4J6pC/GwVK4ZFXzeJjIDFnk+uxcOTL5RANfvvUdM
WG/gagVMHvZhQwT1T731Dj46ZLsK05GmdcE3wmMXYbb1qyPwyzs9P+GxBbtp
wriY3yRcT222AivYlH6FvztfJ9515qe8OJv6EMw/pEsNP/692QcH/RY8CF++
q9AFNzbx8sP51ydb4fhRjhOwyQWW9/Cx0UEFuNja4Q3MxfpKC24KY6uCxQ4m
GsGJfSYv4Dv3463hQywkJbCpW6w7/PK1+BP4l4V2IMx5PTQH1tYXiYKd5sUz
4Ew2qvsw9ZbXfbifjyYXvlXIlABPtXeXwG2Sn6Lhns6E1/CJBJ4I2DL6ejOs
YtgbDG8pGPfBBvsZbsCujptjsECjsze83dEwC4vlCbrD3E8i1mD2qmtO8I8N
tz1EO/Ya47GFo9UO0sNbtXPm8KuYt+xwE7naZVim5Y4gLHGU5AKse19fErZc
1NaFjdLklWHbq2uahPxaZnVg/7h6Vfg5zb1LcGUIiyJsTmpjC29s9pyCjZ+K
esLz3mwSMI1R9U34Q3bwUZjnmPMd+DGb+hFCfnLMKXBRVyYvfKbyZy7MVHGB
E7apuFkKKzMeOQhzutDUwHfHYxgJpnzfDE8W6dMS+mfTow8OZXjyH6yuPTEG
pxCzkMJDuwJm4cMVP7eFcd4iadZgIgWdNZixopmUeMebV+n+wI7nfenh63nW
8/CPoDl2WEKzbxo27owUhH0s8r7D9TQckvDpsj2j8MuSISX4lFHzZ5jI9JIO
/EwqrxfeuNVtDCtGMHTCfuHuNvCu1bEWWCSN3AMuIVZqgOkfWAbC1y7W1ML7
5iYjYfnk+5XwqwGze3DcY9IX8G3D3Tnw+1vdxXCBjGMx3Hit6gksqNhcBTtf
PZELt5072wi7EVNnwrwH27sJ87X6pBDyE/X4Ag9TqiTCAiMj07CR5pFY+Fub
7ArMuZpzG17zbyYiQf2m/ELhRxRq1HD21ckAWII6igX2JHPygUe0//HC1E/P
ecL285eOwfnczS7wY8oZWVg8MsMeJj0oow77N8ZawVP0wQawDfk+Uzhhc8kM
5iZfNYJ7XYyc4dZTzufhtKJgH9hVf0uHEL/hQCgcvjirDu+n4oqDz/xzOw0P
OienwbWOevKw/oGufHgoSuckbGSwUQaPanw5AZO9MHgDz8m3i8KHVB62wRnb
2oKE/RNn+QRnfRbmhV3TL4zD5FqHOeEXdbfmYPvachbCfJXf/pEQ7oscRkI/
/Hdsz+4dM6QeooWPl5ymh+0ba/+DpbPD2GCr7ApS+IhnhQAc9PX0LkI9Px4Q
h2uei64L7Th0S0YBjl85sQK3Juhpwe4fOxbgAYF7F2AOysaf8PfGNktYl1xv
Etahee8KC0b8/Qqf65r1hY3ENobgGI494fBid2I/HMajEw/fC4n8CEsYhmXA
vBcZ22Fey6ACmCSlqhF+m/70JSG/stdvYck7zW/hJ/znX8NREwwfCO8bq1XA
NxN5BmCdesPn8OOgQ9/hgVdrRfA+Hf15OFd6PR/eWnVbh1c94rLh5h79vaQ7
/r2kmA63kdrRw8wtOvdh53R7dlg7ejEe/tOUJgDfj1qIhqvTk07A5inktwnP
W/kpwAqtr0JgL7EETbiOqCEADom9dwHmCLf2gZ8c7bCAt1YtPOFnha3OcKSl
rys8r1TmAx/QPewA99/tCIUTVsSs4eXUvrvwnFq3KWG9S9lpcFveHWO4Ui07
Hx4MyzaAj/pFl8G/zpw9R6jX/qJaWMf9giZMMna3BXa86qMKV/mb9cGnbh1T
hCmWLb/C4l2qMoR+GtH9BZsY/5aAC7tJ/8JrzRVihP1imiPeg36UGhCCw43r
qOGvrHf54bXDTcxw4FQ2N6yQWMELh+lqs8Hb0i5iMGsUHRPsMWYkA2dcO8oA
J5aIqMGyElNUsFS1lD7MEv2XDP53ndwE5g84tBu2nqm3hx9em9w6smNWiuee
cHwPyRq8efP2TZjTonIZJr3Ffwf2So2Yh9OL15PhKyTPZ+BjFRXZsGi3xwT8
iL3gKcxeEfsVHouyfAVP0L4fgmltdzfAPiQJ/fAc3XAH3PG56iNM/CF1EG5y
92uHBRLuTsAkfUlNcMkd7QW46l5LPSzPs7gOU59LroEHJNv37N2xVObrV/CT
qGh6eJDKvww+vMDIDl/7db4YZj/dfxi2FQl/Av+19D8BV73Ty4UFi43lYdZs
70y4K2CXBjxV/TIV5i2IMoAfXIpOgntdz5rBZvS1d2Hu438d4fvXI6Jgf2M7
bzhRwOkWnB9DFwzH1D4OgvdrZ0YT4pMI9Ier9Wzuw6rXi71habE/2XBt14o7
/FTArhhWlvvsDDsN7KuEOU7vs4cHT+c1EOoRMW0Jk2W7dsJxGgdM4d+7iQfh
OzQmxjDXS+8J+NdpeQNY9T3/AjzTeP0crN9YtU54flxLk7B/BYx7yXb8H+1J
VZjfvJAO9rgQqAjXJh1ig9MdTWXg6b5+frg58J4k/MBZ7xjM6P7jGHx0X6ks
PG7RKwznnlBXg29wMwnAJmQN+nAw+eohuJJuryn8ZmSOnVBP0lv2hHEdORb4
9KlJT/gyswAjvJgYHAjT2DrSwsm925Fwi6Q6BTxzTSUZfjImvwdmK27KgkmH
o4ngFCPBIljojveGIM5/T0s5zOLxahU+dejYW7hnm24Jjrvu2w6Xeeydgz+S
7/oEB83qT8O1KtbjhPy9Zb7DfeIJs7DbS9lR+MXHrVW4tSlpEA7JVychx3ln
jeyDj1p0U8FSR/q6YBFlHiZ4z2updvjCwvlD8NQbqSZ4fu6dMDyiHVsP3zSl
k4b5vYNr4HzjdGV4m7b9FbyV/1sbZmUWeQE7/+M1gpNnhUrgw0r3LWFO4uAC
uPTEDxdYn8IzD957kcgXLo4LyIKrxoxC4Vt8ow9grbzYWHh9bDgZnthLmgpn
xx+Nhx9Sns6FR6PTouEzX0xLYOOveRHwm6rqSnhmdXconPzfcgNcEUMUCLsP
/emEvwbs9yW8zys1CC8SB3nB1zwMJ+BmydtucIf7y3nYZ2rSEf7GurAGL7mO
2xDq4bFM+h/Ol9yKORw+I00LzxuYXoFL0owPwuzXbS4S9uvRa164q7VenzDf
hx+iMImY5Fm4smH+JDzwUV0DlguQUoE9PZ6pwOeLL52Drb0rFOD9Q2qX4Bvp
facI9ZK8bg1HJahJwtTpQW4wG5vxMZjC4YMvXHWlThjWyPkWCpfFyAnAWT49
sfD+kEs88CTXnlT48HY7B3yQhj4P3rAeYYFXzvwogcvbSPfDJ94QVcGvI4Lp
YAbq5QZYyzyDUpDwPRTohN2vU5PBOfulBgnxdrORwPc+0k7AYkwqWwKov4vw
PLzmWPcPJmHnXiM8f3xoGf4yabybYsehC+oLsF+SCTWcZtv1E773U5oZJgpe
mYSfNxgdgtss3Mbh1tlzIvASVeQIrDhMLw2XBFUPwDaVzMpwTZRCL7zbd1Wb
MP9d605YyozlIqzJ8KUVfuxDZkGIR9ilEV6h/OAEl17NeAufE/l0DaYm5a6B
a9wrguD90yqvYHH/kSj4PUlNGczxrSMJFsjRLIGtSZKzYNd63wJYUzenAM6f
3siDC4luvYRvV3A8hK/MH6+DvZiM0+B4r8OtcK7u1D34zu/FXjjGnDGBYDni
UdhMLDkGXjzx5QccZykSCStUxizB2g9swwj5eN7ahJ9YLd2EOW31yChxXxhx
+sOe36fp4YU3Vt5wJHELKywSse4OR8368cMHi467wGYl18Tg4yy19vDY1GkZ
OOC/GStYtu+LKux9UdiMMB/J23Ow7Nv6S/B92WuX4Lmhf4bwizkPa1j5X7Ae
YT/qZF3hP8qHdOBRiUEfmNzVWh3ujXwTAre4/DsNTwt5x8AsXqIK8M2utfvw
WLn/KfhidVM2bJVxUBJWjbR5CrdWXz4G8/brVBDisZkXhr/FkLyFH7KlCMA3
Gm63wbpSEzwwz4hRHyxYFsxJiIdtfRQeqqg/CGt7T07Dr3afP0CIzyZjCa7S
2KCHJQ/wb8EVameoCfVVXdtLteOT5t/I4Sdj6fRw1gVuUjh0iYoNFjW4vgse
+dXMBz+W49g4vOPyH/pi8MYJ+1XYmEjwFOy5TbIE6663n4b9Hr6cIzhO/izM
vbNhsM+TzYvwE6LSCdidPMoStpz4+xVOPzLhDKcWXxyGb0tGecMuC2QD8Bfu
XcHwgbeXe+AOobdRcNPvXZ3wQ4uzSXD9YHUrLENflAn/CmBphNdOGzyB5S+0
vIX/pbeXwZR0rDXw3pK7NbDFVO0rOHkfdxP8zfz6C7jwZNBHWPVnXwkh/hvC
Q/Bpq5BCmFc4fwK+Ttf3CHaln5uH891ks+EzfsH/4OC4P+mwxfQ3EuodD+/T
S4FDaRKoYF+lrUT4aC/NAVhiqe4uLC1txAX7HT98Bz5QtSAIX1/8Eg7bR5wX
hzcsT4bA9/rD5GEd26IAOPMRqTrcU+XsC2tc0dWH3y/0eMG9LT8vw09Nb1+F
SVp1bWHa/m9OcLd72FWC287bwamSZH6wR9s+K5hHwDAMViDyNYVrHZZiYKEj
IpfgwzUm9+FjeX8NYYGBxGz4cpCdHqz3iKUIduDl14HfzTiUw0bnotThRK7b
dfDmAKkKYf/dVltgzY0OBVipS7QXpuiVlYFb/F6NwI6i65Lw9k2aKcJ6VR3H
YbbjRxdhFj41UTgm4eEa/GCa5ghhvrPDu2l2rP/8Bh9MPGtLDb+qluYmxE9Z
fwD+M07BDnMfmuCCu0+FMsMRAUZH4KtPNBhhspvJ4rCAcwUtXPn9oTx88vJJ
Stj095YaLHicggzuUuDRh52ig0ngQMcHl+Gnr85s8+94znTMGvYZ416HY47N
u8K5lbkr8JrSWR9YUtLzNxz59VoIIZ+ImVn4u4BzNGz6/do0XLWvPBm+VHlu
ApY53JgFV8R8/Aoz0goUwBqNmcOwb6feC9iPm3EAvmGhWUvI3zurB84XvtcE
9xD7dMJtjk8+wkajf1vh7X00Q3Dr4PtGwvOryt/h2YeP62GLn3JzsNrksVqY
ojB6FT7P/l8VrHckm4h2x/6rES9hnaYwCjj3CdszWDi+Zh+sfWi7iFCvyip2
ONMh4jFMo0x5GP5lYZILj2kJi8EsezWy4Jt6DKdgtdyRB3AEs85pOK6p5h6c
dEdbB76+VzUB7rRgvQi77voeA9+/rGAOl+p3RMI+mYcd4dfzZrcI+yNp4wmX
dcoHwy9abANgdtamG3DvhFQEzERr5QP3V5rGwWys2l4wNY/GA/hj3Rc3WOV6
ZC4savvaCeapTn0KX4kosYMHj7tUwFLOmlbw1J97dbCEwHEzQj4Zoa2E8fZ3
l+AsJsVemHXV/gLsKXt+BM75cEkffjkpMAWTVazowN5OhgvwmPiIBiE/Pv1/
8Anaz6qw0R56EjrkczhACX7LeZgSPl7oIgd70e3aD8/FkJ2EV11EOeCipllx
wji/6GF4SOOHGHzHcEEMvmJ0Rxhm1yU/BefE+wnATzy+nYaNfPfxwqy90Trw
jcp6Tvid2d0LsOjfalb4R5m+OWF+WlMmOM3K1QGmYtDeB8+8vOQB31M4Rwt3
uZDdgP3cNylgvm9Ut+BNyz974f1Xe2LhPP97JIT+D7ZPgaM/6Gzz4ftacjEb
li47tw4PJ+0tgk/93FiBeZppXhLiy176DWtZf6qFz3YkzsFRRa7NcAyX5gzM
nWX+ER5u1pyEO9Lph+Ao2tUxuPM623fYOfnXCPzd9N8vuOTA6mdCPL8TVmAL
y6I++FJdxDac/67wI3z+1yly+h3P0xp+gN/uraOHrWwYW+D51xkH4fE89vdw
qtspXlhhs7sOzpg7JgJvHv74GlauWZeAA8S+v4L/CgUrwPF+2S9gt3eW6nCD
W0EpfKyYWB/uaLlSBBsvbFwizP/K+DHs97jZCm5zd8qFzS7ousALVQJZ8PEq
cW9Y0PVoGrzY2H8T1u0ZvwfLCKtHwsq0BQnwrkcHEmC62KpY2M4+Ow02+nEt
Cg51vZ0HLzr7h8NPRJWK4TMPk0PgkpHyCth/4HIgLCQYUUdP6CcnP1ifibEV
jvDg94Z1cz164LMxq+5whJDoMPwgmNYVnlnNm4C3GvscCPnP+8zBoZ3fbAjr
j5D9hU9pZFjA6rH2RAw7DnJxNoF7W/n/g0mFw4zh/IwsBngpXN0QVhPyZoWr
bA314K1hDl5Yr9FbB/7VEiwCO82oaMD1bcqS8EuHy6qE/qutVYC1uzmUCPtd
QaEBi7xflYXpD1XoweUzB04S1uNivQzbck2Iw7/rRq3gKK81Mfh5o5cznCjI
IwJ/JXl/Db7NvC4AD8h4BMKZm8x8sITFYATMJzvJBU99ZIiH/003ssFlKUWp
cKnFPDPh/YXNHNjS7D0jYX86i4vghX3f6OC6xQPl8H9uxVSE8xai/wb+wx9D
Ds/+nWuC/Z1fksKuBkofYfaQSCK4qOHPZ1iLLn+Td8cORP7jsGT3p3/ww9bK
n/DrqPI/8OldF5fhmqThRXjc++kmnFJZOgt7POzbsw/3F2vKNEyfYEIDbzxq
noD1HDKY4Duej8bgy1LyXPDw+bYReISxTAB209g9CDMFjhyDTxb+7INppOxP
wdSrzN3wl2OFp+F9nSsfYPEiHW1Y7gZLK7xw8b0BnH1UrxEOm100gZ3uS9XD
hUY3beGkYutauNKywQ3mT1WsgnvDhnxgwXti5bDP4PlgeI7Z7jl84WpIFEz3
QLsY5rfflwiLRfsUwAN919Pgi7aVj+CQI/F58DPbx9mw40nqYjj32UgG/OeH
XAUcqVSfCssvKtXBsU1VyfAuqoJmeNL5Xzzs6fz+I9waMhUD29KcHoTdHx2M
Iuxf0bVvsKvR9i34SZP/L9hrYSUYDgyYXIanHE8Ewml9JFuwfhaXH8EroXsY
d/ww97w3fHfxMzXcbPnAAxY7MX4A9iWJd4VN7utwwpOaHY6EeNadBWDTpCpb
2JvN/BhclVdlCedVvToJ90rsMiPUY6NeGdZY/HMJ3p4U04IpmcQuEvL/5Xke
/jkceB6ulnW4Atv9DjgHi8Q2WMMm2u+0YL6JLheYm/mVGpxkp+QNM+z/fRqO
F4gIhJ0eyivCnPcCI+DOBllZWPD28F3Y9fdNafjG6EwKHDTgKQ7nXPyQDX+7
6C8GHy9hLIQbqpuFYVdamhcw/fZ7AdjN3+U1XEhLxgcT2WQ3wNSJV7hhEpLw
D4T12a3Y4QNE3X2wjm4JCzzv8OELfKSwcD/cJZk+BRcFV9PDSzU98/CdQRoa
eM2w6i/sH8RIAcv27yXaj/sl0XQvoR/pBclhs83XJLAwxQYd/GaobZtnx4/k
xVlg0V0cG7DdNNshmKzq0F+YaMP5CDyS57QMi8/FH4dffWpegJm3bWTgovf9
v+DgjuzTsN6bw9Owq1e0NjyUKDQB549pGcJHXiuPwfOWniYwc3PGCBxmrWEL
63wq/Az3PYlwhYUqNvrgt5Rp3vB8nVk3fCDlyk34/PK1DpizJjwCdu/uaoXX
3pnGwS/+DTfCRp2UqXCY4UY9LNPCnQ1rS5q+gd10JgvgsxGe1bDXHH0Z7Kf+
oQLm7vlVDdunDpTBe0cfNMCOdKslcO7lF+1wx8eLRfCFJp8+mFrd+TGhXl2P
R+Dvfxpy4bqLTycI9X8o+hA+6WMyBzsLaKfD7Hd8VuCkt09T4PcLCtvwssHb
JNi2emTvAXw/lqfi4OyO7zSwlL9uDNwwfI8JZuJ3iYSvm77khGvzP9wixJP1
+DB8hEIhBKYPPyMGm1dYB8KKErrS8O59HX6wluoeJdh3YNobTtDg04BfSKt5
wndFWPXgBy6VbnAze40xzCn2xQn+Z9hiAZM5qtjD3QY3HQnP65pZw09ZqDzh
CwdizAnx3CD1hxVEtq7A384+DoUNmLiN4Zmf5XdgVoUIQ1g+70EiTMlJpE94
308wHc7/K3wW5nDmzYNHptM04VKJ1qfw7d9vzsBUu1XK4cbaP8qEflQSqoWr
bzgrwMvENY2E9X1TZOAW06oOWM9wrzQc/c/sE9weIyAO764cGYUr/EzE4C77
pimYnLtPGF4iMl4gxK+5S5DQ3+VGf2EVFmc++M+U6C6mHfN4/+KGeZ8Wk8G/
/Tg5YM+xVFp4L3HyQfiMtSgznKtTdwAW1Erlgk+f2GSAHVbcBeDbXn60sPqD
JTFYKaeYEg4UGZeGXZgPkcOVvvmK8CniAlL4l8s+DdhqY4IIlsqZ14Vvslhu
Hdpx3Cl3Y1jFLmkN7vVos4Cnjw+uwBXyCQ6wyJbpEux1kNgDrmZ7ME/wy1Ff
eOLwgV+w7kGrELg0X+0H7Kf0Jgp2S7rzHQ71u50AX1OnG4P5hNYewG+SNUfg
88yDObDMvcbPMDdbXCEc91W/Hw5UnSuDP04ldxPi36yqJtQzgKUTfp8s3ECo
z4J+G/xU2Lsd9i3PbIIl8472wmmTRxrgs4Wxw/ABJpc62Pi1yXc4I2vhNVzO
QfoL1rsQVgmfrju3DL843vUSVnxNuQEfV770HL773Hk3M85zcloxXCQiTwk7
krMXwmlsPxhg1bRn+bDrS3FWmO7eeg6cfWj5EEwRE5ZFyGfVUAju/K8xDd7m
jTsB6z1nSoEX/WVkYDmxwiR4aDLqNLz70nIcfCNHSwu+rn4jBj5JPaEPc8gy
RRHqf4rrMvxy2z4cLvuv0xJWtFwPgemMOZ1guzLlm4T15dQ94QqGDH/4GNN3
PzhiQdIHnmHnDoWLv0R4wQnK3VHwGwlmd1hTnzcR7qoxc4GPM59Lg/1Vqxzg
Vp3ZHDh2n74tzMAmXAQ7S+RYwnWho2UwfdQxM5h4xb4apn3dcxluLkl+BxdY
CRnBKnoSbXAGa4MBbLru3QOn2TPowaVJcUPwx3RPHbjdnv0bfLRmnybc9Vvr
5/8k13c8l18fB+ASEaJ+RmWUWcgmIzNkJCNEmSmSUpJZmaGQlBIyskeyM1JI
S5GMZGWVlWwluzy9z/Pn9fq6z/isU/C2aCcteLFv6iecpbVBA2ZgdFyGg58/
VoVD04Mo2P75LD29EtwyzkQL9/33WB7mNtP4D77FRCEDZyWO7oB1y2Mk4REt
e26Yg1FFjMSv9pog/Czo4V5YzplZApa7oigA9+doysNlOXf5YEbJIwdg1rhl
LpJPqWZt+MJwMies5DltCK/cXtsBH7IOPAZzBSWwwqsD0zbw9f90meAM81UH
2Jq3mBH+8drHGf5tbkYPq/c/9ISXJUppiP1j/eCFPD4quOAk9Q2YWuTTepK/
TJbbsIez3F+ef/5p8iAabkztWYb3f/mdSO5jencB7r00m0HWm1k3B7O8PpkH
3zieNwPrj1wqhYXe/jdJ/v7HYiU8OVH6A/44aPYG1r5xdgQ+efJoA/xUq3MA
bmeoa4WTUgL74cC1L92wnfJoN/y68e0gbHvMuhPmZN8zDl8e3doGd1ns/gVv
6/dtgTnUEpZJvuQFG+EPZuPr2f/Zb3KoHt7F3LkJDhQyfwd/faWwFZZ4RP8G
tutU3AFnfvSqgYuptnHD9UfnK2EKtzMCcMhqYQU8uGQqDjs68ZfBPaOVsvDS
aHsx7FrwQgVW0FUrgJXy4rVggQ0vHsPvTk7rw2npXtnw4+R+U1jOYCIdvlSt
ZQ1fbElIgfNPhdrDPsHWD+EdGg7nYSb7L3HwC8MqN1hp+W4MLHy8wBtW6aCK
gh+0XAmC78yE3oE13lTfhKMSDt2Cmewe3oOjn7wNhScy5uPgUF2f67B1lkAq
LL96MJDcb9P8I3jb/jo/WPW4YhHM3BHiTfJfz1kBm3BuuAyPH/GqgccKK9xh
2fLcd3CkQcAlOGv2ahP8pGKDM+x+6007+d7g1TnY5UVWHxzWoHAGPvrUbgSW
sqm1g2lOxE+SfC2H28L9Bk6/4bZkBmt4I2v5Ksyu3GAOs//s3sDxz/c+xpnB
FvVxdPCZUD4T+L83rf/BP9nGDOEbVzPZ4KdzZ/XgTxLGPPCGD6s6pL5NrwjC
+Sb1mrDW+H4JWEzHWB1OYfGQg6P6t6mS+LgcUiXrrcYowtfGF7XgDBpBefiW
Fo8BzB31ex/8+8aQKfzrvY8k/KOF2xpuOXdADP5yQ94ePveFRRh+1v7DCd7C
nCkAv7/M4gafjXPhJ/t7dl2FfaiXuEn91nsGwrcORe6Eraojw2CNp3bs8OIL
9bswhdjcNvh7iMsDeNOLama4YO5yMqxHEbeVrM/Llg1TXpRgIPm2kymAf7dt
oIO9hcbKyPkD7lLD6wXZqmFvZktK+NAo31v4Pz2Z9fDNgdoGeG2i4Q835rnN
cCucbfRwGRbqiuuGhRSEF2DZP0KDcFlr/S9Ya1p2DJbckj4DB97tnoWjZ+Un
YTuh1UX4sT3tGBxUsbAG6zuMj8ARBaHUnP+8Xix0EC4ajGWA48/YfoUrDiiz
wv6B8z2ws381J0wtk9AFH9Gu5INn5Lzb4XNTBsLEyjta4XUatlKwZNBME9xe
q7cfHlbubIC1+5oOwJGcPnXwxqkmbXiFzbIW7jpqbwifM1t8Rfbr8TKDXVMa
X8BX8xys4ZfGpZUw1a1xe5jm9PEKmOvzpBN81F62jKw/GeQGZ/R/KoZl9i9c
hRUafAtI/ORHr8G3guxyyfovzofBbl3Uj+D7nJciYdYfQxkw5eqRWJhe51Mq
TLO9NglWPu2TRL43qciEv3KeTICd7qrmwxF5lA9g3/1ppfDVmPL78Ojh4Eq4
fzntLmzEuvIavmOmfxuud56ph7s5JMNhTo3Ln2CT+dYQmC25t4t8z3E9GN7V
/vIrPB/mcg12VZQfhcNF2f1I/lPFp+HPNH+vws3dG+bhSwyzXvDHVcc/8KJj
qjtsbW9IuRPzpif8Ekx9pY4Obqze5wy/193JBOe2T52DvfN/7YDPDX09A5u4
WnDDlYGR9vDtKXUBeC/N1ZNwpQuNGGyV7GYDb2O0kYEPjwlbkv1yZJTgm0uc
x+El3mQNeOrzx6Pwck2YLjxrV2YEl1w7YgR3ruQbwGe6Hx2HGfxOH4YvPgw8
AW+KMdWB5aqmHOAPpVSapP7G9jnD8sNv1OCsD3/d4a8hlSokXtXHfGBOE1dF
2DBMOgj+de2kPLyYPxEG66TYypD+e7jvLsxEzSUFs+ete0DOW8gqDn/RtUyG
r1U2CMObRaOyYMWXdwXhYE/9fPj9jzu74eM0D0rh21H6vLA+/+lKONFIg4v0
m/7r17BY3hIHXNi5Wg9vn6veAS/IVLTAiyKVrOS8x6i6SLz4LjPBOm6f+2Gj
v+e3wKXy/iMwf9qlzfCPq88n4TQ+WVo48c/lOfi4oxQ1ic/LdytwW/r0Bjic
7SfFrn9WLX2+DvZfTtoEd5558Yfrn3M/92yBfaUCl+F088Rt8OId3wXYsHr/
TvhJaugc/LXtND88NmYyCzf1sQrDvZlmU3Cz7VEpeMcTtnGYN+/ifljAZ/I7
vCS+5QAsG78wBEt+V9KGbwm++gZLLE/rwzkrr/vgUipxU3jG7Ho3PP/7sBVs
ZX+sk3wfNnUKroi2bYOlmzjPwXqX9n6CA3paXOBUW+EmWHzbKS/48TfFBnLe
ygA/eOtehjq4xZn/OmztyFoLnzAxvQWXhvW/glmP2EXBcppPX8DvUxbi4C0d
7yrh3p5tqXD12dgK+Pftqmw4/3VSGaySploAx0eXPYFzLAzL4EM3IwrhmObh
Sjhld2Ie/LyI+g0s+McpB3Z1Lagn8TvrmgXTFUm3wFMaoenwdRbNTrj+8okU
WDCptw+O2H3hIVzCun4EntBUioeZfq+fhI362GPhIuXQX/CxRvH78H2xhGVS
H0eo78JXC/at58J7xsl8Gy7vzaWGxVXFw2HPCwUM8C9mhlBY6ZMcCzETz3V4
4wk9Dvi/voVrsOoNFV44gabXD6Z891QQNlde9IafjVWKw/7WbZdhl0PasjDF
lVEPOOyotTIs/KDKFe5mMToIW9OnXoRfmn3UhTstKs/DE38/GZHzN8aehUV0
TxyHJTc/doBT732wge39G+xgrj81p+Et+wpt4X0GyufhvzF11rBs2EE32P1o
hgVcnCt0FQ4wvHMMrl+NCYBXvhQehdVnIkJghv57RvAtaYbb8JeTuQbkvpnn
7sMvKT8fhu96GSWQ+ytX65D9+16mku+/9GrCw+eePYJ1dteow4mFCoXw/Tcd
qmQ/5fgyeMztrxLpj8LAKlhq7vt+WJ7j92s4LmujHNwuPV0Pt6uNSpPzB7xr
IfFa6pSATTYLdsLab/+Kws7rmPrh8Zjve+GtR68Pwx4XqQThn7yd4yRfByV3
k/7eVvwTVlPm4SX5zGdZgot2aXHBbZLr13H/c6CyGCepb84PG+FLJ3ezkftP
79wMyxkabYOpzy4zwYsPDjDDHv/++wuzPrTfCm/iSueCj4XEMsApZc57iCci
6Eh9PHgrAmtMVtDAu3JTpWEb/2wquEyEVgH+nvyBAmZzNzwAP4n/s7brn9c9
4tSGvTV/rcICEe76sLQt5zL8R8DkKOykQbcAm7lvtYTnaWnm4JNlx0/Cerzy
s/BuRwFH2JdHdAqmkLrmDHPamY3DUr+eucNHzt4ehecGLnvDM243h2G1vW+u
wVXpzwfgKqeoUFh9tqAfdrmjfgc2o3vSA9838I2GnwmPdcG+b5QT4cmQ4XZ4
YT4sjdynl/kz/DbbMgdODaJpgW+YbS6CcyZpG+GPGw+Vwz3iBz7As7N01bDx
sMJ7+NXa8TckfnZn38I9+jfq4b03sl7BXLHyLfBBuUcv4C0HvTpgpZi+Slii
TKEPnkrorIBTTPqG4Ez9b2Uw/4PN4/D9O5wl8IT1y1mYK2ZnEZw5sX4RfrPT
OB++NM79F+aVjn4MWwnVUvIgXnsfZsO5Lgu0cPb1rgz47uvcrXB5d1cqiYfK
9DZ4JHhzMsystXUnLFtskEh+31bOB+v+No2DtYzHhODii5ExJP48KRJwM1tk
FCziKCsHjxkkRcKBlhbK8NekrxEk/ykUB2Elxe83Yc0SWV3YeYgrFB4OOHwE
jlg6cx3ed2LIDF729AiE+w7TWsMZw2X+5LwsT+xg88+VPrB4kMI5+LVcyxWY
Rt3IheznvN2LnCd+3BMW0uB3J9/bM/nCyj12l+Dt96qC4LtCZ51hvmtaN+GZ
AR8nuIz3RCQsd+CNI1z/fTkGFnFtPg2/9+N7CAsoMtrBUeyi6bDJEUtbOP9B
RQ48YOpsDcvu/VzIQ97fEgtY5+zFcljCpuYYnPNgogpWVfxyFLbhXHwNT3vs
Nibfbw6uh9+1yxnCfpdSmmGPYB892ID2YTvsc675EMlXI3svzH3vhxbZT0tw
EPaalD4Icz8t/wE3JWuqwbzau2dgrqjTKqQfGvjm4ROJTxVhyk3pq3ACR4s8
XG7+hIL3n3nS2GXJ/mLqm+AN5cLScK3iE0bYdk1XAjZKfsICq0omisItB6U5
4ADG0r2wysmDPPCd938FYMMlGQG4KtZ0NznfvWxR+KaYOy98diBHGpa9/pYL
DlgnogA/edbDCW+8fvsAPMJAwQ4PrgvUgi9sPL4dFqWd14MjFj1YYCfBZWP4
ol/tf/Ch2b7j8Hcavi3wNxr1E/B8tvZm2NlN7jTM8uohLSy9musEt9BUUsOR
i8WXYLpntFRwYtkDLzjjpAMFib/Rmi9Z3+Tm2s5/PpI8HwSP3v+6Cp+OdboJ
x8r+WYLZVF5HwiJdexbgHx2PY2DRvMA5uOjLfw/hc38zZ+Ff03Tp8EPXlSk4
bG74EdzwwWoC/sanXAjTVt34AStnCJTBT8sGRmDZnZGVsPYJqiE4wfXLK/jw
733f4N9mZe/hbI+YPvjqb8Ymko83Nd0wo9rqZxKPabYuOI35dDfs81exHa7r
KfwGW046tcKzdyO+wxwPPzbDqbd/TMJG+vMfYe+4jl8wTbHBB5i/O3MJPtBV
9h6+z/drjdQT+8hb+GDFJyq+f/7z++BreI5XjB4Wo7hQQ+JV5PQfrPYlrQre
Xae0HX4kSvsczvK8uRMebZZ7Clc2OfHB+7/FlMIxYWJC8GIy5RNYIemCOPyj
Tr4QZog7IAN/PZiUR/JbeUcRDj/wMQfOHnJVgxcC9mbDGiFy2vC30zEZ8ArL
ZX14cORDKuw6omcCh90RTybxufDQHP48bpUIO9s0nyDn/RUbB29oiT4NT26i
jIUbnnc6wQGTsvfJ+poFl+DvzfF34a1XHLzgVo3Nd+CbP+J8YY8UrVvkvvtO
BcG0g0Vh8ObwzDA4m3f4Bjzh+eEOzPSHPxju8gmOJvdLir4G7zN8lgBHWTX7
westg1Lh5HZ5H1iKoi4bfufvdAU+aTqdD798musJh3A/LoFz7nC4w//pfHsG
25QevQT/2ZhXA29yqnaGC4vMa+ELUdLnYQfvaw3wHT63s6S+d6h+gpf3DjrA
59M9O+ETRez2ZH3ayD44ptD2JNzvqzoEN9N12JD4pDuOwcXrWK3ga4sCM/BZ
9SBzWMK+/jdMM7RmBn/VHF6BZeUPHoVZ7kav5/9n4VcVRiT+3C+p4XzmRQM4
quzjZjjso7oeqc+fF5ngi0nVh2Bf6Vs7YF/TDdrwewXVXTDDds+DpB+2O/HD
Rm0lamQ/5it7YfapNRWYa+suCfj4/GUl+GGmoixszvLvP9KYX5aziuR7Vgk5
0s/OIWpkfbOiffCtvhhtmKpuRZLU9yNlfTiNwl2cxDfZyoSsH/hUBI77Zm0O
j+tu2gubPVuwgVVehgjAuddoTsOvYj/xw5Tri87BWoy6vLAQtaILcXEzFzz1
UtkT7m7h2gnTnu/yhs96JLHDRgnj1+CNeaPb4fQv90Pgn+YnWMl5n/JEwENC
w0zwnv7dUfCRLOmtsKPB6wfwqH8xA2za2Z4EF3Os0MEFUw0ZsN+A4SaYM8zi
Mdww9nkjzEphWwQLNvNSwvc418pgt7Hk9bD1Bv9KOIRp7xrnP++96fmKfC/l
vwrbzVC/h3mdNyzD198xNJL1yo8swGJmi63wBEveHHxu7UoXbOAu8xOe6nXt
J/lZDZuG5X5RDcMD7psn4TQGhnE4UthijPy+vDgDu0+XfocbzHzm4fU3lYfh
Vj/PVXiz790BeIscHcXuf9ZRZP4Kf18NoIZLx1N74e1GFzbDd+n/fIFXLs79
B8/2BXXCnjPT22FOuc42ePhs4074eJhcK/zqhyYf3OZa2wxvjJAWgu/83dUI
55tUisFCTFkfYFmjPfvgzRsV6uBwBWoFeOZJXC2s7h+gCu/7tOcNfDbgoiac
XOP/El5YWdIl3/9H/YL8/ub0EdhTNq4STmbUNoMbNZcqYN3Nbyzh1KTgcviI
dclJOHKhtwSuGL9xBjbcq15M4mM/fx4OimgrgHMWO11hJjrpPHjpvull+MOj
Fzkw3+NyX7h607FsuDQpPAhOSKjMgE92rIbC5nL6afDFF19vw2vsucnw6ubs
+/Cj96wPYe8u2njY0i4/Hv6P/Vsy+Xvb/x7A7AtGmXDggbRoUh9u2Y/hx02q
UXComEsRzNGVEwmvr2orI/s/PnAblj6eVwmXbM4IhwOGuV7B2Xv3hZHzCHq9
g7mmWm7AZzTUPsLbzRWC4Z03sj/B4WdarsGcLgGdsMU+aX+YmkK5D7bPT/OB
U+aiB2HNQpWrcJbJyR/kfmHZXnCeVP0UqY+vSh6wxBzLHMnv+35XuPFH6xKs
n6LvAnNHi67BDr0/LpB60Vmh3PPPt3cZOcG1DY9p4QsrtY7wjMoSI/yE64wD
HOz/lAXOsW+3I/3zkZkd3vL94klY6NkAF9yd0GkDP74VtRuWGjhsBXdlDu6F
vQ9NmsPF/OkScM86i2OwATWFLCz6ce4oiTethiL8H2O8Mfxl/8IBeK2c4Qgc
SaWtBYtZ5+vDO5o36cFzfuyH4cmcAiO4d+d9Hfj4sV9m8JuU/VpwQkOWFVxa
kacB64kvn4RfZB9Wg+d7xc/A4isLKvAG9s7z8LmVi0rwMV9OV1jzGYsC7K/e
6gUfUgiRg5t19/jC6y7sloHVSmwCYcnlZimYUosmFLa01ZGAO40NIuAC20lR
2MZqYxRse8RGmMzPspQHJN6pvYLwnpfdD+H+Szf2wFp3gtNhjcNrfGTeiTY+
gldjU3ngQpOVfJhXxIiL5J8mtgT2GWjiJPPsZWsF3PbTix3+2OX7Ao6Rm9kO
Hz7L8BY+8NGVFX4qq1QP06TzMMNjwt1NsHZd0lYyX65ub4MXebUZ/z9v3nyB
bb5V08Ou8Ue/wq8HD9DCvhuuD8OPKWaoyTwR4R8nf5/oRAVXU9nNwNNazBtg
t/Qbv2GGne/XwUONO1Zgu5BDfzn+uaVHd53APzuOLazAEToTVHDZnOsSHOnk
QgdvkFydhw1yorfABvoFc7AUoxAr/HqvxE943WMrdvhhd+807LrPgws+lBE9
CbcVrvLDR7V3jsM1sbx74daM5lGY6eBTcfj+zJER+HaThAx83bJ/ELb5o6tA
zns25hts9bRVFT7ou7MfTpFcPUj239PcA/tsvqsLt40ZfoEde+iPwGfe9naQ
86UImMLLHPfbSDxuF1nAnFnsrbD2ne4TcEVKQzP8tnLMnsQnLrQRrus5fQ7W
62NpgLk0gi7CsVca6uDaSwwesIK70TuYrcrnKnzPfegNzBMc4U++L0t+Bef0
0l2HB84L18DZTUI3YbfjA1VwM7PYHXhcIv05zFmadB9mebCvgvw9b3EcnMUx
WwZfeSmeDPuoeZfAR3WOZMDmXhLF8GN5sxwS78ifBfAIb10B/NMuMA9eEu4t
gUvFlR/D9JRWz8h96t9nwyelXr2AbfRtMuH75XVv4DfFu9Jh81bFelj1T0EK
HGhj1ATnsp9Ngumu6n2G2enFE2HRpSddJJ/Lb+PgnRxVffBKenAsvMtDYgge
OcESDZ82uPkDXjdfeA+m3BAyRfIj5hEJV5dP/4Jr7tLdhnlPLi/C4hH14TDj
gPNfUg+1x8PgtPn6DYLo38a5G7CfTB0NfMe0IhjuYZFkgOuk9APhbgVlJlgx
mD6A9IOI+HZ48Fa7L3w5NJwTXqJw8YZPnQjngTe2SV+BN3rO74E/7q7zhGl0
NEXgHzKO7nBHvbwkrBku6QrXm8bIwlqXGy7CuXmxivC5pNsXYKF5vwNw+jlr
JziDuUUT7hj54winS9TqwmxBtQ6knpf4jsA+gzb2pN+695jCTcd4TsFNr7dY
wENnZ07AazynTsAupretSX81Hbcn66uaWcIU7yvOwt3bZo6T+i5fc4ar7kaZ
wccExtzg4Tnbo7BDodIV+KLFOmNSr237/GDZxHeG8N/dzEEkPmfj9OEoC4tQ
eMRY+TD5/oRWBGy1nu4Q/JIz4R58rDdbC/680B4LCx02Ogh7tJclwnMOfOpw
v9xaKvyl7p0qHP5sIguubbinTOo3oiYXzjl0TpHsX7xaBCfxM++HewX6yki+
woZlYbu3eypJfE+E7INLGllfwvlPjKXgR8oTb+H/LgtJwG4pgh/gI28/icKD
afTNsOrlNGF4/IJZGzxZe1AIXrwT8gW2vfVrD5x83aYfPpRexw9f2/JwCDZ3
cuElDrn2A6a8fIAbDgvXm4Jfj3Dsgttn/X7Bzhz1HGT+eB5bhKX9k9hIfKRj
/8D3qzW3ww8vVFMI/fOa3RIL7LIaRg178nxmggtvVdPDr1v8t8KHbsVuhW3C
jzKS+j/dxQrf012lJ+dvXscBRzvm05J662nkgjuvhtCQeRGxYTc8+Uh6I3xp
tU8IDqihoYRFxFPEYOudo+vJ/G6vk4bz8h+ssWP+nnsgD2/b6voHZjjUpAwH
Pd25Alf1javDu/LbFuHhqAJteMm6ZB7+dKJLDx48Zz8HHzmTYwTbCSj/hM+Y
nzSDa9h5ZmBWcX9Lcr+Azkl46dJBW7jVv2wclr148TS8SOnwA/4wp3YO7mVV
+Q5Teq06wxmmPMOwVSC7O/xWonMArtEauAw7B5V+hefPMvjBw0H2fXCkD3cQ
vOUZVw/852pPCMxouOELvCVz9RZcnfO0A/7a9uYunG9+v43cX8AtBhYS8Gkl
8XEPSYBvNcu2wIlLGimw0tMdTbC1/ulMmPdWYwMsUX7hMax1PaKexCd0VyEs
k+3+Hq5eki6FORvFauHdkz8rYMmtW9/AJUdZXsAuZ9++hF1Hdr6Bd/YHvYCL
hVvek/ybn6uCNUu/f4RfUfA/h1k2Z32CNTOpKuDgGr0OmF9/tgzuCDrWA1PK
F5bABjr032DlTdHFMMU87whcImpQCBtN84zDojZM+fA7tg/T8GPrv49Jvlfb
5+ChuspH8GbB8CX4+WJKFpzRJvAX/sh+NwOmphbcsPefA2uOpsEPSj5RwwJM
qilwenU/Peyx9Och7Cj/eSuc8aU2AZ61vcQKpxqXxcErJa7scJLH5Vhy/6ad
XDDD7lPRsOm4MD/sG8kVBe8K5xGCKadHI+F4/leicMurjtvw/ttvpODFM3G3
4F5aFzl415XAm3ChEpUSXHLaMxSeY1w9AJ9SULlBzsuXqAkH2YsEw4cKk3Xh
vNDpa3DE0E1DuO92pT+sHM59FPZpK/Al9XZ5hzmst9fTG37767k1bFFqd4XU
k7bmKXgdnZUXqfdiyTOw/XVBDxLfrjonOJeLww02nnzlArv+HHCBt3ac9oC/
dTQ5wxX5P6/A6v7vzsN96l/94Br3e+dgnT6vIJIvx2BH2IvBNRTmqtR1IP3D
eTSCfN/JYQ+fOzVwF+7oYToFe29uiYEPmfafgJM3nkuAqfKareH2LZPJ8Pry
Bks4zaA5A9bQTTSHp+htcuDkrHvHSHw79AvggSRrU9ghfXcJ/P2ItAlszpXz
FDYvEzMi63lFVMGhDWsGpH9jd76C2cJ+68FXzjO+I+ehq9El+T82+gGmV7qv
AwsrnG+G3627owVzpxq1wcWJNgdhGrahLljnpYk6iXeXVR/8xc/kALxpUnaQ
5FtYUIX0j2r1dzhAl1eJzNeX6RPwf2d/7ocbrrrOwsxCDXLwWMbUb1hG84MM
qceGumX4p2eSNHzV+8ga3L4cKwlzRb/cIPzP8psSxeGTPpE0sJ6ahyi8kYNh
M5xb7iYM+9qObYW3OmoLweMerqzwW90DArD8pmE2OKRIYze8k6lsF+x5hpOP
zCt2aT74gwI7D0zvvlUQTnaZ2gX/UOwQgWfEGzhhValDkrDxQiM7LH2IQxYu
35e1A17NileAdS6mbyPxy9igCkfuzGWBO+/Va8D1x0OZiBeUdWBv75tb4R17
/tOHjZROMcKnvn80gpW8Dm4m789hWTPYNfgwHXz38JoFLKgpuInMq03uJ2DL
RiFqOF9Bxx7WYKeggvO2bjxL7ts1SAE3t168AKccGlsH83TLu8Jh92v/suF9
Gyn0hMduvFuF62q3eMOG7Z+W4UtVjf5wBFPJIuw5sj8YrhqsmIcn1ijD4M4n
9+fg6P7yCFht5OpPOJVrxz34QfT1GbiCpzMGprd0mILFHh5MgIujnCbgdsaE
ZHg/m/cY7MhsmAG719mOwisvih/BgR3nRuA7nZfyYUWuw0OwYRf7E5i1UmYA
LilwLYdHUg5+hXe8EaiEHTqE+uCxt+E1sMJh6R64vl/vLTkPN/MXct+5hTr4
94G/HbAa/5FGuCScvh3eokLdCrPrzbaS78OdOkj8RJZb4N+Uz7thRvXNzbC5
3Omv8NTA/Ed4saFmCD4RQdkACy94/oBrP4/WwcNK26fgYdOOdzAf85mf5Pum
H29hoyPMC3D14qfXcOa+iyvkvpu/voSf25eukX7SWXgBH2kypRT555s6w1Xw
Kn02DVzAvfAcbrM+uhmOauyvgO0SirfCwjoT5fBX2SUWWHuAogxmfhbPBvva
zTyBl0ymdpLfk9cXwwpFCbxwd9uPAvi+lbQAzCvekwfHGnoLw65iPx+T87fv
koDVlPofwU3PXPfBycPTWSRenEXycEUibSbM9F1HmezvtZoGj+y/pwZ/69qa
Cic2yWrBbhf+JsEP297qkt+3/06Ep+5RGsJx+xgTYHH7hybwprh1cfC6jT+O
wcanWWLhx1ERVvDPsPXRcFcm50nYsGrhHixTZnUaZlPfehd2C148C7/cR3EH
FnDUcIYDXFgjyP5/L7vCopnS4XDzHlovONdCKAx2idT1hi9rqofAZxy/+8P3
X0ldJ/0y7BQM5yiJBsHqzWmhcHOX7jX43Ip0BFmP/YA/nP3Y8y6s6nbcFw4W
TY+G+cqvepN6eSsUD6c8cb8CT28+lQQffHLXC16v+TsNfuB9w4PUq6Z8NvxU
OckNLhNyyIXdB2suwYWfpgrhJvtnF+FnFwRKYbqP7Rfg/EfPK+AbPB+cYP/n
ctUkHyfqzpJ+nnJ4BQc5j52B39ydqYUz/QdPw1zOez/Ar4+t2cGShoZNcD0l
/ym406Oxldy/lscW/rturQNeUFC3gf1yQ3rg0x0KVqSfDFa/wtWHlS1gqWs8
wyRftqeOwyGPUn7A1wpPmJF69WydJPmN8j8Kh56dniX1qpxjDIvstpuHlWVy
j8AdT24uwx8Lmg3IfiN0azD3jY96cNR6lQ2i/6zSPqFL+svYkhoWH2Q5BOdw
fqKDPWy3acN6q8uM8F4NBU0yj8S9mWHNbFkNMs/Dv2+H9zQrqcHvBTdywk+0
T6vCZtPe3HCkqYMyXEWXxQ9vehymCMv6PheEmQvK98O9k3tE4U6LKjlYq19L
Et6oOCxD4pXzQgZu/TwsDVNWcyvA3LwzkmSe+smqwKqRHBKkX6bS1eFXH7jF
SH9z1WrBLBw6IrBpr/JhuFJbZy/MOZdiCP/HaywIf1p+agJHrfnugb9Z7zkO
72sI5Cfzuk7HCqaMzOGFe56Z2pL4TX/hhl/0PbOHdY8M7SLviVSrI6wYy7gT
1oxRuwBb/WTiIPXmnnAJppjgZiP9WZDjAeuVH9lO6rOB8Srs8MicFa61FPQj
9z0VzEzm/z2RQPh5dsV/JL7XQm7AHALvtsAbGWJvwiaW8wwwldjf2/DuL3/p
SX1v2BEF91EI0sEbbu+MheMLLDfBqsFXEmDaCkdqMo+P3UyGfcxjqci8d/2Z
TtY/k7yBvM/yGo/gP2tF62EKGt088jvH8NqOf2b7mVUE33o6+wdeWK4ohaOb
dq3C0V/KKuBnlmbLcNDjTdWkvrzPLMIib7e+gl9Qxs/DunnOtbC0WNYcfNDm
aT0c2Fb5E+4KKmsk9dD8awYu0KNthYsDKKfh1SSmDvi9j8wknHXpUjcsqqI2
DhtyVfbDdW5mP2DLa88HYbOBW9/hG/JbRuFQgYfD8NIztgn4R0LTICynvmWG
2IV2APaaN5+DrSV3fYUfJ1oswnYMR/tgTb2iVRKvYbseeHB+dp0Y8sHj+4Wc
t3qUEr5w5mknnGgnvQk2rWxohy8py2yGmRgp2uASJd6t8KsS1Va4asaOBRa9
erwF1llvtQP+I3KvicQz7REnPLgl6yNMY/2NG7Y5/OYD7J3cxA+ftqWoh/t1
/hOCAyrY3sN+d+hEYZ9vxrXwE/bjkvC0hcMb2L85Uga+tCfoFdxwOGA/PF/w
sgbePvhGGZ5L7KqGXU1fqMFGKv9VwYE7MzRhv50mz2Hujr5DcK77xQq48X6T
PvztfF45vMzDbEy+n3xTCqstqpvB4oXDT2CfP0IWsMP6PcXwWqa9DVwwoVYI
t983OwU/t/TLh0MWpB3gXX/e5MJ2n+3PwSs6wzmw6i59Z/j8pt2P4KuvQ11h
l6ADWTDHuLcnfPWMTwaJb7TFVXIf91dpsLjLLT/Y23AgBb646BEIH77Gkwxz
Rjy5AYtFKj2E78Z134RTG20TSH69n9+GjxlmxsEO6lP34N6Xb2NJ/cx1xsA7
L1DFkHhpFcST8+/Tvw8bmHYmwaNrLvfIeb0q0uCwn6WR8BbpySwSv/nPt//f
X/S5MAX7n1uw6H9DBfAO04PhMOsWhhK4qeRMGHzfZqac1BNXbgjM/JevEo6s
rr8Ofz9wsAa+6fEzCE5Yt/MNqR+B/YGknoa035PfuawC4FfHhBvg3ZuS/Uj/
J6w0wWWL4z7wox6Oz/A9FSZvmKltvoPcx978CrztEU8PXD7r7QWrqO7/ChuH
ZXuQ/D6lHYKrpn+5wV8GhEfh+o9srrDUBpoJWNPZ1oX095amaTictsgZHsj6
/ovUg3jPeXjcsmKB9Bv1Hidy/6s9K/B3L72zcO2Hp2uw0N17Z2DPHQEbxP95
w8OB0zBjdhw1LH10sz385855Ongu1ewU/OZBJCPckONjCxvfS2GCy3NybeAe
xnPbYAqxFSvS/4HB7PBTP35LUm8Rx3fBN3SdzeHuJzt44d7Vl8dI/2QL7YFd
wmdMyXoWv4Vgv2Dlo3B+1RYx2OPcGWM4VWS7FGyuGH8E3hHcJQMX200awHwn
x/fDbOHs+mT+KZQrwy/WOx6Gc3Wd1eDfBi8OwezPPDXhH/mz2qTedfcfglMO
qWvBw2x6+nAilctBki9uNiNYYK5KneTDufUovK+ESY3cr7XnOIlnxkFVMo+i
k61gzafRyqTfDEps4Q7aN4pkXqiV2MPa0sv7yfyrvOAI9583kIe1KS+fhymX
/GXJfPqu5AKL32zZB38VmXaDV78JSZP6YpvxgrviT0iS963usTd8WrdUnOT/
T5k/ia/TiChcEZofRGzGJQLPrp0IIfnYfXkveb9aT4bD773yBcl7mrHrDqmf
TAoB8h6U7I2CWeyldsOZe/liye/fnfjg2+874mFaybc8cNyVL0lwE9cyF/zt
dGwanN6ktwsOG1TLgsXEcjhhc33Fx/Ck+iA7vLhjNh92p1ZgI/s/mSuGL0c4
byfvZctQGRz6IZcVdvO684ycP4OGBTZ5G1ZN8nH0ABN8PV/1FbwQG7sVdtcY
fAs/819khHnMP9fBf/T3McA2kgEf4VPJd+jJvDzr3QL7jrynJfG9LNUGV2Xu
2gTf0ujohLko/ajhEe26HjjA4TkVrHDI8ys8KsVKCVPauw7Bkcz6FLCyuOUo
HB8TsQ6+t2v9BCxyafLv9n+eXjc3TX6/JPgHtmZL+wWnvgxcgQXoVRZgqZSR
Jfh+ncAK/KF89yLMMNz4F6amD56HU3NfUUj88/GMmjl4RDVtI+z5mfIXTGGu
Sgv3ijnMwhyLQgxwx7fMafiL6KetsEY55RS8/kMtC3x6VmUCtlTP3gFbPQsc
gyWuanLCjveHR+EjsxLccNYI33f42f4vfPDOA9eG4cUbzgJw+fbRQdhu8ogw
HOK5dwBu0J0Vg581hn+FmdJ6peDdzz/0wfE/y2ThPkGmXjjdVk8BrvLz6ib7
pYqrwBLez7vIfqwtajCVGUcn/C7HWhO+mxrcDrePyR2CEzIaPsPOgc16sI6H
RCus/KjkCHyU3q0FPqBgehRWdvjcBM+sDB2DuYWVGuE13hpL+OC7wAa4uPfY
Cfg262g9XNSvZAev6QjVwV2UW87AERNu7+Chb0nnYAHJ3rdw4derzjDfed43
8NccFlf4otqNV7DqiwQP2Nn9Vw3c1+R8heyXr/QC/tO8zhe+4JJRBQcX9AbA
Ctrjz+GOhqxguCFA/hkcvU48FN4rnfEUvjG+4RZ8nW66DFZcF30HpjM2LYXP
X2GJIvGdePsETrj+NQbOfMZUDFt9c4yHl0Z9C+GbBcpJcIz5+3w4s78lFT7A
K5YH7wwyyoRfyDx8DNd47MyBhR+OP4JFZrLzYPHDptnED3yL4GaLpEx43+MD
pbD585l0OM/x9VOSX0ObNPitxJ1K2O1YbgocWMFeA3vdYk0m+WmOek3WXx/6
EI5qOPaO3G+xK4GcN7e7ntQ3nXY8TG/8qBGeL4h6ABf42H2C18f+iIHbivra
SD2GW0STfF5P64K/cOdGkft67ekl9fN8xz24e/z3V9h7w+lIcv+fRUPwcMiz
23CMgsgoLLdeOAJm+fZzHPaQ9w4nv3d7TsOslj/CSH/dHvsJV+RYh8LCV7Pm
yfnrim+Q+vnKuwy/esV7HRazGfsDpz1wDYLVwh+ul8S8S/lwjcTH7D8qePmS
agCctK2ZBp6QjPKDP4Xo0cPrSyh9Sf19fMoISx718YYPD55ngll+f75C4vNx
gBVm0NS5DKecTWGDOdISPOEH07t2wq+y6T1gRrNwbpjmfZAbfOKwGj+ctKHn
EukPvacC8PMOAxcyj154CsORbanOZF7R8IvDU7N/zpP1rt2Vgm2i3Z3gWk0d
WZjVveEs6X+Dmv2wT6uKI1xqwq8MZ6g8d4An/VsPwArzLKfhRGa1g/ANjlt2
8KmiJW34WtzgSVhUNekwLLBXzRaeNacyhCXYq2zgdeYlxrC16zZrOGOB1wxO
4ImwJPPcosccPqg1ZA6/rLlmTeLnpXYcfj76wxaOm640g/2KH9jD6yZZTWEq
I1pHuFHglgl8dpujE4n3CTpjMh/Nt1yED4k4HoGPxXi5wtSCgwbwOWlBT7jh
naI+7Dvx7go8e/rhYZLvl3t8YVc+Dl3Yp7UpADa4f1kHHmOWD4Z1OX5pwYei
74TAbPfcNGEucfFwWPBjmwZMyxl5G07cbKwOS1Ltvwdb7iw8AF/jaYmGa3lZ
VOHPZYJxcOCuaGVSzzz1ifDLlXlFUh+swikwf62rAnlv37alw4y+zfKwTfn5
bFiVb58cnGv67jGp/+xSGTjk5pkC2F+IdR+8yf9DMTnPvzoi+ejhKIP/e8oq
Cb9+XFoBH1m5Ig7rW22pgpspV0TJfe2Ka0g8BSxEYJf3am9gJ7HXe+EVyfvv
yPoTmkLkvWgU/QB3t+YIwLyBYY1wuKPQHrJ+xecWOL6liB9u+WPfBre57uCD
LXwqOuGmkgQe+OqUcQ/8SXEdN9yTW9gPn7Xw2wXvWFkZgNk1N+6Ev2+LGCHx
uHGeg7zH6QM/SH0ZzrCReTToMwlv9TbeAb/PpJ6F17yqt5H3/Y/xHCw2qcFK
1hsYWYC/f37MDNueV1wh9blXlAmWSfH/S+Kh/nQr7KBKRyGF/uzj2QKbZB2j
gu91ZjOQfraaoIH7TzJuJvOw6AI9HF/sQwcvzzxhhL2MqGnJ+SxUmODFSBca
+PjrW6xw9I6FjfAreR428r2eFRV53y0zOOH3qh82wELJ41zwCScTCri60ZMP
ljGpXkf6XezdHvi8k/ratn82OkG1F34j1fwHPmUeKgrX1iqtwuezmyXgqSu1
yzBjmtU++BS1+BI8eqpLDs7WSlmA4+O3K8I+D0Tm4RrLRBXYujVuDg7KHFaD
W1l5f8GsXzg0Yam/xbPwiNsDHXi0h3cGFn7WdZjEt6xgCn5wyMYQ5r/HMQnr
xGQbw+Un08dhp+6vpjBbs9QYfFXb2hzOM0wfhfPuJVnBSSVi3+HMcX5b+Khc
wjCcLx5vB/tabxmCL3l8doAjjyUNwNyZRufg1QDGb7D0aNQFEk/PuH44e3+t
Cxy2JtwHbz6q6A6L1Cb3wC5pHl7wJx2xbngg8fdV2HN7Uhds+/CUH4mXL2sn
LPb7/jX4V2R2O+zaRn8d/rvG3gbf4NQOhb8x5bTChRGXwkl+ClQ+wakO327D
DiVlzfCTOuZ7sI2hdhPZ3zM8GpY/+fwj/Kzm/QNYdINOA8yhOpcAV/P31cND
P04lw5ofTergAoPYNPjP3PA7ct43W7Jg6vxjtfCKnVcO+fvJT2/grsH0PDg4
0eE1zGLAUkTOO9X7Ev7w6FAJiUf2hRo4wti5HFbp2vgCPvC+4xmcVuFfBfvq
UVXDp+eYK2Gpax4v4e3jYc/gppX2N/A6K5oKuCpr9R0swZZcDjN/s/8AX0vd
UUbOaxXVCLtfyCuBPx7e+Alu3sr7BN4Y4dAGHxFKLoLTpCM6YSNP2UKYae9i
N7ySU5gPC8bu6Sfxp9PII/V8RXOAzIeWvsfkfGHZw7DsLYsceFayeRReOP0z
G74wtX8Ctlc7lwW/Zr4/DW8OGc8g9ThX8pP0U09wOkz3dts8bKVGkQZvP6G6
9P96iE2B5UKOrcJmnjLJ8F//J2twvXXZQ9jd7jOF9D/zqRgmwtf/yG6Et+k2
xJN5cNd2E6yjfTIOvvnyCj0cHLcWS+ZJcDsjvH2PXwz53n7xP/jov39twoYv
LFnhv7pRUcSPCnfAwhbb7pHzt9RzwPzKJZFwveEeLviWh9QdWG3XIV6Y52pD
BDyRZLkb3lLvdAueMSsShKl8pm/Ca74NwvCzyZth8K1XguLwpUbaUNgq30MK
Xvhz5wasLhQmA7v0iF+HLVP65eFO+SdB8MmKFUW4WNkgEK4sOq4KezZ+DCD1
apOlDrNnGfvDFk3PNWHn7b98Sf7/bj0E3+N19yH9sCaqB3e82OINV3QqGMJD
959cgUUMw4xhLWb5y/C9Z0mmZD2WTk94OHv+OPyp/rgHfNdOyQp2qh5wgxek
dE/Au3cHu8Iqp+NOwX2GtJfg1crC07DKaPZFOISi3JH8nq/vTOIf9tcJ7tHs
OA+bmG2+COsrXXaC+Q5bucI/t/w9S9bjT/SARbeHOcJJdumXYQNnsTOkfnMm
vGHD4vLTsO7pVT/4rdJxe7iPQS8QHqvpPUXq8dGt62R/F8eTpF677oeSfFoy
2MIv2/vC4V960Tbw1ivTt+EcF1lrsr/4zF3YtKTfEr58TyIazqA7ZwF7Vu5/
QM5zg9Gc1KtnUAJ8jDfmGMypWJ0EZw3wm5F5+P1FKjxd/vEoeT82UGSSeq88
ZkL230b/CG5vXDWCf5pszCXxn886ApcMqRbAYeYyhuS9CFMvhq+86NWH3c5c
L4V3nT+jR+aBU+RTeImJ/jB8Jzv8OfyyruwQ6bfVd9WwRbuGDslH9IeXpJ8a
x7VgWlHGt7CPgIcmeX9+qb2HN0ZTHyT9slPlA3zxa5E6rCBwtRGujVdRI/Mw
y6+FxFN4RBWecnf7TNZ/dU8Flqd41EF+b+dTJvOUL/ML3FLcqEj2GxvohQN2
WCqQ9/Q34zeYOXRGnsz7UqohmLU4UY7ka3n/d9KPrqKy8Hoq+TGYbrRjH/EV
j0n45jp7adhMNX0GVuRYkoTpJ+J+wd+7MyTgIwPN8ySf+jLisGhj0xLsbdUv
CvfsfbFK5pPtbRG4v2RyDe7n5xWGrY2GKfbh+8tNQnDkeo6N8FKsjSC57w71
TfCNovk9cIqdFD08dihzN/k99SQjnF0tzw9n8Vr8B9PlDvOS90hEgwX+HRjL
A7+jddoOb9cQ4yb5PmTFDgtd7NsFd6vf2gl/vu2yk8Sj8Do3LM/MyUnmZ9FF
PjjRp4kdjj/8YA/sPmrPBhddvikEH8lh3gG37akUgTdcztoGu9r2ipPzix9g
hb/rvpeCuyR+McNfYmZl4FK9UCZy3/Qhedjtsex/ZD3L94rwzqGJLXCj2ZgK
fOXgdUbSvxLtajBHtywD6Yd96zTJeukf6eFr3Ww68Bm9s3RwjN+aLhzIsYsW
HhThMYDviDylgQ3GGIzgX1aO1HBOjPxROLb7LxXp518mx+B6yXhKONF7vwV8
Kt5gA5k/HVbW8AGb0fXwf866trCnyIN18LY2QTuY6p3hGus/S04ddID96ib+
wPdOCp+FP7xPXoWXLhqeh+UU5VdgUw37i/Buv84luDVSw5XEp+j2IqxibusB
b7PfuwBfy9W+DLOu7/8N7xvk8oaDrB/MwQ88ZPxgH125X/DrItZrMAvT9Cxc
Iy4dDB91D5uBl8PUQmCeROFpOPIx+014JHJkEt49KxFB9hMLnoCL6JkiSTzu
KozDx6QlouCV7PYfsJe6agz80c9rFBbSYouDJxgkv8O75CQS4RM2zcOwhghT
Mqlf2+tDMLvgSCrMxKI+CEvM/c6AX8QMfYOFvzVnwx7ViV/h0qDRx/BitUI/
3Mw/mw8Xun/thUWo3xbBX18l9MB+/m0lcNiCUjfJj05ROVz1fL6L7Cfm+ww2
ECjrhP9E3KiCc0PNO4gtLGtg+/Os7XBx2PnX+8h7Wf4Z5pA5VAu/K3BuhVc3
ba+DS4pEP8FV3DwNcEXNp2b4SetCI7ysFNEE0xdt+gSrtYo2wh/y6NvgJMb2
BnjgZHcH/Co36gM5D9/IFzjAWa4e/pxf2Qvzh/96T+LhEfQV5lYrfQcrioYM
wpNClrVwRr3ZCHzrBNtbWEz51A/Sz61Vr+GhEZsJ2H/I4RXJ712BafihtOBL
mHFB+Cepl6amF/C783/m4Oa0W9Uk/sGbFuGaj+JVcGHvxhUSj9tfnsOqp5v/
wOPe8c9gM5e2dTJ4Tz8eqCDxep65Af6ktlYO19k7boSPq70ugyndHTbBgcVO
pXDsVwl6mGe/SAm8/4EsIyyk1FoMR2eL/gffavQrIv0o8ZMZ5j6rXggHjM1s
g30iJvJJfwlXssGaZbl58MSAFyf8zdo1F855fJGL/J646zFszbaPF97/aeAR
qadA6d1wXtbNbJgvZZ0g/N1JNwt+qlK9F36atzUT1npeJgqzJFSlw/U03hLk
vuf902Bjdm9puH5eIJXkL+O8LNy41pEMn9glvB++15eYBLuq8iuR+F3TeQgv
2Pz7v/4/b52nSyTrsaSpwW7dn+NJfx69fxBWvRcYB/8uMNEm99us8wC+4qOv
C+vbzcXADJ3y+rCTRGY0PHj2pyFc/OTCffK90bAxvJuLM4rE41qGKcyuMHAX
1rY0Ow43VOdFkr+/oG4J+8vb3IH5h1et4Y2me27DFt4ztjCzW9steN31Ijv4
sEhcODx/0M4B3nXI/iasTnvkLGzgzhoG21rRnYfnRftC4AOJa86kftaH34Ar
woYvkfgpqF6HqfgeuJN6WqANhrvDr3vB2Z3PA+FDhQeukvPsC7wGzz6c8oHf
jhsGwNmqbf4wbxulP7lPRWgg3Crc5Asf+eh5Hc586edD+j/dLBR+WCLjDetd
oAon999EeZX0S/lEBHwzq/wy7EiRGglPJwd4wb0ld6LgkSkJT9hyn0sM3H9/
1J2c//OuOLgzrNQNTqmmToQtvp1xhVnaq5JgIz/JS+R96LRPhfkdKVzIPNik
lUH88qkzfDFoPgtmMgm+ADey9OfAkTZy52GKsIo8+N2z2XPkvHYnC2FBjZdn
4S9yGk/gWSNPR5j22lwp7Biqfob034fop/BtClYH8v1Pl+dwxuYme3hrDns1
vE76oR1cKfC3Bo6ZNz4Fu2kWvCbrf9x1Ej7ubFQLLw7MnoCl1UXr4NfJOTZw
V0vnB3j09GVr2GnueSOpp6+iVqTfdkS2kH6KG7Mg84d132dY7kilOfwsdGsH
7PzO7TiZj4OVXfCApPoxeNHCvAce/LTNDD4nLt5P+kOl9Sh5L6javsEmUekm
ZF5zFQ/BFDWWxnDCkYDvMCUfuxGZb8m7xmBru2lD0l/b5ifg4Rs5BqSeK+Kn
YfOAq/okPucv/4RFz0jpkfdWQ+c3bHxtVpfE4+ToAqkP+7eHYAf3F8uwg7q/
DlzQZ/+H1NegoTbp/xt/18g8zNmjReYjTROF7D9reQ0fJO/J6gUq2Gr1qQas
VqxJA9NEuqrDNElb6OAxA2k1cp4dOZthugraA6Re5a9ugQ+rvFeBBebZmWBn
x3hlUr9UBSzw1iI3JVIfyZe3w/Q8+xThllkmdviTEJ0CTP10mBNe7/BentR7
3SMu2OHNTTlSL7lKvLBcnp0sid8ozW74exufDHyBKl0ALg5clibvhZ3HXvjS
[truncated: 1,047,600 more chars]
